# Supplementary material for: Temporal dynamics of gut microbiota and virome in preterm infants: insights from longitudinal metagenomic analysis
Source: Front Cell Infect Microbiol. 2026 Mar 9;16:1598786. doi: 10.3389/fcimb.2026.1598786 (PMC13006629; doi:10.3389/fcimb.2026.1598786)
Supplement: Supplementary file 1 [file DataSheet1.zip]

Archive with 18 entries (17 files):
- Supplementary Tables S1–17/
- Supplementary Tables S1–17/Supplement_Table_S10_Virual.Taxonomy.species.Group_com_top10.xls
- Supplementary Tables S1–17/Supplement_Table_S11_Bacterial.Taxonomy.species.normalized.xls
- Supplementary Tables S1–17/Supplement_Table_S12_Virual.Taxonomy.species.normalized.xls
- Supplementary Tables S1–17/Supplement_Table_S13_Bacterial.Taxonomy.species.differ.KEGG.xls
- Supplementary Tables S1–17/Supplement_Table_S14_Bacterial.Taxonomyspecies.differKEGGpca.xls
- Supplementary Tables S1–17/Supplement_Table_S15_Bacterial.Taxonomy.species.groups_CAZy.xls
- Supplementary Tables S1–17/Supplement_Table_S16_Virual.Taxonomy.species.groups_LEfSe.xls
- Supplementary Tables S1–17/Supplement_Table_S17_Clinical_Data_of_preterm_infants.xls
- Supplementary Tables S1–17/Supplement_Table_S1_bacterial.cleandata_STAT.xls
- Supplementary Tables S1–17/Supplement_Table_S2_virus.cleandata_STAT.xls
- Supplementary Tables S1–17/Supplement_Table_S3_host_seq_removal_STAT.xls
- Supplementary Tables S1–17/Supplement_Table_S4_virus_Assembly_contigs.STAT.xls
- Supplementary Tables S1–17/Supplement_Table_S5_bacterial.Taxonomy.TaxLevels.relative.xls
- Supplementary Tables S1–17/Supplement_Table_S6_virus.Taxonomy.TaxLevels.relative.xls
- Supplementary Tables S1–17/Supplement_Table_S7_Bacterial.Taxonomy.species.Group.xls
- Supplementary Tables S1–17/Supplement_Table_S8_Virus.Taxonomy.species.Group.xls
- Supplementary Tables S1–17/Supplement_Table_S9_Bacterial.Taxonomy.specie.Groupcom_top10.xls
