# Supplementary material for: Temporal dynamics of gut microbiota and virome in preterm infants: insights from longitudinal metagenomic analysis
Source: Front Cell Infect Microbiol. 2026 Mar 9;16:1598786. doi: 10.3389/fcimb.2026.1598786 (PMC13006629; doi:10.3389/fcimb.2026.1598786)
Supplement: Supplementary file 1 [file DataSheet1.zip › Supplementary Tables S1–17/Supplement_Table_S10_Virual.Taxonomy.species.Group_com_top10.xls]

## Sheet: Group.species.normalized
OTU_ID	A	B	taxonomy
s_Staphylococcus_phage_StB20	253459	20935	k_Viruses|p_Uroviricota|c_Caudoviricetes|o_Caudovirales|f_Siphoviridae|g_unclassified_Siphoviridae|s_Staphylococcus_phage_StB20
s_Staphylococcus_phage_StB20-like	185551	15525.8	k_Viruses|p_Uroviricota|c_Caudoviricetes|o_Caudovirales|f_Siphoviridae|g_unclassified_Siphoviridae|s_Staphylococcus_phage_StB20-like
s_Streptococcus_phage_EJ-1	79050	6605	k_Viruses|p_Uroviricota|c_Caudoviricetes|o_Caudovirales|f_Myoviridae|g_unclassified_Myoviridae|s_Streptococcus_phage_EJ-1
s_Enterococcus_virus_FL3	7075.83	68748.3	k_Viruses|p_Uroviricota|c_Caudoviricetes|o_Caudovirales|f_Siphoviridae|g_Phifelvirus|s_Enterococcus_virus_FL3
s_Streptococcus_phage_YMC-2011	9620	61280.8	k_Viruses|p_Uroviricota|c_Caudoviricetes|o_Caudovirales|f_Siphoviridae|g_Moineauvirus|s_Streptococcus_phage_YMC-2011
s_Enterobacteria_phage_phi80	15505	52990.8	k_Viruses|p_Uroviricota|c_Caudoviricetes|o_Caudovirales|f_Siphoviridae|g_unclassified_Siphoviridae|s_Enterobacteria_phage_phi80
s_Staphylococcus_virus_CNPH82	61620.8	5255	k_Viruses|p_Uroviricota|c_Caudoviricetes|o_Caudovirales|f_Siphoviridae|g_Rockefellervirus|s_Staphylococcus_virus_CNPH82
s_Escherichia_phage_HK639	12877.5	38600.8	k_Viruses|p_Uroviricota|c_Caudoviricetes|o_Caudovirales|f_Siphoviridae|g_unclassified_Siphoviridae|s_Escherichia_phage_HK639
s_Staphylococcus_virus_IME1348-01	38130.8	4040.83	k_Viruses|p_Uroviricota|c_Caudoviricetes|o_Caudovirales|f_Siphoviridae|g_Rockefellervirus|s_Staphylococcus_virus_IME1348-01
s_Enterococcus_phage_vB_EfaS_IME197	3.33333	35699.2	k_Viruses|p_Uroviricota|c_Caudoviricetes|o_Caudovirales|f_Siphoviridae|g_unclassified_Siphoviridae|s_Enterococcus_phage_vB_EfaS_IME197
s_Clostridium_virus_phiC2	4936.67	29747.5	k_Viruses|p_Uroviricota|c_Caudoviricetes|o_Caudovirales|f_Myoviridae|g_Lubbockvirus|s_Clostridium_virus_phiC2

## Sheet: Sample.species.normalized
OTU_ID	HJN_14	HJN_28	HJY_14	HJY_28	LJY_14	LJY_28	LYY_14	LYY_28	LZh_14	LZh_28	MJX_14	MJX_28	PYL_14	PYL_28	XZH_14	XZH_28	ZhH_14	ZhH_28	ZhKR_14	ZhKR_28	ZhKZ_14	ZhKZ_28	ZhZH_14	ZhZH_28	taxonomy
s_Staphylococcus_phage_StB20	9140	1910	209070	1700	13000	4720	238050	8920	309980	17580	180330	9820	227980	6170	362250	196530	369210	340	420570	130	346660	3400	355270	0	k_Viruses|p_Uroviricota|c_Caudoviricetes|o_Caudovirales|f_Siphoviridae|g_unclassified_Siphoviridae|s_Staphylococcus_phage_StB20
s_Staphylococcus_phage_StB20-like	6240	1380	148820	1210	9220	2650	178420	5230	230040	5960	164940	7560	170040	4300	259430	155300	264670	330	295880	90	255810	2300	243100	0	k_Viruses|p_Uroviricota|c_Caudoviricetes|o_Caudovirales|f_Siphoviridae|g_unclassified_Siphoviridae|s_Staphylococcus_phage_StB20-like
s_Streptococcus_phage_EJ-1	550	210	21180	50	610130	5320	11490	70	43020	58300	244790	1040	330	1680	30	7630	500	390	2030	50	14450	4520	100	0	k_Viruses|p_Uroviricota|c_Caudoviricetes|o_Caudovirales|f_Myoviridae|g_unclassified_Myoviridae|s_Streptococcus_phage_EJ-1
s_Enterococcus_virus_FL3	40	20	1370	0	23830	39370	720	40	4310	24590	43850	20	20	50	0	520	40	269070	9510	365970	1210	470	10	124860	k_Viruses|p_Uroviricota|c_Caudoviricetes|o_Caudovirales|f_Siphoviridae|g_Phifelvirus|s_Enterococcus_virus_FL3
s_Streptococcus_phage_YMC-2011	1430	590	74910	140	910	11900	29380	170	100	1560	3530	494160	800	1410	90	18940	80	40	3780	36110	160	147920	270	22430	k_Viruses|p_Uroviricota|c_Caudoviricetes|o_Caudovirales|f_Siphoviridae|g_Moineauvirus|s_Streptococcus_phage_YMC-2011
s_Enterobacteria_phage_phi80	115020	201490	31510	80	650	0	15560	336030	50	220	1990	100	17670	84810	70	13160	70	0	3110	0	90	0	270	0	k_Viruses|p_Uroviricota|c_Caudoviricetes|o_Caudovirales|f_Siphoviridae|g_unclassified_Siphoviridae|s_Enterobacteria_phage_phi80
s_Staphylococcus_virus_CNPH82	1780	530	61420	270	3640	840	31290	1970	99320	0	9390	2830	65560	2330	100910	52870	101080	120	49480	10	102110	1290	113470	0	k_Viruses|p_Uroviricota|c_Caudoviricetes|o_Caudovirales|f_Siphoviridae|g_Rockefellervirus|s_Staphylococcus_virus_CNPH82
s_Escherichia_phage_HK639	33450	3620	13220	30	200	40	6500	121030	20	3540	850	30	99250	330200	20	4720	20	0	900	0	40	0	60	0	k_Viruses|p_Uroviricota|c_Caudoviricetes|o_Caudovirales|f_Siphoviridae|g_unclassified_Siphoviridae|s_Escherichia_phage_HK639
s_Staphylococcus_virus_IME1348-01	980	320	35980	150	2290	450	18160	1250	58340	0	3870	1620	37930	6570	58750	37550	58500	70	55470	20	58140	490	69160	0	k_Viruses|p_Uroviricota|c_Caudoviricetes|o_Caudovirales|f_Siphoviridae|g_Rockefellervirus|s_Staphylococcus_virus_IME1348-01
s_Enterococcus_phage_vB_EfaS_IME197	0	10	0	0	20	234690	0	0	0	135540	20	0	0	0	0	0	0	16210	0	18170	0	50	0	23720	k_Viruses|p_Uroviricota|c_Caudoviricetes|o_Caudovirales|f_Siphoviridae|g_unclassified_Siphoviridae|s_Enterococcus_phage_vB_EfaS_IME197
s_Clostridium_virus_phiC2	13000	3050	27330	311840	460	0	14060	32000	50	0	1830	100	430	710	60	8700	110	0	1700	570	80	0	130	0	k_Viruses|p_Uroviricota|c_Caudoviricetes|o_Caudovirales|f_Myoviridae|g_Lubbockvirus|s_Clostridium_virus_phiC2
