# Supplementary material for: Temporal dynamics of gut microbiota and virome in preterm infants: insights from longitudinal metagenomic analysis
Source: Front Cell Infect Microbiol. 2026 Mar 9;16:1598786. doi: 10.3389/fcimb.2026.1598786 (PMC13006629; doi:10.3389/fcimb.2026.1598786)
Supplement: Supplementary file 1 [file DataSheet1.zip › Supplementary Tables S1–17/Supplement_Table_S11_Bacterial.Taxonomy.species.normalized.xls]

## Sheet: Taxonomy.species.normalized
Level_1	Level_2	Level_3	Level_4	Level_5	Level_6	Level_7	HJN_14	HJN_28	HJY_14	HJY_28	LJY_14	LJY_28	LYY_14	LYY_28	LZh_14	LZh_28	MJX_14	MJX_28	PYL_14	PYL_28	XZH_14	XZH_28	ZhH_14	ZhH_28	ZhKR_14	ZhKR_28	ZhKZ_14	ZhKZ_28	ZhZH_14	ZhZH_28
k_Bacteria	p_Proteobacteria	c_Betaproteobacteria	o_Burkholderiales	f_Burkholderiaceae	g_Burkholderia	s_Burkholderia_gladioli	0	0	10	0	60	0	100	0	0	0	0	10	0	0	0	0	0	0	0	0	0	0	230	480
k_Bacteria	p_Proteobacteria	c_Betaproteobacteria	o_Burkholderiales	f_Burkholderiaceae	g_Burkholderia	s_Burkholderia_anthina	0	0	0	0	20	0	40	0	0	0	0	0	0	0	0	0	0	0	0	0	0	0	80	170
k_Bacteria	p_Proteobacteria	c_Betaproteobacteria	o_Nitrosomonadales	f_Methylophilaceae	g_Candidatus_Methylopumilus	s_Candidatus_Methylopumilus_rimovensis	20	0	0	100	0	10	0	140	0	30	0	0	0	10	0	30	140	60	0	30	0	30	0	0
k_Bacteria	p_Proteobacteria	c_Gammaproteobacteria	o_Moraxellales	f_Moraxellaceae	g_Acinetobacter	s_Acinetobacter_sp._MYb10	0	0	0	0	0	0	10	0	0	0	0	0	0	0	0	0	0	0	0	10	0	0	0	110
k_Bacteria	p_Proteobacteria	c_Gammaproteobacteria	o_Alteromonadales	f_Pseudoalteromonadaceae	g_Pseudoalteromonas	s_Pseudoalteromonas_sp._Bsw20308	10	0	0	80	0	0	0	90	0	20	0	0	0	10	0	20	130	50	0	20	0	10	0	0
k_Bacteria	p_Fusobacteria	c_Fusobacteriia	o_Fusobacteriales	f_Fusobacteriaceae	g_Fusobacterium	s_Fusobacterium_varium	70	0	0	450	0	20	0	440	0	150	0	0	0	50	0	110	650	230	0	120	0	100	0	0
k_Bacteria	p_Firmicutes	c_Clostridia	o_Eubacteriales	f_Clostridiaceae	g_Clostridium	s_Clostridium_intestinale	790	20	0	4490	0	240	30	4340	0	1540	10	0	0	490	0	1090	6740	2360	0	1170	10	940	60	0
k_Bacteria	p_Firmicutes	c_Bacilli	o_Lactobacillales	f_Streptococcaceae	g_Streptococcus	s_Streptococcus_porcinus	10	0	10	80	80	10	0	80	0	30	10	40	0	10	0	20	130	50	10	30	0	60	0	10
k_Bacteria	p_Proteobacteria	c_Gammaproteobacteria	o_Pseudomonadales	f_Pseudomonadaceae	g_Pseudomonas	s_Pseudomonas_oryzae	10	0	0	0	0	0	0	0	0	0	150	0	0	0	0	0	0	0	0	0	0	0	0	10
k_Bacteria	p_Firmicutes	c_Bacilli	o_Lactobacillales	f_Streptococcaceae	g_Streptococcus	s_Streptococcus_sp._A12	0	0	30	0	140	10	20	0	10	10	30	250	90	30	0	0	0	330	30	140	0	290	0	0
k_Bacteria	p_Fusobacteria	c_Fusobacteriia	o_Fusobacteriales	f_Fusobacteriaceae	g_Fusobacterium	s_Fusobacterium_ulcerans	60	0	0	370	0	20	0	290	0	100	0	0	0	40	0	90	460	170	0	90	0	70	0	0
k_Bacteria	p_Firmicutes	c_Clostridia	o_Eubacteriales	f_Peptostreptococcaceae	g_Paeniclostridium	s_Paeniclostridium_sordellii	260	10	30	1510	10	70	30	1520	0	460	10	0	10	160	10	720	2240	810	10	370	10	300	20	10
k_Bacteria	p_Firmicutes	c_Bacilli	o_Bacillales	f_Staphylococcaceae	g_Staphylococcus	s_Staphylococcus_aureus	590	110	18260	370	500	200	19280	370	20800	1430	3040	270	230	40	12330	980	1070	310	20130	780	22480	1260	22780	1460
k_Bacteria	p_Firmicutes	c_Bacilli	o_Bacillales	f_Bacillaceae	g_Bacillus	s_Bacillus_mycoides	110	0	0	760	0	30	10	650	0	220	10	0	0	70	0	140	1130	350	0	160	0	120	0	0
k_Bacteria	p_Firmicutes	c_Clostridia	o_Halanaerobiales	f_Halobacteroidaceae	g_Acetohalobium	s_Acetohalobium_arabaticum	20	0	0	100	0	0	0	90	0	30	0	0	0	10	0	20	140	50	0	30	0	20	0	0
k_Bacteria	p_Firmicutes	c_Clostridia	o_Thermoanaerobacterales	f_Thermoanaerobacteraceae	g_Caldanaerobacter	s_Caldanaerobacter_subterraneus	20	0	0	100	0	10	0	90	0	30	0	0	0	10	0	20	130	50	0	20	0	20	0	0
k_Viruses	p_Uroviricota	c_Caudoviricetes	o_Caudovirales	f_Siphoviridae	g_unclassified_Siphoviridae	s_Streptococcus_virus_9873	0	0	0	0	530	0	0	0	0	0	0	0	0	0	0	0	10	0	0	0	0	10	0	70
k_Bacteria	p_Firmicutes	c_Bacilli	o_Lactobacillales	f_Carnobacteriaceae	g_Carnobacterium	s_Carnobacterium_viridans	10	0	0	70	0	10	0	60	0	20	0	0	0	10	0	20	110	90	0	20	0	10	0	10
k_Bacteria	p_Firmicutes	c_Clostridia	o_Eubacteriales	f_Lachnospiraceae	g_Anaerostipes	s_Anaerostipes_rhamnosivorans	90	0	0	150	0	10	0	180	0	70	0	0	0	20	0	40	230	90	0	30	0	30	0	0
k_Bacteria	p_Firmicutes	c_Bacilli	o_Bacillales	f_Staphylococcaceae	g_Staphylococcus	s_Staphylococcus_capitis	120	0	320	150	10	10	470	170	3040	70	20	20	10	20	2440	90	460	80	390	80	430	60	66990	2050
k_Bacteria	p_Actinobacteria	c_Actinomycetia	o_Micrococcales	f_Micrococcaceae	g_Rothia	s_Rothia_dentocariosa	0	0	0	10	30	10	110	10	0	30	0	0	0	10	0	0	30	270	0	90	0	30	80	10
k_Bacteria	p_Firmicutes	c_Clostridia	o_Eubacteriales	f_Clostridiaceae	g_Clostridium	s_Clostridium_pasteurianum	630	20	0	3600	10	190	30	3800	0	1120	10	0	0	380	0	860	5310	1930	0	940	10	740	50	0
k_Bacteria	p_Proteobacteria	c_Alphaproteobacteria	o_Hyphomicrobiales	f_Bradyrhizobiaceae	g_Bradyrhizobium	s_Bradyrhizobium_sp._CCBAU_051011	0	0	0	0	0	0	0	0	0	0	0	0	0	0	0	0	0	0	0	0	0	0	240	20
k_Bacteria	p_Proteobacteria	c_Gammaproteobacteria	o_Enterobacterales	f_Yersiniaceae	g_Serratia	s_Serratia_ureilytica	0	0	0	2980	0	0	0	0	0	0	0	0	0	0	0	0	0	0	0	0	0	0	0	10
k_Bacteria	p_Firmicutes	c_Clostridia	o_Eubacteriales	f_Clostridiaceae	g_Clostridium	s_Clostridium_sp.__deep_sea_	40	0	0	250	0	10	0	220	0	90	0	0	0	30	0	60	380	150	0	70	0	50	0	0
k_Bacteria	p_Proteobacteria	c_Gammaproteobacteria	o_Enterobacterales	f_Enterobacteriaceae	g_Citrobacter	s_Citrobacter_sp._RHBSTW-00986	250	2340	0	0	0	0	10	0	0	0	0	0	0	0	0	0	0	0	0	0	0	10	0	0
k_Bacteria	p_Proteobacteria	c_Alphaproteobacteria	o_Hyphomicrobiales	f_Bradyrhizobiaceae	g_Bradyrhizobium	s_Bradyrhizobium_canariense	0	0	0	0	10	0	0	0	0	0	0	0	0	0	0	0	0	0	0	0	0	0	210	40
k_Bacteria	p_Firmicutes	c_Bacilli	o_Lactobacillales	f_Carnobacteriaceae	g_Carnobacterium	s_Carnobacterium_maltaromaticum	20	0	20	150	0	10	20	140	0	50	0	0	0	20	10	40	210	80	20	40	10	20	20	0
k_Bacteria	p_Proteobacteria	c_Betaproteobacteria	o_Burkholderiales	f_Burkholderiaceae	g_Burkholderia	s_Burkholderia_dolosa	0	0	50	0	160	0	30	0	0	0	0	40	0	0	0	0	0	0	0	0	0	0	80	1200
k_Bacteria	p_Firmicutes	c_Clostridia	o_Eubacteriales	f_Clostridiaceae	g_Clostridium	s_Clostridium_saccharobutylicum	6710	190	0	37750	40	1970	230	37590	10	12550	120	30	30	4040	60	9070	57340	19790	20	9740	60	8060	390	50
k_Bacteria	p_Tenericutes	c_Mollicutes	o_Entomoplasmatales	f_Spiroplasmataceae	g_Spiroplasma	s_Spiroplasma_endosymbiont_of__Nebria_riversi_	10	0	0	80	0	0	0	70	0	30	0	0	0	10	0	20	120	40	0	20	0	20	0	0
k_Bacteria	p_Firmicutes	c_Bacilli	o_Bacillales	f_Staphylococcaceae	g_Jeotgalicoccus	s_Jeotgalicoccus_sp._ATCC_8456	30	0	0	150	0	10	0	150	0	50	0	0	0	20	0	40	230	70	0	40	0	40	0	0
k_Eukaryota	p_Basidiomycota	c_Ustilaginomycetes	o_Ustilaginales	f_Ustilaginaceae	g_Sporisorium	s_Sporisorium_graminicola	0	0	0	0	10	0	0	0	0	0	10	0	0	0	0	0	0	10	0	0	0	0	0	1610
k_Bacteria	p_Proteobacteria	c_Gammaproteobacteria	o_Enterobacterales	f_Enterobacteriaceae	g_Citrobacter	s_Citrobacter_portucalensis	30	120	0	0	0	0	0	40	0	0	0	0	10	0	0	0	0	0	0	0	0	20	0	0
k_Bacteria	p_Firmicutes	c_Bacilli	o_Lactobacillales	f_Streptococcaceae	g_Streptococcus	s_Streptococcus_sp._zg-86	0	0	10	20	30	10	0	10	0	10	0	170	0	0	0	0	20	10	10	50	0	170	0	0
k_Bacteria	p_Proteobacteria	c_Gammaproteobacteria	o_Enterobacterales	f_Enterobacteriaceae	g_Enterobacter	s_Enterobacter_asburiae	240	2700	0	0	0	0	0	1860	0	0	0	0	10	10	0	0	0	0	0	0	0	30	0	10
k_Bacteria	p_Proteobacteria	c_Gammaproteobacteria	o_Pseudomonadales	f_Pseudomonadaceae	g_Pseudomonas	s_Pseudomonas_syringae	10	0	0	0	0	0	0	10	0	0	130	0	0	0	0	0	10	0	0	0	0	0	0	20
k_Bacteria	p_Proteobacteria	c_Gammaproteobacteria	o_Enterobacterales	f_Yersiniaceae	g_Serratia	s_Serratia_sp._FDAARGOS_506	0	0	0	15640	0	0	10	0	0	0	10	0	0	0	0	0	0	0	0	0	10	0	30	10
k_Viruses	p_Uroviricota	c_Caudoviricetes	o_Caudovirales	f_Siphoviridae	g_Brussowvirus	s_Streptococcus_phage_TP-778L	0	0	0	0	720	0	10	0	0	0	0	0	0	0	0	0	20	0	0	0	0	10	0	220
k_Bacteria	p_Firmicutes	c_Bacilli	o_Bacillales	f_Staphylococcaceae	g_Staphylococcus	s_Staphylococcus_caprae	30	0	270	20	0	0	240	20	190	20	0	0	10	0	170	20	50	10	260	10	460	10	520	40
k_Bacteria	p_Firmicutes	c_Bacilli	o_Bacillales	f_Bacillaceae	g_Bacillus	s_Bacillus_velezensis	40	0	20	220	0	30	50	220	50	120	0	40	0	20	20	70	390	170	30	70	30	80	50	10
k_Bacteria	p_Firmicutes	c_Bacilli	o_Bacillales	f_Bacillaceae	g_Bacillus	s_Bacillus_pumilus	30	0	0	170	0	10	0	170	0	60	0	0	0	20	0	40	300	90	0	50	0	30	0	0
k_Bacteria	p_Firmicutes	c_Bacilli	o_Lactobacillales	f_Carnobacteriaceae	g_Jeotgalibaca	s_Jeotgalibaca_ciconiae	50	0	0	270	0	10	0	250	0	90	0	0	0	30	0	70	410	140	0	70	0	50	0	0
k_Bacteria	p_Proteobacteria	c_Gammaproteobacteria	o_Enterobacterales	f_Yersiniaceae	g_Serratia	s_Serratia_marcescens	30	150	0	231090	40	20	150	40	20	20	120	40	20	20	20	20	40	30	20	30	70	50	470	100
k_Bacteria	p_Proteobacteria	c_Gammaproteobacteria	o_Thiotrichales	f_Francisellaceae	g_Francisella	s_Francisella_sp._LA112445	10	0	0	90	0	0	0	110	0	20	0	0	0	10	0	20	120	50	0	20	0	20	0	0
k_Bacteria	p_Firmicutes	c_Bacilli	o_Bacillales	f_Bacillaceae	g_Aeribacillus	s_Aeribacillus_pallidus	10	0	0	110	0	0	0	120	0	30	0	0	0	10	0	20	140	50	0	20	0	20	0	0
k_Bacteria	p_Firmicutes	c_Clostridia	o_Eubacteriales	f_Peptostreptococcaceae	g_Romboutsia	s_Romboutsia_ilealis	220	10	0	1330	10	70	10	900	0	450	0	0	0	140	0	330	2100	710	0	340	0	250	0	0
k_Bacteria	p_Firmicutes	c_Bacilli	o_Lactobacillales	f_Streptococcaceae	g_Streptococcus	s_Streptococcus_dysgalactiae	30	0	20	260	410	20	20	290	10	100	30	110	10	30	0	70	410	170	20	100	10	160	0	40
k_Bacteria	p_Firmicutes	c_Bacilli	o_Lactobacillales	f_Enterococcaceae	g_Enterococcus	s_Enterococcus_sp._FDAARGOS_375	20	0	10	100	0	70	20	60	0	30	0	0	0	10	10	90	170	30	20	30	20	10	20	20
k_Bacteria	p_Firmicutes	c_Clostridia	o_Eubacteriales	f_Lachnospiraceae	g_Blautia	s_Blautia_hansenii	70	0	0	400	10	20	10	440	0	110	10	0	0	40	0	90	550	220	0	80	0	110	0	0
k_Bacteria	p_Actinobacteria	c_Actinomycetia	o_Corynebacteriales	f_Corynebacteriaceae	g_Corynebacterium	s_Corynebacterium_minutissimum	0	0	0	0	10	0	30	0	0	0	0	0	0	0	0	50	0	0	0	0	0	0	120	360
k_Bacteria	p_Proteobacteria	c_Betaproteobacteria	o_Burkholderiales	f_Burkholderiaceae	g_Cupriavidus	s_Cupriavidus_basilensis	0	0	0	0	20	0	10	0	0	0	0	0	0	0	0	0	0	0	0	0	0	0	70	180
k_Bacteria	p_Firmicutes	c_Bacilli	o_Bacillales	f_Bacillaceae	g_Weizmannia	s_Weizmannia_coagulans	30	0	0	140	10	10	0	210	0	60	0	0	0	20	0	30	220	90	0	40	0	40	0	0
k_Bacteria	p_Proteobacteria	c_Gammaproteobacteria	o_Enterobacterales	f_Enterobacteriaceae	g_Enterobacter	s_Enterobacter_chuandaensis	20	260	0	0	0	0	0	340	0	0	0	0	0	0	0	0	0	0	0	0	0	10	0	0
k_Bacteria	p_Firmicutes	c_Erysipelotrichia	o_Erysipelotrichales	f_Erysipelotrichaceae	g_Erysipelothrix	s_Erysipelothrix_inopinata	10	0	0	100	0	0	0	80	0	30	0	0	0	10	0	20	130	40	0	20	0	20	0	0
k_Bacteria	p_Actinobacteria	c_Actinomycetia	o_Micrococcales	f_Brevibacteriaceae	g_Brevibacterium	s_Brevibacterium_sp._PAMC23299	10	0	0	110	0	0	0	70	0	20	0	0	0	10	0	10	200	30	0	10	0	20	0	0
k_Bacteria	p_Proteobacteria	c_Gammaproteobacteria	o_Enterobacterales	f_Enterobacteriaceae	g_Klebsiella	s_Klebsiella_quasipneumoniae	100250	294940	0	170	80	60	1530	140	40	50	340	70	6500	7110	30	60	130	440	30	100	140	140	1000	10
k_Bacteria	p_Proteobacteria	c_Gammaproteobacteria	o_Pseudomonadales	f_Pseudomonadaceae	g_Pseudomonas	s_Pseudomonas_sp._TCU-HL1	20	0	0	0	0	0	0	0	0	0	110	0	0	0	0	0	0	0	0	0	0	0	0	0
k_Bacteria	p_Proteobacteria	c_Gammaproteobacteria	o_Pseudomonadales	f_Pseudomonadaceae	g_Pseudomonas	s_Pseudomonas_nitroreducens	290	0	0	0	0	0	0	0	0	0	30	0	0	0	0	0	0	0	0	0	0	0	0	0
k_Bacteria	p_Fusobacteria	c_Fusobacteriia	o_Fusobacteriales	f_Fusobacteriaceae	g_Fusobacterium	s_Fusobacterium_pseudoperiodonticum	80	0	0	440	20	20	80	440	0	140	0	0	0	50	0	130	610	250	0	130	0	80	40	20
k_Bacteria	p_Proteobacteria	c_Gammaproteobacteria	o_Enterobacterales	f_Enterobacteriaceae	g_Enterobacter	s_Enterobacter_sp._RHBSTW-00422	0	80	0	0	0	0	0	710	0	0	0	0	0	0	0	0	0	0	0	0	0	0	0	0
k_Eukaryota	p_Ascomycota	c_Sordariomycetes	o_Hypocreales	f_Nectriaceae	g_Fusarium	s_Fusarium_oxysporum	20	0	0	90	0	0	10	90	0	20	30	0	0	10	0	20	140	50	0	20	0	20	20	10
k_Eukaryota	p_Ascomycota	c_Saccharomycetes	o_Saccharomycetales	f_Saccharomycetaceae	g_Nakaseomyces	s_[Candida]_glabrata	30	0	0	320	0	10	0	270	0	50	0	0	0	20	0	40	250	120	0	70	0	30	0	10
k_Bacteria	p_Firmicutes	c_Clostridia	o_Eubacteriales	f_Lachnospiraceae	g_Roseburia	s_Roseburia_hominis	60	0	0	310	0	20	0	410	0	80	0	0	0	40	0	80	500	210	0	50	0	100	0	0
k_Bacteria	p_Firmicutes	c_Bacilli	o_Lactobacillales	f_Lactobacillaceae	g_Loigolactobacillus	s_Loigolactobacillus_backii	20	0	0	130	0	10	0	130	0	40	0	0	0	10	0	30	180	60	0	30	0	20	0	0
k_Bacteria	p_Cyanobacteria	c_undefined0	o_Nostocales	f_Nostocaceae	g_Nostoc	s_Nostoc_sp._TCL26-01	10	0	0	70	0	0	0	70	0	30	0	0	0	10	0	20	110	30	0	20	0	20	0	0
k_Bacteria	p_Firmicutes	c_Bacilli	o_Lactobacillales	f_Streptococcaceae	g_Streptococcus	s_Streptococcus_lactarius	20	10	140	30	740	270	60	10	50	60	280	2970	11040	3430	10	10	40	38990	200	8320	40	7960	250	10
k_Viruses	p_Uroviricota	c_Caudoviricetes	o_Caudovirales	f_Siphoviridae	g_unclassified_Siphoviridae	s_Streptococcus_virus_9874	0	0	0	0	450	10	10	0	0	0	0	240	0	0	0	0	10	10	0	50	0	190	0	110
k_Bacteria	p_Firmicutes	c_Clostridia	o_Eubacteriales	f_Clostridiaceae	g_Clostridium	s_Clostridium_scatologenes	180	10	0	1040	0	50	0	1030	0	360	0	0	0	110	0	270	1540	560	0	260	0	220	0	0
k_Bacteria	p_Proteobacteria	c_Alphaproteobacteria	o_Rhodospirillales	f_Acetobacteraceae	g_Gluconacetobacter	s_Gluconacetobacter_diazotrophicus	10	10	0	10	2190	40	8150	10	70	10	160	210	10	10	0	10	10	20	30	10	80	30	5850	50
k_Bacteria	p_Proteobacteria	c_Gammaproteobacteria	o_Pseudomonadales	f_Pseudomonadaceae	g_Pseudomonas	s_Pseudomonas_oryzihabitans	10	0	0	0	0	0	10	0	0	0	330	0	0	0	0	0	0	0	0	0	0	0	0	20
k_Bacteria	p_Proteobacteria	c_Gammaproteobacteria	o_Enterobacterales	f_Enterobacteriaceae	g_Enterobacter	s_Enterobacter_cloacae	260	3790	0	70	10	0	20	4570	0	0	10	0	70	80	0	0	0	10	0	0	0	90	50	10
k_Bacteria	p_Proteobacteria	c_Gammaproteobacteria	o_Pseudomonadales	f_Pseudomonadaceae	g_Pseudomonas	s_Pseudomonas_sp._TKP	0	0	0	0	10	0	0	0	0	0	0	0	0	0	0	0	0	0	0	0	0	0	50	570
k_Bacteria	p_Firmicutes	c_Bacilli	o_Lactobacillales	f_Carnobacteriaceae	g_Jeotgalibaca	s_Jeotgalibaca_sp._PTS2502	10	0	0	90	0	0	0	80	0	30	0	0	0	10	0	20	140	40	0	20	0	20	0	0
k_Bacteria	p_Firmicutes	c_Bacilli	o_Lactobacillales	f_Carnobacteriaceae	g_Carnobacterium	s_Carnobacterium_sp._17-4	40	0	0	210	0	10	0	190	0	80	0	0	0	20	0	50	340	110	0	60	0	40	0	0
k_Bacteria	p_Proteobacteria	c_Gammaproteobacteria	o_Xanthomonadales	f_Xanthomonadaceae	g_Stenotrophomonas	s_Stenotrophomonas_sp._pho	1110	0	0	0	0	0	20	20	0	0	0	0	0	0	0	0	0	0	0	0	0	0	0	0
k_Bacteria	p_Proteobacteria	c_Gammaproteobacteria	o_Enterobacterales	f_Enterobacteriaceae	g_Citrobacter	s_Citrobacter_sp._RHB25-C09	10	130	0	10	0	0	0	10	0	10	0	0	0	0	0	0	20	10	0	10	0	30	0	0
k_Bacteria	p_Firmicutes	c_Bacilli	o_Lactobacillales	f_Streptococcaceae	g_Streptococcus	s_Streptococcus_sp._HKU75	0	0	10	10	60	10	0	10	0	10	10	130	0	0	0	0	20	10	20	40	0	140	0	0
k_Bacteria	p_Proteobacteria	c_Betaproteobacteria	o_Burkholderiales	f_Burkholderiaceae	g_Burkholderia	s_Burkholderia_ambifaria	0	0	10	0	50	0	50	0	0	0	0	0	0	0	0	0	0	0	0	0	0	0	530	390
k_Bacteria	p_Actinobacteria	c_Actinomycetia	o_Micrococcales	f_Micrococcaceae	g_Rothia	s_Rothia_nasimurium	0	0	0	0	0	0	0	0	0	10	0	0	0	0	0	0	10	110	0	30	0	10	0	0
k_Bacteria	p_Proteobacteria	c_Alphaproteobacteria	o_Hyphomicrobiales	f_Bradyrhizobiaceae	g_Bradyrhizobium	s_Bradyrhizobium_sp._CCBAU_51765	0	0	10	0	20	0	20	0	0	0	0	0	0	0	0	0	0	0	0	0	0	0	440	180
k_Bacteria	p_Firmicutes	c_Erysipelotrichia	o_Erysipelotrichales	f_Erysipelotrichaceae	g_Amedibacterium	s_Amedibacterium_intestinale	100	0	0	670	0	30	0	670	0	270	0	10	0	80	0	150	1660	460	0	150	0	150	0	0
k_Bacteria	p_Firmicutes	c_Clostridia	o_Eubacteriales	f_Clostridiaceae	g_Clostridium	s_Clostridium_beijerinckii	10310	280	0	59400	30	2990	230	57660	20	18620	120	70	40	6690	30	13410	85950	30120	20	15840	90	12430	920	50
k_Bacteria	p_Proteobacteria	c_Betaproteobacteria	o_Burkholderiales	f_Alcaligenaceae	g_Achromobacter	s_Achromobacter_denitrificans	0	0	70	0	110	0	140	0	10	0	290	0	0	0	0	0	0	0	0	0	10	0	740	20
k_Bacteria	p_Firmicutes	c_Bacilli	o_Lactobacillales	f_Streptococcaceae	g_Streptococcus	s_Streptococcus_pluranimalium	10	0	10	90	90	10	0	80	0	30	0	80	0	10	0	20	130	60	0	50	0	90	0	10
k_Bacteria	p_Deinococcus-Thermus	c_Deinococci	o_Trueperales	f_Trueperaceae	g_Truepera	s_Truepera_radiovictrix	10	0	0	70	0	0	0	70	0	30	0	0	0	10	0	20	110	40	0	20	0	20	0	0
k_Bacteria	p_Proteobacteria	c_Betaproteobacteria	o_Burkholderiales	f_Burkholderiaceae	g_Paraburkholderia	s_Paraburkholderia_acidiphila	0	0	0	0	20	0	30	0	0	0	0	0	0	0	0	0	0	0	0	0	0	0	70	140
k_Bacteria	p_Proteobacteria	c_Betaproteobacteria	o_Burkholderiales	f_Burkholderiaceae	g_Lautropia	s_Lautropia_mirabilis	0	0	0	0	50	0	160	0	0	0	0	0	0	0	0	0	0	0	0	0	0	0	150	20
k_Bacteria	p_Proteobacteria	c_Betaproteobacteria	o_Burkholderiales	f_Burkholderiaceae	g_Paraburkholderia	s_Paraburkholderia_sp._Msb3	0	0	0	0	20	0	30	0	0	0	0	0	0	0	0	0	0	0	0	0	0	0	90	120
k_Bacteria	p_Firmicutes	c_Bacilli	o_Bacillales	f_Staphylococcaceae	g_Staphylococcus	s_Staphylococcus_sp._HL28	0	0	1270	0	10	0	1380	0	3230	250	0	0	40	0	810	100	260	40	1400	0	1440	10	780	60
k_Bacteria	p_Firmicutes	c_Bacilli	o_Bacillales	f_Staphylococcaceae	g_Staphylococcus	s_Staphylococcus_hominis	20	0	4140	80	30	20	3070	80	4810	290	30	20	80	10	2710	110	220	50	3870	30	4700	60	3150	260
k_Bacteria	p_Firmicutes	c_Bacilli	o_Bacillales	f_Staphylococcaceae	g_Staphylococcus	s_Staphylococcus_kloosii	0	0	0	0	0	0	0	0	310	30	0	0	0	0	0	10	0	0	0	0	0	0	40	0
k_Bacteria	p_Firmicutes	c_Bacilli	o_Bacillales	f_Bacillaceae	g_Bacillus	s_Bacillus_paranthracis	10	0	0	70	0	0	0	70	0	20	0	0	0	10	0	10	130	30	0	10	0	10	0	0
k_Bacteria	p_Proteobacteria	c_Epsilonproteobacteria	o_Campylobacterales	f_Campylobacteraceae	g_Campylobacter	s_Campylobacter_novaezeelandiae	20	0	0	110	0	0	0	90	0	30	0	0	0	10	0	20	150	50	0	20	0	20	0	0
k_Bacteria	p_Firmicutes	c_Bacilli	o_Bacillales	f_Bacillaceae	g_Radiobacillus	s_Radiobacillus_deserti	10	0	0	80	0	0	0	80	0	30	0	0	0	10	0	20	120	40	0	20	0	20	0	0
k_Bacteria	p_Bacteroidetes	c_Flavobacteriia	o_Flavobacteriales	f_Flavobacteriaceae	g_Polaribacter	s_Polaribacter_sp._HaHaR_3_91	20	0	0	110	0	0	0	100	0	30	0	0	0	10	0	30	170	50	0	30	0	30	0	0
k_Bacteria	p_Proteobacteria	c_Gammaproteobacteria	o_Enterobacterales	f_Enterobacteriaceae	g_Klebsiella	s_Klebsiella_grimontii	580	1270	0	70	0	0	20	70	0	30	0	0	390	450	0	30	110	70	0	20	0	20	0	0
k_Bacteria	p_Firmicutes	c_Bacilli	o_Lactobacillales	f_Enterococcaceae	g_Enterococcus	s_Enterococcus_thailandicus	10	0	0	90	0	1070	0	80	0	20	0	0	0	10	0	20	120	40	0	20	0	20	0	0
k_Bacteria	p_Proteobacteria	c_Alphaproteobacteria	o_Hyphomicrobiales	f_Bradyrhizobiaceae	g_Bradyrhizobium	s_Bradyrhizobium_sp._1_2017_	0	0	0	0	0	0	0	0	0	0	0	0	0	0	0	0	0	0	0	0	0	0	160	30
k_Bacteria	p_Proteobacteria	c_Gammaproteobacteria	o_Enterobacterales	f_Enterobacteriaceae	g_Enterobacter	s_Enterobacter_cloacae_complex_sp._ECL72	20	370	0	0	0	0	0	310	0	0	0	0	0	0	0	0	0	0	0	0	0	0	0	0
k_Bacteria	p_Cyanobacteria	c_undefined1	o_Nostocales[c_undefined1]	f_Nostocaceae[o_Nostocales[c_undefined1]]	g_Cylindrospermum	s_Cylindrospermum_stagnale	10	0	0	80	0	0	0	70	0	30	0	0	0	10	0	20	110	40	0	20	0	20	0	0
k_Bacteria	p_Proteobacteria	c_Alphaproteobacteria	o_Hyphomicrobiales	f_Bradyrhizobiaceae	g_Bradyrhizobium	s_Bradyrhizobium_arachidis	0	0	0	0	0	0	0	0	0	0	0	0	0	0	0	0	0	0	0	0	0	0	140	30
k_Bacteria	p_Proteobacteria	c_Gammaproteobacteria	o_Pseudomonadales	f_Pseudomonadaceae	g_Pseudomonas	s_Pseudomonas_citronellolis	60	0	0	0	0	0	0	0	0	0	130	0	0	0	0	0	0	0	0	0	0	0	0	10
k_Viruses	p_Uroviricota	c_Caudoviricetes	o_Caudovirales	f_Siphoviridae	g_Moineauvirus	s_Streptococcus_virus_Sfi21	0	0	0	0	1050	30	0	0	0	0	0	440	0	0	0	0	10	10	0	90	0	160	0	50
k_Bacteria	p_Proteobacteria	c_Gammaproteobacteria	o_Enterobacterales	f_Enterobacteriaceae	g_Citrobacter	s_Citrobacter_freundii	120	710	0	80	0	0	0	130	0	10	0	0	50	60	0	10	40	20	0	10	0	270	0	10
k_Bacteria	p_Firmicutes	c_Bacilli	o_Lactobacillales	f_Enterococcaceae	g_Enterococcus	s_Enterococcus_sp._FDAARGOS_553	0	0	0	0	0	120	0	0	0	0	0	0	0	0	0	10	0	0	0	20	0	0	0	0
k_Bacteria	p_Bacteroidetes	c_Flavobacteriia	o_Flavobacteriales	f_Flavobacteriaceae	g_Flavobacterium	s_Flavobacterium_sp._LPB0248	20	0	0	90	0	0	0	80	0	30	0	0	0	10	0	20	140	40	0	20	0	20	0	0
k_Bacteria	p_Firmicutes	c_Bacilli	o_Bacillales	f_Listeriaceae	g_Listeria	s_Listeria_ivanovii	20	0	0	90	0	0	0	100	0	30	0	0	0	10	0	20	160	50	0	20	0	20	0	0
k_Bacteria	p_Firmicutes	c_Clostridia	o_Eubacteriales	f_Peptococcaceae	g_Desulfosporosinus	s_Desulfosporosinus_acidiphilus	20	0	0	140	0	10	0	140	0	40	0	0	0	10	0	40	190	70	0	40	0	30	0	0
k_Bacteria	p_Firmicutes	c_Bacilli	o_Bacillales	f_Paenibacillaceae	g_Paenibacillus	s_Paenibacillus_larvae	20	0	0	130	0	10	0	100	0	40	0	0	0	10	0	30	180	70	0	30	0	20	0	0
k_Bacteria	p_Firmicutes	c_Erysipelotrichia	o_Erysipelotrichales	f_Erysipelotrichaceae	g_Erysipelatoclostridium	s_[Clostridium]_innocuum	370	10	0	2120	0	140	20	2740	0	580	10	90	0	250	0	460	3770	1390	0	580	10	600	30	0
k_Bacteria	p_Proteobacteria	c_Betaproteobacteria	o_Burkholderiales	f_Burkholderiaceae	g_Burkholderia	s_Burkholderia_cenocepacia	10	0	30	0	120	10	260	0	10	0	0	10	0	0	0	0	0	0	0	0	0	0	440	1310
k_Bacteria	p_Firmicutes	c_Bacilli	o_Bacillales	f_Staphylococcaceae	g_Staphylococcus	s_Staphylococcus_schleiferi	10	0	10	60	0	0	10	60	560	60	0	0	0	0	10	20	80	30	10	10	10	10	0	0
k_Bacteria	p_Proteobacteria	c_Gammaproteobacteria	o_Enterobacterales	f_Enterobacteriaceae	g_Klebsiella	s_Klebsiella_sp._WP3-S18-ESBL-05	60	130	0	0	0	0	0	0	0	0	0	0	20	0	0	0	0	0	0	0	0	0	0	0
k_Bacteria	p_Firmicutes	c_Bacilli	o_Lactobacillales	f_Streptococcaceae	g_Streptococcus	s_Streptococcus_gallolyticus	0	0	10	30	520	20	0	30	0	10	10	600	0	0	0	10	50	60	10	140	0	440	0	950
k_Bacteria	p_Firmicutes	c_Bacilli	o_Lactobacillales	f_Lactobacillaceae	g_Pediococcus	s_Pediococcus_pentosaceus	20	0	0	130	10	10	0	110	0	40	0	0	0	10	0	30	170	60	0	30	0	20	0	0
k_Bacteria	p_Firmicutes	c_Clostridia	o_Eubacteriales	f_Clostridiaceae	g_Crassaminicella	s_Crassaminicella_sp._143-21	60	0	0	360	0	20	0	350	0	120	0	0	0	40	0	80	560	180	0	90	0	80	0	0
k_Bacteria	p_Firmicutes	c_Bacilli	o_Lactobacillales	f_Streptococcaceae	g_Streptococcus	s_Streptococcus_pyogenes	20	0	30	90	170	30	0	100	10	40	30	200	10	10	0	30	130	90	30	80	10	220	0	60
k_Bacteria	p_Proteobacteria	c_Betaproteobacteria	o_Burkholderiales	f_Burkholderiaceae	g_Burkholderia	s_Burkholderia_territorii	0	0	0	0	10	0	20	0	0	0	0	0	0	0	0	0	0	0	0	0	0	0	70	110
k_Bacteria	p_Proteobacteria	c_Gammaproteobacteria	o_Alteromonadales	f_Pseudoalteromonadaceae	g_Pseudoalteromonas	s_Pseudoalteromonas_piscicida	20	0	0	130	0	10	0	130	0	50	0	0	0	20	0	30	210	70	0	40	0	30	0	0
k_Bacteria	p_Firmicutes	c_Clostridia	o_Thermoanaerobacterales	f_Thermoanaerobacterales_Family_III._Incertae_Sedis	g_Caldicellulosiruptor	s_Caldicellulosiruptor_bescii	10	0	0	100	0	10	0	90	0	30	0	0	0	10	0	20	130	50	0	20	0	20	0	0
k_Bacteria	p_Firmicutes	c_Clostridia	o_Eubacteriales	f_Lachnospiraceae	g_Anaerocolumna	s_Anaerocolumna_sedimenticola	60	0	0	350	0	20	0	340	0	160	0	0	0	40	0	110	510	230	0	90	0	70	0	0
k_Bacteria	p_Firmicutes	c_Clostridia	o_Eubacteriales	f_Lachnospiraceae	g_Lacrimispora	s_Lacrimispora_saccharolytica	20	0	0	110	0	10	10	140	0	30	0	0	0	10	0	30	170	70	0	30	0	20	0	0
k_Bacteria	p_Proteobacteria	c_Epsilonproteobacteria	o_Campylobacterales	f_Arcobacteraceae	g_Arcobacter	s_Arcobacter_defluvii	20	0	0	130	0	10	0	120	0	40	0	0	0	10	0	30	160	70	0	30	0	30	0	0
k_Viruses	p_Uroviricota	c_Caudoviricetes	o_Caudovirales	f_Myoviridae	g_Novemvirus	s_Enterobacter_virus_phiT5282H	90	2330	0	0	0	0	0	0	0	0	0	0	0	0	0	0	0	0	0	0	0	0	0	0
k_Bacteria	p_Proteobacteria	c_Gammaproteobacteria	o_Xanthomonadales	f_Xanthomonadaceae	g_Stenotrophomonas	s_Stenotrophomonas_sp._Pemsol	430	0	0	0	0	0	0	20	0	0	0	0	0	0	0	0	0	0	0	0	0	0	0	0
k_Bacteria	p_Firmicutes	c_Clostridia	o_Eubacteriales	f_Lachnospiraceae	g_Anaerocolumna	s_Anaerocolumna_chitinilytica	30	0	0	200	0	10	0	210	0	70	0	0	0	20	0	50	300	110	0	50	0	40	0	0
k_Bacteria	p_Proteobacteria	c_Gammaproteobacteria	o_Enterobacterales	f_Enterobacteriaceae	g_Escherichia	s_Escherichia_marmotae	0	10	0	0	0	0	0	0	0	0	0	0	0	0	0	0	0	0	0	0	0	290	0	0
k_Bacteria	p_Firmicutes	c_Bacilli	o_Lactobacillales	f_Streptococcaceae	g_Streptococcus	s_Streptococcus_milleri	10	0	10	90	10	10	0	110	0	40	0	50	0	10	0	20	160	60	0	40	0	60	0	0
k_Bacteria	p_Firmicutes	c_Tissierellia	o_undefined0	f_undefined0	g_Sedimentibacter	s_Sedimentibacter_sp._zth1	40	0	0	240	0	10	0	240	0	70	0	0	0	20	0	60	340	130	0	60	0	40	0	0
k_Bacteria	p_Proteobacteria	c_Gammaproteobacteria	o_Enterobacterales	f_Enterobacteriaceae	g_Citrobacter	s_Citrobacter_sp._RHBSTW-01044	40	1130	0	0	0	0	0	0	0	0	0	0	0	0	0	0	0	0	0	0	0	0	0	0
k_Bacteria	p_Proteobacteria	c_Betaproteobacteria	o_Neisseriales	f_Neisseriaceae	g_Neisseria	s_Neisseria_sp._oral_taxon_014	0	0	0	10	150	0	50	10	0	0	0	0	0	0	0	0	10	10	0	0	0	0	30	0
k_Bacteria	p_Proteobacteria	c_Betaproteobacteria	o_Burkholderiales	f_Burkholderiaceae	g_Cupriavidus	s_Cupriavidus_taiwanensis	0	0	0	0	20	0	20	0	0	0	210	0	0	0	0	0	0	0	0	0	0	0	70	110
k_Bacteria	p_Firmicutes	c_Clostridia	o_Eubacteriales	f_Eubacteriaceae	g_Eubacterium	s_Eubacterium_sp._NSJ-61	70	0	0	500	0	30	0	460	0	180	0	0	0	60	0	110	1080	310	0	120	0	130	0	0
k_Bacteria	p_Firmicutes	c_Clostridia	o_Eubacteriales	f_Proteinivoraceae	g_Alkalicella	s_Alkalicella_caledoniensis	30	0	0	200	0	10	0	190	0	60	0	0	0	20	0	50	280	100	0	50	0	40	0	0
k_Bacteria	p_Firmicutes	c_Clostridia	o_Eubacteriales	f_Clostridiaceae	g_Clostridium	s_Clostridium_chauvoei	1020	30	0	5890	10	310	30	5720	0	2030	20	10	10	630	20	1430	8810	3050	0	1520	10	1220	60	10
k_Bacteria	p_Firmicutes	c_Clostridia	o_Eubacteriales	f_Oscillospiraceae	g_Caproicibacter	s_Caproicibacter_fermentans	260	10	0	1330	0	70	10	1510	0	380	10	0	0	150	0	330	2190	770	0	310	0	290	0	0
k_Bacteria	p_Actinobacteria	c_Actinomycetia	o_Corynebacteriales	f_Corynebacteriaceae	g_Corynebacterium	s_Corynebacterium_diphtheriae	0	0	0	0	0	0	0	0	0	0	0	0	0	0	0	70	0	10	0	10	0	0	130	580
k_Bacteria	p_Actinobacteria	c_Actinomycetia	o_Propionibacteriales	f_Propionibacteriaceae	g_Cutibacterium	s_Cutibacterium_acnes	0	0	10	0	110	10	440	0	10	0	10	10	0	0	20	20	0	10	0	0	20	0	640	960
k_Bacteria	p_Proteobacteria	c_Betaproteobacteria	o_Burkholderiales	f_Burkholderiaceae	g_Burkholderia	s_Burkholderia_mayonis	0	0	0	0	20	0	30	0	0	0	0	0	0	0	0	0	0	0	0	0	0	0	90	130
k_Bacteria	p_Actinobacteria	c_Actinomycetia	o_Bifidobacteriales	f_Bifidobacteriaceae	g_Bifidobacterium	s_Bifidobacterium_animalis	0	0	0	10	60	10	40	10	0	0	50	10	0	40	21910	2010	10	1110	0	10	20	20	120	20
k_Bacteria	p_Firmicutes	c_Bacilli	o_Lactobacillales	f_Lactobacillaceae	g_Ligilactobacillus	s_Ligilactobacillus_murinus	0	0	0	0	40	0	110	0	0	0	10	0	0	0	0	0	10	0	0	0	0	0	60	0
k_Bacteria	p_Proteobacteria	c_Gammaproteobacteria	o_Enterobacterales	f_Enterobacteriaceae	g_Klebsiella	s_Klebsiella_sp._P1927	490	790	0	0	0	0	0	0	0	0	0	0	460	510	0	0	0	0	0	0	0	0	0	0
k_Viruses	p_Uroviricota	c_Caudoviricetes	o_Caudovirales	f_Myoviridae	g_unclassified_Myoviridae	s_Clostridium_phage_phiCT9441A	10	0	0	80	0	0	0	90	0	20	0	0	0	10	0	20	110	40	0	20	0	10	0	0
k_Bacteria	p_Firmicutes	c_Bacilli	o_Lactobacillales	f_Streptococcaceae	g_Streptococcus	s_Streptococcus_pseudopneumoniae	280	10	2960	140	13250	20	30	0	870	780	3980	150	220	120	0	0	310	330	3690	300	200	400	70	40
k_Bacteria	p_Proteobacteria	c_Gammaproteobacteria	o_Moraxellales	f_Moraxellaceae	g_Acinetobacter	s_Acinetobacter_towneri	20	0	0	10	0	0	0	10	0	0	0	0	0	0	0	0	10	0	0	0	0	0	0	140
k_Bacteria	p_Proteobacteria	c_Gammaproteobacteria	o_Pseudomonadales	f_Pseudomonadaceae	g_Pseudomonas	s_Pseudomonas_alcaligenes	20	0	0	0	0	0	10	0	0	0	170	0	0	0	0	0	0	0	0	0	0	0	0	10
k_Bacteria	p_Firmicutes	c_Bacilli	o_Bacillales	f_Planococcaceae	g_Kurthia	s_Kurthia_sp._11kri321	10	0	0	80	0	0	0	70	0	20	0	0	0	10	0	20	110	40	0	20	0	10	0	0
k_Bacteria	p_Firmicutes	c_Bacilli	o_Bacillales	f_Bacillaceae	g_Anoxybacillus	s_Anoxybacillus_gonensis	20	0	0	110	0	0	0	110	0	30	0	0	0	10	0	30	150	50	0	30	0	20	0	0
k_Bacteria	p_Firmicutes	c_Bacilli	o_Lactobacillales	f_Streptococcaceae	g_Streptococcus	s_Streptococcus_pneumoniae	1270	30	13730	750	51520	100	240	80	3510	3530	15190	1050	960	450	10	40	1750	1580	15040	1500	720	2190	410	190
k_Bacteria	p_Proteobacteria	c_Gammaproteobacteria	o_Pasteurellales	f_Pasteurellaceae	g_Aggregatibacter	s_Aggregatibacter_sp._oral_taxon_513	0	0	0	0	0	0	10	0	0	0	0	0	0	0	0	0	0	0	0	130	0	0	0	0
k_Bacteria	p_Firmicutes	c_Negativicutes	o_Veillonellales	f_Veillonellaceae	g_Veillonella	s_Veillonella_rodentium	0	0	0	0	30	0	0	0	0	0	10	0	0	0	0	0	0	0	10	1170	0	0	0	0
k_Bacteria	p_Firmicutes	c_Bacilli	o_Bacillales	f_Paenibacillaceae	g_Brevibacillus	s_Brevibacillus_laterosporus	20	0	0	160	10	10	0	140	10	50	40	0	0	20	0	30	240	80	0	40	0	30	0	0
k_Bacteria	p_Firmicutes	c_Bacilli	o_Lactobacillales	f_Lactobacillaceae	g_Lactobacillus	s_Lactobacillus_ultunensis	10	0	0	100	0	0	0	120	0	20	0	0	0	10	0	20	120	50	0	20	0	20	0	0
k_Bacteria	p_Proteobacteria	c_Alphaproteobacteria	o_Hyphomicrobiales	f_Bradyrhizobiaceae	g_Bradyrhizobium	s_Bradyrhizobium_guangzhouense	0	0	0	0	0	0	0	0	0	0	0	0	0	0	0	0	0	0	0	0	0	0	110	10
k_Bacteria	p_Spirochaetes	c_Spirochaetia	o_Brachyspirales	f_Brachyspiraceae	g_Brachyspira	s_Brachyspira_intermedia	20	0	0	130	0	10	0	120	0	40	0	0	0	10	0	30	180	60	0	30	0	20	0	0
k_Bacteria	p_Actinobacteria	c_Actinomycetia	o_Corynebacteriales	f_Corynebacteriaceae	g_Corynebacterium	s_Corynebacterium_sp._FDAARGOS_1242	0	0	0	0	0	0	10	0	0	0	0	0	0	0	0	30	0	0	0	0	0	0	60	140
k_Bacteria	p_Firmicutes	c_Bacilli	o_Lactobacillales	f_Streptococcaceae	g_Streptococcus	s_Streptococcus_agalactiae	250	0	3220	170	9520	110	20	20	30	40	130	410	40	20	0	40	40	190	3380	150	20	400	50	280
k_Bacteria	p_Firmicutes	c_Clostridia	o_Eubacteriales	f_Lachnospiraceae	g_Faecalicatena	s_Faecalicatena_sp._Marseille-Q4148	50	0	0	280	0	20	0	300	0	90	0	0	0	30	0	70	470	170	0	70	0	60	0	0
k_Bacteria	p_Proteobacteria	c_Gammaproteobacteria	o_Enterobacterales	f_Enterobacteriaceae	g_Enterobacter	s_Enterobacter_sp._MGH_7	0	280	0	0	0	0	0	1990	0	0	0	0	0	0	0	0	0	0	0	0	0	0	0	0
k_Bacteria	p_Firmicutes	c_Bacilli	o_Bacillales	f_undefined1	g_Gemella	s_Gemella_haemolysans	30	0	210	80	1220	0	20	70	80	80	300	10	20	10	0	580	120	60	350	40	20	40	0	0
k_Bacteria	p_Firmicutes	c_Clostridia	o_Eubacteriales	f_Peptostreptococcaceae	g_Romboutsia	s_Romboutsia_sp._CE17	240	10	0	1390	0	70	10	860	0	460	20	10	0	150	0	470	2200	760	0	350	0	280	50	10
k_Bacteria	p_Firmicutes	c_Clostridia	o_Thermoanaerobacterales	f_Thermoanaerobacterales_Family_III._Incertae_Sedis	g_Caldicellulosiruptor	s_Caldicellulosiruptor_changbaiensis	20	0	0	110	0	10	0	70	0	30	0	0	0	10	0	30	150	50	0	30	0	20	0	0
k_Bacteria	p_Firmicutes	c_Bacilli	o_Lactobacillales	f_Enterococcaceae	g_Vagococcus	s_Vagococcus_lutrae	20	0	0	160	0	10	0	140	0	40	0	0	0	10	0	30	260	70	0	30	0	30	0	0
k_Bacteria	p_Firmicutes	c_Clostridia	o_Eubacteriales	f_Clostridiaceae	g_Clostridium	s_Clostridium_baratii	2420	70	0	13670	10	710	90	12990	10	4800	50	10	10	1480	10	3260	20890	7020	10	3560	20	3060	140	10
k_Bacteria	p_Firmicutes	c_Bacilli	o_Bacillales	f_Planococcaceae	g_Kurthia	s_Kurthia_zopfii	10	0	0	80	0	0	0	80	0	20	0	0	0	10	0	20	110	40	0	20	0	20	0	0
k_Bacteria	p_Firmicutes	c_Clostridia	o_Eubacteriales	f_Lachnospiraceae	g_Lachnospira	s_Lachnospira_eligens	20	0	0	160	0	10	0	160	0	50	0	0	0	20	0	40	220	80	0	40	0	30	0	0
k_Bacteria	p_Proteobacteria	c_Gammaproteobacteria	o_Moraxellales	f_Moraxellaceae	g_Acinetobacter	s_Acinetobacter_baumannii	910	10	20	90	1300	10	110	280	30	30	30	10	10	2720	10	20	200	50	20	20	30	40	110	240
k_Bacteria	p_Firmicutes	c_Bacilli	o_Lactobacillales	f_Carnobacteriaceae	g_Carnobacterium	s_Carnobacterium_divergens	100	0	0	530	0	30	0	620	0	140	0	0	0	60	0	120	750	270	0	150	0	120	0	0
k_Bacteria	p_Proteobacteria	c_Epsilonproteobacteria	o_Campylobacterales	f_Arcobacteraceae	g_Aliarcobacter	s_Aliarcobacter_thereius	20	0	0	120	0	10	0	130	0	40	0	0	0	10	0	30	200	70	0	30	0	30	0	0
k_Bacteria	p_Firmicutes	c_Clostridia	o_Eubacteriales	f_Oscillospiraceae	g_Vescimonas	s_Vescimonas_fastidiosa	20	0	0	90	0	10	0	120	0	20	0	0	0	10	0	20	180	70	0	20	0	30	0	0
k_Bacteria	p_Bacteroidetes	c_Flavobacteriia	o_Flavobacteriales	f_Flavobacteriaceae	g_Lacinutrix	s_Lacinutrix_sp._5H-3-7-4	10	0	0	70	0	0	0	80	0	30	0	0	0	10	0	20	120	40	0	20	0	20	0	0
k_Bacteria	p_Firmicutes	c_Erysipelotrichia	o_Erysipelotrichales	f_Erysipelotrichaceae	g_Longibaculum	s_Longibaculum_sp._KGMB06250	40	0	0	280	0	130	0	110	0	90	0	280	0	30	0	80	450	140	0	140	0	50	0	20
k_Bacteria	p_Proteobacteria	c_Epsilonproteobacteria	o_Campylobacterales	f_Arcobacteraceae	g_Arcobacter	s_Arcobacter_cloacae	10	0	0	110	0	0	0	90	0	30	0	0	0	10	0	20	140	40	0	30	0	20	0	0
k_Bacteria	p_Proteobacteria	c_Gammaproteobacteria	o_Moraxellales	f_Moraxellaceae	g_Moraxella	s_Moraxella_osloensis	0	0	10	10	70	0	270	0	0	0	310	30	0	0	0	0	10	10	0	0	0	0	570	650
k_Bacteria	p_Firmicutes	c_Tissierellia	o_Tissierellales	f_Tissierellaceae	g_Tissierella	s_Tissierella_sp._JN-28	20	0	0	110	10	10	0	110	0	40	0	0	0	10	0	30	200	70	0	30	0	20	0	0
k_Bacteria	p_Firmicutes	c_Clostridia	o_Eubacteriales	f_Lachnospiraceae	g_Anaerotignum	s_Anaerotignum_propionicum	20	0	0	120	0	10	0	120	0	40	0	0	0	10	0	30	150	60	0	30	0	20	0	0
k_Bacteria	p_Firmicutes	c_Bacilli	o_Bacillales	f_Staphylococcaceae	g_Staphylococcus	s_Staphylococcus_sp._MZ8	0	0	120	0	0	0	0	0	250	0	0	0	0	0	90	0	0	0	120	0	170	0	0	0
k_Bacteria	p_Proteobacteria	c_Betaproteobacteria	o_Burkholderiales	f_Oxalobacteraceae	g_Herbaspirillum	s_Herbaspirillum_frisingense	0	0	10	0	20	0	60	0	0	0	0	0	0	0	0	0	0	0	0	0	0	0	60	130
k_Bacteria	p_Proteobacteria	c_Gammaproteobacteria	o_Xanthomonadales	f_Rhodanobacteraceae	g_Luteibacter	s_Luteibacter_rhizovicinus	0	0	0	0	0	0	130	0	0	0	0	0	0	0	0	0	0	0	0	0	0	0	0	10
k_Bacteria	p_Firmicutes	c_Bacilli	o_Bacillales	f_Bacillaceae	g_Gracilibacillus	s_Gracilibacillus_salitolerans	20	0	0	120	0	10	0	100	0	40	0	0	0	10	0	30	170	50	0	30	0	30	0	0
k_Bacteria	p_Firmicutes	c_Clostridia	o_Eubacteriales	f_Thermohalobacteraceae	g_Caloranaerobacter	s_Caloranaerobacter_azorensis	40	0	0	250	0	10	0	140	0	80	0	0	0	30	0	60	370	130	0	60	0	40	0	0
k_Bacteria	p_Proteobacteria	c_Betaproteobacteria	o_Burkholderiales	f_Burkholderiaceae	g_Burkholderia	s_Burkholderia_glumae	0	0	10	0	30	0	50	0	0	0	0	0	0	0	0	0	0	0	0	0	0	0	120	240
k_Bacteria	p_Firmicutes	c_Bacilli	o_Lactobacillales	f_Streptococcaceae	g_Streptococcus	s_Streptococcus_vestibularis	10	0	60	10	450	240	10	0	10	10	60	6880	20	10	0	0	10	220	80	1830	10	6820	30	160
k_Bacteria	p_Proteobacteria	c_Betaproteobacteria	o_Burkholderiales	f_Burkholderiaceae	g_Polynucleobacter	s_Polynucleobacter_sp._MG-Unter2-18	0	0	0	0	20	0	90	0	0	0	200	0	0	0	0	0	0	0	0	0	20	40	240	20
k_Bacteria	p_Proteobacteria	c_Gammaproteobacteria	o_Enterobacterales	f_Morganellaceae	g_Proteus	s_Proteus_vulgaris	20	0	0	120	0	10	0	110	0	40	0	0	0	10	0	30	190	50	0	30	0	20	0	0
k_Bacteria	p_Bacteroidetes	c_Flavobacteriia	o_Flavobacteriales	f_Weeksellaceae	g_Chryseobacterium	s_Chryseobacterium_manosquense	10	0	0	60	30	0	20	40	0	20	0	0	0	0	0	20	60	30	0	10	0	10	320	210
k_Bacteria	p_Firmicutes	c_Clostridia	o_Eubacteriales	f_Clostridiaceae	g_Clostridium	s_Clostridium_novyi	430	10	0	2560	0	130	20	2660	0	900	10	0	0	260	0	600	3820	1360	0	660	0	500	20	0
k_undefined0	p_undefined0	c_undefined2	o_undefined1	f_undefined2	g_undefined0	s_undefined0	7180	4920	580	46780	4680	630	8040	33800	700	10830	11660	950	750	3440	250	8280	47700	18320	410	8970	420	7570	6900	22980
k_Viruses	p_Uroviricota	c_Caudoviricetes	o_Caudovirales	f_Myoviridae	g_Sherbrookevirus	s_Clostridioides_virus_phiMMP04	140	10	0	30	0	0	0	110	0	0	0	0	0	0	0	0	0	0	0	0	0	0	0	0
k_Bacteria	p_Proteobacteria	c_Gammaproteobacteria	o_Enterobacterales	f_Enterobacteriaceae	g_Klebsiella	s_Klebsiella_michiganensis	2040	2820	0	30	0	0	30	30	0	0	0	0	2260	2590	0	0	10	110	0	0	0	70	0	0
k_Bacteria	p_Firmicutes	c_Clostridia	o_Eubacteriales	f_Clostridiaceae	g_Clostridium	s_Clostridium_sp._JN-9	190	10	0	1150	0	60	10	1250	0	370	10	0	0	130	0	270	1680	600	0	310	0	240	20	0
k_Bacteria	p_Proteobacteria	c_Gammaproteobacteria	o_Enterobacterales	f_Enterobacteriaceae	g_Enterobacter	s_Enterobacter_bugandensis	10	140	0	90	0	0	0	230	0	10	0	0	0	0	0	10	40	10	0	10	0	10	0	0
k_Bacteria	p_Firmicutes	c_Clostridia	o_Eubacteriales	f_Clostridiaceae	g_Clostridium	s_Clostridium_drakei	180	10	0	1060	0	50	10	1000	0	380	10	0	0	120	0	360	1550	670	0	270	0	210	0	0
k_Bacteria	p_Proteobacteria	c_Gammaproteobacteria	o_Enterobacterales	f_Enterobacteriaceae	g_Enterobacter	s_Enterobacter_chengduensis	20	500	0	0	0	0	0	480	0	0	0	0	0	0	0	0	0	0	0	0	0	0	0	0
k_Bacteria	p_Proteobacteria	c_Gammaproteobacteria	o_Moraxellales	f_Moraxellaceae	g_Acinetobacter	s_Acinetobacter_sp._Colony158	1670	0	0	0	0	0	30	0	0	0	0	0	0	0	0	0	0	0	0	0	0	0	0	0
k_Bacteria	p_Firmicutes	c_Bacilli	o_Lactobacillales	f_Enterococcaceae	g_Enterococcus	s_Enterococcus_cecorum	30	0	0	160	0	20	0	160	0	50	0	0	0	20	0	50	240	90	0	50	0	30	0	40
k_Bacteria	p_Firmicutes	c_Clostridia	o_Eubacteriales	f_Vallitaleaceae	g_Vallitalea	s_Vallitalea_pronyensis	10	0	0	100	0	0	0	90	0	30	0	0	0	10	0	20	120	50	0	20	0	20	0	0
k_Bacteria	p_Actinobacteria	c_Actinomycetia	o_Corynebacteriales	f_Corynebacteriaceae	g_Corynebacterium	s_Corynebacterium_kroppenstedtii	0	0	0	0	0	0	0	0	20	0	0	0	0	0	0	10	0	30	0	0	0	0	1240	610
k_Bacteria	p_Tenericutes	c_Mollicutes	o_Acholeplasmatales	f_Acholeplasmataceae	g_Mariniplasma	s_Mariniplasma_anaerobium	10	0	0	80	0	0	0	70	0	20	0	0	0	10	0	20	110	40	0	20	0	20	0	0
k_Bacteria	p_Firmicutes	c_Bacilli	o_Bacillales	f_Bacillaceae	g_Pradoshia	s_Pradoshia_sp._D12	30	0	0	140	0	10	0	150	0	50	0	0	0	20	0	30	230	80	0	40	0	30	0	0
k_Bacteria	p_Firmicutes	c_Clostridia	o_Eubacteriales	f_Lachnospiraceae	g_Herbinix	s_Herbinix_luporum	10	0	0	130	0	10	0	90	0	40	0	0	0	10	0	20	190	60	0	30	0	20	0	0
k_Bacteria	p_Proteobacteria	c_Gammaproteobacteria	o_Enterobacterales	f_Enterobacteriaceae	g_Klebsiella	s_Klebsiella_oxytoca	750	510	0	20	0	0	20	30	10	0	0	0	590	660	0	10	0	30	0	0	0	30	0	0
k_Bacteria	p_Bacteroidetes	c_Sphingobacteriia	o_Sphingobacteriales	f_Sphingobacteriaceae	g_Pedobacter	s_Pedobacter_heparinus	20	0	0	110	0	10	0	110	0	30	0	0	0	10	0	30	170	60	0	30	0	20	0	0
k_Bacteria	p_Firmicutes	c_Clostridia	o_Eubacteriales	f_Lachnospiraceae	g_Blautia	s_Blautia_obeum	20	0	0	140	10	10	0	120	0	50	0	0	0	20	0	30	210	70	0	40	0	30	0	0
k_Bacteria	p_Firmicutes	c_Bacilli	o_Lactobacillales	f_Carnobacteriaceae	g_Granulicatella	s_Granulicatella_elegans	30	0	0	220	0	10	20	190	0	90	0	0	0	30	0	50	520	150	0	50	0	60	0	0
k_Bacteria	p_Firmicutes	c_Bacilli	o_Bacillales	f_Staphylococcaceae	g_Staphylococcus	s_Staphylococcus_cohnii	0	0	200	30	0	0	170	30	420	40	10	0	0	0	120	10	50	20	170	10	220	10	220	20
k_Bacteria	p_Firmicutes	c_Bacilli	o_Lactobacillales	f_Streptococcaceae	g_Streptococcus	s_Streptococcus_marmotae	0	0	0	10	20	10	0	10	0	10	10	300	0	0	0	0	20	10	0	70	0	330	0	0
k_Bacteria	p_Proteobacteria	c_Alphaproteobacteria	o_Hyphomicrobiales	f_Bradyrhizobiaceae	g_Bradyrhizobium	s_Bradyrhizobium_sp.	0	0	0	0	0	0	0	0	0	0	0	0	0	0	0	0	0	0	0	0	0	0	130	10
k_Bacteria	p_Firmicutes	c_Bacilli	o_Bacillales	f_Bacillaceae	g_Metabacillus	s_Metabacillus_litoralis	20	0	0	110	10	0	0	110	0	30	0	0	0	10	0	20	160	50	0	20	0	10	0	0
k_Bacteria	p_Firmicutes	c_Clostridia	o_Eubacteriales	f_Clostridiaceae	g_Clostridium	s_Clostridium_sp._MF28	3350	100	0	19930	0	1030	70	24720	10	5160	20	20	20	1840	40	4480	28160	10180	10	4670	30	3730	90	20
k_Bacteria	p_Tenericutes	c_Mollicutes	o_Entomoplasmatales	f_Spiroplasmataceae	g_Spiroplasma	s_Spiroplasma_cantharicola	10	0	0	80	0	0	0	80	0	40	0	0	0	10	0	20	130	50	0	20	0	10	0	0
k_Bacteria	p_Proteobacteria	c_Betaproteobacteria	o_Burkholderiales	f_Comamonadaceae	g_Diaphorobacter	s_Diaphorobacter_polyhydroxybutyrativorans	0	0	0	0	0	0	0	0	0	0	150	0	0	0	0	0	0	0	0	0	0	0	0	20
k_Bacteria	p_Bacteroidetes	c_Flavobacteriia	o_Flavobacteriales	f_Flavobacteriaceae	g_Polaribacter	s_Polaribacter_sp._NJDZ03	10	0	0	90	0	10	0	70	0	30	0	0	0	10	0	20	110	40	0	20	0	20	0	0
k_Bacteria	p_Firmicutes	c_Clostridia	o_Eubacteriales	f_Lachnospiraceae	g_Lachnoclostridium	s_Lachnoclostridium_phytofermentans	120	0	0	690	0	40	0	690	0	230	0	0	0	70	0	170	1000	360	0	190	0	140	0	0
k_Bacteria	p_Proteobacteria	c_Gammaproteobacteria	o_Moraxellales	f_Moraxellaceae	g_Acinetobacter	s_Acinetobacter_lwoffii	20	0	10	0	20	0	100	0	0	0	0	0	0	0	0	0	0	0	0	0	0	0	210	330
k_Bacteria	p_Firmicutes	c_Bacilli	o_Lactobacillales	f_Streptococcaceae	g_Streptococcus	s_Streptococcus_mutans	0	0	10	0	130	10	0	0	20	20	90	210	10	0	0	0	10	20	10	70	0	210	0	10
k_Bacteria	p_Firmicutes	c_Bacilli	o_Lactobacillales	f_Streptococcaceae	g_Streptococcus	s_Streptococcus_sp._CNU_G3	10	0	0	60	70	10	0	70	0	20	0	150	0	10	0	10	70	40	0	50	0	150	0	10
k_Bacteria	p_Firmicutes	c_Clostridia	o_Eubacteriales	f_Oscillospiraceae	g_Flavonifractor	s_Flavonifractor_plautii	40	0	0	220	0	10	20	320	0	60	0	0	0	30	0	50	330	140	0	60	0	70	0	0
k_Bacteria	p_Firmicutes	c_Clostridia	o_Eubacteriales	f_Clostridiaceae	g_Clostridium	s_Clostridium_aceticum	50	0	0	290	0	20	0	290	0	100	0	0	0	30	0	70	460	150	0	80	0	70	0	0
k_Bacteria	p_Proteobacteria	c_Gammaproteobacteria	o_Enterobacterales	f_Enterobacteriaceae	g_Enterobacter	s_Enterobacter_sp._BIDMC_29	0	90	0	0	0	0	0	140	0	0	0	0	0	0	0	0	0	0	0	0	0	0	0	0
k_Bacteria	p_Bacteroidetes	c_Flavobacteriia	o_Flavobacteriales	f_Flavobacteriaceae	g_Zunongwangia	s_Zunongwangia_sp._SCSIO_43204	50	0	0	260	0	10	0	320	0	70	0	0	0	30	0	60	380	140	0	70	0	60	0	0
k_Bacteria	p_Actinobacteria	c_Actinomycetia	o_Bifidobacteriales	f_Bifidobacteriaceae	g_Bifidobacterium	s_Bifidobacterium_breve	10	0	0	80	10	10	0	90	0	20	0	10	0	10	0	20	150	50	0	20	0	10	0	0
k_Bacteria	p_Firmicutes	c_Erysipelotrichia	o_Erysipelotrichales	f_Turicibacteraceae	g_Turicibacter	s_Turicibacter_sp._H121	50	0	0	330	0	20	0	320	0	110	0	0	0	40	0	100	570	200	0	110	0	60	0	0
k_Bacteria	p_Proteobacteria	c_Alphaproteobacteria	o_Hyphomicrobiales	f_Bradyrhizobiaceae	g_Bradyrhizobium	s_Bradyrhizobium_cosmicum	0	0	0	10	0	0	0	0	0	0	0	0	0	0	0	0	10	0	0	0	0	0	120	20
k_Bacteria	p_Firmicutes	c_Clostridia	o_Eubacteriales	f_Clostridiaceae	g_Hungatella	s_Hungatella_hathewayi	30	0	0	140	0	10	10	160	0	60	0	0	0	20	0	40	220	80	0	40	0	30	0	0
k_Bacteria	p_Proteobacteria	c_Gammaproteobacteria	o_Pseudomonadales	f_Pseudomonadaceae	g_Pseudomonas	s_Pseudomonas_chlororaphis	40	0	0	0	0	0	0	0	0	0	290	0	0	0	0	0	0	0	0	0	0	0	0	20
k_Bacteria	p_Firmicutes	c_Bacilli	o_Bacillales	f_Bacillaceae	g_Oceanobacillus	s_Oceanobacillus_iheyensis	30	0	0	160	0	10	0	130	0	40	0	0	0	10	0	40	230	80	0	40	0	30	0	0
k_Bacteria	p_Firmicutes	c_Bacilli	o_Bacillales	f_Staphylococcaceae	g_Staphylococcus	s_Staphylococcus_pseudoxylosus	10	0	10	90	0	0	10	80	920	80	0	0	0	10	10	30	100	40	10	30	90	10	50	0
k_Bacteria	p_Proteobacteria	c_Gammaproteobacteria	o_Enterobacterales	f_Hafniaceae	g_Edwardsiella	s_Edwardsiella_piscicida	0	0	0	450	0	0	0	0	0	0	0	0	0	0	0	0	0	0	0	0	0	0	0	10
k_Bacteria	p_Proteobacteria	c_Gammaproteobacteria	o_Thiotrichales	f_Francisellaceae	g_Francisella	s_Francisella_tularensis	20	0	0	110	0	10	0	100	0	30	0	0	0	10	0	30	140	50	0	30	0	20	0	0
k_Bacteria	p_Proteobacteria	c_Gammaproteobacteria	o_Enterobacterales	f_Enterobacteriaceae	g_Enterobacter	s_Enterobacter_sp._DNB-S2	40	30	0	0	0	0	0	230	0	0	0	0	0	0	0	0	0	0	0	0	0	0	0	0
k_Bacteria	p_Firmicutes	c_Bacilli	o_Bacillales	f_Bacillaceae	g_Virgibacillus	s_Virgibacillus_necropolis	10	0	0	80	120	0	0	70	0	20	0	0	0	10	0	20	100	40	0	20	0	20	0	0
k_Bacteria	p_Firmicutes	c_Bacilli	o_Bacillales	f_Bacillaceae	g_Alkalihalobacillus	s_Alkalihalobacillus_krulwichiae	20	0	0	110	0	10	0	100	0	30	0	0	0	10	0	20	140	50	0	30	0	20	0	0
k_Bacteria	p_Firmicutes	c_Bacilli	o_Lactobacillales	f_Streptococcaceae	g_Streptococcus	s_Streptococcus_infantarius	0	0	10	0	1520	10	10	0	0	0	30	240	0	0	0	0	10	20	10	70	10	230	0	710
k_Bacteria	p_Proteobacteria	c_Gammaproteobacteria	o_Enterobacterales	f_Enterobacteriaceae	g_Salmonella	s_Salmonella_enterica	1240	2120	20	660	20	20	110	720	20	90	110	10	630	810	10	60	300	110	20	70	30	1060	160	110
k_Bacteria	p_Firmicutes	c_Clostridia	o_Eubacteriales	f_Clostridiaceae	g_Paraclostridium	s_Paraclostridium_bifermentans	180	20	0	1110	30	60	110	1020	10	370	100	20	10	120	10	50190	1710	590	10	290	50	250	310	0
k_Bacteria	p_Firmicutes	c_Bacilli	o_Lactobacillales	f_Streptococcaceae	g_Streptococcus	s_Streptococcus_suis	20	0	80	60	960	80	20	60	30	40	150	330	30	20	0	20	130	160	80	130	20	370	0	90
k_Bacteria	p_Proteobacteria	c_Alphaproteobacteria	o_Sphingomonadales	f_Sphingomonadaceae	g_Sphingomonas	s_Sphingomonas_melonis	0	0	0	0	20	0	110	0	0	0	0	0	0	0	0	0	0	0	0	0	0	0	80	50
k_Bacteria	p_Proteobacteria	c_Betaproteobacteria	o_Neisseriales	f_Neisseriaceae	g_Neisseria	s_Neisseria_sicca	0	0	0	0	150	0	550	0	0	0	10	10	0	0	10	0	0	0	0	0	10	0	380	30
k_Bacteria	p_Firmicutes	c_Bacilli	o_Bacillales	f_Bacillaceae	g_Bacillus	s_Bacillus_cereus	160	10	60	1170	830	130	430	930	160	440	590	40	10	130	40	310	2330	580	40	310	40	170	180	40
k_Bacteria	p_Firmicutes	c_Tissierellia	o_Tissierellales	f_Peptoniphilaceae	g_Anaerococcus	s_Anaerococcus_vaginalis	10	0	0	90	0	0	0	50	0	30	0	0	0	0	0	20	110	40	0	20	0	0	0	0
k_Bacteria	p_Firmicutes	c_Clostridia	o_Eubacteriales	f_Lachnospiraceae	g_Roseburia	s_Roseburia_intestinalis	70	0	0	410	0	20	10	480	0	180	0	0	0	50	0	90	720	250	0	110	0	120	0	0
k_Bacteria	p_Firmicutes	c_Bacilli	o_Lactobacillales	f_Streptococcaceae	g_Streptococcus	s_Streptococcus_sp._oral_taxon_064	10	0	100	0	350	0	10	0	20	20	110	50	10	10	0	0	10	20	100	30	10	70	0	0
k_Bacteria	p_Firmicutes	c_Bacilli	o_Bacillales	f_Staphylococcaceae	g_Macrococcus	s_Macrococcus_sp._IME1552	50	0	0	400	0	20	0	300	0	100	0	0	0	40	0	80	400	150	0	100	0	60	0	0
k_Bacteria	p_Proteobacteria	c_Gammaproteobacteria	o_Enterobacterales	f_Enterobacteriaceae	g_Enterobacter	s_Enterobacter_sp._BIDMC100	10	240	0	0	0	0	0	180	0	0	0	0	0	0	0	0	0	0	0	0	0	0	0	0
k_Bacteria	p_Proteobacteria	c_Betaproteobacteria	o_Burkholderiales	f_Alcaligenaceae	g_Alcaligenes	s_Alcaligenes_faecalis	0	0	10	0	20	0	20	0	0	0	40	0	0	0	0	0	0	0	0	0	0	0	140	10
k_Bacteria	p_Proteobacteria	c_Gammaproteobacteria	o_Aeromonadales	f_Aeromonadaceae	g_Aeromonas	s_Aeromonas_sp._WP2-W18-CRE-05	10	0	0	50	0	0	0	0	0	30	0	0	0	0	0	20	160	20	0	20	0	10	0	0
k_Bacteria	p_Proteobacteria	c_Gammaproteobacteria	o_Enterobacterales	f_Yersiniaceae	g_Serratia	s_Serratia_symbiotica	10	10	0	320	0	0	0	30	0	10	0	0	10	10	0	10	50	20	0	10	0	10	0	0
k_Bacteria	p_Firmicutes	c_Bacilli	o_Lactobacillales	f_Enterococcaceae	g_Vagococcus	s_Vagococcus_carniphilus	20	0	0	150	0	10	0	80	0	40	0	0	0	10	0	30	210	70	0	40	0	30	0	0
k_Bacteria	p_Proteobacteria	c_Gammaproteobacteria	o_Alteromonadales	f_Alteromonadaceae	g_Paraglaciecola	s_Paraglaciecola_sp._L1A13	0	0	0	0	40	0	250	0	0	0	490	10	0	0	0	0	0	0	0	0	110	80	670	70
k_Bacteria	p_Proteobacteria	c_Betaproteobacteria	o_Burkholderiales	f_Alcaligenaceae	g_Achromobacter	s_Achromobacter_xylosoxidans	20	0	13740	0	8830	0	13000	10	990	0	990	0	30	0	0	0	70	10	330	0	770	0	58650	110
k_Bacteria	p_Firmicutes	c_Bacilli	o_Bacillales	f_Planococcaceae	g_Ureibacillus	s_Ureibacillus_thermosphaericus	10	0	0	120	0	0	0	100	0	20	0	0	0	10	0	10	90	40	0	20	0	10	0	0
k_Bacteria	p_Firmicutes	c_Bacilli	o_Lactobacillales	f_Streptococcaceae	g_Streptococcus	s_Streptococcus_sp._HSISM1	0	0	30	10	220	40	10	10	40	40	160	660	590	180	0	0	20	1970	40	680	10	890	0	0
k_Bacteria	p_Firmicutes	c_Clostridia	o_Eubacteriales	f_Clostridiaceae	g_Clostridium	s_Clostridium_sp._CT4	1050	30	0	5940	10	300	40	5940	0	2020	20	0	0	650	10	1400	8880	3200	0	1530	10	1290	50	10
k_Bacteria	p_Proteobacteria	c_Betaproteobacteria	o_Burkholderiales	f_Comamonadaceae	g_Delftia	s_Delftia_tsuruhatensis	0	0	20	0	20	0	50	0	0	0	40	0	0	0	110	0	0	0	0	0	0	0	430	100
k_Bacteria	p_Bacteroidetes	c_Flavobacteriia	o_Flavobacteriales	f_Flavobacteriaceae	g_Flavobacterium	s_Flavobacterium_haoranii	10	0	0	90	0	0	0	70	0	30	0	0	0	10	0	20	140	50	0	20	0	10	0	0
k_Bacteria	p_Firmicutes	c_Clostridia	o_Thermoanaerobacterales	f_Thermoanaerobacteraceae	g_Thermoanaerobacter	s_Thermoanaerobacter_mathranii	20	0	0	130	0	10	0	120	0	50	0	0	0	10	0	30	210	70	0	40	0	30	0	0
k_Bacteria	p_Firmicutes	c_Bacilli	o_Bacillales	f_Bacillaceae	g_Metabacillus	s_Metabacillus_sediminilitoris	30	0	0	160	0	10	0	90	0	50	0	0	0	20	0	40	230	80	0	40	0	30	0	10
k_Bacteria	p_Proteobacteria	c_Gammaproteobacteria	o_Enterobacterales	f_Enterobacteriaceae	g_Enterobacter	s_Enterobacter_cancerogenus	30	340	0	0	0	0	0	680	0	0	0	0	20	20	0	0	0	0	0	0	0	20	0	0
k_Bacteria	p_Firmicutes	c_Clostridia	o_Eubacteriales	f_Clostridiaceae	g_Clostridium	s_Clostridium_sp._DL-VIII	4830	140	0	27150	20	1400	170	26830	10	9210	100	20	10	2910	10	6640	41100	14360	10	6980	40	5660	280	30
k_Bacteria	p_Proteobacteria	c_Gammaproteobacteria	o_Pseudomonadales	f_Pseudomonadaceae	g_Pseudomonas	s_Pseudomonas_furukawaii	10	0	0	0	0	0	0	0	0	0	160	0	0	0	0	0	0	0	0	0	0	0	0	0
k_Bacteria	p_Actinobacteria	c_Actinomycetia	o_Corynebacteriales	f_Mycobacteriaceae	g_Mycobacterium	s_Mycobacterium_paragordonae	0	0	0	0	0	0	10	0	0	0	0	0	0	0	0	0	0	0	0	0	0	0	20	110
k_Bacteria	p_Firmicutes	c_Bacilli	o_Lactobacillales	f_Streptococcaceae	g_Streptococcus	s_Streptococcus_australis	20	0	300	10	1070	10	20	0	80	80	390	370	190	60	0	0	30	590	280	320	20	450	30	10
k_Bacteria	p_Firmicutes	c_Bacilli	o_Bacillales	f_Bacillaceae	g_Bacillus	s_Bacillus_dafuensis	10	0	0	60	10	0	40	50	0	20	110	0	0	10	0	10	80	30	0	10	10	30	90	10
k_Bacteria	p_Actinobacteria	c_Actinomycetia	o_Corynebacteriales	f_Corynebacteriaceae	g_Corynebacterium	s_Corynebacterium_segmentosum	0	0	0	0	10	0	20	0	0	0	0	0	0	0	0	50	0	0	0	0	0	0	5670	320
k_Bacteria	p_Firmicutes	c_Clostridia	o_Eubacteriales	f_Clostridiaceae	g_Clostridium	s_Clostridium_autoethanogenum	110	0	0	590	0	30	0	520	0	180	0	0	0	70	0	140	840	290	0	150	0	140	0	0
k_Bacteria	p_Firmicutes	c_Bacilli	o_Lactobacillales	f_Streptococcaceae	g_Streptococcus	s_Streptococcus_salivarius	20	10	60	70	1350	2450	100	60	40	50	270	63770	140	60	10	20	120	1740	80	16330	50	57640	270	520
k_Bacteria	p_Firmicutes	c_Bacilli	o_Bacillales	f_Staphylococcaceae	g_Staphylococcus	s_Staphylococcus_equorum	20	0	1040	270	0	10	1000	240	250	70	10	0	20	30	810	50	280	110	1180	60	1400	40	880	60
k_Bacteria	p_Bacteroidetes	c_Flavobacteriia	o_Flavobacteriales	f_Weeksellaceae	g_Apibacter	s_Apibacter_sp._ESL0404	10	0	0	80	0	0	0	80	0	20	0	0	0	0	0	20	110	40	0	20	0	0	0	0
k_Bacteria	p_Firmicutes	c_Tissierellia	o_Tissierellales	f_Peptoniphilaceae	g_Helcococcus	s_Helcococcus_kunzii	40	0	0	280	0	10	0	240	0	90	0	0	0	30	0	60	460	150	0	70	0	50	0	0
k_Bacteria	p_Firmicutes	c_Bacilli	o_Bacillales	f_Staphylococcaceae	g_Staphylococcus	s_Staphylococcus_lutrae	10	0	0	100	0	10	0	90	0	30	0	0	0	10	0	20	140	60	0	30	0	10	0	0
k_Bacteria	p_Firmicutes	c_Erysipelotrichia	o_Erysipelotrichales	f_Erysipelotrichaceae	g_Erysipelothrix	s_Erysipelothrix_larvae	10	0	0	70	0	0	0	70	0	20	0	0	0	10	0	20	110	30	0	20	0	10	0	0
k_Viruses	p_Uroviricota	c_Caudoviricetes	o_Caudovirales	f_Myoviridae	g_Sherbrookevirus	s_Clostridioides_virus_phiCDHM14	900	10	0	210	0	0	0	840	0	0	0	0	0	0	0	0	0	0	0	10	0	0	0	0
k_Bacteria	p_Proteobacteria	c_Betaproteobacteria	o_Burkholderiales	f_Burkholderiaceae	g_Burkholderia	s_Burkholderia_thailandensis	0	0	0	0	20	0	40	0	0	0	0	0	0	0	0	0	0	0	0	0	0	0	100	230
k_Bacteria	p_Firmicutes	c_Bacilli	o_Lactobacillales	f_Streptococcaceae	g_Streptococcus	s_Streptococcus_cristatus	10	0	110	0	460	80	20	10	40	30	150	350	40	10	0	40	20	180	120	160	10	380	20	60
k_Bacteria	p_Proteobacteria	c_Betaproteobacteria	o_Burkholderiales	f_Burkholderiaceae	g_Cupriavidus	s_Cupriavidus_necator	0	0	0	0	20	0	20	0	0	0	0	0	0	0	0	0	0	0	0	0	0	0	30	110
k_Bacteria	p_Proteobacteria	c_Gammaproteobacteria	o_Xanthomonadales	f_Xanthomonadaceae	g_Xanthomonas	s_Xanthomonas_euvesicatoria	100	0	0	40	0	0	0	30	0	0	40	0	0	0	0	20	220	0	0	30	0	0	0	10
k_Bacteria	p_Firmicutes	c_Bacilli	o_Bacillales	f_Bacillaceae	g_Heyndrickxia	s_Heyndrickxia_oleronia	10	0	0	90	0	0	0	90	0	30	0	0	10	20	0	20	130	50	0	20	0	20	0	0
k_Eukaryota	p_Ascomycota	c_Sordariomycetes	o_Glomerellales	f_Glomerellaceae	g_Colletotrichum	s_Colletotrichum_higginsianum	0	0	0	20	0	0	10	10	0	10	30	0	0	0	0	0	20	10	0	10	0	10	30	170
k_Bacteria	p_Proteobacteria	c_Gammaproteobacteria	o_Legionellales	f_Legionellaceae	g_Legionella	s_Legionella_pneumophila	20	0	0	120	10	10	60	100	0	30	110	0	0	10	0	30	140	50	0	40	10	40	100	10
k_Bacteria	p_Firmicutes	c_Bacilli	o_Lactobacillales	f_Streptococcaceae	g_Streptococcus	s_Streptococcus_gwangjuense	130	0	1390	60	5680	10	10	0	390	390	1760	100	110	50	0	0	160	170	1590	150	80	240	30	20
k_Bacteria	p_Firmicutes	c_Bacilli	o_Bacillales	f_Staphylococcaceae	g_Staphylococcus	s_Staphylococcus_saccharolyticus	0	0	160	30	0	0	60	20	60	10	0	0	0	0	30	10	40	10	50	10	90	10	150	10
k_Bacteria	p_Proteobacteria	c_Epsilonproteobacteria	o_Campylobacterales	f_Campylobacteraceae	g_Campylobacter	s_Campylobacter_fetus	20	0	0	140	0	0	0	120	0	40	0	0	0	10	0	30	170	70	0	30	0	20	0	0
k_Bacteria	p_Proteobacteria	c_Gammaproteobacteria	o_Enterobacterales	f_Enterobacteriaceae	g_unclassified_Enterobacteriaceae	s_Enterobacteriaceae_endosymbiont_of_Plateumaris_sericea	30	0	0	160	0	10	0	230	0	40	0	0	0	20	0	40	240	100	0	50	0	50	0	0
k_Bacteria	p_Proteobacteria	c_Gammaproteobacteria	o_Enterobacterales	f_Enterobacteriaceae	g_Enterobacter	s_Enterobacter_cloacae_complex_sp._ECNIH7	20	240	0	40	0	0	0	160	0	20	0	0	0	0	0	10	110	20	0	10	0	10	0	0
k_Bacteria	p_Proteobacteria	c_Epsilonproteobacteria	o_Campylobacterales	f_Arcobacteraceae	g_Poseidonibacter	s_Poseidonibacter_parvus	20	0	0	140	0	10	0	110	0	40	0	0	0	20	0	30	180	80	0	40	0	30	0	0
k_Bacteria	p_Firmicutes	c_Clostridia	o_Thermoanaerobacterales	f_Thermoanaerobacteraceae	g_Thermoanaerobacter	s_Thermoanaerobacter_wiegelii	20	0	0	120	0	10	0	120	0	40	0	0	0	10	0	30	150	60	0	30	0	20	0	0
k_Bacteria	p_Firmicutes	c_Negativicutes	o_Veillonellales	f_Veillonellaceae	g_Veillonella	s_Veillonella_sp._S12025-13	10	0	0	40	10	0	20	30	0	10	20	0	0	0	0	10	40	20	0	23070	10	10	50	0
k_Bacteria	p_Proteobacteria	c_Epsilonproteobacteria	o_Campylobacterales	f_Arcobacteraceae	g_Halarcobacter	s_Halarcobacter_ebronensis	20	0	0	80	0	0	0	80	0	30	0	0	0	10	0	20	130	40	0	20	0	20	0	0
k_Bacteria	p_Firmicutes	c_Negativicutes	o_Selenomonadales	f_Sporomusaceae	g_Pelosinus	s_Pelosinus_sp._UFO1	40	0	0	220	0	10	0	110	0	80	0	0	0	20	0	60	320	120	0	60	0	50	0	0
k_Bacteria	p_Firmicutes	c_Bacilli	o_Bacillales	f_Bacillaceae	g_Bacillus	s_Bacillus_subtilis	50	0	80	320	10	60	60	310	60	150	0	10	0	30	20	130	520	190	40	120	50	130	110	80
k_Bacteria	p_Firmicutes	c_Bacilli	o_Lactobacillales	f_Enterococcaceae	g_Enterococcus	s_Enterococcus_faecalis	280	190	20	950	380	746060	1640	31540	180	910	1690	370	170	250	190	438950	1350	106670	190	190010	820	860	5300	363010
k_Bacteria	p_Firmicutes	c_Bacilli	o_Lactobacillales	f_Lactobacillaceae	g_Companilactobacillus	s_Companilactobacillus_allii	20	0	0	130	0	10	0	120	0	50	0	0	0	10	0	30	190	60	0	30	0	30	0	0
k_Bacteria	p_Proteobacteria	c_Gammaproteobacteria	o_Pseudomonadales	f_Pseudomonadaceae	g_Pseudomonas	s_Pseudomonas_sp._ATCC_13867	380	0	0	0	0	0	0	0	0	0	190	0	0	0	0	0	0	0	0	0	0	0	0	10
k_Eukaryota	p_Ascomycota	c_Sordariomycetes	o_Hypocreales	f_Nectriaceae	g_Fusarium	s_Fusarium_poae	0	0	0	30	100	0	570	30	0	10	960	10	0	0	0	10	50	20	0	10	80	130	1170	80
k_Bacteria	p_Firmicutes	c_Clostridia	o_Eubacteriales	f_Clostridiaceae	g_Clostridium	s_Clostridium_sp._C1	80	0	0	530	0	20	0	510	0	170	0	0	0	60	0	120	910	290	0	120	0	100	0	0
k_Bacteria	p_Firmicutes	c_Bacilli	o_Lactobacillales	f_Carnobacteriaceae	g_Jeotgalibaca	s_Jeotgalibaca_porci	10	0	0	60	0	0	0	60	0	20	0	0	0	10	0	10	120	30	0	20	0	20	0	0
k_Bacteria	p_Bacteroidetes	c_Flavobacteriia	o_Flavobacteriales	f_Flavobacteriaceae	g_Flavobacterium	s_Flavobacterium_sp._Sr18	20	0	0	100	0	0	0	80	0	30	0	0	0	10	0	20	150	50	0	30	0	20	0	0
k_Bacteria	p_Firmicutes	c_Erysipelotrichia	o_Erysipelotrichales	f_Erysipelotrichaceae	g_Erysipelatoclostridium	s_Erysipelatoclostridium_ramosum	90	0	0	590	0	40	0	540	0	210	0	30	0	70	0	140	950	300	0	160	0	130	0	0
k_Bacteria	p_Proteobacteria	c_Gammaproteobacteria	o_Enterobacterales	f_Enterobacteriaceae	g_Enterobacter	s_Enterobacter_cloacae_complex_sp._ECL112	0	40	0	0	0	0	0	110	0	0	0	0	0	0	0	0	0	0	0	0	0	0	0	0
k_Bacteria	p_Firmicutes	c_Clostridia	o_Eubacteriales	f_Oscillospiraceae	g_Faecalibacterium	s_Faecalibacterium_prausnitzii	40	0	0	230	10	10	20	290	0	80	0	0	0	30	0	50	370	140	0	60	0	60	20	0
k_Bacteria	p_Proteobacteria	c_Gammaproteobacteria	o_Enterobacterales	f_Yersiniaceae	g_Serratia	s_Serratia_rubidaea	10	0	0	270	0	0	0	0	0	0	0	0	10	10	0	0	0	0	0	0	0	0	0	10
k_Bacteria	p_Firmicutes	c_Clostridia	o_Eubacteriales	f_Lachnospiraceae	g_Coprococcus	s_Coprococcus_catus	10	0	0	70	0	0	0	70	0	30	0	0	0	10	0	20	130	40	0	20	0	10	0	0
k_Bacteria	p_Firmicutes	c_Bacilli	o_Lactobacillales	f_Streptococcaceae	g_Streptococcus	s_Streptococcus_parasuis	0	0	10	0	1630	0	10	0	0	0	20	30	0	0	0	0	70	10	20	10	10	40	0	180
k_Bacteria	p_Proteobacteria	c_Gammaproteobacteria	o_Enterobacterales	f_Enterobacteriaceae	g_Enterobacter	s_Enterobacter_sp._JBIWA003	10	170	0	30	0	0	0	70	0	0	0	0	0	0	0	0	0	0	0	0	0	0	0	0
k_Bacteria	p_Proteobacteria	c_Gammaproteobacteria	o_Enterobacterales	f_Enterobacteriaceae	g_Enterobacter	s_Enterobacter_mori	20	120	0	20	0	0	0	120	0	0	0	0	10	10	0	0	0	0	0	0	0	10	0	0
k_Bacteria	p_Firmicutes	c_Clostridia	o_Eubacteriales	f_Clostridiaceae	g_Clostridium	s_Clostridium_tyrobutyricum	310	10	0	1750	0	90	10	1840	0	550	10	0	0	180	0	420	2620	920	0	470	0	380	20	0
k_Bacteria	p_Proteobacteria	c_Gammaproteobacteria	o_Pseudomonadales	f_Pseudomonadaceae	g_Pseudomonas	s_Pseudomonas_sp._HS-18	280	0	0	0	0	0	0	0	0	0	30	0	0	0	0	0	0	0	0	0	0	0	0	0
k_Bacteria	p_Proteobacteria	c_Gammaproteobacteria	o_Pasteurellales	f_Pasteurellaceae	g_Aggregatibacter	s_Aggregatibacter_aphrophilus	60	0	0	790	10	0	10	0	0	90	0	0	0	50	0	120	450	300	0	50	0	0	20	0
k_Bacteria	p_Firmicutes	c_Bacilli	o_Lactobacillales	f_Aerococcaceae	g_Aerococcus	s_Aerococcus_urinae	50	0	0	240	0	10	0	330	0	80	0	0	0	30	0	50	420	160	0	80	0	60	0	0
k_Bacteria	p_Firmicutes	c_Bacilli	o_Bacillales	f_Staphylococcaceae	g_Staphylococcus	s_Staphylococcus_condimenti	30	0	60	170	0	20	110	170	20	50	0	0	0	20	60	40	250	90	90	50	110	30	60	10
k_Bacteria	p_Firmicutes	c_Clostridia	o_Eubacteriales	f_Clostridiaceae	g_Clostridium	s_Clostridium_argentinense	500	20	0	2800	0	140	20	2770	0	940	10	0	0	290	0	710	4220	1490	0	700	10	570	30	10
k_Viruses	p_Uroviricota	c_Caudoviricetes	o_Caudovirales	f_Siphoviridae	g_unclassified_Siphoviridae	s_Streptococcus_phage_5093	0	0	0	0	2300	30	20	0	0	0	0	640	0	0	0	0	20	20	0	140	10	780	0	130
k_Bacteria	p_Firmicutes	c_Negativicutes	o_Veillonellales	f_Veillonellaceae	g_Veillonella	s_Veillonella_dispar	10	10	0	40	10	10	50	30	10	10	40	10	0	10	0	10	40	20	0	63590	20	30	130	10
k_Bacteria	p_Proteobacteria	c_Gammaproteobacteria	o_Enterobacterales	f_Enterobacteriaceae	g_Klebsiella	s_Klebsiella_variicola	4670	8320	0	40	10	10	90	90	0	10	70	10	4800	5310	0	10	40	300	0	10	10	40	90	10
k_Bacteria	p_Proteobacteria	c_Gammaproteobacteria	o_Enterobacterales	f_Yersiniaceae	g_Serratia	s_Serratia_proteamaculans	0	0	0	590	0	0	10	0	0	0	10	0	0	0	0	0	0	0	0	0	0	0	0	0
k_Bacteria	p_Proteobacteria	c_Gammaproteobacteria	o_Enterobacterales	f_Yersiniaceae	g_Serratia	s_Serratia_liquefaciens	0	0	0	370	0	0	0	0	0	10	0	0	0	0	0	0	0	0	0	0	0	0	0	10
k_Bacteria	p_Firmicutes	c_Bacilli	o_Bacillales	f_Paenibacillaceae	g_Paenibacillus	s_Paenibacillus_polymyxa	20	0	0	110	0	10	0	120	0	40	0	0	0	10	0	30	180	60	0	30	0	20	0	10
k_Bacteria	p_Firmicutes	c_Bacilli	o_Bacillales	f_Bacillaceae	g_Lysinibacillus	s_Lysinibacillus_fusiformis	20	0	0	100	0	0	0	100	0	30	0	0	0	10	0	20	130	50	0	30	0	20	0	0
k_Bacteria	p_Firmicutes	c_Bacilli	o_Lactobacillales	f_Streptococcaceae	g_Streptococcus	s_Streptococcus_uberis	20	0	10	100	190	10	0	100	0	30	10	80	0	10	0	20	130	50	10	50	0	100	0	10
k_Bacteria	p_Proteobacteria	c_Gammaproteobacteria	o_Enterobacterales	f_Morganellaceae	g_Photorhabdus	s_Photorhabdus_akhurstii	20	0	0	110	0	0	0	100	0	30	0	0	0	10	0	20	140	50	0	30	0	20	0	0
k_Bacteria	p_Firmicutes	c_Bacilli	o_Bacillales	f_Bacillaceae	g_Bacillus	s_Bacillus_sp._THAF10	10	0	0	100	0	10	0	90	0	30	0	0	0	10	0	20	140	50	0	30	0	20	0	0
k_Bacteria	p_Proteobacteria	c_Gammaproteobacteria	o_Enterobacterales	f_Enterobacteriaceae	g_Enterobacter	s_Enterobacter_sichuanensis	10	150	0	0	0	0	0	110	0	0	0	0	0	0	0	0	0	0	0	0	0	0	0	0
k_Bacteria	p_Proteobacteria	c_Betaproteobacteria	o_Burkholderiales	f_Oxalobacteraceae	g_Massilia	s_Massilia_sp._HC52	0	0	0	0	20	0	110	0	0	0	220	0	0	0	0	0	0	0	0	0	20	50	200	50
k_Viruses	p_Uroviricota	c_Caudoviricetes	o_Caudovirales	f_Siphoviridae	g_Moineauvirus	s_Streptococcus_virus_Sfi19	0	0	0	0	3760	40	50	0	0	0	10	610	0	0	0	0	10	10	0	140	10	230	0	70
k_Bacteria	p_Firmicutes	c_Bacilli	o_Lactobacillales	f_Streptococcaceae	g_Streptococcus	s_Streptococcus_gordonii	20	0	160	20	890	20	30	10	50	50	230	550	90	30	0	0	40	290	210	260	10	530	0	40
k_Bacteria	p_Actinobacteria	c_Actinomycetia	o_Corynebacteriales	f_Nocardiaceae	g_Nocardia	s_Nocardia_gipuzkoensis	20	0	0	90	10	0	50	90	0	30	140	0	0	10	0	20	140	50	0	20	10	40	90	10
k_Bacteria	p_Bacteroidetes	c_Bacteroidia	o_Bacteroidales	f_Muribaculaceae	g_Duncaniella	s_Duncaniella_dubosii	0	0	0	0	30	0	130	0	0	0	0	0	0	0	0	0	0	0	0	0	0	0	130	0
k_Bacteria	p_Cyanobacteria	c_undefined3	o_Nostocales[c_undefined3]	f_Nostocaceae[o_Nostocales[c_undefined3]]	g_Anabaena	s_Anabaena_sp._90	60	0	0	360	0	20	0	450	0	100	0	0	0	40	0	80	500	190	0	100	0	90	0	0
k_Bacteria	p_Firmicutes	c_Bacilli	o_Lactobacillales	f_Enterococcaceae	g_Vagococcus	s_Vagococcus_sp._CF-49	10	0	0	80	0	10	0	70	0	30	0	0	0	10	0	20	130	40	0	20	0	20	0	0
k_Bacteria	p_Proteobacteria	c_Gammaproteobacteria	o_Enterobacterales	f_Enterobacteriaceae	g_Klebsiella	s_Klebsiella_pneumoniae	413730	163850	0	910	680	390	8010	1030	270	410	2660	560	741870	807270	220	380	1020	44880	230	470	1050	1500	7720	370
k_Bacteria	p_Proteobacteria	c_Gammaproteobacteria	o_Pseudomonadales	f_Pseudomonadaceae	g_Pseudomonas	s_Pseudomonas_knackmussii	110	0	0	0	0	0	0	0	0	0	280	0	0	0	0	0	0	0	0	0	0	0	0	0
k_Bacteria	p_Firmicutes	c_Clostridia	o_Eubacteriales	f_Lachnospiraceae	g_Novisyntrophococcus	s_Novisyntrophococcus_fermenticellae	20	0	0	110	0	10	0	80	0	30	0	0	0	10	0	30	130	50	0	30	0	20	0	0
k_Bacteria	p_Firmicutes	c_Bacilli	o_Lactobacillales	f_Streptococcaceae	g_Streptococcus	s_Streptococcus_sp._oral_taxon_431	60	0	410	170	1960	20	20	230	130	120	630	270	60	40	0	40	260	280	560	200	40	350	0	10
k_Bacteria	p_Proteobacteria	c_Betaproteobacteria	o_Burkholderiales	f_Burkholderiaceae	g_Burkholderia	s_Burkholderia_plantarii	0	0	10	0	30	0	50	0	0	0	0	0	0	0	0	0	0	0	0	0	0	0	120	270
k_Bacteria	p_Proteobacteria	c_Epsilonproteobacteria	o_Campylobacterales	f_Arcobacteraceae	g_Aliarcobacter	s_Aliarcobacter_cibarius	20	0	0	130	0	0	0	130	0	40	0	0	0	10	0	30	180	60	0	30	0	20	0	0
k_Bacteria	p_Proteobacteria	c_Betaproteobacteria	o_Burkholderiales	f_Burkholderiaceae	g_Burkholderia	s_Burkholderia_pyrrocinia	0	0	0	0	30	0	40	0	0	0	0	0	0	0	0	0	0	0	0	0	0	0	110	160
k_Bacteria	p_Proteobacteria	c_Betaproteobacteria	o_Burkholderiales	f_Burkholderiaceae	g_Paraburkholderia	s_Paraburkholderia_caffeinilytica	0	0	0	0	10	0	20	0	0	0	0	0	0	0	0	0	0	0	0	0	0	0	80	120
k_Bacteria	p_Firmicutes	c_Clostridia	o_Eubacteriales	f_Oscillospiraceae	g_Ruminococcus	s_Ruminococcus_bicirculans	10	0	0	90	0	0	0	90	0	30	0	0	0	10	0	20	130	50	0	30	0	20	0	0
k_Bacteria	p_Firmicutes	c_Clostridia	o_Eubacteriales	f_Clostridiaceae	g_Clostridium	s_Clostridium_sp._BNL1100	20	0	0	110	0	10	0	110	0	40	0	0	0	10	0	30	160	60	0	30	0	20	0	0
k_Bacteria	p_Proteobacteria	c_Gammaproteobacteria	o_Pseudomonadales	f_Pseudomonadaceae	g_Pseudomonas	s_Pseudomonas_multiresinivorans	1330	0	0	0	0	0	20	0	0	0	80	0	0	0	0	0	0	0	0	0	0	0	0	0
k_Bacteria	p_Proteobacteria	c_Betaproteobacteria	o_Burkholderiales	f_Comamonadaceae	g_Acidovorax	s_Acidovorax_sp._KKS102	0	0	0	0	20	0	50	0	0	0	10	0	0	0	0	0	0	0	0	0	0	0	70	150
k_Bacteria	p_Bacteroidetes	c_Bacteroidia	o_Bacteroidales	f_Muribaculaceae	g_Muribaculum	s_Muribaculum_intestinale	0	0	0	0	30	0	120	0	0	0	0	0	0	0	0	0	0	0	0	0	0	0	70	0
k_Bacteria	p_Proteobacteria	c_Alphaproteobacteria	o_Sphingomonadales	f_Sphingomonadaceae	g_Sphingomonas	s_Sphingomonas_koreensis	0	0	0	0	10	0	30	0	0	0	0	0	0	0	0	0	0	0	0	0	0	0	70	330
k_Bacteria	p_Firmicutes	c_Clostridia	o_Eubacteriales	f_Eubacteriaceae	g_Eubacterium	s_Eubacterium_limosum	70	0	0	350	0	20	0	400	0	100	0	0	0	40	0	90	550	200	0	90	0	70	0	0
k_Bacteria	p_Proteobacteria	c_Gammaproteobacteria	o_Thiotrichales	f_Francisellaceae	g_Francisella	s_Francisella_opportunistica	20	0	0	150	0	10	0	140	0	40	0	0	0	10	0	40	210	70	0	40	0	20	0	0
k_Bacteria	p_Proteobacteria	c_Gammaproteobacteria	o_Enterobacterales	f_Enterobacteriaceae	g_Citrobacter	s_Citrobacter_koseri	40	160	0	0	0	0	0	0	0	0	0	0	0	10	0	0	0	0	0	0	0	100	0	0
k_Bacteria	p_Proteobacteria	c_Betaproteobacteria	o_Burkholderiales	f_Burkholderiaceae	g_Cupriavidus	s_Cupriavidus_pauculus	0	0	0	0	30	0	20	0	0	0	0	0	0	0	40	0	0	0	0	0	0	0	80	130
k_Bacteria	p_Bacteroidetes	c_Cytophagia	o_Cytophagales	f_Spirosomaceae	g_Dyadobacter	s_Dyadobacter_fermentans	30	0	0	370	0	10	0	260	0	80	0	0	0	40	0	70	350	140	0	80	0	50	0	10
k_Bacteria	p_Firmicutes	c_Clostridia	o_Eubacteriales	f_Clostridiaceae	g_Clostridium	s_Clostridium_cadaveris	830	20	0	4650	0	240	30	4610	0	1600	10	10	0	510	0	1110	7390	2500	0	1210	10	1030	70	0
k_Bacteria	p_Firmicutes	c_Bacilli	o_Lactobacillales	f_Lactobacillaceae	g_Weissella	s_Weissella_hellenica	20	0	0	120	0	10	0	110	40	40	0	0	0	10	0	20	160	50	0	30	10	30	0	0
k_Bacteria	p_Proteobacteria	c_Gammaproteobacteria	o_Pseudomonadales	f_Pseudomonadaceae	g_Pseudomonas	s_Pseudomonas_stutzeri	60	0	0	0	50	0	140	0	0	0	650	0	0	0	0	0	0	0	0	0	0	0	160	90
k_Bacteria	p_Proteobacteria	c_Gammaproteobacteria	o_Pasteurellales	f_Pasteurellaceae	g_Pasteurella	s_Pasteurella_multocida	20	0	0	110	20	10	30	110	0	40	30	0	0	10	0	30	180	50	0	30	10	40	50	20
k_Eukaryota	p_Ascomycota	c_Leotiomycetes	o_Helotiales	f_Sclerotiniaceae	g_Botrytis	s_Botrytis_cinerea	10	0	0	90	100	10	490	80	0	30	1030	10	0	10	0	20	120	40	0	30	70	150	910	70
k_Bacteria	p_Firmicutes	c_Bacilli	o_Lactobacillales	f_Streptococcaceae	g_Streptococcus	s_Streptococcus_pasteurianus	0	0	30	0	70	40	0	0	0	0	0	110	0	0	0	0	0	0	10	30	0	40	0	0
k_Bacteria	p_Firmicutes	c_Bacilli	o_Bacillales	f_Staphylococcaceae	g_Staphylococcus	s_Staphylococcus_pettenkoferi	0	0	150	0	0	0	170	0	70	0	0	0	0	0	120	10	0	0	220	10	180	0	110	10
k_Bacteria	p_Actinobacteria	c_Actinomycetia	o_Micrococcales	f_Microbacteriaceae	g_Curtobacterium	s_Curtobacterium_flaccumfaciens	0	0	0	0	50	0	180	0	0	0	0	0	0	0	40	0	0	0	0	0	0	0	170	200
k_Bacteria	p_Firmicutes	c_Bacilli	o_Lactobacillales	f_Streptococcaceae	g_Streptococcus	s_Streptococcus_acidominimus	0	0	10	30	40	0	0	20	0	10	10	40	60	20	0	10	30	210	10	30	0	70	0	0
k_Bacteria	p_Tenericutes	c_Mollicutes	o_Acholeplasmatales	f_Acholeplasmataceae	g_Haploplasma	s_Haploplasma_axanthum	20	0	0	130	0	10	0	70	0	40	0	0	0	10	0	30	180	60	0	30	0	20	0	0
k_Viruses	p_Uroviricota	c_Caudoviricetes	o_Caudovirales	f_Siphoviridae	g_Brussowvirus	s_Streptococcus_virus_Sfi11	0	0	0	0	580	10	0	0	0	0	0	320	0	0	0	0	0	0	0	50	0	90	0	20
k_Bacteria	p_Proteobacteria	c_Betaproteobacteria	o_Burkholderiales	f_Burkholderiaceae	g_Ralstonia	s_Ralstonia_insidiosa	0	0	20	0	70	0	30	0	0	0	0	0	0	0	0	0	0	0	0	0	0	0	380	220
k_Bacteria	p_Bacteroidetes	c_Flavobacteriia	o_Flavobacteriales	f_Flavobacteriaceae	g_Flavobacterium	s_Flavobacterium_columnare	20	0	0	150	0	0	0	160	0	50	0	0	0	20	0	40	210	80	0	40	0	30	0	0
k_Bacteria	p_Firmicutes	c_Erysipelotrichia	o_Erysipelotrichales	f_Erysipelotrichaceae	g_Longicatena	s_Longicatena_caecimuris	20	0	0	180	0	10	0	150	0	60	0	10	0	20	0	40	350	100	0	40	0	30	0	0
k_Bacteria	p_Bacteroidetes	c_Flavobacteriia	o_Flavobacteriales	f_Flavobacteriaceae	g_Polaribacter	s_Polaribacter_sp._Hel1_33_78	20	0	0	110	0	10	0	80	0	30	0	0	0	10	0	20	120	50	0	30	0	10	0	0
k_Bacteria	p_Actinobacteria	c_Actinomycetia	o_Corynebacteriales	f_Corynebacteriaceae	g_Corynebacterium	s_Corynebacterium_glutamicum	0	0	0	0	0	0	0	0	0	0	0	0	0	0	0	20	0	10	0	0	0	0	0	160
k_Bacteria	p_Proteobacteria	c_Betaproteobacteria	o_Burkholderiales	f_Comamonadaceae	g_Delftia	s_Delftia_acidovorans	10	0	10	60	50	10	30	70	0	30	0	0	0	10	90	20	120	30	0	20	0	20	230	50
k_Bacteria	p_Firmicutes	c_Bacilli	o_Lactobacillales	f_Enterococcaceae	g_Enterococcus	s_Enterococcus_mundtii	20	0	0	120	0	10	0	120	0	40	0	0	0	10	0	30	180	60	0	30	0	20	0	0
k_Bacteria	p_Firmicutes	c_Bacilli	o_Lactobacillales	f_Lactobacillaceae	g_Lactobacillus	s_Lactobacillus_iners	10	0	0	80	0	10	10	90	0	20	0	0	0	10	0	20	120	50	0	30	0	20	0	0
k_Bacteria	p_Firmicutes	c_Bacilli	o_Lactobacillales	f_Streptococcaceae	g_Streptococcus	s_Streptococcus_oralis	270	10	2850	130	11990	50	190	20	810	730	3500	960	310	130	10	10	290	670	3350	590	180	1250	150	100
k_Bacteria	p_Firmicutes	c_Clostridia	o_Eubacteriales	f_Clostridiaceae	g_Serpentinicella	s_Serpentinicella_alkaliphila	50	0	0	260	0	10	0	290	0	80	0	0	0	30	0	70	380	140	0	70	0	50	0	0
k_Bacteria	p_Firmicutes	c_Bacilli	o_Bacillales	f_Bacillaceae	g_Cytobacillus	s_Cytobacillus_gottheilii	20	0	0	140	0	10	0	150	0	40	0	0	0	10	0	30	180	70	0	40	0	30	0	0
k_Bacteria	p_Proteobacteria	c_Gammaproteobacteria	o_Moraxellales	f_Moraxellaceae	g_Acinetobacter	s_Acinetobacter_gyllenbergii	10	0	0	20	10	0	10	20	0	10	0	0	0	0	0	0	30	10	0	0	0	0	20	180
k_Bacteria	p_Proteobacteria	c_Gammaproteobacteria	o_Pseudomonadales	f_Pseudomonadaceae	g_Pseudomonas	s_Pseudomonas_psychrotolerans	10	0	0	0	0	0	0	0	0	0	140	0	0	0	0	0	0	0	0	0	0	0	0	0
k_Bacteria	p_Proteobacteria	c_Betaproteobacteria	o_Burkholderiales	f_Burkholderiaceae	g_Burkholderia	s_Burkholderia_lata	0	0	0	0	60	0	220	0	0	0	0	0	0	0	0	0	0	0	0	0	0	0	190	150
k_Bacteria	p_Firmicutes	c_Bacilli	o_Lactobacillales	f_Streptococcaceae	g_Streptococcus	s_Streptococcus_sp._CNU_G2	0	0	0	0	210	0	0	0	0	0	0	10	0	0	0	0	0	0	0	0	0	10	0	0
k_Bacteria	p_Firmicutes	c_Bacilli	o_Bacillales	f_Staphylococcaceae	g_Staphylococcus	s_Staphylococcus_haemolyticus	20	0	2540	120	20	10	3010	80	1320	90	20	310	60	10	1890	120	250	60	3270	90	3360	50	3330	180
k_Bacteria	p_Proteobacteria	c_Alphaproteobacteria	o_Hyphomicrobiales	f_Bradyrhizobiaceae	g_Bradyrhizobium	s_Bradyrhizobium_japonicum	0	0	0	0	10	0	0	0	0	0	0	0	0	0	0	0	0	0	0	0	0	0	140	30
k_Bacteria	p_Proteobacteria	c_Betaproteobacteria	o_Burkholderiales	f_Comamonadaceae	g_Delftia	s_Delftia_sp._WY8	0	0	0	0	140	0	0	0	0	0	0	0	0	0	510	0	0	0	0	0	0	0	0	230
k_Bacteria	p_Bacteroidetes	c_Flavobacteriia	o_Flavobacteriales	f_Blattabacteriaceae	g_Blattabacterium	s_Blattabacterium_cuenoti	60	0	0	570	0	30	0	490	0	130	0	0	0	50	0	110	570	240	0	140	0	80	0	0
k_Bacteria	p_Firmicutes	c_Bacilli	o_Lactobacillales	f_Streptococcaceae	g_Streptococcus	s_Streptococcus_sp._HSISS3	40	40	30	80	420	8000	300	80	50	60	390	229830	220	90	30	40	90	5310	80	58550	150	220070	940	220
k_Bacteria	p_Firmicutes	c_Clostridia	o_Thermoanaerobacterales	f_Thermoanaerobacterales_Family_III._Incertae_Sedis	g_Thermoanaerobacterium	s_Thermoanaerobacterium_thermosaccharolyticum	70	0	0	450	0	20	0	410	0	150	0	0	0	50	0	110	710	240	0	110	0	90	0	0
k_Bacteria	p_Proteobacteria	c_Betaproteobacteria	o_Burkholderiales	f_Burkholderiaceae	g_Burkholderia	s_Burkholderia_stagnalis	0	0	10	0	30	0	50	0	0	0	0	0	0	0	0	0	0	0	0	0	0	0	150	200
k_Bacteria	p_Proteobacteria	c_Gammaproteobacteria	o_Enterobacterales	f_Enterobacteriaceae	g_Klebsiella	s_Klebsiella_sp._LTGPAF-6F	30	270	0	0	0	0	0	0	0	0	0	0	10	10	0	0	0	0	0	0	0	0	0	0
k_Bacteria	p_Proteobacteria	c_Betaproteobacteria	o_Burkholderiales	f_Comamonadaceae	g_Delftia	s_Delftia_lacustris	0	0	20	0	10	0	0	0	0	0	110	0	0	0	40	0	0	0	0	0	0	0	350	160
k_Bacteria	p_Proteobacteria	c_Gammaproteobacteria	o_Pseudomonadales	f_Pseudomonadaceae	g_Pseudomonas	s_Pseudomonas_otitidis	20	0	0	0	0	0	0	0	0	0	260	0	0	0	0	0	0	0	0	0	0	0	0	10
k_Bacteria	p_Firmicutes	c_Tissierellia	o_Tissierellales	f_Peptoniphilaceae	g_Parvimonas	s_Parvimonas_micra	10	0	0	110	0	0	10	90	0	40	0	0	0	10	0	20	190	60	0	30	0	20	0	0
k_Bacteria	p_Spirochaetes	c_Spirochaetia	o_Brachyspirales	f_Brachyspiraceae	g_Brachyspira	s_Brachyspira_pilosicoli	20	0	0	130	0	10	0	120	0	40	0	0	0	10	0	30	170	70	0	30	0	20	0	0
k_Bacteria	p_Firmicutes	c_Bacilli	o_Lactobacillales	f_Carnobacteriaceae	g_Jeotgalibaca	s_Jeotgalibaca_dankookensis	10	0	0	90	0	10	0	80	0	30	0	0	0	10	0	20	110	50	0	20	0	20	0	0
k_Bacteria	p_Actinobacteria	c_Actinomycetia	o_Corynebacteriales	f_Corynebacteriaceae	g_Corynebacterium	s_Corynebacterium_kefirresidentii	10	10	0	30	20	440	90	20	10	10	60	10	0	10	0	24540	30	10	10	20	30	20	22080	54130
k_Bacteria	p_Proteobacteria	c_Gammaproteobacteria	o_Enterobacterales	f_Enterobacteriaceae	g_Enterobacter	s_Enterobacter_soli	10	40	0	0	0	0	0	110	0	0	0	0	0	0	0	0	0	0	0	0	0	10	0	0
k_Bacteria	p_Proteobacteria	c_Gammaproteobacteria	o_Pseudomonadales	f_Pseudomonadaceae	g_Pseudomonas	s_Pseudomonas_resinovorans	20	0	0	0	0	0	0	0	0	0	140	0	0	0	0	0	0	0	0	0	0	0	0	0
k_Viruses	p_Uroviricota	c_Caudoviricetes	o_Caudovirales	f_Siphoviridae	g_Brussowvirus	s_Streptococcus_virus_2972	0	0	0	0	1860	10	20	0	0	0	0	0	0	0	0	0	10	0	0	0	10	90	0	120
k_Bacteria	p_Firmicutes	c_Bacilli	o_Lactobacillales	f_Lactobacillaceae	g_Lactobacillus	s_Lactobacillus_jensenii	20	0	0	100	0	10	0	100	50	30	0	0	0	10	0	30	120	50	0	30	20	10	0	0
k_Bacteria	p_Firmicutes	c_Bacilli	o_Lactobacillales	f_Enterococcaceae	g_Vagococcus	s_Vagococcus_fluvialis	40	0	0	230	10	20	0	210	0	70	0	0	0	20	0	60	350	110	0	140	0	50	0	20
k_Bacteria	p_Firmicutes	c_Bacilli	o_Lactobacillales	f_Streptococcaceae	g_Streptococcus	s_Streptococcus_sp._LPB0220	0	0	30	0	130	30	0	0	10	10	60	600	670	210	0	0	0	2270	30	550	10	890	0	10
k_Bacteria	p_Firmicutes	c_Bacilli	o_Bacillales	f_undefined3	g_Gemella[f_undefined3]	s_Gemella_sanguinis	30	0	0	180	0	10	0	130	0	60	0	40	0	20	0	40	280	90	0	50	0	70	0	0
k_Bacteria	p_Actinobacteria	c_Actinomycetia	o_Corynebacteriales	f_Corynebacteriaceae	g_Corynebacterium	s_Corynebacterium_aurimucosum	0	0	0	0	0	0	20	0	0	0	0	0	0	0	0	250	0	0	0	0	0	0	360	1050
k_Bacteria	p_Firmicutes	c_Clostridia	o_Eubacteriales	f_Lachnospiraceae	g_Cellulosilyticum	s_Cellulosilyticum_sp._WCF-2	160	10	0	930	0	50	0	820	0	320	0	0	0	110	0	230	1390	510	0	250	0	190	0	0
k_Bacteria	p_Firmicutes	c_Clostridia	o_Eubacteriales	f_Lachnospiraceae	g_Mediterraneibacter	s_[Ruminococcus]_gnavus	200	10	0	1080	0	60	10	1380	0	320	0	0	0	130	0	250	1720	650	0	290	0	300	0	0
k_Bacteria	p_Proteobacteria	c_Alphaproteobacteria	o_Hyphomicrobiales	f_Rhizobiaceae	g_Rhizobium	s_Rhizobium_pusense	0	0	20	0	20	0	40	0	0	0	0	0	0	0	0	0	0	0	0	0	0	0	190	50
k_Bacteria	p_Proteobacteria	c_Alphaproteobacteria	o_Hyphomicrobiales	f_Bradyrhizobiaceae	g_Bradyrhizobium	s_Bradyrhizobium_betae	0	0	0	0	0	0	0	0	0	0	0	0	0	0	0	0	0	0	0	0	0	0	180	30
k_Bacteria	p_Firmicutes	c_Bacilli	o_Lactobacillales	f_Enterococcaceae	g_Enterococcus	s_Enterococcus_durans	10	0	0	110	0	10	0	80	0	30	0	0	0	10	0	110	140	40	0	20	0	10	0	80
k_Bacteria	p_Firmicutes	c_Clostridia	o_Eubacteriales	f_Lachnospiraceae	g_Butyrivibrio	s_Butyrivibrio_fibrisolvens	10	0	0	70	0	0	0	70	0	20	0	0	0	10	0	20	110	40	0	20	0	10	0	0
k_Bacteria	p_Tenericutes	c_Mollicutes	o_Entomoplasmatales	f_Entomoplasmataceae	g_Mesoplasma	s_Mesoplasma_lactucae	0	0	0	0	0	0	0	0	140	10	0	0	0	0	0	0	0	0	0	0	0	0	0	0
k_Bacteria	p_Firmicutes	c_Bacilli	o_Lactobacillales	f_Streptococcaceae	g_Streptococcus	s_Streptococcus_merionis	0	0	10	20	40	10	0	10	0	10	10	340	0	0	0	0	20	20	10	90	0	330	0	0
k_Bacteria	p_Bacteroidetes	c_Flavobacteriia	o_Flavobacteriales	f_Flavobacteriaceae	g_Capnocytophaga	s_Capnocytophaga_endodontalis	40	0	0	190	10	10	10	260	0	60	0	0	0	20	0	50	290	110	0	50	0	50	0	0
k_Bacteria	p_Firmicutes	c_Bacilli	o_Lactobacillales	f_Enterococcaceae	g_Enterococcus	s_Enterococcus_faecium	60	0	180	390	160	620	290	440	200	180	60	360	10	50	160	1430	690	330	250	330	220	420	250	1150
k_Bacteria	p_Firmicutes	c_Bacilli	o_Bacillales	f_Staphylococcaceae	g_Staphylococcus	s_Staphylococcus_epidermidis	1550	470	882710	1860	2840	2190	877790	3360	937280	74570	5620	1770	15250	820	514570	54690	21710	4040	873980	20580	939060	11390	697110	38750
k_Bacteria	p_Firmicutes	c_Bacilli	o_Lactobacillales	f_Streptococcaceae	g_Streptococcus	s_Streptococcus_mitis	3720	110	34130	1710	168670	160	410	80	11300	9850	46150	1770	2850	1320	30	60	3660	4120	50720	3810	2580	5380	820	340
k_Viruses	p_Uroviricota	c_Caudoviricetes	o_Caudovirales	f_Myoviridae	g_Sherbrookevirus	s_Clostridioides_virus_phiCDHM13	150	10	0	30	0	0	0	150	0	0	0	0	0	0	0	0	0	0	0	0	0	0	0	0
k_Bacteria	p_Firmicutes	c_Bacilli	o_Lactobacillales	f_Carnobacteriaceae	g_Carnobacterium	s_Carnobacterium_inhibens	40	0	0	220	0	10	0	280	0	90	0	0	0	30	0	50	320	120	0	60	0	50	0	0
k_Bacteria	p_Proteobacteria	c_Gammaproteobacteria	o_Pseudomonadales	f_Pseudomonadaceae	g_Pseudomonas	s_Pseudomonas_putida	90	0	0	10	10	0	60	10	0	0	660	0	0	0	0	0	0	0	0	0	0	0	40	90
k_Bacteria	p_Bacteroidetes	c_Flavobacteriia	o_Flavobacteriales	f_Weeksellaceae	g_Chryseobacterium	s_Chryseobacterium_piperi	10	0	0	80	0	0	0	60	0	20	0	0	0	10	0	20	110	40	0	20	0	10	0	0
k_Bacteria	p_Proteobacteria	c_Gammaproteobacteria	o_Pseudomonadales	f_Pseudomonadaceae	g_Halopseudomonas	s_Pseudomonas_denitrificans__nom._rej._	460	0	0	10	0	0	10	10	0	0	0	0	0	0	0	0	10	0	0	0	0	0	0	10
k_Bacteria	p_Proteobacteria	c_Gammaproteobacteria	o_Pseudomonadales	f_Pseudomonadaceae	g_Pseudomonas	s_Pseudomonas_sp._K2W31S-8	10	0	0	0	0	0	0	0	0	0	150	0	0	0	0	0	0	0	0	0	0	0	0	10
k_Bacteria	p_Firmicutes	c_Negativicutes	o_Selenomonadales	f_Sporomusaceae	g_Pelosinus	s_Pelosinus_fermentans	20	0	0	130	0	10	0	140	0	40	0	0	0	20	0	30	170	70	0	40	0	30	0	10
k_Bacteria	p_Firmicutes	c_Bacilli	o_Bacillales	f_undefined4	g_Gemella[f_undefined4]	s_Gemella_morbillorum	30	0	0	190	30	10	10	160	0	60	0	0	0	20	0	50	360	90	0	40	0	40	0	0
k_Bacteria	p_Actinobacteria	c_Actinomycetia	o_Corynebacteriales	f_Corynebacteriaceae	g_Corynebacterium	s_Corynebacterium_matruchotii	0	0	0	0	60	0	240	0	0	0	0	0	0	0	0	0	0	0	0	0	0	0	160	20
k_Bacteria	p_Proteobacteria	c_Gammaproteobacteria	o_Enterobacterales	f_Enterobacteriaceae	g_Enterobacter	s_Enterobacter_kobei	420	2690	0	10	10	10	50	96450	0	10	40	10	10	20	0	0	50	10	0	10	10	30	110	30
k_Bacteria	p_Proteobacteria	c_Gammaproteobacteria	o_Orbales	f_Orbaceae	g_Gilliamella	s_Gilliamella_sp._ESL0441	20	0	0	120	0	10	0	110	0	40	0	0	0	10	0	30	180	60	0	30	0	20	0	0
k_Bacteria	p_Firmicutes	c_Bacilli	o_Bacillales	f_Paenibacillaceae	g_Paenibacillus	s_Paenibacillus_antarcticus	10	0	0	90	0	0	0	80	0	30	0	0	0	10	0	20	140	40	0	20	0	20	0	0
k_Bacteria	p_Firmicutes	c_Bacilli	o_Bacillales	f_Listeriaceae	g_Listeria	s_Listeria_welshimeri	10	0	0	80	0	0	0	80	0	20	0	0	0	0	0	10	110	40	0	0	0	0	0	0
k_Bacteria	p_Firmicutes	c_Clostridia	o_Eubacteriales	f_Peptostreptococcaceae	g_Peptacetobacter	s_Peptacetobacter_hiranonis	90	0	0	510	0	20	0	580	0	190	0	0	10	60	0	130	800	310	0	130	0	110	0	0
k_Bacteria	p_Proteobacteria	c_Gammaproteobacteria	o_Xanthomonadales	f_Xanthomonadaceae	g_Stenotrophomonas	s_Stenotrophomonas_maltophilia	72090	20	0	10	50	10	980	1780	10	10	130	10	10	10	0	10	20	10	0	10	20	20	250	250
k_Eukaryota	p_Ascomycota	c_Sordariomycetes	o_Sordariales	f_Chaetomiaceae	g_Thermothielavioides	s_Thermothielavioides_terrestris	0	0	0	0	0	0	10	0	0	0	10	0	0	0	0	0	0	0	0	0	0	0	0	230
k_Eukaryota	p_Ascomycota	c_Saccharomycetes	o_Saccharomycetales	f_Debaryomycetaceae	g_Candida	s_Candida_dubliniensis	10	0	0	40	30	10	130	40	0	10	270	10	0	0	0	10	50	20	0	10	20	70	250	70
k_Bacteria	p_Firmicutes	c_Clostridia	o_Eubacteriales	f_Lachnospiraceae	g_Lachnoanaerobaculum	s_Lachnoanaerobaculum_umeaense	30	0	0	180	0	10	10	170	0	50	0	0	0	20	0	40	240	90	0	50	0	30	0	0
k_Bacteria	p_Firmicutes	c_Bacilli	o_Bacillales	f_Bacillaceae	g_Bacillus	s_Bacillus_sp._FJAT-22090	10	0	0	90	0	10	0	90	0	30	0	0	0	10	0	20	140	50	0	30	0	20	0	0
k_Bacteria	p_Firmicutes	c_Bacilli	o_Bacillales	f_Staphylococcaceae	g_Mammaliicoccus	s_Mammaliicoccus_lentus	30	0	0	210	0	10	0	190	0	60	0	30	0	20	0	40	300	100	0	60	0	60	30	0
k_Bacteria	p_Proteobacteria	c_Gammaproteobacteria	o_Nevskiales	f_Sinobacteraceae	g_Solimonas	s_Solimonas_sp._K1W22B-7	0	0	0	0	0	0	10	0	0	0	0	0	0	0	0	0	0	0	0	0	0	0	0	150
k_Bacteria	p_Firmicutes	c_Bacilli	o_Bacillales	f_Listeriaceae	g_Listeria	s_Listeria_monocytogenes	80	0	20	440	10	60	30	450	30	130	0	10	0	50	20	130	630	230	20	130	30	100	40	20
k_Bacteria	p_Actinobacteria	c_Actinomycetia	o_Micrococcales	f_Micrococcaceae	g_Rothia	s_Rothia_mucilaginosa	0	0	0	10	840	690	70	10	0	2570	30	160	550	710	0	0	1220	27640	70	9080	10	3330	120	20
k_Bacteria	p_Firmicutes	c_Bacilli	o_Bacillales	f_Listeriaceae	g_Listeria	s_Listeria_grayi	20	0	0	110	0	10	0	100	0	30	0	0	0	10	0	30	170	50	0	30	0	20	0	0
k_Bacteria	p_Proteobacteria	c_Gammaproteobacteria	o_Moraxellales	f_Moraxellaceae	g_Acinetobacter	s_Acinetobacter_septicus	1550	0	0	0	0	0	30	0	0	0	0	0	0	0	0	0	0	0	0	0	0	0	0	10
k_Bacteria	p_Proteobacteria	c_Gammaproteobacteria	o_Pseudomonadales	f_Pseudomonadaceae	g_Pseudomonas	s_Pseudomonas_fluorescens	50	0	0	30	10	0	50	40	0	20	580	0	0	0	0	10	50	20	0	10	0	10	30	60
k_Bacteria	p_Firmicutes	c_Clostridia	o_Eubacteriales	f_Oscillospiraceae	g_Acetivibrio	s_Acetivibrio_clariflavus	20	0	0	130	0	10	0	140	0	40	0	0	0	10	0	30	200	70	0	30	0	20	0	0
k_Bacteria	p_Fusobacteria	c_Fusobacteriia	o_Fusobacteriales	f_Leptotrichiaceae	g_Sebaldella	s_Sebaldella_termitidis	20	0	0	100	0	10	0	100	0	40	0	0	0	10	0	30	150	60	0	30	0	20	0	0
k_Bacteria	p_Fusobacteria	c_Fusobacteriia	o_Fusobacteriales	f_Leptotrichiaceae	g_Leptotrichia	s_Leptotrichia_trevisanii	10	0	0	100	0	0	10	70	0	30	0	0	0	10	0	20	140	40	0	20	0	20	0	0
k_Bacteria	p_Proteobacteria	c_Epsilonproteobacteria	o_Campylobacterales	f_Campylobacteraceae	g_Campylobacter	s_Campylobacter_jejuni	70	0	0	430	0	20	0	360	0	130	0	10	0	40	0	100	590	200	0	110	0	80	0	0
k_Viruses	p_Uroviricota	c_Caudoviricetes	o_Caudovirales	f_Siphoviridae	g_Moineauvirus	s_Streptococcus_phage_YMC-2011	0	0	0	0	1170	170	10	0	0	0	0	3030	0	0	0	0	10	30	0	710	10	1020	0	10
k_Bacteria	p_Firmicutes	c_Bacilli	o_Lactobacillales	f_Streptococcaceae	g_Streptococcus	s_Streptococcus_sp._HSISS2	30	30	40	70	1150	6140	250	60	60	60	360	173680	170	70	20	30	80	3860	70	43770	110	164190	730	120
k_Bacteria	p_Firmicutes	c_Tissierellia	o_Tissierellales	f_Tissierellaceae	g_Schnuerera	s_Schnuerera_ultunensis	60	0	0	370	0	20	0	420	0	110	0	0	0	40	0	80	570	200	0	100	0	80	0	0
k_Bacteria	p_Proteobacteria	c_Gammaproteobacteria	o_Enterobacterales	f_Enterobacteriaceae	g_Shigella	s_Shigella_dysenteriae	20	30	0	0	0	0	0	10	0	0	0	0	10	10	0	0	0	0	0	0	0	180	0	0
k_Viruses	p_Uroviricota	c_Caudoviricetes	o_Caudovirales	f_Siphoviridae	g_unclassified_Siphoviridae	s_Streptococcus_virus_9871	0	0	0	0	440	0	0	0	0	0	0	0	0	0	0	0	10	0	0	0	0	0	0	120
k_Bacteria	p_Firmicutes	c_Bacilli	o_Lactobacillales	f_Lactobacillaceae	g_Limosilactobacillus	s_Limosilactobacillus_frumenti	0	0	0	0	410	0	0	0	0	0	0	0	0	0	0	0	10	0	0	0	10	0	0	0
k_Bacteria	p_Proteobacteria	c_Gammaproteobacteria	o_Moraxellales	f_Moraxellaceae	g_Acinetobacter	s_Acinetobacter_guillouiae	0	0	10	0	10	0	30	0	0	0	0	0	0	0	0	0	0	0	0	0	0	0	50	490
k_Eukaryota	p_Ascomycota	c_Saccharomycetes	o_Saccharomycetales	f_Saccharomycetaceae	g_Saccharomyces	s_Saccharomyces_cerevisiae	20	0	0	250	0	0	0	260	0	70	0	0	0	10	0	50	320	120	0	60	0	10	0	0
k_Bacteria	p_Firmicutes	c_Bacilli	o_Lactobacillales	f_Lactobacillaceae	g_Ligilactobacillus	s_Ligilactobacillus_salivarius	10	0	0	90	0	10	0	80	0	20	0	0	0	10	0	20	120	40	0	20	0	10	0	0
k_Bacteria	p_Firmicutes	c_Bacilli	o_Lactobacillales	f_Streptococcaceae	g_Streptococcus	s_Streptococcus_equinus	20	0	10	90	90	10	0	90	0	30	0	90	0	10	0	20	140	60	10	50	0	100	0	10
k_Bacteria	p_Firmicutes	c_Clostridia	o_Eubacteriales	f_Lachnospiraceae	g_Anaerostipes	s_Anaerostipes_caccae	100	0	0	540	0	180	10	740	0	180	0	330	0	70	0	130	890	350	0	210	0	150	0	0
k_Bacteria	p_Firmicutes	c_Clostridia	o_Eubacteriales	f_Clostridiaceae	g_Clostridium	s_Clostridium_thermarum	180	10	0	1140	0	50	10	1080	0	410	0	0	0	120	0	280	1940	620	0	280	0	250	20	0
k_Bacteria	p_Firmicutes	c_Clostridia	o_Eubacteriales	f_Lachnospiraceae	g_Lachnoclostridium	s_Lachnoclostridium_sp._YL32	100	0	0	500	10	30	40	600	0	140	0	0	0	60	0	110	670	270	0	150	0	120	40	0
k_Bacteria	p_Proteobacteria	c_Gammaproteobacteria	o_Xanthomonadales	f_Xanthomonadaceae	g_Stenotrophomonas	s_Stenotrophomonas_sp._ESTM1D_MKCIP4_1	280	0	0	0	0	0	0	100	0	0	0	0	0	0	0	0	0	0	0	0	0	0	0	10
k_Bacteria	p_Proteobacteria	c_Betaproteobacteria	o_Burkholderiales	f_Burkholderiaceae	g_Burkholderia	s_Burkholderia_sp._Bp7605	0	0	10	0	40	0	70	0	0	0	0	0	0	0	0	0	0	0	0	0	0	0	120	220
k_Bacteria	p_Firmicutes	c_Tissierellia	o_Tissierellales	f_Peptoniphilaceae	g_Finegoldia	s_Finegoldia_magna	40	0	0	310	0	10	20	260	0	100	0	0	0	30	0	70	530	160	0	90	0	60	0	30
k_Bacteria	p_Proteobacteria	c_Alphaproteobacteria	o_Hyphomicrobiales	f_Bradyrhizobiaceae	g_Bradyrhizobium	s_Bradyrhizobium_erythrophlei	0	0	0	0	10	0	10	0	0	0	10	0	0	0	0	0	0	0	0	0	0	0	260	30
k_Bacteria	p_Firmicutes	c_Clostridia	o_Eubacteriales	f_Clostridiaceae	g_Clostridium	s_Clostridium_isatidis	1040	30	0	6180	0	310	30	6040	0	2150	20	0	0	660	0	1440	10130	3290	0	1560	10	1250	60	10
k_Bacteria	p_Proteobacteria	c_Epsilonproteobacteria	o_Campylobacterales	f_Arcobacteraceae	g_Aliarcobacter	s_Aliarcobacter_butzleri	20	0	0	170	0	10	0	140	0	50	0	0	0	20	0	40	210	70	0	40	0	30	0	20
k_Archaea	p_Crenarchaeota	c_Thermoprotei	o_Sulfolobales	f_Sulfolobaceae	g_Acidianus	s_Acidianus_sulfidivorans	10	0	0	70	0	0	0	60	0	20	0	0	0	10	0	10	110	30	0	20	0	10	0	0
k_Bacteria	p_Actinobacteria	c_Actinomycetia	o_Corynebacteriales	f_Mycobacteriaceae	g_Mycobacterium	s_Mycobacterium_canettii	0	0	0	30	20	10	50	10	0	0	250	10	0	0	0	0	20	0	0	10	20	50	160	0
k_Bacteria	p_Firmicutes	c_Bacilli	o_Bacillales	f_Paenibacillaceae	g_Paenibacillus	s_Paenibacillus_sp._lzh-N1	10	0	0	120	0	10	0	120	0	30	0	0	0	20	0	30	140	60	0	30	0	30	0	0
k_Bacteria	p_Proteobacteria	c_Betaproteobacteria	o_Burkholderiales	f_Burkholderiaceae	g_Ralstonia	s_Ralstonia_solanacearum	0	0	10	0	30	0	50	0	0	0	90	0	0	0	0	0	0	0	0	0	0	0	190	250
k_Bacteria	p_Proteobacteria	c_Epsilonproteobacteria	o_Campylobacterales	f_Arcobacteraceae	g_Arcobacter	s_Arcobacter_peruensis	30	0	0	120	0	10	0	140	0	50	0	0	0	20	0	30	200	60	0	30	0	30	0	0
k_Bacteria	p_Firmicutes	c_Bacilli	o_Lactobacillales	f_Enterococcaceae	g_Enterococcus	s_Enterococcus_hirae	0	0	0	20	0	10	0	20	0	10	0	0	0	0	0	210	30	10	0	10	0	0	0	20
k_Bacteria	p_Actinobacteria	c_Actinomycetia	o_Corynebacteriales	f_Corynebacteriaceae	g_Corynebacterium	s_Corynebacterium_macginleyi	0	0	0	0	0	0	10	0	0	0	0	0	0	0	0	40	0	0	0	0	0	0	890	220
k_Bacteria	p_Proteobacteria	c_Betaproteobacteria	o_Burkholderiales	f_Burkholderiaceae	g_Cupriavidus	s_Cupriavidus_sp._EM10	0	0	10	0	30	0	20	0	0	0	0	0	0	0	50	0	0	0	0	0	0	0	110	280
k_Bacteria	p_Proteobacteria	c_Betaproteobacteria	o_Burkholderiales	f_Burkholderiaceae	g_Paraburkholderia	s_Paraburkholderia_aromaticivorans	0	0	10	20	70	0	120	10	0	10	0	10	0	0	0	0	20	10	0	10	0	10	270	490
k_Bacteria	p_Proteobacteria	c_Gammaproteobacteria	o_Pseudomonadales	f_Pseudomonadaceae	g_Pseudomonas	s_Pseudomonas_sp._SCB32	350	0	0	0	0	0	0	0	0	0	150	0	0	0	0	0	0	0	0	0	0	0	0	0
k_Bacteria	p_Firmicutes	c_Clostridia	o_Eubacteriales	f_Clostridiaceae	g_Clostridium	s_Clostridium_tetani	310	10	0	1790	0	80	20	1800	30	580	0	0	0	190	0	420	2760	950	0	470	0	360	20	0
k_Bacteria	p_Firmicutes	c_Clostridia	o_Eubacteriales	f_Clostridiaceae	g_Clostridium	s_Clostridium_butyricum	15130	750	0	83440	690	4700	3210	85310	330	719480	3030	24930	168390	89740	433660	279360	127270	444710	330	266380	1420	19230	9570	520
k_Bacteria	p_Proteobacteria	c_Betaproteobacteria	o_Burkholderiales	f_Burkholderiaceae	g_Burkholderia	s_Burkholderia_cepacia	0	0	60	0	100	0	200	0	10	0	10	0	0	0	0	0	0	0	0	0	10	0	920	570
k_Bacteria	p_Firmicutes	c_Clostridia	o_Eubacteriales	f_Clostridiaceae	g_Hathewaya	s_Hathewaya_histolytica	150	0	0	890	0	40	10	930	0	290	0	0	0	90	0	210	1310	470	0	230	0	190	0	0
k_Bacteria	p_Proteobacteria	c_Gammaproteobacteria	o_Enterobacterales	f_Enterobacteriaceae	g_Escherichia	s_Escherichia_fergusonii	40	610	0	40	0	0	0	10	0	0	10	40	10	10	0	50	0	10	0	10	0	520	0	60
k_Bacteria	p_Proteobacteria	c_Gammaproteobacteria	o_Enterobacterales	f_Enterobacteriaceae	g_Escherichia	s_Escherichia_albertii	10	10	0	0	0	0	0	0	0	0	0	0	0	10	0	0	0	0	0	0	0	420	0	0
k_Bacteria	p_Bacteroidetes	c_Flavobacteriia	o_Flavobacteriales	f_Flavobacteriaceae	g_Flavobacterium	s_Flavobacterium_sp._KBS0721	30	0	0	160	0	10	0	150	0	70	0	0	0	20	0	100	200	130	0	50	0	30	0	0
k_Bacteria	p_Firmicutes	c_Negativicutes	o_Selenomonadales	f_Selenomonadaceae	g_Megamonas	s_Megamonas_funiformis	50	0	0	330	0	20	0	360	0	110	0	0	0	40	0	80	450	180	0	90	0	70	0	0
k_Bacteria	p_Firmicutes	c_Bacilli	o_Bacillales	f_Bacillaceae	g_Bacillus	s_Bacillus_sp._HD4P25	30	0	0	160	0	10	0	160	0	50	0	0	0	20	0	40	260	80	0	40	0	40	0	0
k_Archaea	p_Euryarchaeota	c_Methanobacteria	o_Methanobacteriales	f_Methanobacteriaceae	g_Methanosphaera	s_Methanosphaera_stadtmanae	20	0	0	140	0	10	0	120	0	40	0	0	0	10	0	30	170	60	0	40	0	30	0	0
k_Bacteria	p_Proteobacteria	c_Alphaproteobacteria	o_Rickettsiales	f_Anaplasmataceae	g_Wolbachia	s_Wolbachia_endosymbiont_of_Drosophila_simulans	20	0	0	90	0	0	0	80	0	30	0	0	0	10	0	20	110	50	0	30	0	20	0	0
k_Bacteria	p_Firmicutes	c_Clostridia	o_Eubacteriales	f_Clostridiaceae	g_Clostridium	s_Clostridium_taeniosporum	4240	120	0	24290	20	1240	150	24540	10	7630	80	20	10	2560	10	5710	35080	12780	10	6290	40	4950	270	20
k_Bacteria	p_Firmicutes	c_Clostridia	o_Eubacteriales	f_Peptostreptococcaceae	g_Romboutsia	s_Romboutsia_hominis	250	10	0	1460	0	70	10	1420	0	480	0	0	0	160	0	580	2130	780	0	370	0	290	20	0
k_Eukaryota	p_Ascomycota	c_Saccharomycetes	o_Saccharomycetales	f_Saccharomycetaceae	g_Zygotorulaspora	s_Zygotorulaspora_mrakii	20	0	0	220	0	10	0	200	0	60	0	0	0	20	0	50	300	100	0	60	0	20	0	0
k_Bacteria	p_Proteobacteria	c_Gammaproteobacteria	o_Alteromonadales	f_Shewanellaceae	g_Shewanella	s_Shewanella_putrefaciens	20	0	0	100	0	0	0	100	0	30	0	0	0	10	0	20	170	50	0	30	0	20	0	0
k_Bacteria	p_Firmicutes	c_Clostridia	o_Eubacteriales	f_Clostridiaceae	g_Alkaliphilus	s_Alkaliphilus_sp._B6464	80	0	0	480	0	20	0	490	0	150	0	0	0	50	0	110	660	250	0	120	0	90	0	0
k_Bacteria	p_Firmicutes	c_Bacilli	o_Lactobacillales	f_Carnobacteriaceae	g_Marinilactibacillus	s_Marinilactibacillus_sp._15R	20	0	0	130	0	10	0	120	0	40	0	0	0	10	0	30	200	60	0	30	0	30	0	0
k_Bacteria	p_Bacteroidetes	c_Flavobacteriia	o_Flavobacteriales	f_Flavobacteriaceae	g_Formosa	s_Formosa_agariphila	20	0	0	120	0	10	0	120	0	40	0	0	0	10	0	30	190	70	0	30	0	30	0	0
k_Bacteria	p_Proteobacteria	c_Betaproteobacteria	o_Burkholderiales	f_Burkholderiaceae	g_Paraburkholderia	s_Paraburkholderia_phytofirmans	0	0	30	0	130	0	230	0	10	0	0	10	0	0	0	0	0	0	0	0	0	0	570	1150
k_Bacteria	p_Firmicutes	c_Clostridia	o_Eubacteriales	f_Clostridiaceae	g_Clostridium	s_Clostridium_saccharoperbutylacetonicum	5780	170	0	32900	30	1710	190	31860	10	10860	110	50	20	3500	20	7950	48960	17160	10	8470	50	6720	340	40
k_Bacteria	p_Firmicutes	c_Bacilli	o_Lactobacillales	f_Streptococcaceae	g_Streptococcus	s_Streptococcus_intermedius	0	0	20	10	130	10	10	10	10	10	30	150	20	10	0	0	20	70	20	60	0	160	0	40
k_Bacteria	p_Proteobacteria	c_Gammaproteobacteria	o_Enterobacterales	f_Enterobacteriaceae	g_Escherichia	s_Escherichia_coli	4170	13630	0	1460	140	40	690	2180	40	110	220	60	1560	2040	20	110	460	260	10	90	110	331400	890	200
k_Bacteria	p_Firmicutes	c_Bacilli	o_Bacillales	f_Bacillaceae	g_Bacillus	s_Bacillus_weihaiensis	10	0	0	80	0	0	0	70	0	20	0	0	0	10	0	20	110	40	0	20	0	20	0	0
k_Bacteria	p_Firmicutes	c_Clostridia	o_Eubacteriales	f_Clostridiaceae	g_Clostridium	s_Clostridium_cellulovorans	410	10	0	2310	0	120	10	2380	0	810	10	0	0	250	0	600	3500	1290	0	600	0	490	30	0
k_Bacteria	p_Proteobacteria	c_Gammaproteobacteria	o_Pseudomonadales	f_Pseudomonadaceae	g_Pseudomonas	s_Pseudomonas_sp._PDNC002	940	0	0	0	0	0	10	0	0	0	140	0	0	0	0	0	0	0	0	0	0	0	0	0
k_Bacteria	p_Firmicutes	c_Bacilli	o_Bacillales	f_Bacillaceae	g_Oceanobacillus	s_Oceanobacillus_zhaokaii	10	0	0	90	0	10	0	80	0	30	0	0	0	10	0	30	110	50	0	20	0	20	0	0
k_Bacteria	p_Firmicutes	c_Bacilli	o_Bacillales	f_Staphylococcaceae	g_Staphylococcus	s_Staphylococcus_lugdunensis	20	0	130	70	0	0	80	60	260	40	0	0	0	10	40	20	90	30	70	40	150	10	260	30
k_Bacteria	p_Firmicutes	c_Bacilli	o_Bacillales	f_Staphylococcaceae	g_Staphylococcus	s_Staphylococcus_sp._M0911	0	0	200	0	0	0	130	0	80	0	0	0	0	0	70	10	20	0	120	0	120	0	100	0
k_Bacteria	p_Proteobacteria	c_Epsilonproteobacteria	o_Campylobacterales	f_Campylobacteraceae	g_Campylobacter	s_Campylobacter_concisus	10	0	0	90	0	0	10	70	0	30	0	0	0	10	0	20	110	50	0	20	0	10	0	0
k_Bacteria	p_Bacteroidetes	c_Cytophagia	o_Cytophagales	f_Flammeovirgaceae	g_Flammeovirga	s_Flammeovirga_kamogawensis	10	0	0	80	0	0	0	80	0	50	0	0	0	10	0	40	120	90	0	20	0	10	0	0
k_Bacteria	p_Firmicutes	c_Clostridia	o_Eubacteriales	f_Clostridiaceae	g_Clostridium	s_Clostridium_fermenticellae	200	10	0	1100	0	50	10	1050	0	370	0	0	0	120	0	270	1620	570	0	280	0	220	0	0
k_Bacteria	p_Firmicutes	c_Bacilli	o_Bacillales	f_Bacillaceae	g_Bacillus	s_Bacillus_pseudomycoides	10	0	0	90	0	0	0	80	0	30	0	0	0	10	0	20	130	40	0	20	0	20	0	0
k_Bacteria	p_Firmicutes	c_Clostridia	o_Thermosediminibacterales	f_Tepidanaerobacteraceae	g_Tepidanaerobacter	s_Tepidanaerobacter_acetatoxydans	20	0	0	100	0	0	0	100	0	30	0	0	0	10	0	20	150	50	0	30	0	20	0	0
k_Viruses	p_Uroviricota	c_Caudoviricetes	o_Caudovirales	f_Myoviridae	g_unclassified_Myoviridae	s_Streptococcus_phage_EJ-1	10	0	30	0	2220	20	0	0	280	180	2570	20	50	20	0	0	60	70	150	90	90	110	0	0
k_Bacteria	p_Firmicutes	c_Bacilli	o_Bacillales	f_Bacillaceae	g_Bacillus	s_Bacillus_nitratireducens	10	0	0	100	0	0	0	90	0	30	0	0	0	10	0	20	150	40	0	20	0	10	0	0
k_Bacteria	p_Firmicutes	c_Clostridia	o_Eubacteriales	f_Eubacteriales_Family_XIII._Incertae_Sedis	g_Intestinimonas	s_Intestinimonas_butyriciproducens	40	0	0	200	0	10	0	270	0	50	0	0	0	20	0	50	310	120	0	60	0	60	0	0
k_Bacteria	p_Firmicutes	c_Negativicutes	o_Veillonellales	f_Veillonellaceae	g_Veillonella	s_Veillonella_nakazawae	10	0	0	100	0	10	10	80	0	30	10	0	0	10	0	20	160	40	0	19340	10	20	40	0
k_Bacteria	p_Proteobacteria	c_Epsilonproteobacteria	o_Campylobacterales	f_Arcobacteraceae	g_Poseidonibacter	s_Poseidonibacter_lekithochrous	20	0	0	130	0	10	0	120	0	40	0	0	0	10	0	40	170	80	0	30	0	20	0	0
k_Bacteria	p_Firmicutes	c_Clostridia	o_Eubacteriales	f_Clostridiaceae	g_Clostridium	s_Clostridium_sp._001	190	10	0	1100	0	50	0	1020	0	360	0	0	0	110	0	270	1560	570	0	280	0	210	0	0
k_Viruses	p_Uroviricota	c_Caudoviricetes	o_Caudovirales	f_Siphoviridae	g_Brussowvirus	s_Streptococcus_virus_ALQ132	0	0	0	10	4930	10	60	0	0	0	20	20	0	0	0	0	20	10	0	10	20	60	0	300
k_Bacteria	p_Firmicutes	c_Bacilli	o_Lactobacillales	f_Streptococcaceae	g_Lactococcus	s_Lactococcus_lactis	10	0	0	110	540	10	260	80	0	30	170	20	0	10	0	50	150	50	0	20	0	20	0	180
k_Bacteria	p_Proteobacteria	c_Alphaproteobacteria	o_Hyphomicrobiales	f_Bradyrhizobiaceae	g_Bradyrhizobium	s_Bradyrhizobium_vignae	0	0	0	0	0	0	0	0	0	0	0	0	0	0	0	0	0	0	0	0	0	0	160	40
k_Bacteria	p_Cyanobacteria	c_undefined4	o_Nostocales[c_undefined4]	f_Tolypothrichaceae	g_Tolypothrix	s_Tolypothrix_sp._PCC_7910	20	0	0	120	0	10	0	110	0	40	0	0	0	10	0	30	160	60	0	30	0	30	0	0
k_Bacteria	p_Proteobacteria	c_Betaproteobacteria	o_Burkholderiales	f_Oxalobacteraceae	g_Duganella	s_Duganella_sp._AF9R3	0	0	0	0	30	0	30	0	0	0	0	0	0	0	0	0	0	0	0	0	0	0	80	150
k_Bacteria	p_Firmicutes	c_Clostridia	o_Eubacteriales	f_Lachnospiraceae	g_Blautia	s_Blautia_sp._NBRC_113351	10	0	0	70	0	0	0	70	0	30	0	0	0	10	0	20	140	40	0	20	0	20	0	0
k_Bacteria	p_Proteobacteria	c_Alphaproteobacteria	o_Hyphomicrobiales	f_Bradyrhizobiaceae	g_Bradyrhizobium	s_Bradyrhizobium_lablabi	0	0	0	0	0	0	0	0	0	0	0	0	0	0	0	0	0	0	0	0	0	0	220	20
k_Bacteria	p_Firmicutes	c_Bacilli	o_Bacillales	f_Staphylococcaceae	g_Staphylococcus	s_Staphylococcus_pseudintermedius	0	0	90	10	20	10	160	10	50	10	10	10	0	0	120	10	20	10	180	10	170	10	100	10
k_Bacteria	p_Proteobacteria	c_Betaproteobacteria	o_Burkholderiales	f_Burkholderiaceae	g_Burkholderia	s_Burkholderia_pseudomallei	0	0	30	0	130	0	390	0	10	0	60	10	0	0	0	0	0	0	0	0	20	20	590	1420
k_Bacteria	p_Firmicutes	c_Clostridia	o_Thermoanaerobacterales	f_Thermoanaerobacterales_Family_III._Incertae_Sedis	g_Caldicellulosiruptor	s_Caldicellulosiruptor_owensensis	20	0	0	110	0	10	0	120	0	40	0	0	0	10	0	30	180	60	0	30	0	30	0	0
k_Bacteria	p_Actinobacteria	c_Actinomycetia	o_Micrococcales	f_Micrococcaceae	g_Arthrobacter	s_Arthrobacter_citreus	30	0	0	170	0	10	0	150	0	50	0	0	0	20	0	40	230	80	0	40	0	30	0	0
k_Bacteria	p_Proteobacteria	c_Alphaproteobacteria	o_Sphingomonadales	f_Sphingomonadaceae	g_Sphingobium	s_Sphingobium_yanoikuyae	0	0	0	0	10	0	40	0	0	0	0	0	0	0	0	0	0	0	0	0	0	0	60	130
k_Bacteria	p_Firmicutes	c_Clostridia	o_Eubacteriales	f_Clostridiaceae	g_Clostridium	s_Clostridium_sp._M62/1	110	0	0	1980	0	30	10	1850	0	600	0	0	0	290	0	360	5160	1810	0	360	0	840	0	0
k_Bacteria	p_Bacteroidetes	c_Flavobacteriia	o_Flavobacteriales	f_Flavobacteriaceae	g_Flavobacterium	s_Flavobacterium_psychrophilum	20	0	0	120	0	10	0	140	0	40	0	0	0	10	0	30	170	60	0	30	0	30	0	0
k_Bacteria	p_Fusobacteria	c_Fusobacteriia	o_Fusobacteriales	f_Leptotrichiaceae	g_Sneathia	s_Sneathia_vaginalis	30	0	0	160	0	10	0	160	0	70	0	0	0	20	0	50	280	100	0	50	0	30	0	0
k_Bacteria	p_Proteobacteria	c_Betaproteobacteria	o_Burkholderiales	f_Burkholderiaceae	g_Burkholderia	s_Burkholderia_ubonensis	0	0	20	0	80	0	160	0	0	0	0	10	0	0	0	0	0	0	0	0	0	10	370	620
k_Bacteria	p_Firmicutes	c_Bacilli	o_Lactobacillales	f_Lactobacillaceae	g_Paucilactobacillus	s_Paucilactobacillus_oligofermentans	10	0	0	70	0	0	0	70	0	20	0	0	0	10	0	10	110	30	0	20	0	10	0	0
k_Bacteria	p_Firmicutes	c_Clostridia	o_Eubacteriales	f_Clostridiaceae	g_Caloramator	s_Caloramator_sp._E03	220	10	0	1230	0	70	10	1110	0	440	0	0	0	130	0	290	1700	600	0	340	0	270	0	0
k_Bacteria	p_Proteobacteria	c_Gammaproteobacteria	o_Enterobacterales	f_Enterobacteriaceae	g_Klebsiella	s_Klebsiella_sp._WP3-W18-ESBL-02	60	230	0	0	0	0	0	0	0	0	0	0	0	0	0	0	0	0	0	0	0	0	0	0
k_Bacteria	p_Fusobacteria	c_Fusobacteriia	o_Fusobacteriales	f_Fusobacteriaceae	g_Fusobacterium	s_Fusobacterium_sp._NSJ-57	30	0	0	210	0	10	0	190	0	60	0	0	0	20	0	50	340	100	0	50	0	30	0	0
k_Bacteria	p_Proteobacteria	c_Gammaproteobacteria	o_Pseudomonadales	f_Pseudomonadaceae	g_Pseudomonas	s_Pseudomonas_protegens	1800	0	0	0	0	0	30	0	0	0	450	0	0	0	0	0	0	0	0	0	0	0	0	10
k_Bacteria	p_Firmicutes	c_Bacilli	o_Lactobacillales	f_Streptococcaceae	g_Streptococcus	s_Streptococcus_rubneri	0	0	20	0	80	10	0	0	10	10	20	160	100	30	0	0	0	380	20	120	0	200	0	0
k_Bacteria	p_Firmicutes	c_Bacilli	o_Bacillales	f_Staphylococcaceae	g_Staphylococcus	s_Staphylococcus_pasteuri	20	0	7660	100	40	20	6660	130	670	50	0	10	190	20	3810	340	1090	80	6850	30	7680	60	4050	340
k_Bacteria	p_Proteobacteria	c_Gammaproteobacteria	o_Enterobacterales	f_Enterobacteriaceae	g_Shigella	s_Shigella_boydii	20	40	0	0	0	0	0	10	0	0	0	0	10	10	0	0	0	0	0	0	0	200	0	0
k_Bacteria	p_Firmicutes	c_Clostridia	o_Eubacteriales	f_Clostridiaceae	g_Clostridium	s_Clostridium_diolis	900	30	0	4910	0	260	0	4750	0	1530	0	0	0	480	10	1190	7760	2560	0	1280	0	1110	0	0
k_Bacteria	p_Proteobacteria	c_Gammaproteobacteria	o_Enterobacterales	f_Enterobacteriaceae	g_Citrobacter	s_Citrobacter_sp._RHBSTW-00424	20	290	0	0	0	0	0	0	0	0	0	0	0	0	0	0	0	0	0	0	0	0	0	0
k_Bacteria	p_Proteobacteria	c_Betaproteobacteria	o_Burkholderiales	f_Alcaligenaceae	g_Bordetella	s_Bordetella_avium	0	0	20	0	30	0	40	0	0	0	0	0	0	0	0	0	0	0	0	0	0	0	220	0
k_Bacteria	p_Proteobacteria	c_Gammaproteobacteria	o_Enterobacterales	f_Enterobacteriaceae	g_Enterobacter	s_Enterobacter_ludwigii	180	860	0	0	0	0	0	520	0	0	0	0	0	10	0	0	0	0	0	0	0	10	0	0
k_Bacteria	p_Firmicutes	c_Clostridia	o_Eubacteriales	f_Clostridiaceae	g_Clostridium	s_Clostridium_sp._C5S11	5290	150	0	30070	20	1550	180	29430	10	9990	100	20	10	3170	20	7250	45250	15720	10	7770	50	6200	330	30
k_Bacteria	p_Cyanobacteria	c_undefined5	o_Nostocales[c_undefined5]	f_Rivulariaceae	g_Rivularia	s_Rivularia_sp._PCC_7116	10	0	0	80	0	0	0	80	0	30	0	0	0	10	0	20	120	40	0	20	0	10	0	0
k_Bacteria	p_Actinobacteria	c_Actinomycetia	o_Corynebacteriales	f_Corynebacteriaceae	g_Corynebacterium	s_Corynebacterium_simulans	0	0	0	0	0	0	30	0	0	0	20	0	0	0	10	8150	0	0	0	10	10	10	16250	79240
k_Bacteria	p_Actinobacteria	c_Actinomycetia	o_Micrococcales	f_Micrococcaceae	g_Micrococcus	s_Micrococcus_luteus	0	0	0	0	10	0	40	0	0	0	0	0	0	0	0	0	0	0	0	0	0	0	0	180
k_Bacteria	p_Proteobacteria	c_Gammaproteobacteria	o_Enterobacterales	f_Yersiniaceae	g_Serratia	s_Serratia_plymuthica	0	0	0	3390	0	0	0	0	0	0	60	0	0	0	0	0	0	0	0	0	0	0	0	0
k_Bacteria	p_Firmicutes	c_Bacilli	o_Lactobacillales	f_Streptococcaceae	g_Lactococcus	s_Lactococcus_cremoris	20	0	20	50	550	10	1670	110	0	40	1330	140	0	10	0	100	180	70	0	40	0	70	0	80
k_Bacteria	p_Firmicutes	c_Clostridia	o_Halanaerobiales	f_Halanaerobiaceae	g_Halanaerobium	s_Halanaerobium_hydrogeniformans	20	0	0	120	0	10	0	110	0	50	0	0	0	10	0	30	170	60	0	30	0	20	0	0
k_Bacteria	p_Firmicutes	c_Bacilli	o_Lactobacillales	f_Lactobacillaceae	g_Companilactobacillus	s_Companilactobacillus_zhachilii	10	0	0	70	0	0	0	70	0	20	0	0	0	10	0	20	110	40	0	20	0	20	0	0
k_Bacteria	p_Firmicutes	c_Bacilli	o_Bacillales	f_Bacillaceae	g_Sutcliffiella	s_Sutcliffiella_horikoshii	20	0	0	100	0	10	0	110	0	50	0	0	0	10	0	30	150	60	0	30	0	20	0	0
k_Bacteria	p_Proteobacteria	c_Betaproteobacteria	o_Burkholderiales	f_Burkholderiaceae	g_Paraburkholderia	s_Paraburkholderia_acidisoli	0	0	10	0	20	0	40	0	0	0	0	0	0	0	0	0	0	0	0	0	0	0	60	190
k_Bacteria	p_Firmicutes	c_Erysipelotrichia	o_Erysipelotrichales	f_Turicibacteraceae	g_Turicibacter	s_Turicibacter_sanguinis	70	0	0	400	0	20	0	290	0	130	0	0	0	40	0	100	580	210	0	100	0	80	0	0
k_Bacteria	p_Firmicutes	c_Bacilli	o_Bacillales	f_Staphylococcaceae	g_Staphylococcus	s_Staphylococcus_sp._MI_10-1553	0	0	70	0	0	0	100	0	10	0	0	0	0	0	100	0	0	0	130	0	150	0	110	10
k_Bacteria	p_Firmicutes	c_Clostridia	o_Eubacteriales	f_Peptococcaceae	g_Candidatus_Formimonas	s_Candidatus_Formimonas_warabiya	20	0	0	110	0	10	0	110	0	40	0	0	0	10	0	30	140	60	0	30	0	20	0	0
k_Bacteria	p_Firmicutes	c_Clostridia	o_Natranaerobiales	f_Natranaerobiaceae	g_Natranaerobius	s_Natranaerobius_thermophilus	20	0	0	90	0	0	0	90	0	30	0	0	0	10	0	20	130	50	0	20	0	20	0	0
k_Bacteria	p_Firmicutes	c_Clostridia	o_Eubacteriales	f_Clostridiaceae	g_Clostridium	s_Clostridium_acetobutylicum	390	10	0	2170	0	110	20	2170	0	740	10	0	0	240	10	580	3170	1180	0	550	0	440	20	0
k_Viruses	p_Uroviricota	c_Caudoviricetes	o_Caudovirales	f_Myoviridae	g_Yongloolinvirus	s_Clostridioides_virus_CDMH1	980	20	0	240	0	0	10	990	0	0	0	0	0	0	0	0	0	0	0	10	0	0	0	0
k_Bacteria	p_Fusobacteria	c_Fusobacteriia	o_Fusobacteriales	f_Leptotrichiaceae	g_Pseudoleptotrichia	s_Pseudoleptotrichia_goodfellowii	10	0	0	70	0	0	0	80	0	30	0	0	0	10	0	20	110	50	0	20	0	20	0	0
k_Bacteria	p_Firmicutes	c_Clostridia	o_Eubacteriales	f_Clostridiaceae	g_Clostridium	s_Clostridium_perfringens	4130	130	0	23330	40	1260	190	22980	20	8190	130	110	29110	4440	30	5750	35980	12250	10	6050	60	5170	430	30
k_Bacteria	p_Proteobacteria	c_Alphaproteobacteria	o_Hyphomicrobiales	f_Bradyrhizobiaceae	g_Bradyrhizobium	s_Bradyrhizobium_guangxiense	0	0	0	0	10	0	0	0	0	0	0	0	0	0	0	0	0	0	0	0	0	0	150	50
k_Bacteria	p_Proteobacteria	c_Gammaproteobacteria	o_Enterobacterales	f_Enterobacteriaceae	g_Shigella	s_Shigella_flexneri	70	160	0	0	0	0	0	0	0	0	0	0	20	40	0	0	0	0	0	0	0	380	0	0
k_Bacteria	p_Bacteroidetes	c_Flavobacteriia	o_Flavobacteriales	f_Flavobacteriaceae	g_Flavobacterium	s_Flavobacterium_sp._I3-2	20	0	0	110	0	10	0	100	0	30	0	0	0	10	0	20	140	50	0	30	0	20	0	0
k_Bacteria	p_Firmicutes	c_Bacilli	o_Lactobacillales	f_Streptococcaceae	g_Streptococcus	s_Streptococcus_thermophilus	60	770	160	570	616060	2470	6240	170	140	150	1840	15200	180	90	50	210	6300	1550	450	3930	3020	19680	1480	367370
k_Bacteria	p_Firmicutes	c_Clostridia	o_Eubacteriales	f_Clostridiaceae	g_Clostridium	s_Clostridium_carboxidivorans	260	10	0	1510	0	80	10	1420	0	460	0	0	0	160	0	360	2160	790	0	380	0	290	20	10
k_Bacteria	p_Proteobacteria	c_Alphaproteobacteria	o_Hyphomicrobiales	f_Bradyrhizobiaceae	g_Bradyrhizobium	s_Bradyrhizobium_sp._CCBAU_51753	0	0	0	0	0	0	0	0	0	0	0	0	0	0	0	0	0	0	0	0	0	0	140	10
k_Bacteria	p_Proteobacteria	c_Betaproteobacteria	o_Burkholderiales	f_Alcaligenaceae	g_Achromobacter	s_Achromobacter_sp._ES-001	80	0	190	0	310	0	400	0	30	0	40	0	0	0	0	0	0	0	10	0	30	0	2160	10
k_Bacteria	p_Bacteroidetes	c_Flavobacteriia	o_Flavobacteriales	f_Flavobacteriaceae	g_Flavobacterium	s_Flavobacterium_sp._F-323	10	0	0	90	0	0	0	80	0	20	0	0	0	10	0	20	120	50	0	20	0	10	0	0
k_Viruses	p_Nucleocytoviricota	c_Megaviricetes	o_Imitervirales	f_Mimiviridae	g_Mimivirus	s_Megavirus_chiliensis	10	0	0	80	0	0	0	30	0	10	0	0	0	0	0	10	110	40	0	10	0	0	0	0
k_Bacteria	p_Firmicutes	c_Bacilli	o_Bacillales	f_Bacillaceae	g_Bacillus	s_Bacillus_cytotoxicus	20	0	0	120	0	10	0	110	0	40	0	0	0	10	0	30	180	50	0	30	0	20	0	0
k_Bacteria	p_Firmicutes	c_Bacilli	o_Lactobacillales	f_Enterococcaceae	g_Enterococcus	s_Enterococcus_sp._M190262	10	0	0	40	0	0	0	20	0	10	0	0	0	0	0	150	60	10	0	0	0	0	0	100
k_Bacteria	p_Proteobacteria	c_Gammaproteobacteria	o_Alteromonadales	f_Alteromonadaceae	g_Paraglaciecola	s_Paraglaciecola_mesophila	10	0	0	90	0	0	0	90	0	20	0	0	0	10	0	20	120	50	0	20	0	20	0	0
k_Bacteria	p_Proteobacteria	c_Gammaproteobacteria	o_Moraxellales	f_Moraxellaceae	g_Acinetobacter	s_Acinetobacter_johnsonii	150	0	40	60	60	0	230	40	10	20	10	10	0	10	0	10	60	30	0	10	10	10	540	1850
k_Bacteria	p_Firmicutes	c_Clostridia	o_Eubacteriales	f_Clostridiaceae	g_Clostridium	s_Clostridium_sp._AWRP	230	10	0	1260	0	70	0	1240	0	440	0	0	0	130	0	310	1900	680	0	320	0	270	0	0
k_Bacteria	p_Firmicutes	c_Bacilli	o_Bacillales	f_Staphylococcaceae	g_Staphylococcus	s_Staphylococcus_chromogenes	0	0	140	0	0	0	110	0	680	40	0	0	0	0	100	10	10	0	140	0	170	0	90	10
k_Bacteria	p_Firmicutes	c_Clostridia	o_Eubacteriales	f_Clostridiaceae	g_Clostridium	s_Clostridium_estertheticum	410	10	0	2400	0	120	10	2340	0	840	10	0	0	260	0	610	3520	1280	0	600	0	500	40	0
k_Bacteria	p_Proteobacteria	c_Gammaproteobacteria	o_Pseudomonadales	f_Pseudomonadaceae	g_Pseudomonas	s_Pseudomonas_aeruginosa	1020	20	20	120	70	10	130	90	10	40	857100	10	10	20	10	40	160	50	10	30	30	50	440	210
k_Bacteria	p_Actinobacteria	c_Actinomycetia	o_Micrococcales	f_Intrasporangiaceae	g_Phycicoccus	s_Phycicoccus_sp._HDW14	40	0	0	290	0	10	0	310	0	80	0	0	0	40	0	70	350	150	0	80	0	60	0	10
k_Bacteria	p_Firmicutes	c_Bacilli	o_Lactobacillales	f_Streptococcaceae	g_Streptococcus	s_Streptococcus_sp._FDAARGOS_192	0	0	20	0	130	120	0	0	20	20	90	3550	20	10	0	0	10	140	20	980	10	3600	30	30
k_Bacteria	p_Firmicutes	c_Bacilli	o_Lactobacillales	f_Enterococcaceae	g_Melissococcus	s_Melissococcus_plutonius	50	0	0	320	0	20	0	300	0	110	0	0	0	30	0	90	440	180	0	90	0	60	0	0
k_Eukaryota	p_Basidiomycota	c_Malasseziomycetes	o_Malasseziales	f_Malasseziaceae	g_Malassezia	s_Malassezia_restricta	0	0	0	0	60	0	200	0	0	0	0	10	0	0	0	0	0	0	0	0	0	0	160	7970
k_Bacteria	p_Proteobacteria	c_Betaproteobacteria	o_Burkholderiales	f_Burkholderiaceae	g_Burkholderia	s_Burkholderia_multivorans	0	0	20	0	80	0	130	0	0	0	30	0	0	0	0	0	0	0	0	0	0	0	320	510
k_Bacteria	p_Firmicutes	c_Bacilli	o_Bacillales	f_Staphylococcaceae	g_Mammaliicoccus	s_Mammaliicoccus_sciuri	50	0	30	320	0	20	40	250	30	110	0	0	0	30	20	80	490	170	30	80	40	60	40	0
k_Bacteria	p_Proteobacteria	c_Alphaproteobacteria	o_Hyphomicrobiales	f_Bradyrhizobiaceae	g_Bradyrhizobium	s_Bradyrhizobium_diazoefficiens	0	0	10	0	20	0	0	0	0	0	0	0	0	0	0	0	0	0	0	0	0	0	670	130
k_Bacteria	p_Firmicutes	c_Bacilli	o_Bacillales	f_Alicyclobacillaceae	g_Alicyclobacillus	s_Alicyclobacillus_ferrooxydans	0	0	0	0	30	0	160	0	0	0	310	0	0	0	0	0	0	0	0	0	30	80	330	10
k_Bacteria	p_Firmicutes	c_Bacilli	o_Lactobacillales	f_Streptococcaceae	g_Streptococcus	s_Streptococcus_sp._oral_taxon_061	20	0	210	10	770	20	30	0	40	30	150	430	60	20	0	0	10	210	200	130	10	460	30	10
k_Bacteria	p_Firmicutes	c_Bacilli	o_Lactobacillales	f_Streptococcaceae	g_Streptococcus	s_Streptococcus_sobrinus	0	0	10	0	50	10	0	0	0	0	20	150	0	0	0	0	0	10	10	40	0	140	0	10
k_Viruses	p_Uroviricota	c_Caudoviricetes	o_Caudovirales	f_Siphoviridae	g_Moineauvirus	s_Streptococcus_virus_DT1	0	0	0	10	11800	40	130	10	0	0	30	270	0	0	0	0	50	20	0	70	40	270	50	480
k_Bacteria	p_Fusobacteria	c_Fusobacteriia	o_Fusobacteriales	f_Leptotrichiaceae	g_Streptobacillus	s_Streptobacillus_moniliformis	40	0	0	240	0	10	0	300	0	70	0	0	0	30	0	60	350	140	0	70	0	60	0	0
k_Bacteria	p_Firmicutes	c_Clostridia	o_Eubacteriales	f_Oscillospiraceae	g_Ruthenibacterium	s_Ruthenibacterium_lactatiformans	30	0	0	140	0	10	0	230	0	50	0	0	0	20	0	40	230	110	0	40	0	50	0	0
k_Bacteria	p_Firmicutes	c_Clostridia	o_Eubacteriales	f_Clostridiaceae	g_Clostridium	s_Clostridium_gasigenes	980	30	0	5660	10	290	30	5590	0	1900	20	10	0	600	0	1360	8300	2920	0	1450	10	1120	60	10
k_Bacteria	p_Actinobacteria	c_Actinomycetia	o_Corynebacteriales	f_Corynebacteriaceae	g_Corynebacterium	s_Corynebacterium_striatum	0	0	0	0	0	0	20	0	0	0	0	0	0	0	0	1010	0	0	0	0	0	0	1850	8610
k_Bacteria	p_Fusobacteria	c_Fusobacteriia	o_Fusobacteriales	f_Fusobacteriaceae	g_Fusobacterium	s_Fusobacterium_mortiferum	40	0	0	250	0	10	0	220	0	80	0	0	0	30	0	60	330	110	0	60	0	40	0	0
k_Bacteria	p_Firmicutes	c_Clostridia	o_Eubacteriales	f_Oscillospiraceae	g_Ruminiclostridium	s_Ruminiclostridium_herbifermentans	50	0	0	370	0	20	0	320	0	120	0	0	0	40	0	90	510	190	0	90	0	60	0	0
k_Bacteria	p_Proteobacteria	c_Gammaproteobacteria	o_Enterobacterales	f_Enterobacteriaceae	g_Enterobacter	s_Enterobacter_sp._RHBSTW-00175	90	110	0	0	0	0	0	100	0	0	0	0	90	100	0	0	0	10	0	0	0	10	0	0
k_Bacteria	p_Proteobacteria	c_Epsilonproteobacteria	o_Campylobacterales	f_Arcobacteraceae	g_Aliarcobacter	s_Aliarcobacter_cryaerophilus	60	0	0	520	0	20	0	530	0	130	0	0	0	60	0	110	610	260	0	150	0	100	0	0
k_Bacteria	p_Proteobacteria	c_Gammaproteobacteria	o_Pseudomonadales	f_Pseudomonadaceae	g_Pseudomonas	s_Pseudomonas_campi	10	0	0	0	0	0	0	0	0	0	110	0	0	0	0	0	0	0	0	0	0	0	0	0
k_Bacteria	p_Firmicutes	c_Bacilli	o_Bacillales	f_Bacillaceae	g_Bacillus	s_Bacillus_sp._DU-106	30	0	0	250	0	0	0	230	0	60	0	0	0	20	0	30	460	110	0	30	0	30	0	0
k_Viruses	p_Uroviricota	c_Caudoviricetes	o_Caudovirales	f_Siphoviridae	g_Brussowvirus	s_Streptococcus_virus_O1205	0	0	0	0	490	10	0	0	0	0	0	230	0	0	0	0	10	0	0	30	0	130	0	40
k_Bacteria	p_Firmicutes	c_Bacilli	o_Lactobacillales	f_Streptococcaceae	g_Streptococcus	s_Streptococcus_sp._NPS_308	20	0	180	10	950	10	60	0	150	80	730	180	30	10	0	0	30	70	240	110	50	230	40	10
k_Bacteria	p_Proteobacteria	c_Alphaproteobacteria	o_Sphingomonadales	f_Sphingomonadaceae	g_Sphingomonas	s_Sphingomonas_paucimobilis	0	0	60	0	100	0	370	0	10	0	20	0	0	0	70	0	0	0	0	0	10	0	550	50
k_Bacteria	p_Firmicutes	c_Negativicutes	o_Veillonellales	f_Veillonellaceae	g_Veillonella	s_Veillonella_atypica	10	0	0	60	0	0	10	60	0	20	10	0	0	10	0	20	90	30	0	5890	0	20	20	0
k_Bacteria	p_Proteobacteria	c_Betaproteobacteria	o_Burkholderiales	f_Burkholderiaceae	g_Paraburkholderia	s_Paraburkholderia_phymatum	0	0	0	0	10	0	20	0	0	0	0	0	0	0	0	0	0	0	0	0	0	0	50	110
k_Bacteria	p_Proteobacteria	c_Gammaproteobacteria	o_Enterobacterales	f_Enterobacteriaceae	g_Enterobacter	s_Enterobacter_roggenkampii	17160	453910	0	170	130	90	740	1730	50	90	700	120	60	50	50	90	190	100	50	130	250	270	1550	30
k_Bacteria	p_Firmicutes	c_Erysipelotrichia	o_Erysipelotrichales	f_Erysipelotrichaceae	g_Faecalitalea	s_Faecalitalea_cylindroides	20	0	0	130	0	0	0	50	0	60	0	0	0	20	0	30	370	100	0	30	0	30	0	0
k_Bacteria	p_Proteobacteria	c_Betaproteobacteria	o_Burkholderiales	f_Alcaligenaceae	g_Achromobacter	s_Achromobacter_deleyi	0	0	30	0	20	0	20	0	0	0	0	0	0	0	0	0	0	0	0	0	0	0	110	20
k_Bacteria	p_Firmicutes	c_Clostridia	o_Eubacteriales	f_Eubacteriales_Family_XIII._Incertae_Sedis	g_Aminipila	s_Aminipila_terrae	20	0	0	150	0	10	0	160	0	50	0	0	0	20	0	40	230	80	0	40	0	30	0	0
k_Bacteria	p_Firmicutes	c_Bacilli	o_Lactobacillales	f_Streptococcaceae	g_Streptococcus	s_Streptococcus_sp._NSJ-72	0	0	0	0	10	0	0	0	0	0	0	100	0	0	0	0	0	0	0	40	0	110	0	10
k_Bacteria	p_Fusobacteria	c_Fusobacteriia	o_Fusobacteriales	f_Leptotrichiaceae	g_Leptotrichia	s_Leptotrichia_wadei	80	0	0	220	0	10	10	260	0	60	0	0	0	30	0	50	310	110	0	60	0	40	0	0
k_Eukaryota	p_Ascomycota	c_Saccharomycetes	o_Saccharomycetales	f_Saccharomycetaceae	g_Naumovozyma	s_Naumovozyma_castellii	10	0	0	60	10	0	40	50	0	20	100	0	0	0	0	10	70	30	0	10	10	30	110	10
k_Bacteria	p_Firmicutes	c_Bacilli	o_Bacillales	f_Bacillaceae	g_Lysinibacillus	s_Lysinibacillus_sp._CD3-6	20	0	0	140	0	10	0	180	0	30	0	0	0	10	0	30	220	80	0	30	0	30	0	0
k_Bacteria	p_Bacteroidetes	c_Flavobacteriia	o_Flavobacteriales	f_Weeksellaceae	g_Chryseobacterium	s_Chryseobacterium_indologenes	20	0	0	120	0	10	0	110	0	40	0	0	0	10	0	30	170	60	0	30	0	20	0	0
k_Bacteria	p_Proteobacteria	c_Gammaproteobacteria	o_Moraxellales	f_Moraxellaceae	g_Acinetobacter	s_Acinetobacter_ursingii	5690	0	0	0	0	0	80	0	0	0	0	0	0	0	0	0	0	0	0	0	0	0	0	10
k_Bacteria	p_Proteobacteria	c_Gammaproteobacteria	o_Enterobacterales	f_Morganellaceae	g_Providencia	s_Providencia_sneebia	50	0	0	510	0	20	0	470	0	120	0	0	0	60	0	100	560	220	0	140	0	90	0	0
k_Bacteria	p_Firmicutes	c_Bacilli	o_Lactobacillales	f_Streptococcaceae	g_Streptococcus	s_Streptococcus_sp._116-D4	130	0	1420	50	6420	20	30	0	450	370	2650	340	120	50	0	0	140	210	1590	220	100	490	40	20
k_Bacteria	p_Firmicutes	c_Bacilli	o_Lactobacillales	f_Streptococcaceae	g_Streptococcus	s_Streptococcus_koreensis	0	0	30	0	120	0	0	0	10	10	30	60	80	30	0	0	0	270	30	100	0	100	0	0
k_Bacteria	p_Firmicutes	c_Clostridia	o_Eubacteriales	f_Clostridiaceae	g_Alkaliphilus	s_Alkaliphilus_metalliredigens	40	0	0	190	0	10	0	250	0	60	0	0	0	20	0	50	290	120	0	50	0	40	0	0
k_Bacteria	p_Proteobacteria	c_Gammaproteobacteria	o_Xanthomonadales	f_Rhodanobacteraceae	g_Luteibacter	s_Luteibacter_pinisoli	0	0	0	0	0	0	530	0	0	0	0	0	0	0	0	0	0	0	0	0	0	0	0	10
k_Bacteria	p_Firmicutes	c_Clostridia	o_Eubacteriales	f_Clostridiaceae	g_Clostridium	s_Clostridium_septicum	1310	40	0	7740	10	400	40	8010	0	2500	20	10	0	830	0	1820	11510	4160	0	2030	10	1550	100	10
k_Bacteria	p_Tenericutes	c_Mollicutes	o_Mycoplasmatales	f_Mycoplasmataceae	g_Mycoplasma	s_Mycoplasma_mycoides	40	0	10	220	140	80	970	180	10	110	0	30	0	50	0	90	310	220	10	90	70	40	1200	490
k_Bacteria	p_Firmicutes	c_Clostridia	o_Eubacteriales	f_Clostridiaceae	g_Candidatus_Arthromitus	s_Candidatus_Arthromitus_sp._SFB-rat-Yit	100	0	0	600	0	30	0	560	0	190	0	0	0	60	0	140	830	300	0	160	0	110	0	0
k_Bacteria	p_Firmicutes	c_Clostridia	o_Eubacteriales	f_Lachnospiraceae	g_Blautia	s_Blautia_producta	100	0	10	570	0	30	10	730	0	230	0	0	0	70	0	130	800	330	0	160	0	150	20	0
k_Bacteria	p_Firmicutes	c_Bacilli	o_Bacillales	f_Staphylococcaceae	g_Staphylococcus	s_Staphylococcus_simulans	10	0	100	80	0	0	90	70	100	30	0	10	0	10	70	20	130	40	90	30	140	20	200	10
k_Bacteria	p_Firmicutes	c_Bacilli	o_Lactobacillales	f_Lactobacillaceae	g_Lactobacillus	s_Lactobacillus_panisapium	30	0	0	130	0	10	0	80	0	50	0	0	0	20	0	40	200	70	0	40	0	30	0	0
k_Bacteria	p_Fusobacteria	c_Fusobacteriia	o_Fusobacteriales	f_Fusobacteriaceae	g_Fusobacterium	s_Fusobacterium_sp._oral_taxon_203	20	0	0	110	0	0	0	110	0	40	0	0	0	10	0	20	190	60	0	50	0	20	0	0
k_Bacteria	p_Firmicutes	c_Bacilli	o_Lactobacillales	f_Streptococcaceae	g_Streptococcus	s_Streptococcus_equi	0	0	10	10	160	0	0	10	0	10	10	50	20	10	0	0	10	90	10	20	0	60	0	10
k_Bacteria	p_Firmicutes	c_Bacilli	o_Bacillales	f_Paenibacillaceae	g_Paenibacillus	s_Paenibacillus_xylanilyticus	10	0	0	70	0	0	0	80	0	30	0	0	0	10	0	20	130	40	0	20	0	20	0	0
k_Bacteria	p_Bacteroidetes	c_Flavobacteriia	o_Flavobacteriales	f_Weeksellaceae	g_Kaistella	s_Kaistella_haifensis	0	0	0	0	20	0	10	0	0	0	0	0	0	0	0	0	0	0	0	0	0	0	280	190
k_Bacteria	p_Proteobacteria	c_Betaproteobacteria	o_Burkholderiales	f_Burkholderiaceae	g_Burkholderia	s_Burkholderia_sp._MBR-1	0	0	0	0	30	0	130	0	0	0	0	0	0	0	0	0	0	0	0	0	0	0	0	30
k_Bacteria	p_Firmicutes	c_Clostridia	o_Thermoanaerobacterales	f_Thermoanaerobacterales_Family_III._Incertae_Sedis	g_Thermoanaerobacterium	s_Thermoanaerobacterium_sp._RBIITD	40	0	0	220	0	10	0	210	0	70	0	0	0	20	0	50	310	110	0	60	0	40	0	0
k_Bacteria	p_Firmicutes	c_Bacilli	o_Lactobacillales	f_Streptococcaceae	g_Streptococcus	s_Streptococcus_parasanguinis	0	0	30	0	170	30	10	0	10	10	40	740	690	220	0	0	0	2340	40	680	0	1020	20	10
k_Bacteria	p_Proteobacteria	c_Gammaproteobacteria	o_Enterobacterales	f_Morganellaceae	g_Arsenophonus	s_Arsenophonus_endosymbiont_of_Apis_mellifera	10	0	0	80	0	0	0	60	0	20	0	0	0	0	0	20	110	40	0	20	0	10	0	0
k_Bacteria	p_Firmicutes	c_Bacilli	o_Bacillales	f_Bacillaceae	g_Niallia	s_Niallia_circulans	50	0	0	290	0	10	0	280	0	90	0	0	0	30	0	70	440	150	0	70	0	60	0	0
k_Bacteria	p_Firmicutes	c_Clostridia	o_Eubacteriales	f_Clostridiaceae	g_Clostridium	s_Clostridium_kluyveri	530	20	0	3440	0	160	20	3300	0	1200	10	0	0	390	10	800	6400	2020	0	830	0	750	40	0
k_Bacteria	p_Proteobacteria	c_Betaproteobacteria	o_Burkholderiales	f_Alcaligenaceae	g_Achromobacter	s_Achromobacter_ruhlandii	0	0	60	0	100	0	120	0	10	0	0	0	0	0	0	0	0	0	10	0	0	0	660	0
k_Bacteria	p_Firmicutes	c_Clostridia	o_Eubacteriales	f_Clostridiaceae	g_Clostridium	s_Clostridium_ljungdahlii	240	10	0	1410	0	80	0	1290	0	430	0	0	0	140	0	340	2170	720	0	370	0	290	0	0
k_Bacteria	p_Proteobacteria	c_Gammaproteobacteria	o_Enterobacterales	f_Enterobacteriaceae	g_Klebsiella	s_Klebsiella_sp._P1954	580	280	0	0	0	0	0	0	0	0	0	0	680	730	0	0	0	0	0	0	0	0	0	0
k_Bacteria	p_Firmicutes	c_Clostridia	o_Eubacteriales	f_Clostridiaceae	g_Clostridium	s_Clostridium_sporogenes	1310	40	0	7460	0	380	20	7040	0	2470	10	10	10	740	10	1890	11600	3960	0	1900	20	1570	70	60
k_Bacteria	p_Firmicutes	c_Tissierellia	o_Tissierellales	f_Gottschalkiaceae	g_Gottschalkia	s_Gottschalkia_acidurici	80	0	0	480	0	30	0	330	0	150	0	0	0	50	0	120	710	260	0	120	0	90	0	0
k_Bacteria	p_Proteobacteria	c_Alphaproteobacteria	o_Rickettsiales	f_Rickettsiaceae	g_Rickettsia	s_Rickettsia_conorii	30	0	0	160	0	0	0	200	0	30	0	0	0	20	0	20	250	60	0	40	0	40	0	0
k_Bacteria	p_Firmicutes	c_Clostridia	o_Eubacteriales	f_Peptostreptococcaceae	g_Clostridioides	s_Clostridioides_sp._ES-W-0016-02	180	10	0	600	0	60	0	730	0	160	0	60	0	60	0	180	800	320	0	170	0	110	0	0
k_Bacteria	p_Firmicutes	c_Bacilli	o_Bacillales	f_Bacillaceae	g_Metabacillus	s_Metabacillus_sp._KUDC1714	20	0	0	150	0	10	0	130	0	40	0	0	0	10	0	30	190	70	0	30	0	20	0	0
k_Bacteria	p_Firmicutes	c_Clostridia	o_Eubacteriales	f_Clostridiaceae	g_Geosporobacter	s_Geosporobacter_ferrireducens	30	0	0	160	0	10	0	160	0	60	0	0	0	20	0	40	260	90	0	40	0	30	0	0
k_Bacteria	p_Proteobacteria	c_Betaproteobacteria	o_Burkholderiales	f_Burkholderiaceae	g_Burkholderia	s_Burkholderia_sp._DHOD12	0	0	10	0	30	0	50	0	0	0	0	0	0	0	0	0	0	0	0	0	0	0	130	230
k_Bacteria	p_Firmicutes	c_Bacilli	o_Lactobacillales	f_Streptococcaceae	g_Streptococcus	s_Streptococcus_sp._FDAARGOS_522	0	0	0	0	0	0	0	0	0	0	0	10	0	0	0	0	0	0	0	140	0	0	0	0
k_Bacteria	p_Firmicutes	c_Bacilli	o_Lactobacillales	f_Lactobacillaceae	g_Lacticaseibacillus	s_Lacticaseibacillus_paracasei	0	0	0	10	30	10	140	0	0	10	0	0	0	0	0	10	10	10	0	10	0	0	70	540
k_Bacteria	p_Proteobacteria	c_Gammaproteobacteria	o_Pseudomonadales	f_Pseudomonadaceae	g_Pseudomonas	s_Pseudomonas_lalkuanensis	20	0	0	0	0	0	0	0	0	0	110	0	0	0	0	0	0	0	0	0	0	0	0	10
k_Bacteria	p_Firmicutes	c_Bacilli	o_Lactobacillales	f_Lactobacillaceae	g_Furfurilactobacillus	s_Furfurilactobacillus_rossiae	30	0	0	190	0	10	0	180	0	50	0	0	0	20	0	40	240	90	0	50	0	30	0	10
k_Bacteria	p_Proteobacteria	c_Betaproteobacteria	o_Neisseriales	f_Neisseriaceae	g_Neisseria	s_Neisseria_mucosa	0	0	0	0	70	0	250	0	0	0	0	10	0	0	0	0	0	0	0	0	0	0	180	10
k_Bacteria	p_Firmicutes	c_Clostridia	o_Eubacteriales	f_Peptostreptococcaceae	g_Clostridioides	s_Clostridioides_sp._ES-S-0010-02	190	10	0	500	0	60	0	500	0	160	0	130	0	60	0	100	710	230	0	140	0	110	0	0
k_Bacteria	p_Fusobacteria	c_Fusobacteriia	o_Fusobacteriales	f_Fusobacteriaceae	g_Fusobacterium	s_Fusobacterium_nucleatum	100	0	10	680	40	30	50	620	0	210	10	50	0	70	0	160	960	320	10	200	0	180	40	10
k_Bacteria	p_Bacteroidetes	c_Flavobacteriia	o_Flavobacteriales	f_Flavobacteriaceae	g_Polaribacter	s_Polaribacter_sp._L3A8	10	0	0	70	0	0	0	70	0	30	0	0	0	10	0	10	120	40	0	20	0	20	0	0
k_Bacteria	p_Firmicutes	c_Bacilli	o_Lactobacillales	f_Streptococcaceae	g_Streptococcus	s_Streptococcus_constellatus	10	0	30	40	370	60	0	40	30	40	100	260	10	10	0	50	60	150	30	100	20	430	0	160
k_Bacteria	p_Proteobacteria	c_Betaproteobacteria	o_Burkholderiales	f_Burkholderiaceae	g_Paraburkholderia	s_Paraburkholderia_caribensis	0	0	10	0	20	0	30	0	0	0	0	0	0	0	0	0	0	0	0	0	0	0	100	140
k_Bacteria	p_Proteobacteria	c_Gammaproteobacteria	o_Enterobacterales	f_Enterobacteriaceae	g_Escherichia	s_Escherichia_sp._E4742	0	0	0	0	0	0	20	0	0	0	0	0	0	0	0	0	0	0	0	0	0	190	0	0
k_Bacteria	p_Proteobacteria	c_Gammaproteobacteria	o_Enterobacterales	f_Enterobacteriaceae	g_Raoultella	s_Raoultella_ornithinolytica	150	180	0	100	0	0	0	30	0	0	0	0	130	140	0	0	20	10	0	0	0	60	0	10
k_Bacteria	p_Cyanobacteria	c_undefined6	o_Synechococcales	f_Prochlorococcaceae	g_Prochlorococcus	s_Prochlorococcus_marinus	20	0	0	150	0	0	10	110	0	40	0	0	0	10	0	30	180	60	0	30	0	20	0	0
k_Bacteria	p_Firmicutes	c_Bacilli	o_Bacillales	f_Staphylococcaceae	g_Staphylococcus	s_Staphylococcus_nepalensis	10	0	220	40	0	0	220	40	40	10	0	0	10	0	220	10	60	20	280	10	330	10	230	10
k_Bacteria	p_Firmicutes	c_Bacilli	o_Lactobacillales	f_Enterococcaceae	g_Tetragenococcus	s_Tetragenococcus_halophilus	20	0	0	160	0	50	0	140	0	50	0	0	0	20	0	40	230	80	0	40	0	30	0	10
k_Bacteria	p_Firmicutes	c_Bacilli	o_Lactobacillales	f_Lactobacillaceae	g_Lactobacillus	s_Lactobacillus_crispatus	20	0	0	120	0	10	0	120	0	40	0	0	0	10	0	30	160	60	0	30	0	20	0	0
k_Bacteria	p_Proteobacteria	c_Alphaproteobacteria	o_Hyphomicrobiales	f_Bradyrhizobiaceae	g_Bradyrhizobium	s_Bradyrhizobium_paxllaeri	0	0	0	0	0	0	0	0	0	0	0	0	0	0	0	0	0	0	0	0	0	0	190	10
k_Bacteria	p_Firmicutes	c_Bacilli	o_Bacillales	f_Staphylococcaceae	g_Staphylococcus	s_Staphylococcus_warneri	0	0	450	0	10	0	370	0	380	30	0	0	10	0	390	10	20	0	460	30	620	10	2390	210
k_Bacteria	p_Proteobacteria	c_Gammaproteobacteria	o_Enterobacterales	f_Enterobacteriaceae	g_Klebsiella	s_Klebsiella_africana	860	430	0	10	0	0	10	10	0	0	0	0	930	1030	0	0	10	60	0	0	0	10	0	0
k_Bacteria	p_Firmicutes	c_Clostridia	o_Eubacteriales	f_Clostridiaceae	g_Clostridium	s_Clostridium_sp._JN-1	240	10	0	1370	0	70	0	1340	0	470	0	0	0	150	0	340	2030	720	0	350	0	270	20	0
k_Bacteria	p_Proteobacteria	c_Alphaproteobacteria	o_Hyphomicrobiales	f_Bradyrhizobiaceae	g_Bradyrhizobium	s_Bradyrhizobium_sp._CCGE-LA001	0	0	0	0	0	0	0	0	0	0	0	0	0	0	0	0	0	0	0	0	0	0	140	30
k_Bacteria	p_Tenericutes	c_Mollicutes	o_Mycoplasmatales	f_Mycoplasmataceae	g_Mycoplasma	s_Mycoplasma_mobile	10	0	0	50	0	0	0	110	0	10	0	0	0	0	0	10	70	30	0	10	0	10	0	0
k_Bacteria	p_Firmicutes	c_Clostridia	o_Eubacteriales	f_Lachnospiraceae	g_Anaerobutyricum	s_Anaerobutyricum_hallii	60	0	0	320	0	20	0	440	0	110	0	10	0	40	0	70	470	190	0	120	0	100	0	0
k_Bacteria	p_Proteobacteria	c_Betaproteobacteria	o_Burkholderiales	f_Burkholderiaceae	g_Paraburkholderia	s_Paraburkholderia_edwinii	0	0	0	0	10	0	20	0	0	0	0	0	0	0	0	0	0	0	0	0	0	0	60	110
k_Bacteria	p_Firmicutes	c_Bacilli	o_Bacillales	f_Staphylococcaceae	g_Macrococcus	s_Macrococcus_caseolyticus	10	0	0	100	10	0	20	100	10	30	0	0	0	10	0	20	130	50	0	30	10	20	0	0
k_Bacteria	p_Firmicutes	c_Bacilli	o_Lactobacillales	f_Streptococcaceae	g_Streptococcus	s_Streptococcus_anginosus	0	0	30	0	150	10	0	0	20	20	110	200	30	10	0	0	10	100	30	130	10	240	0	20
k_Bacteria	p_Proteobacteria	c_Gammaproteobacteria	o_Enterobacterales	f_Enterobacteriaceae	g_Klebsiella	s_Klebsiella_sp._KPN54798	1030	880	0	0	0	0	0	0	0	0	0	0	980	950	0	0	0	60	0	0	0	0	0	0
k_Bacteria	p_Proteobacteria	c_Gammaproteobacteria	o_Enterobacterales	f_Erwiniaceae	g_Buchnera	s_Buchnera_aphidicola	20	10	0	170	0	10	10	140	0	50	0	0	0	20	0	40	210	70	0	40	0	30	0	0
k_Bacteria	p_Firmicutes	c_Negativicutes	o_Veillonellales	f_Veillonellaceae	g_Veillonella	s_Veillonella_parvula	10	0	0	140	60	0	60	60	0	20	10	0	0	10	0	10	80	30	0	16800	10	20	70	10
k_Bacteria	p_Actinobacteria	c_Actinomycetia	o_Corynebacteriales	f_Corynebacteriaceae	g_Corynebacterium	s_Corynebacterium_singulare	0	0	10	0	90	20	490	0	0	0	0	10	0	0	0	20	0	0	0	0	0	0	240	230
k_Bacteria	p_Firmicutes	c_Clostridia	o_Thermoanaerobacterales	f_Thermoanaerobacterales_Family_III._Incertae_Sedis	g_Caldicellulosiruptor	s_Caldicellulosiruptor_kronotskyensis	20	0	0	120	0	10	0	130	0	40	0	0	0	10	0	30	170	60	0	40	0	30	0	0
k_Bacteria	p_Proteobacteria	c_Alphaproteobacteria	o_Hyphomicrobiales	f_Bradyrhizobiaceae	g_Bradyrhizobium	s_Bradyrhizobium_sp._CCBAU_53351	0	0	0	0	0	0	0	0	0	0	0	0	0	0	0	0	0	0	0	0	0	0	150	40
k_Bacteria	p_Firmicutes	c_Bacilli	o_Lactobacillales	f_Enterococcaceae	g_Enterococcus	s_Enterococcus_casseliflavus	0	0	0	0	0	160	10	20	0	0	0	0	0	0	0	60	0	0	0	30	0	0	0	20
k_Bacteria	p_Proteobacteria	c_Betaproteobacteria	o_Burkholderiales	f_Burkholderiaceae	g_Burkholderia	s_Burkholderia_contaminans	0	0	0	0	30	0	60	0	0	0	0	0	0	0	0	0	0	0	0	0	0	0	110	150
k_Bacteria	p_Bacteroidetes	c_Flavobacteriia	o_Flavobacteriales	f_Flavobacteriaceae	g_Winogradskyella	s_Winogradskyella_helgolandensis	10	0	0	60	0	0	0	60	0	20	0	0	0	10	0	10	110	30	0	20	0	20	0	0
k_Bacteria	p_Proteobacteria	c_Alphaproteobacteria	o_Hyphomicrobiales	f_Bradyrhizobiaceae	g_Bradyrhizobium	s_Bradyrhizobium_sp._BTAi1	0	0	0	0	10	0	10	0	0	0	0	0	0	0	20	0	0	0	0	0	0	0	180	50
k_Bacteria	p_Proteobacteria	c_Betaproteobacteria	o_Burkholderiales	f_Burkholderiaceae	g_Paraburkholderia	s_Paraburkholderia_tropica	0	0	10	0	30	0	50	0	0	0	0	0	0	0	0	0	0	0	0	0	0	0	100	210
k_Bacteria	p_Firmicutes	c_Clostridia	o_Eubacteriales	f_Clostridiaceae	g_Clostridium	s_Clostridium_botulinum	8170	280	10	46730	14900	2440	4160	46370	30	15930	10830	700	30	4870	50	11490	71060	24960	30	11820	120	9700	550	60
k_Bacteria	p_Proteobacteria	c_Gammaproteobacteria	o_Pseudomonadales	f_Pseudomonadaceae	g_Pseudomonas	s_Pseudomonas_guangdongensis	10	0	0	0	0	0	0	0	0	0	130	0	0	0	0	0	0	0	0	0	0	0	0	10
k_Bacteria	p_Firmicutes	c_Negativicutes	o_Veillonellales	f_Veillonellaceae	g_Megasphaera	s_Megasphaera_stantonii	10	0	0	70	0	0	0	60	0	20	0	0	0	10	0	20	110	40	0	20	0	20	0	0
k_Bacteria	p_Proteobacteria	c_Alphaproteobacteria	o_Hyphomicrobiales	f_Bradyrhizobiaceae	g_Bradyrhizobium	s_Bradyrhizobium_icense	0	0	0	0	0	0	0	0	0	0	0	0	0	0	0	0	0	0	0	0	0	0	250	10
k_Bacteria	p_Proteobacteria	c_Gammaproteobacteria	o_Orbales	f_Orbaceae	g_Gilliamella	s_Gilliamella_apicola	20	0	0	90	0	10	0	120	0	20	0	20	0	10	0	20	140	50	0	30	0	50	0	0
k_Bacteria	p_Proteobacteria	c_Gammaproteobacteria	o_Enterobacterales	f_Enterobacteriaceae	g_Enterobacter	s_Enterobacter_sp._ODB01	10	140	0	0	0	0	0	5050	0	0	0	0	0	0	0	0	0	0	0	0	0	0	0	0
k_Bacteria	p_Bacteroidetes	c_Flavobacteriia	o_Flavobacteriales	f_Flavobacteriaceae	g_Cellulophaga	s_Cellulophaga_lytica	20	0	0	90	0	0	0	90	0	30	0	0	0	10	0	20	130	50	0	20	0	20	0	0
k_Bacteria	p_Firmicutes	c_Clostridia	o_Eubacteriales	f_Clostridiaceae	g_Clostridium	s_Clostridium_cochlearium	210	10	0	1230	0	60	0	1180	0	380	0	0	0	130	0	280	1840	640	0	290	0	260	20	0
k_Bacteria	p_Firmicutes	c_Bacilli	o_Lactobacillales	f_Streptococcaceae	g_Streptococcus	s_Streptococcus_canis	10	0	10	50	140	10	0	50	10	30	40	40	0	10	0	10	90	40	10	30	0	60	0	10
k_Bacteria	p_Firmicutes	c_Clostridia	o_Eubacteriales	f_Eubacteriaceae	g_Eubacterium	s_Eubacterium_callanderi	30	0	0	160	0	10	0	140	0	50	0	0	0	10	0	40	230	80	0	40	0	30	0	0
k_Bacteria	p_Spirochaetes	c_Spirochaetia	o_Brachyspirales	f_Brachyspiraceae	g_Brachyspira	s_Brachyspira_hyodysenteriae	20	0	0	140	0	10	0	110	0	40	0	0	0	10	0	30	190	70	0	40	0	30	0	0
k_Bacteria	p_Proteobacteria	c_Betaproteobacteria	o_Burkholderiales	f_Burkholderiaceae	g_Burkholderia	s_Burkholderia_vietnamiensis	0	0	20	0	40	0	50	0	0	0	0	0	0	0	0	0	0	0	0	0	0	0	220	260
k_Bacteria	p_Firmicutes	c_Clostridia	o_Eubacteriales	f_Lachnospiraceae	g_Lachnoclostridium	s_[Clostridium]_scindens	270	10	0	1460	10	70	30	1730	0	480	10	0	0	180	0	330	2390	860	0	400	0	360	20	0
k_Bacteria	p_Proteobacteria	c_Betaproteobacteria	o_Burkholderiales	f_Comamonadaceae	g_Comamonas	s_Comamonas_testosteroni	0	0	0	0	0	0	10	0	0	0	150	0	0	0	0	0	0	0	0	0	0	0	0	10
k_Bacteria	p_Fusobacteria	c_Fusobacteriia	o_Fusobacteriales	f_Leptotrichiaceae	g_Leptotrichia	s_Leptotrichia_sp._oral_taxon_212	10	0	0	100	20	0	20	70	0	30	0	0	0	10	0	20	140	40	0	20	0	20	0	0
k_Bacteria	p_Actinobacteria	c_Actinomycetia	o_Micrococcales	f_Micrococcaceae	g_Rothia	s_Rothia_aeria	0	0	0	0	30	10	130	0	0	20	0	0	0	0	0	0	10	160	0	50	0	20	70	10
k_Bacteria	p_Firmicutes	c_Bacilli	o_Bacillales	f_Staphylococcaceae	g_Staphylococcus	s_Staphylococcus_felis	20	0	80	90	0	0	60	100	20	30	0	0	0	10	30	20	140	50	50	20	50	20	50	0
k_Bacteria	p_Fusobacteria	c_Fusobacteriia	o_Fusobacteriales	f_Leptotrichiaceae	g_Leptotrichia	s_Leptotrichia_buccalis	20	0	0	150	0	10	10	130	0	50	0	0	0	20	0	40	230	90	0	40	0	30	20	0
k_Bacteria	p_Firmicutes	c_Bacilli	o_Bacillales	f_Bacillaceae	g_Priestia	s_Priestia_megaterium	160	10	0	960	0	30	10	1000	0	300	0	0	0	100	0	190	1420	500	0	210	0	160	0	20
k_Bacteria	p_Firmicutes	c_Erysipelotrichia	o_Erysipelotrichales	f_Erysipelotrichaceae	g_Faecalibacillus	s_Faecalibacillus_intestinalis	50	0	0	350	0	30	0	400	0	100	0	50	0	40	0	80	530	180	0	70	0	70	0	0
k_Bacteria	p_Proteobacteria	c_Gammaproteobacteria	o_Enterobacterales	f_Enterobacteriaceae	g_Klebsiella	s_Klebsiella_sp._LY	260	320	0	0	0	0	0	0	0	0	0	0	40	40	0	0	0	0	0	0	0	0	0	0
k_Bacteria	p_Firmicutes	c_Bacilli	o_Lactobacillales	f_Streptococcaceae	g_Streptococcus	s_Streptococcus_parauberis	0	0	0	30	20	20	0	20	0	10	0	350	10	0	0	10	30	40	0	80	0	330	0	10
k_Bacteria	p_Proteobacteria	c_Gammaproteobacteria	o_Enterobacterales	f_Enterobacteriaceae	g_Klebsiella	s_Klebsiella_sp._WP8-S18-ESBL-06	140	170	0	10	0	0	0	10	0	0	0	0	200	250	0	0	0	10	0	0	0	0	0	0
k_Eukaryota	p_Ascomycota	c_Sordariomycetes	o_Sordariales	f_Chaetomiaceae	g_Thermothelomyces	s_Thermothelomyces_thermophilus	10	0	0	100	0	0	0	100	0	20	10	0	0	10	0	20	120	50	0	30	0	20	0	110
k_Bacteria	p_Bacteroidetes	c_Bacteroidia	o_Bacteroidales	f_Muribaculaceae	g_Muribaculum	s_Muribaculum_gordoncarteri	0	0	0	0	50	0	200	0	0	0	0	0	0	0	0	0	0	0	0	0	0	0	140	0
k_Viruses	p_Uroviricota	c_Caudoviricetes	o_Caudovirales	f_Siphoviridae	g_Moineauvirus	s_Streptococcus_virus_7201	0	0	0	0	6070	30	80	0	0	0	20	400	0	0	0	0	30	10	0	100	20	170	10	150
k_Bacteria	p_Firmicutes	c_Bacilli	o_Lactobacillales	f_Streptococcaceae	g_Lactococcus	s_Lactococcus_sp._LG1267	160	0	0	1740	10	40	0	990	0	380	0	0	0	110	0	200	3600	480	0	200	0	180	0	0
k_Bacteria	p_Proteobacteria	c_Gammaproteobacteria	o_Vibrionales	f_Vibrionaceae	g_Vibrio	s_Vibrio_neptunius	20	0	0	90	0	10	0	90	0	40	0	0	0	10	0	20	140	50	0	30	0	20	0	0
k_Bacteria	p_Proteobacteria	c_Alphaproteobacteria	o_Hyphomicrobiales	f_Bradyrhizobiaceae	g_Bradyrhizobium	s_Bradyrhizobium_guangdongense	0	0	0	0	0	0	0	0	0	0	0	0	0	0	0	0	0	0	0	0	0	0	200	20
k_Bacteria	p_Firmicutes	c_Clostridia	o_Eubacteriales	f_Clostridiaceae	g_Crassaminicella	s_Crassaminicella_thermophila	40	0	0	280	0	10	0	260	0	90	0	0	0	30	0	60	390	140	0	70	0	50	0	0
k_Bacteria	p_Proteobacteria	c_Betaproteobacteria	o_Burkholderiales	f_Burkholderiaceae	g_Paraburkholderia	s_Paraburkholderia_sp._7MH5	0	0	0	0	30	0	50	0	0	0	0	0	0	0	0	0	0	0	0	0	0	0	80	190
k_Bacteria	p_Firmicutes	c_Bacilli	o_Lactobacillales	f_Streptococcaceae	g_Streptococcus	s_Streptococcus_sanguinis	30	0	90	120	430	20	80	120	30	60	130	300	30	20	0	30	190	160	110	160	10	340	90	20
k_Bacteria	p_Firmicutes	c_Bacilli	o_Bacillales	f_Paenibacillaceae	g_Paenibacillus	s_Paenibacillus_sp._FSL_H7-0737	20	0	0	130	0	10	0	120	0	50	0	0	0	10	0	30	190	60	0	30	0	30	0	0
k_Bacteria	p_Firmicutes	c_Clostridia	o_Eubacteriales	f_Vallitaleaceae	g_Vallitalea	s_Vallitalea_guaymasensis	80	0	0	450	0	20	0	420	0	150	0	0	0	50	0	130	640	220	0	120	0	80	0	0
k_Bacteria	p_Firmicutes	c_Bacilli	o_Bacillales	f_Bacillaceae	g_Priestia	s_Priestia_filamentosa	10	0	0	110	0	0	0	90	0	30	0	0	0	10	0	20	130	50	0	30	0	20	0	0
k_Bacteria	p_Firmicutes	c_Bacilli	o_Lactobacillales	f_Lactobacillaceae	g_Lactobacillus	s_Lactobacillus_paragasseri	30	0	0	190	0	10	0	190	0	50	0	0	0	20	0	40	220	90	0	60	0	40	0	0
k_Bacteria	p_Firmicutes	c_Bacilli	o_Bacillales	f_Bacillaceae	g_Lysinibacillus	s_Lysinibacillus_timonensis	10	0	0	90	0	10	0	80	0	30	0	20	0	10	0	20	130	40	0	30	0	30	0	0
k_Bacteria	p_Firmicutes	c_Bacilli	o_Lactobacillales	f_Enterococcaceae	g_Vagococcus	s_Vagococcus_zengguangii	10	0	0	70	0	10	0	70	0	20	0	0	0	10	0	20	110	30	0	60	0	10	0	10
k_Bacteria	p_Proteobacteria	c_Betaproteobacteria	o_Burkholderiales	f_Comamonadaceae	g_Acidovorax	s_Acidovorax_carolinensis	10	240	0	10	10	0	20	10	0	0	0	0	0	0	0	0	20	10	0	0	0	0	40	30
k_Bacteria	p_Firmicutes	c_Tissierellia	o_Tissierellales	f_Peptoniphilaceae	g_Anaerococcus	s_Anaerococcus_obesiensis	30	0	0	180	0	10	0	190	0	50	0	0	0	20	0	40	260	90	0	50	0	40	0	0
k_Bacteria	p_Proteobacteria	c_Gammaproteobacteria	o_Pseudomonadales	f_Pseudomonadaceae	g_Pseudomonas	s_Pseudomonas_sp._LPB0260	10	0	0	0	0	0	0	0	0	0	170	0	0	0	0	0	0	0	0	0	0	0	0	0
k_Bacteria	p_Firmicutes	c_Bacilli	o_Bacillales	f_Bacillaceae	g_Lysinibacillus	s_Lysinibacillus_sphaericus	10	0	0	70	0	0	0	70	0	40	0	0	0	10	0	20	110	50	0	20	0	10	0	0
k_Bacteria	p_Proteobacteria	c_Gammaproteobacteria	o_Enterobacterales	f_Enterobacteriaceae	g_Enterobacter	s_Enterobacter_cloacae_complex_sp.	100	1220	0	0	0	0	0	1650	0	0	0	0	10	20	0	0	0	0	0	0	0	30	0	0
k_Bacteria	p_Firmicutes	c_Bacilli	o_Lactobacillales	f_Streptococcaceae	g_Lactococcus	s_Lactococcus_raffinolactis	0	0	10	10	100	10	440	10	0	0	410	30	0	0	0	10	10	10	0	0	0	0	0	10
k_Viruses	p_Uroviricota	c_Caudoviricetes	o_Caudovirales	f_Siphoviridae	g_unclassified_Siphoviridae	s_Streptococcus_phage_TP-J34	0	0	0	0	160	0	0	0	0	0	0	80	0	0	0	0	10	0	0	20	0	90	0	30
k_Bacteria	p_Proteobacteria	c_Betaproteobacteria	o_Burkholderiales	f_Burkholderiaceae	g_Paraburkholderia	s_Paraburkholderia_terrae	0	0	0	0	20	0	30	0	0	0	0	0	0	0	0	0	0	0	0	0	0	0	50	140
k_Eukaryota	p_Ascomycota	c_Sordariomycetes	o_Hypocreales	f_Ophiocordycipitaceae	g_Drechmeria	s_Drechmeria_coniospora	0	0	0	0	0	0	10	0	0	0	10	0	0	0	0	0	0	0	0	0	0	0	0	130
k_Bacteria	p_Firmicutes	c_Bacilli	o_Lactobacillales	f_Streptococcaceae	g_Streptococcus	s_Streptococcus_pseudoporcinus	0	0	10	10	60	10	0	10	10	10	40	250	10	10	0	0	20	60	10	90	0	240	0	10
k_Bacteria	p_Proteobacteria	c_Betaproteobacteria	o_Burkholderiales	f_Comamonadaceae	g_Alicycliphilus	s_Alicycliphilus_denitrificans	0	0	0	0	0	0	0	0	0	0	140	0	0	0	0	0	0	0	0	0	0	0	0	30
k_Bacteria	p_Bacteroidetes	c_Flavobacteriia	o_Flavobacteriales	f_Flavobacteriaceae	g_Myroides	s_Myroides_profundi	30	0	0	170	0	0	0	210	0	40	0	0	0	10	0	40	220	90	0	40	0	30	0	0
k_Bacteria	p_Proteobacteria	c_Betaproteobacteria	o_Burkholderiales	f_Alcaligenaceae	g_Bordetella	s_Bordetella_bronchiseptica	0	0	0	0	0	0	0	0	0	0	200	0	0	0	0	0	0	0	0	0	0	0	30	20
k_Bacteria	p_Firmicutes	c_Clostridia	o_Eubacteriales	f_Clostridiaceae	g_Sarcina	s_Sarcina_sp._JB2	280	10	0	1730	0	80	10	1730	0	510	10	0	0	180	0	400	2470	880	0	430	0	340	20	0
k_Bacteria	p_Firmicutes	c_Bacilli	o_Bacillales	f_Bacillaceae	g_Bacillus	s_Bacillus_thuringiensis	60	0	20	450	20	30	90	420	40	130	10	10	0	40	10	90	730	210	20	110	20	70	30	20
k_Bacteria	p_Proteobacteria	c_Betaproteobacteria	o_Burkholderiales	f_Burkholderiaceae	g_Paraburkholderia	s_Paraburkholderia_megapolitana	0	0	0	0	20	0	40	0	0	0	0	0	0	0	0	0	0	0	0	0	0	0	70	150
k_Bacteria	p_Proteobacteria	c_Gammaproteobacteria	o_Moraxellales	f_Moraxellaceae	g_Acinetobacter	s_Acinetobacter_nosocomialis	20	0	0	10	10	0	0	2770	0	0	0	0	0	30	0	0	20	0	0	10	0	0	0	10
k_Viruses	p_Uroviricota	c_Caudoviricetes	o_Caudovirales	f_Siphoviridae	g_Moineauvirus	s_Streptococcus_virus_phiAbc2	0	0	0	0	7840	40	70	0	0	0	20	300	0	0	0	0	30	10	0	60	30	240	0	350
k_Bacteria	p_Cyanobacteria	c_undefined7	o_Nostocales[c_undefined7]	f_Calotrichaceae	g_Calothrix	s_Calothrix_sp._336/3	20	0	0	140	0	10	0	130	0	50	0	0	0	10	0	30	170	70	0	40	0	30	0	0
k_Bacteria	p_Firmicutes	c_Bacilli	o_Bacillales	f_Paenibacillaceae	g_Paenibacillus	s_Paenibacillus_uliginis	10	0	0	80	0	0	0	30	0	30	0	0	0	10	0	20	110	40	0	20	0	20	0	0
k_Bacteria	p_Firmicutes	c_Bacilli	o_Bacillales	f_Staphylococcaceae	g_Staphylococcus	s_Staphylococcus_saprophyticus	10	0	210	80	0	0	170	70	390	50	0	0	10	10	130	30	120	50	180	30	230	10	310	10
k_Bacteria	p_Firmicutes	c_Clostridia	o_Eubacteriales	f_Clostridiaceae	g_Clostridium	s_Clostridium_formicaceticum	180	0	0	1040	0	50	10	1030	0	310	0	0	0	110	0	240	1430	540	0	270	0	220	10	0
k_Bacteria	p_Proteobacteria	c_Gammaproteobacteria	o_Enterobacterales	f_Erwiniaceae	g_Pantoea	s_Pantoea_alhagi	70	180	0	0	0	0	0	0	0	0	0	0	0	0	0	0	0	0	0	0	0	0	0	0
k_Bacteria	p_Firmicutes	c_Clostridia	o_Eubacteriales	f_Lachnospiraceae	g_Anaerocolumna	s_Anaerocolumna_cellulosilytica	50	0	0	280	0	10	0	270	0	100	0	0	0	30	0	70	360	150	0	70	0	50	0	0
k_Bacteria	p_Actinobacteria	c_Actinomycetia	o_Corynebacteriales	f_Corynebacteriaceae	g_Corynebacterium	s_Corynebacterium_tuberculostearicum	30	0	0	10	10	40	70	0	130	0	30	60	0	0	0	1760	0	10	0	200	200	80	1850	5080
k_Bacteria	p_Firmicutes	c_Erysipelotrichia	o_Erysipelotrichales	f_Erysipelotrichaceae	g_Intestinibaculum	s_Intestinibaculum_porci	20	0	0	100	0	10	0	110	0	40	0	0	0	10	0	30	160	60	0	30	0	20	0	0
k_Viruses	p_Uroviricota	c_Caudoviricetes	o_Caudovirales	f_Siphoviridae	g_Skunavirus	s_Lactococcus_virus_96603	0	0	0	0	70	0	100	0	0	0	180	10	0	0	0	0	0	0	0	0	0	0	0	0
k_Bacteria	p_Firmicutes	c_Clostridia	o_Eubacteriales	f_Peptostreptococcaceae	g_Acetoanaerobium	s_Acetoanaerobium_sticklandii	20	0	0	110	0	10	0	100	0	40	0	0	0	10	0	30	170	60	0	30	0	20	0	0
k_Bacteria	p_Firmicutes	c_Bacilli	o_Lactobacillales	f_Streptococcaceae	g_Streptococcus	s_Streptococcus_ilei	0	0	40	0	160	10	0	0	10	10	20	160	160	50	0	0	0	550	40	180	0	210	0	10
k_Bacteria	p_Firmicutes	c_Bacilli	o_Lactobacillales	f_Streptococcaceae	g_Lactococcus	s_Lactococcus_garvieae	10	0	0	90	30	10	10	40	0	30	10	0	0	10	0	20	120	40	0	20	0	10	0	20
k_Bacteria	p_Firmicutes	c_Clostridia	o_Eubacteriales	f_Lachnospiraceae	g_Blautia	s_Blautia_pseudococcoides	50	0	0	240	0	20	10	320	0	60	0	20	0	30	0	60	360	150	0	60	0	60	0	0
k_Bacteria	p_Proteobacteria	c_Gammaproteobacteria	o_Pasteurellales	f_Pasteurellaceae	g_Haemophilus	s_Haemophilus_parainfluenzae	10	0	0	90	40	0	150	60	0	30	0	0	0	10	0	20	110	30	0	80	0	20	120	10
k_Bacteria	p_Firmicutes	c_Bacilli	o_Bacillales	f_Planococcaceae	g_Sporosarcina	s_Sporosarcina_pasteurii	60	0	0	290	0	20	0	380	0	110	0	0	0	30	0	70	440	170	0	80	0	80	0	0
k_Bacteria	p_Firmicutes	c_Clostridia	o_Eubacteriales	f_Lachnospiraceae	g_Anaerostipes	s_Anaerostipes_hadrus	40	0	0	280	0	10	10	240	0	90	0	0	0	30	0	60	460	150	0	80	0	60	0	10
k_Bacteria	p_Firmicutes	c_Bacilli	o_Lactobacillales	f_Streptococcaceae	g_Streptococcus	s_Streptococcus_sp._HSISS1	0	0	0	0	210	40	0	0	0	0	0	1270	10	0	0	0	0	110	0	440	0	1520	0	370
k_Bacteria	p_Bacteroidetes	c_Flavobacteriia	o_Flavobacteriales	f_Flavobacteriaceae	g_Formosa	s_Formosa_sediminum	30	0	0	190	0	10	0	190	0	80	0	0	0	20	0	50	280	110	0	50	0	40	0	0
k_Viruses	p_Uroviricota	c_Caudoviricetes	o_Caudovirales	f_Myoviridae	g_Sherbrookevirus	s_Clostridioides_virus_phiCD481-1	170	0	0	40	0	0	0	150	0	0	0	0	0	0	0	0	0	0	0	0	0	0	0	0
k_Bacteria	p_Firmicutes	c_Bacilli	o_Lactobacillales	f_Lactobacillaceae	g_Lactobacillus	s_Lactobacillus_johnsonii	20	0	0	130	0	10	20	130	0	40	0	0	0	10	0	30	200	70	0	40	0	30	0	0
k_Bacteria	p_Firmicutes	c_Bacilli	o_Lactobacillales	f_Lactobacillaceae	g_Lactobacillus	s_Lactobacillus_helveticus	0	0	0	0	200	0	0	0	0	0	0	0	0	0	0	0	70	0	0	0	0	0	0	0
k_Bacteria	p_Firmicutes	c_Clostridia	o_Eubacteriales	f_Peptostreptococcaceae	g_Clostridioides	s_Clostridioides_difficile	233200	10040	10	101550	230	193090	4550	208540	120	7080	1030	447350	120	5720	130	3970	28130	8940	110	94420	450	4790	2970	220
k_Bacteria	p_Proteobacteria	c_Betaproteobacteria	o_Burkholderiales	f_Alcaligenaceae	g_Achromobacter	s_Achromobacter_sp._77	0	0	10	0	10	0	20	0	0	0	0	0	0	0	0	0	0	0	0	0	0	0	110	0
k_Bacteria	p_Proteobacteria	c_Gammaproteobacteria	o_Enterobacterales	f_Enterobacteriaceae	g_Klebsiella	s_Klebsiella_huaxiensis	150	400	0	0	0	0	0	0	0	0	0	0	110	120	0	0	0	10	0	0	0	20	0	0
k_Bacteria	p_Firmicutes	c_Clostridia	o_Eubacteriales	f_Clostridiaceae	g_Clostridium	s_Clostridium_bornimense	1120	30	0	6820	10	330	40	6890	0	2230	30	0	0	740	0	1620	10790	3860	0	1690	10	1430	80	10
k_Viruses	p_Uroviricota	c_Caudoviricetes	o_Caudovirales	f_Siphoviridae	g_Brussowvirus	s_Streptococcus_virus_858	0	0	0	0	230	0	0	0	0	0	0	0	0	0	0	0	10	0	0	0	0	0	0	50
k_Bacteria	p_Proteobacteria	c_Alphaproteobacteria	o_Hyphomicrobiales	f_Bradyrhizobiaceae	g_Bradyrhizobium	s_Bradyrhizobium_sp._S2-11-2	0	0	0	0	0	0	0	0	0	0	0	0	0	0	0	0	0	0	0	0	0	0	120	10
k_Bacteria	p_Bacteroidetes	c_Flavobacteriia	o_Flavobacteriales	f_Flavobacteriaceae	g_Flavobacterium	s_Flavobacterium_johnsoniae	0	0	0	10	10	0	60	10	0	0	130	0	0	0	0	0	10	0	0	0	20	30	150	10
k_Bacteria	p_Proteobacteria	c_Gammaproteobacteria	o_Enterobacterales	f_Enterobacteriaceae	g_Klebsiella	s_Klebsiella_aerogenes	840	660	0	0	0	0	10	10	0	0	0	0	840	920	0	0	0	50	0	0	0	30	20	0
k_Bacteria	p_Proteobacteria	c_Gammaproteobacteria	o_Enterobacterales	f_Yersiniaceae	g_Serratia	s_Serratia_sp._CMO1	10	10	0	440	0	0	0	10	0	0	0	0	10	10	0	0	0	0	0	0	0	10	0	0
k_Bacteria	p_Proteobacteria	c_Betaproteobacteria	o_Burkholderiales	f_Burkholderiaceae	g_Paraburkholderia	s_Paraburkholderia_fungorum	0	0	30	0	140	0	250	0	10	0	10	10	0	0	0	0	0	0	0	0	10	0	590	1090
k_Bacteria	p_Cyanobacteria	c_undefined8	o_Synechococcales[c_undefined8]	f_Acaryochloridaceae	g_Acaryochloris	s_Acaryochloris_marina	30	170	0	160	0	10	0	150	0	40	0	0	0	20	0	40	200	80	0	40	0	30	0	0
k_Bacteria	p_Proteobacteria	c_Gammaproteobacteria	o_Enterobacterales	f_Enterobacteriaceae	g_Klebsiella	s_Klebsiella_quasivariicola	880	570	0	20	0	0	20	0	0	0	0	0	840	940	0	0	0	50	0	0	0	10	0	0
k_Bacteria	p_Actinobacteria	c_Actinomycetia	o_Corynebacteriales	f_Corynebacteriaceae	g_Corynebacterium	s_Corynebacterium_jeikeium	0	0	10	0	40	10	210	0	0	0	0	0	0	0	0	10	0	10	0	0	0	0	100	200
k_Bacteria	p_Firmicutes	c_Tissierellia	o_Tissierellales	f_Peptoniphilaceae	g_Anaerococcus	s_Anaerococcus_prevotii	30	0	0	160	0	10	10	150	0	50	0	0	0	20	0	40	260	90	0	40	0	30	0	0
k_Bacteria	p_Firmicutes	c_Bacilli	o_Bacillales	f_Paenibacillaceae	g_Paenibacillus	s_Paenibacillus_sp._JNUCC-31	20	0	0	130	0	10	0	130	0	50	0	0	0	20	0	30	200	60	0	40	0	30	0	0
k_Bacteria	p_Firmicutes	c_Bacilli	o_Lactobacillales	f_Streptococcaceae	g_Streptococcus	s_Streptococcus_sp._1643	10	0	90	0	340	10	10	0	20	20	90	150	10	0	0	0	0	20	100	40	0	170	0	0
k_Bacteria	p_Firmicutes	c_Clostridia	o_Eubacteriales	f_Clostridiaceae	g_Crassaminicella	s_Crassaminicella_profunda	40	0	0	240	0	10	0	170	0	70	0	0	0	20	0	60	330	120	0	60	0	40	0	0
k_Bacteria	p_Proteobacteria	c_Gammaproteobacteria	o_Pseudomonadales	f_Pseudomonadaceae	g_Pseudomonas	s_Pseudomonas_mendocina	30	0	0	30	0	0	0	30	0	10	190	0	0	0	0	10	40	10	0	10	0	10	0	20
k_Bacteria	p_Bacteroidetes	c_Flavobacteriia	o_Flavobacteriales	f_Weeksellaceae	g_Chryseobacterium	s_Chryseobacterium_sp._3008163	20	0	0	130	0	10	10	140	0	40	20	0	0	10	0	30	160	60	0	30	0	20	20	0
k_Bacteria	p_Firmicutes	c_Bacilli	o_Bacillales	f_Staphylococcaceae	g_Staphylococcus	s_Staphylococcus_xylosus	0	0	60	10	0	0	70	0	150	10	0	0	0	0	40	10	10	0	70	10	60	0	120	0
k_Eukaryota	p_Basidiomycota	c_Ustilaginomycetes	o_Ustilaginales	f_Ustilaginaceae	g_Ustilago	s_Ustilago_maydis	10	0	0	40	0	0	0	30	0	10	0	0	0	0	0	10	60	20	0	10	0	10	0	590
k_Bacteria	p_Firmicutes	c_Clostridia	o_Eubacteriales	f_Lachnospiraceae	g_Cellulosilyticum	s_Cellulosilyticum_lentocellum	50	0	0	290	0	20	0	310	0	100	0	0	0	30	0	70	440	150	0	80	0	70	0	0
k_Bacteria	p_Proteobacteria	c_Gammaproteobacteria	o_Moraxellales	f_Moraxellaceae	g_Acinetobacter	s_Acinetobacter_sp._10FS3-1	20	0	0	90	0	0	0	70	0	30	0	0	0	10	0	20	120	30	0	20	0	20	0	0
k_Bacteria	p_Proteobacteria	c_Epsilonproteobacteria	o_Campylobacterales	f_Arcobacteraceae	g_Halarcobacter	s_Halarcobacter_anaerophilus	10	0	0	80	0	0	0	80	0	20	0	0	0	10	0	20	110	40	0	20	0	10	0	0
k_Bacteria	p_Firmicutes	c_Clostridia	o_Eubacteriales	f_Oscillospiraceae	g_Acutalibacter	s_Acutalibacter_muris	60	0	0	280	10	20	30	410	0	70	0	0	0	40	0	70	380	180	0	80	0	90	20	0
k_Bacteria	p_Proteobacteria	c_Gammaproteobacteria	o_Enterobacterales	f_Enterobacteriaceae	g_Enterobacter	s_Enterobacter_hormaechei	740	8680	0	210	10	0	50	11060	0	0	0	0	110	130	0	0	10	20	0	10	10	240	80	20
k_Bacteria	p_Firmicutes	c_Erysipelotrichia	o_Erysipelotrichales	f_Erysipelotrichaceae	g_Bulleidia	s_Bulleidia_sp._zg-1006	30	0	0	230	0	10	0	210	0	60	0	0	0	30	0	50	310	120	0	60	0	40	0	0
k_Viruses	p_Uroviricota	c_Caudoviricetes	o_Caudovirales	f_Podoviridae	g_unclassified_Podoviridae	s_Enterococcus_phage_EF62phi	0	0	0	0	0	0	10	0	0	0	10	0	0	0	0	0	0	5870	0	0	0	0	20	0
k_Bacteria	p_Proteobacteria	c_Alphaproteobacteria	o_Hyphomicrobiales	f_Bradyrhizobiaceae	g_Bradyrhizobium	s_Bradyrhizobium_symbiodeficiens	0	0	0	0	0	0	0	0	0	0	0	0	0	0	0	0	0	0	0	0	0	0	140	30
k_Bacteria	p_Proteobacteria	c_Betaproteobacteria	o_Burkholderiales	f_Burkholderiaceae	g_Burkholderia	s_Burkholderia_stabilis	0	0	0	0	20	0	30	0	0	0	20	0	0	0	0	0	0	0	0	0	0	0	70	160
k_Bacteria	p_Proteobacteria	c_Gammaproteobacteria	o_Enterobacterales	f_Enterobacteriaceae	g_Enterobacter	s_Enterobacter_sp._MGH_14	270	520	0	0	0	0	0	0	0	0	0	0	70	70	0	0	0	0	0	0	0	0	0	0

## Sheet: Taxonomy.species.normalized.spf
#SampleID	Group
LYY_14	A
HJY_14	A
MJX_14	A
HJN_14	A
LJY_14	A
ZhKZ_14	A
ZhKR_14	A
ZhH_14	A
LZh_14	A
ZhZH_14	A
XZH_14	A
PYL_14	A
LYY_28	B
HJY_28	B
MJX_28	B
HJN_28	B
LJY_28	B
ZhKZ_28	B
ZhKR_28	B
ZhH_28	B
LZh_28	B
ZhZH_28	B
XZH_28	B
PYL_28	B
