# Supplementary material for: Temporal dynamics of gut microbiota and virome in preterm infants: insights from longitudinal metagenomic analysis
Source: Front Cell Infect Microbiol. 2026 Mar 9;16:1598786. doi: 10.3389/fcimb.2026.1598786 (PMC13006629; doi:10.3389/fcimb.2026.1598786)
Supplement: Supplementary file 1 [file DataSheet1.zip › Supplementary Tables S1–17/Supplement_Table_S12_Virual.Taxonomy.species.normalized.xls]

## Sheet: Taxonomy.species.normalized
Level_1	Level_2	Level_3	Level_4	Level_5	Level_6	Level_7	HJN_14	HJN_28	HJY_14	HJY_28	LJY_14	LJY_28	LYY_14	LYY_28	LZh_14	LZh_28	MJX_14	MJX_28	PYL_14	PYL_28	XZH_14	XZH_28	ZhH_14	ZhH_28	ZhKR_14	ZhKR_28	ZhKZ_14	ZhKZ_28	ZhZH_14	ZhZH_28
k_Viruses	p_Uroviricota	c_Caudoviricetes	o_Caudovirales	f_Myoviridae	g_Yongloolinvirus	s_Clostridioides_virus_CDMH1	5430	2860	21800	254420	370	0	10720	24780	40	0	1400	60	340	580	50	7420	40	0	1440	680	70	0	100	0
k_Viruses	p_Uroviricota	c_Caudoviricetes	o_Caudovirales	f_Siphoviridae	g_Pahexavirus	s_Propionibacterium_virus_PHL199M00	0	0	0	0	0	0	0	0	310	0	0	0	0	0	80	0	0	0	0	0	0	420	0	0
k_Viruses	p_Uroviricota	c_Caudoviricetes	o_Caudovirales	f_Myoviridae	g_Colneyvirus	s_Clostridioides_virus_CDKM9	0	60	0	5270	0	0	280	360	0	0	30	0	0	10	0	0	0	0	30	20	0	0	0	0
k_Viruses	p_Uroviricota	c_Caudoviricetes	o_Caudovirales	f_Myoviridae	g_Peduovirus	s_Escherichia_virus_pro483	0	10	0	0	0	0	0	0	0	0	0	0	0	0	0	0	0	0	0	0	0	1110	0	0
k_Viruses	p_Uroviricota	c_Caudoviricetes	o_Caudovirales	f_Siphoviridae	g_Phietavirus	s_Staphylococcus_phage_DW2	0	0	0	0	0	0	0	0	0	0	0	40	0	0	0	0	0	0	0	0	0	0	2180	0
k_Viruses	p_Uroviricota	c_Caudoviricetes	o_Caudovirales	f_Siphoviridae	g_Brussowvirus	s_Streptococcus_virus_ALQ132	0	0	0	0	0	250	200	0	0	0	20	2460	0	0	0	140	0	0	0	190	0	2780	0	0
k_Viruses	p_Uroviricota	c_Caudoviricetes	o_Caudovirales	f_Podoviridae	g_Uetakevirus	s_Enterobacter_phage_Tyrion	3120	10	0	0	0	0	0	970	0	0	0	0	0	0	0	0	0	0	0	0	0	50	0	0
k_Viruses	p_Uroviricota	c_Caudoviricetes	o_Caudovirales	f_Myoviridae	g_Lubbockvirus	s_Clostridium_virus_phiCD119	160	250	1770	17680	30	300	810	1630	0	3160	100	0	30	270	0	810	730	10	120	150	0	100	10	0
k_Viruses	p_Uroviricota	c_Caudoviricetes	o_Caudovirales	f_Siphoviridae	g_unclassified_Siphoviridae	s_Enterobacteria_phage_HK225	8080	4070	2340	10	40	0	1100	40670	0	0	150	10	50	140	10	770	0	0	210	0	10	0	20	0
k_Viruses	p_Uroviricota	c_Caudoviricetes	o_Caudovirales	f_Siphoviridae	g_unclassified_Siphoviridae	s_Salmonella_phage_vB_SosS_Oslo	90	40	1850	0	250	0	790	24900	0	0	280	30	4590	25670	0	770	0	0	160	0	10	0	10	0
k_Viruses	p_Uroviricota	c_Caudoviricetes	o_Caudovirales	f_Siphoviridae	g_Sawaravirus	s_Escherichia_virus_WGPS2	9850	14250	0	0	0	0	0	60	0	0	0	0	170	60	0	0	0	0	0	0	0	11900	0	0
k_Viruses	p_Uroviricota	c_Caudoviricetes	o_Caudovirales	f_Myoviridae	g_Colneyvirus	s_Clostridioides_virus_phiCD505	0	40	360	3300	0	0	0	230	0	0	0	0	0	0	0	0	0	0	0	10	0	0	0	0
k_Viruses	p_Uroviricota	c_Caudoviricetes	o_Caudovirales	f_Podoviridae	g_Oslovirus	s_Enterobacteria_phage_VT2phi_272	0	9990	0	0	0	0	0	220	0	0	0	0	700	0	0	0	0	0	0	0	0	0	0	0
k_Viruses	p_Uroviricota	c_Caudoviricetes	o_Caudovirales	f_Siphoviridae	g_Pahexavirus	s_Propionibacterium_virus_PAS50	0	0	0	0	0	0	0	0	30	0	0	0	0	0	40	0	0	0	0	0	0	270	0	0
k_Viruses	p_Uroviricota	c_Caudoviricetes	o_Caudovirales	f_Siphoviridae	g_Pahexavirus	s_Propionibacterium_virus_PHL301M00	0	0	0	0	0	0	0	0	460	0	0	0	0	0	0	0	0	0	0	0	0	250	0	0
k_Viruses	p_Uroviricota	c_Caudoviricetes	o_Caudovirales	f_Myoviridae	g_unclassified_Myoviridae	s_Enterobacteria_phage_SfI	0	0	0	0	0	20	0	0	0	3040	0	0	0	0	0	0	0	170	0	30	0	40740	0	4140
k_Viruses	p_Uroviricota	c_Caudoviricetes	o_Caudovirales	f_Demerecviridae	g_Myunavirus	s_Pectobacterium_virus_My1	170	490	0	0	0	0	0	0	0	0	0	0	110	180	0	0	0	0	0	0	0	0	0	0
k_Viruses	p_Uroviricota	c_Caudoviricetes	o_Caudovirales	f_Siphoviridae	g_unclassified_Siphoviridae	s_Lactococcus_phage_bIL309	0	0	0	0	0	460	0	0	0	0	0	0	0	0	0	0	0	0	0	0	0	370	0	0
k_Viruses	p_Uroviricota	c_Caudoviricetes	o_Caudovirales	f_Siphoviridae	g_Pahexavirus	s_Propionibacterium_virus_PHL071N05	0	0	0	0	0	0	0	0	790	0	0	0	0	0	160	640	0	0	0	0	0	530	0	0
k_Viruses	p_Uroviricota	c_Caudoviricetes	o_Caudovirales	f_Siphoviridae	g_Pahexavirus	s_Propionibacterium_virus_PHL041M10	0	0	0	0	30	0	0	0	80	0	0	0	0	0	1280	6680	0	0	0	0	0	270	0	0
k_Viruses	p_Uroviricota	c_Caudoviricetes	o_Caudovirales	f_Siphoviridae	g_Brussowvirus	s_Streptococcus_virus_Sfi11	120	30	5400	10	70	2490	1660	20	10	0	230	31650	100	600	10	1850	10	10	220	2010	10	9110	20	0
k_Viruses	p_Uroviricota	c_Caudoviricetes	o_Caudovirales	f_Siphoviridae	g_Pahexavirus	s_Propionibacterium_virus_PHL111M01	0	0	0	0	0	0	0	0	370	0	0	0	0	0	730	1610	0	0	0	0	0	330	0	0
k_Viruses	p_Uroviricota	c_Caudoviricetes	o_Caudovirales	f_Siphoviridae	g_Pahexavirus	s_Propionibacterium_virus_PHL141N00	0	0	0	0	0	0	0	0	30	0	0	0	0	0	370	960	0	0	0	0	0	540	0	0
k_Viruses	p_Peploviricota	c_Herviviricetes	o_Herpesvirales	f_Herpesviridae	g_Cytomegalovirus	s_Saimiriine_betaherpesvirus_4	20	50	0	0	0	0	580	0	0	0	0	0	0	0	0	0	0	0	0	0	0	0	0	0
k_Viruses	p_Uroviricota	c_Caudoviricetes	o_Caudovirales	f_Siphoviridae	g_Pahexavirus	s_Propionibacterium_virus_Attacne	0	0	0	0	0	0	0	0	230	0	0	0	0	0	120	190	0	0	0	0	0	1270	0	0
k_Viruses	p_Uroviricota	c_Caudoviricetes	o_Caudovirales	f_Siphoviridae	g_unclassified_Siphoviridae	s_Streptococcus_phage_phiARI0460-1	40	0	1760	0	21270	310	600	0	3080	8440	7520	40	0	50	0	0	290	10	240	0	1930	250	0	0
k_Viruses	p_Uroviricota	c_Caudoviricetes	o_Caudovirales	f_Myoviridae	g_Lubbockvirus	s_Clostridium_virus_phiCD27	470	190	1400	17580	30	0	860	1850	0	0	90	10	20	40	0	550	0	0	90	30	10	0	10	0
k_Viruses	p_Nucleocytoviricota	c_Megaviricetes	o_Algavirales	f_Phycodnaviridae	g_Raphidovirus	s_Heterosigma_akashiwo_virus_01	0	0	0	0	0	50	2640	0	0	0	0	0	0	0	0	0	0	0	0	0	0	10	0	0
k_Viruses	p_Uroviricota	c_Caudoviricetes	o_Caudovirales	f_Siphoviridae	g_unclassified_Siphoviridae	s_Streptococcus_phage_SMP	0	0	0	0	1400	0	0	0	20	0	0	0	0	0	0	0	0	0	0	0	20	0	0	0
k_Viruses	p_Uroviricota	c_Caudoviricetes	o_Caudovirales	f_Siphoviridae	g_unclassified_Siphoviridae	s_Streptococcus_phage_phiARI0131-1	40	0	1110	0	18380	320	860	0	2490	7540	7330	30	0	40	10	630	190	10	300	0	1630	400	0	0
k_Viruses	p_Uroviricota	c_Caudoviricetes	o_Caudovirales	f_Myoviridae	g_Sherbrookevirus	s_Clostridioides_virus_phiCD506	1060	90	0	3690	0	180	0	1130	0	0	0	290	0	0	0	0	0	0	0	60	0	0	0	0
k_Viruses	p_Uroviricota	c_Caudoviricetes	o_Caudovirales	f_Siphoviridae	g_Pahexavirus	s_Propionibacterium_virus_P100D	0	0	0	0	0	0	0	0	20	0	0	0	0	0	130	340	0	0	0	0	0	40	0	0
k_Viruses	p_Uroviricota	c_Caudoviricetes	o_Caudovirales	f_Siphoviridae	g_unclassified_Siphoviridae	s_Lactobacillus_phage_JCL1032	0	0	0	0	0	60	0	0	0	0	0	810	0	0	0	0	0	0	0	60	0	290	0	0
k_Viruses	p_Uroviricota	c_Caudoviricetes	o_Caudovirales	f_Siphoviridae	g_Pahexavirus	s_Propionibacterium_phage_PAC1	0	0	0	0	0	0	0	0	270	0	0	0	0	0	320	1070	0	0	0	0	0	20	0	0
k_Viruses	p_Uroviricota	c_Caudoviricetes	o_Caudovirales	f_Siphoviridae	g_unclassified_Siphoviridae	s_Klebsiella_phage_vB_KpnS_ZX4	28950	70	640	0	10	0	300	0	0	0	40	0	0	20	0	310	0	0	70	0	0	0	0	0
k_Viruses	p_Uroviricota	c_Caudoviricetes	o_Caudovirales	f_Siphoviridae	g_Pahexavirus	s_Propionibacterium_virus_MrAK	0	0	0	0	0	0	0	0	10	0	0	0	0	0	1710	6490	0	0	0	0	0	320	0	0
k_Viruses	p_Uroviricota	c_Caudoviricetes	o_Caudovirales	f_Myoviridae	g_Colneyvirus	s_Clostridioides_virus_phiMMP02	0	60	370	3660	10	0	0	240	0	0	0	0	0	0	0	0	0	0	20	20	0	0	0	0
k_Viruses	p_Uroviricota	c_Caudoviricetes	o_Caudovirales	f_Siphoviridae	g_Efquatrovirus	s_Enterococcus_virus_phiSHEF5	0	0	0	0	0	40110	0	0	0	10320	0	0	0	0	0	0	0	15710	0	7790	0	70	0	6340
k_Viruses	p_Uroviricota	c_Caudoviricetes	o_Caudovirales	f_Siphoviridae	g_Pahexavirus	s_Propionibacterium_virus_Pirate	0	0	0	20	0	0	0	0	3710	0	0	0	0	0	0	0	0	0	0	0	0	0	0	0
k_Viruses	p_Uroviricota	c_Caudoviricetes	o_Caudovirales	f_Siphoviridae	g_Rockefellervirus	s_Staphylococcus_virus_CNPH82	1780	530	61420	270	3640	840	31290	1970	99320	0	9390	2830	65560	2330	100910	52870	101080	120	49480	10	102110	1290	113470	0
k_Viruses	p_Uroviricota	c_Caudoviricetes	o_Caudovirales	f_Siphoviridae	g_Pahexavirus	s_Propionibacterium_phage_Enoki	0	0	0	0	0	0	0	0	110	0	0	0	0	0	280	730	0	0	0	0	0	10	0	0
k_Viruses	p_Uroviricota	c_Caudoviricetes	o_Caudovirales	f_Myoviridae	g_unclassified_Myoviridae	s_Clostridium_phage_phiCT453A	0	0	0	0	0	60	0	10	0	2830	0	0	0	20	0	0	230	0	0	60	0	10	0	0
k_Viruses	p_Uroviricota	c_Caudoviricetes	o_Caudovirales	f_Myoviridae	g_unclassified_Myoviridae	s_Clostridium_phage_phiCT453B	0	0	0	70	0	1720	0	20	0	66570	0	0	0	60	0	1190	190	490	0	370	0	350	0	0
k_Viruses	p_Uroviricota	c_Caudoviricetes	o_Caudovirales	f_Siphoviridae	g_Pahexavirus	s_Propionibacterium_virus_PHL179M00	0	0	0	0	0	0	0	0	360	0	0	0	0	0	70	360	0	0	0	0	0	290	0	0
k_Viruses	p_Uroviricota	c_Caudoviricetes	o_Caudovirales	f_Siphoviridae	g_unclassified_Siphoviridae	s_Enterobacteria_phage_cdtI	3760	1520	0	0	0	0	0	0	0	160	0	0	0	50	0	0	0	20	0	0	0	17060	0	2940
k_Viruses	p_Uroviricota	c_Caudoviricetes	o_Caudovirales	f_Siphoviridae	g_Triavirus	s_Staphylococcus_virus_StauST398-2	330	60	6480	30	1000	100	3010	110	11480	0	390	220	21370	900	13720	5060	16150	10	450	0	14710	10	8980	0
k_Viruses	p_Uroviricota	c_Caudoviricetes	o_Caudovirales	f_Siphoviridae	g_Rockefellervirus	s_Staphylococcus_virus_IPLA7	430	150	16110	80	1010	320	8440	460	26760	950	3730	890	20220	2300	28570	23000	29450	30	3140	10	28630	180	29550	0
k_Viruses	p_Uroviricota	c_Caudoviricetes	o_Caudovirales	f_Siphoviridae	g_Rockefellervirus	s_Staphylococcus_virus_PH15	370	140	15320	120	1200	330	7510	400	21850	7430	11650	510	19160	5160	26310	20530	28400	20	11390	0	26280	40	25750	0
k_Viruses	p_Uroviricota	c_Caudoviricetes	o_Caudovirales	f_Siphoviridae	g_unclassified_Azeredovirinae	s_Staphylococcus_phage_StB12	300	80	10060	60	970	200	4760	290	16030	0	610	490	8520	470	14860	39510	13400	20	24050	0	14520	70	25930	0
k_Viruses	p_Uroviricota	c_Caudoviricetes	o_Caudovirales	f_Siphoviridae	g_unclassified_Siphoviridae	s_Streptococcus_phage_20617	30	10	1870	0	20	340	810	10	0	0	90	11360	20	40	0	480	0	0	110	120	0	15330	10	0
k_Viruses	p_Artverviricota	c_Revtraviricetes	o_Ortervirales	f_Retroviridae	g_Gammaretrovirus	s_Murine_leukemia-related_retroviruses	0	0	0	0	0	0	0	0	0	140	0	0	0	10	0	1700	0	0	0	0	0	0	0	0
k_Viruses	p_Uroviricota	c_Caudoviricetes	o_Caudovirales	f_Siphoviridae	g_Rockefellervirus	s_Staphylococcus_virus_IPLA5	830	270	30080	120	2250	310	15740	510	46010	0	2430	1010	42820	10350	51580	43070	55410	50	7110	0	54400	420	43610	0
k_Viruses	p_Uroviricota	c_Caudoviricetes	o_Caudovirales	f_Myoviridae	g_unclassified_Myoviridae	s_Clostridium_phage_phiCT9441A	0	0	0	0	0	340	0	30	0	8360	0	0	0	340	0	0	660	240	0	290	0	20	0	0
k_Viruses	p_Uroviricota	c_Caudoviricetes	o_Caudovirales	f_Siphoviridae	g_unclassified_Siphoviridae	s_Streptococcus_phage_TP-J34	30	10	1600	0	20	330	580	0	0	0	80	10160	40	190	0	410	0	0	90	150	0	15490	10	0
k_Viruses	p_Uroviricota	c_Caudoviricetes	o_Caudovirales	f_Myoviridae	g_Felsduovirus	s_Escherichia_virus_500465-1	20	20	0	0	0	0	0	70	0	0	0	0	10	220	0	0	0	0	0	0	0	40	0	0
k_Viruses	p_Uroviricota	c_Caudoviricetes	o_Caudovirales	f_Podoviridae	g_Traversvirus	s_Escherichia_virus_F451	2170	2760	0	0	0	0	0	0	0	0	0	0	480	1480	0	0	0	0	0	0	0	0	0	0
k_Viruses	p_Uroviricota	c_Caudoviricetes	o_Caudovirales	f_Siphoviridae	g_unclassified_Siphoviridae	s_Streptococcus_phage_IC1	210	40	7490	30	98340	1400	4670	10	28710	3090	105520	210	230	280	50	5240	1090	110	7840	10	10790	1090	160	0
k_Viruses	p_Uroviricota	c_Caudoviricetes	o_Caudovirales	f_Siphoviridae	g_unclassified_Siphoviridae	s_Enterobacteria_phage_mEp460	0	0	0	0	0	0	0	10	0	0	0	0	0	0	0	0	0	0	0	0	0	8510	0	0
k_Viruses	p_Uroviricota	c_Caudoviricetes	o_Caudovirales	f_Myoviridae	g_unclassified_Myoviridae	s_Sphingomonas_phage_PAU	0	0	1310	0	0	0	0	0	0	0	0	0	0	0	0	0	0	0	0	0	0	10	0	0
k_Viruses	p_Uroviricota	c_Caudoviricetes	o_Caudovirales	f_Podoviridae	g_Lastavirus	s_Klebsiella_virus_SopranoGao	107460	38290	4050	10	50	0	1870	10	10	0	220	10	200	200	10	1300	0	0	240	0	10	0	20	0
k_Viruses	p_Uroviricota	c_Caudoviricetes	o_Caudovirales	f_Siphoviridae	g_unclassified_Siphoviridae	s_Escherichia_phage_HK639	33450	3620	13220	30	200	40	6500	121030	20	3540	850	30	99250	330200	20	4720	20	0	900	0	40	0	60	0
k_Viruses	p_Uroviricota	c_Caudoviricetes	o_Caudovirales	f_Podoviridae	g_Lederbergvirus	s_Salmonella_phage_UPF_BP1	80	70	1650	0	240	0	730	13760	0	0	220	30	21840	64010	0	570	0	0	120	0	10	0	10	0
k_Viruses	p_Uroviricota	c_Caudoviricetes	o_Caudovirales	f_Siphoviridae	g_Pahexavirus	s_Propionibacterium_virus_Kubed	0	0	0	0	0	0	0	0	100	0	0	0	0	0	200	510	0	0	0	0	0	80	0	0
k_Viruses	p_Uroviricota	c_Caudoviricetes	o_Caudovirales	f_Myoviridae	g_Gaprivervirus	s_Escherichia_virus_VR20	0	0	0	0	0	0	0	0	0	172100	0	0	0	190	0	4190	0	120	0	0	0	0	0	0
k_Viruses	p_Uroviricota	c_Caudoviricetes	o_Caudovirales	f_Siphoviridae	g_Pahexavirus	s_Propionibacterium_virus_Solid	0	0	0	0	0	0	0	0	800	0	0	0	0	0	290	1050	0	0	0	0	0	380	0	0
k_Viruses	p_Artverviricota	c_Revtraviricetes	o_Ortervirales	f_Retroviridae	g_Gammaretrovirus	s_Spleen_focus-forming_virus	0	0	0	0	0	0	0	0	0	650	0	0	0	30	0	4930	0	0	0	0	0	0	0	0
k_Viruses	p_Uroviricota	c_Caudoviricetes	o_Caudovirales	f_Siphoviridae	g_Pahexavirus	s_Propionibacterium_phage_QueenBey	0	0	0	0	0	0	0	0	360	0	0	0	0	0	150	230	0	0	0	0	0	40	0	0
k_Viruses	p_Uroviricota	c_Caudoviricetes	o_Caudovirales	f_Siphoviridae	g_Yautsimvirus	s_Enterobacteria_virus_HK140	60	20	980	0	300	0	560	15560	0	0	220	0	50	90	0	510	0	0	100	0	0	0	0	0
k_Viruses	p_Uroviricota	c_Caudoviricetes	o_Caudovirales	f_Siphoviridae	g_unclassified_Siphoviridae	s_Staphylococcus_phage_StB20-like	6240	1380	148820	1210	9220	2650	178420	5230	230040	5960	164940	7560	170040	4300	259430	155300	264670	330	295880	90	255810	2300	243100	0
k_Viruses	p_Uroviricota	c_Caudoviricetes	o_Caudovirales	f_Podoviridae	g_unclassified_Podoviridae	s_Erwinia_phage_PEp14	0	0	0	0	0	0	0	0	0	0	0	0	60	240	0	0	0	0	0	0	0	0	0	0
k_Viruses	p_Uroviricota	c_Caudoviricetes	o_Caudovirales	f_Myoviridae	g_unclassified_Myoviridae	s_Vibrio_phage_CP-T1	30	10	1280	0	20	0	700	18280	0	0	90	610	20	40	0	510	0	0	80	0	0	0	10	0
k_Viruses	p_Uroviricota	c_Caudoviricetes	o_Caudovirales	f_Siphoviridae	g_Pahexavirus	s_Propionibacterium_virus_PHL132N00	0	0	0	0	0	0	0	0	940	0	0	0	0	0	170	250	0	0	0	0	0	1210	0	0
k_Viruses	p_Uroviricota	c_Caudoviricetes	o_Caudovirales	f_Myoviridae	g_Punavirus	s_Salmonella_virus_SJ46	1510	990	0	0	0	0	0	470	0	0	80	0	440	210	0	0	0	0	0	0	0	0	0	0
k_Viruses	p_Uroviricota	c_Caudoviricetes	o_Caudovirales	f_Siphoviridae	g_unclassified_Siphoviridae	s_Streptococcus_phage_phiARI0004	0	0	0	0	0	50	0	0	0	0	0	300	0	0	0	0	0	0	0	10	0	3140	0	0
k_Viruses	p_Uroviricota	c_Caudoviricetes	o_Caudovirales	f_Siphoviridae	g_Moineauvirus	s_Streptococcus_virus_phiAbc2	100	40	5200	10	50	880	1870	10	0	0	200	31430	40	110	10	1310	10	0	220	1480	10	6330	20	0
k_Viruses	p_Peploviricota	c_Herviviricetes	o_Herpesvirales	f_Anelloviridae	g_Alphatorquevirus	s_Torque_teno_virus_5	0	0	0	0	0	0	0	0	0	0	0	610	0	0	0	0	0	0	0	0	0	0	310	0
k_Viruses	p_Nucleocytoviricota	c_Megaviricetes	o_Imitervirales	f_Mimiviridae	g_Mimivirus	s_Megavirus_chiliensis	0	0	0	0	30	0	0	10	0	410	0	0	0	0	0	1020	0	0	0	0	0	0	0	0
k_Viruses	p_undefined0	c_undefined0	o_undefined0	f_undefined0	g_Pandoravirus	s_Pandoravirus_neocaledonia	0	0	0	0	0	10	0	0	0	0	0	0	0	0	0	0	0	0	0	0	0	0	30	2570
k_Viruses	p_Uroviricota	c_Caudoviricetes	o_Caudovirales	f_Siphoviridae	g_Pahexavirus	s_Propionibacterium_virus_PHL114L00	0	0	0	0	0	0	0	0	440	0	0	0	0	0	0	0	0	0	0	0	0	1080	0	0
k_Viruses	p_Uroviricota	c_Caudoviricetes	o_Caudovirales	f_Myoviridae	g_Sherbrookevirus	s_Clostridioides_virus_phiMMP04	300	170	700	7980	30	40	470	810	0	0	50	0	10	20	0	330	0	0	60	40	0	0	0	0
k_Viruses	p_Uroviricota	c_Caudoviricetes	o_Caudovirales	f_Siphoviridae	g_Leicestervirus	s_Clostridioides_virus_phiCD111	60	0	0	3040	0	0	290	20	0	0	0	0	0	0	0	0	0	0	40	0	0	0	0	0
k_Viruses	p_Uroviricota	c_Caudoviricetes	o_Caudovirales	f_Siphoviridae	g_Feofaniavirus	s_Erwinia_virus_Eho59	15100	59770	8440	20	140	0	4110	57180	10	2440	520	20	57230	171870	10	3070	10	0	570	0	30	0	40	0
k_Viruses	p_Uroviricota	c_Caudoviricetes	o_Caudovirales	f_Siphoviridae	g_unclassified_Siphoviridae	s_Enterobacteria_phage_phi80	115020	201490	31510	80	650	0	15560	336030	50	220	1990	100	17670	84810	70	13160	70	0	3110	0	90	0	270	0
k_Viruses	p_Uroviricota	c_Caudoviricetes	o_Caudovirales	f_Siphoviridae	g_unclassified_Siphoviridae	s_Streptococcus_virus_9874	70	20	3580	10	30	370	1280	10	10	0	160	20840	40	90	10	1460	10	0	360	180	10	10880	40	0
k_undefined0	p_undefined1	c_undefined1	o_undefined1	f_undefined1	g_undefined0	s_undefined0	8190	1900	29110	700	3730	1090	228180	8750	240	5280	2600	510	240	1250	70	14100	2720	700	6100	1370	0	38010	12220	155840
k_Viruses	p_Peploviricota	c_Herviviricetes	o_Herpesvirales	f_Anelloviridae	g_Alphatorquevirus	s_Torque_teno_virus_3	0	0	0	0	0	0	0	0	0	0	0	290	0	0	0	0	0	0	0	0	0	0	30	0
k_Viruses	p_undefined2	c_undefined2	o_undefined2	f_undefined2	g_unclassified_Birnaviridae	s_Beihai_sipunculid_worm_virus_5	0	0	0	0	0	0	0	0	0	0	0	0	0	20	0	330	0	0	0	0	0	0	0	0
k_Viruses	p_Uroviricota	c_Caudoviricetes	o_Caudovirales	f_Myoviridae	g_unclassified_Myoviridae	s_Aeromonas_phage_2_D05	0	0	0	0	0	0	0	0	0	0	0	0	470	2290	0	0	0	0	0	0	0	0	0	0
k_Viruses	p_Uroviricota	c_Caudoviricetes	o_Caudovirales	f_Siphoviridae	g_unclassified_Siphoviridae	s_Lactobacillus_phage_phiadh	0	0	0	0	1480	60	0	0	310	570	1080	0	0	0	0	0	0	0	0	0	130	30	0	0
k_Viruses	p_Uroviricota	c_Caudoviricetes	o_Caudovirales	f_Siphoviridae	g_Moineauvirus	s_Streptococcus_virus_DT1	120	50	7440	10	90	1240	2500	10	10	0	280	44320	80	180	10	1750	10	0	290	3430	10	12750	30	0
k_Viruses	p_Uroviricota	c_Caudoviricetes	o_Caudovirales	f_Siphoviridae	g_unclassified_Siphoviridae	s_Enterococcus_phage_EFC-1	0	0	0	0	0	40	0	0	0	90900	0	0	0	0	0	0	0	25620	0	59290	0	120	0	13980
k_Viruses	p_Uroviricota	c_Caudoviricetes	o_Caudovirales	f_Siphoviridae	g_Leicestervirus	s_Clostridioides_virus_phiCD38-2	30	0	0	5500	0	0	0	0	0	0	0	10	0	0	0	0	0	0	0	0	0	0	0	0
k_Viruses	p_undefined3	c_Naldaviricetes	o_Lefavirales	f_Nudiviridae	g_Alphanudivirus	s_Oryctes_rhinoceros_nudivirus	0	0	0	0	0	30	0	0	0	0	0	0	0	0	0	0	0	0	0	0	0	90	0	6990
k_Viruses	p_Uroviricota	c_Caudoviricetes	o_Caudovirales	f_Myoviridae	g_Felixounavirus	s_Salmonella_virus_SP116	0	0	0	0	430	0	0	0	20	0	220	0	0	0	0	0	0	0	0	0	0	0	0	0
k_Viruses	p_Uroviricota	c_Caudoviricetes	o_Caudovirales	f_Siphoviridae	g_Pahexavirus	s_Propionibacterium_virus_P105	0	0	0	0	0	0	0	0	0	0	110	0	0	0	1560	3720	0	0	0	0	0	210	0	0
k_Viruses	p_Peploviricota	c_Herviviricetes	o_Herpesvirales	f_Herpesviridae	g_Simplexvirus	s_Macropodid_alphaherpesvirus_1	0	0	0	0	0	0	0	0	0	17220	0	0	0	1340	0	0	0	0	4200	0	0	20	0	0
k_Viruses	p_Uroviricota	c_Caudoviricetes	o_Caudovirales	f_Siphoviridae	g_unclassified_Siphoviridae	s_Streptococcus_phage_phiARI0462	30	0	790	0	19290	280	470	0	1570	320	8580	20	0	20	0	500	50	10	250	0	810	60	20	0
k_Viruses	p_Uroviricota	c_Caudoviricetes	o_Caudovirales	f_Myoviridae	g_Punavirus	s_Escherichia_virus_RCS47	39860	8840	1170	0	30	0	650	650	0	0	100	0	1020	1190	0	580	0	0	90	0	0	510	10	0
k_Viruses	p_Uroviricota	c_Caudoviricetes	o_Caudovirales	f_Myoviridae	g_Yongloolinvirus	s_Clostridioides_virus_phiMMP03	670	940	6760	80040	110	0	3500	6480	10	0	450	10	150	200	10	2640	50	0	420	210	20	0	30	0
k_Viruses	p_Uroviricota	c_Caudoviricetes	o_Caudovirales	f_Rountreeviridae	g_Andhravirus	s_Staphylococcus_virus_St134	0	0	0	0	0	0	0	0	0	0	0	0	0	0	50	0	220	240	0	0	0	0	0	0
k_Viruses	p_Uroviricota	c_Caudoviricetes	o_Caudovirales	f_Siphoviridae	g_Coventryvirus	s_Staphylococcus_virus_SpT152	70	20	2960	20	320	20	1340	70	4440	0	160	100	3420	190	4820	2330	4750	0	1940	0	4800	0	5390	0
k_Viruses	p_Uroviricota	c_Caudoviricetes	o_Caudovirales	f_Siphoviridae	g_Pahexavirus	s_Propionibacterium_virus_ATCC29399BT	0	0	0	0	0	0	0	0	200	0	0	0	0	0	0	0	0	0	0	0	0	40	0	0
k_Viruses	p_Uroviricota	c_Caudoviricetes	o_Caudovirales	f_Myoviridae	g_Reipivirus	s_Klebsiella_virus_ST16OXA48phi5-4	40	280	0	0	0	0	0	0	0	0	0	0	60	250	0	0	0	0	0	0	0	0	0	0
k_Viruses	p_Uroviricota	c_Caudoviricetes	o_Caudovirales	f_Siphoviridae	g_unclassified_Siphoviridae	s_Clostridium_phage_phiCD211	2790	2140	1450	17290	40	0	800	760	0	0	130	260	30	30	0	580	0	0	110	240	0	0	10	0
k_Viruses	p_Uroviricota	c_Caudoviricetes	o_Caudovirales	f_Siphoviridae	g_unclassified_Siphoviridae	s_Pseudomonas_phage_PS-1	10	0	500	120	10	0	270	4030	0	120	30	0	4120	14810	0	120	0	0	30	0	30	0	0	0
k_Viruses	p_Uroviricota	c_Caudoviricetes	o_Caudovirales	f_Siphoviridae	g_Phietavirus	s_Staphylococcus_virus_X2	100	0	0	20	460	0	0	70	6920	0	280	40	7130	20	7850	0	7950	0	430	0	8010	0	4030	0
k_Viruses	p_Uroviricota	c_Caudoviricetes	o_Caudovirales	f_Siphoviridae	g_Pahexavirus	s_Propionibacterium_virus_P91	0	0	0	0	0	0	0	0	410	0	0	0	0	0	610	1120	0	0	0	0	0	40	0	0
k_Viruses	p_Uroviricota	c_Caudoviricetes	o_Caudovirales	f_Podoviridae	g_Lederbergvirus	s_Salmonella_phage_SEN22	25300	114880	4420	10	240	0	2340	90	10	1210	420	30	27520	83440	10	1510	10	0	330	0	10	0	20	0
k_Viruses	p_Uroviricota	c_Caudoviricetes	o_Caudovirales	f_Siphoviridae	g_Pahexavirus	s_Propionibacterium_virus_P1.1	0	0	0	0	0	0	0	0	380	0	0	0	0	0	140	210	0	0	0	0	0	80	0	0
k_Viruses	p_Uroviricota	c_Caudoviricetes	o_Caudovirales	f_Siphoviridae	g_Lacusarxvirus	s_Sphingobium_virus_Lacusarx	0	0	0	0	0	0	0	0	0	0	0	0	0	0	0	260	0	0	0	10	0	0	0	0
k_Viruses	p_Uroviricota	c_Caudoviricetes	o_Caudovirales	f_Siphoviridae	g_Cequinquevirus	s_Lactobacillus_virus_c5	0	0	0	0	0	0	0	0	0	0	40	0	0	0	0	39380	0	0	0	0	0	0	0	0
k_Viruses	p_Uroviricota	c_Caudoviricetes	o_Caudovirales	f_Myoviridae	g_Salacisavirus	s_Prochlorococcus_virus_PSSM2	0	0	0	30	0	600	190	10	0	7180	0	0	0	20	0	160	140	30	0	40	0	220	0	0
k_Viruses	p_Uroviricota	c_Caudoviricetes	o_Caudovirales	f_Myoviridae	g_Felsduovirus	s_Klebsiella_virus_4LV2017	110	110	0	0	0	0	0	0	0	0	0	0	50	20	0	0	0	0	0	0	0	0	0	0
k_Viruses	p_Uroviricota	c_Caudoviricetes	o_Caudovirales	f_Siphoviridae	g_Phietavirus	s_Staphylococcus_virus_55	0	0	0	0	0	0	0	0	190	0	0	0	0	0	280	0	120	0	0	0	280	0	0	0
k_Viruses	p_Uroviricota	c_Caudoviricetes	o_Caudovirales	f_Siphoviridae	g_Phifelvirus	s_Enterococcus_virus_FL3	40	20	1370	0	23830	39370	720	40	4310	24590	43850	20	20	50	0	520	40	269070	9510	365970	1210	470	10	124860
k_Viruses	p_Uroviricota	c_Caudoviricetes	o_Caudovirales	f_Myoviridae	g_unclassified_Myoviridae	s_Enterobacteria_phage_SfV	0	0	0	0	0	70	0	0	0	8070	0	0	0	0	0	0	0	330	0	90	0	169780	0	23630
k_Viruses	p_Uroviricota	c_Caudoviricetes	o_Caudovirales	f_Siphoviridae	g_Pahexavirus	s_Propionibacterium_virus_PHL070N00	0	0	0	0	0	0	0	0	190	0	0	0	0	0	450	950	0	0	0	0	0	130	0	0
k_Viruses	p_Uroviricota	c_Caudoviricetes	o_Caudovirales	f_Siphoviridae	g_Pahexavirus	s_Propionibacterium_virus_SKKY	0	0	0	0	0	0	0	0	0	0	0	0	0	0	1180	3340	0	0	0	0	0	7750	0	0
k_Viruses	p_Uroviricota	c_Caudoviricetes	o_Caudovirales	f_Siphoviridae	g_Phietavirus	s_Staphylococcus_virus_ROSA	0	0	0	0	0	0	0	0	0	0	0	130	0	240	0	0	0	0	0	0	0	0	0	0
k_Viruses	p_Uroviricota	c_Caudoviricetes	o_Caudovirales	f_Siphoviridae	g_unclassified_Siphoviridae	s_Staphylococcus_phage_IME-SA4	580	180	20370	130	1220	160	10470	490	31050	0	19810	1360	20070	500	32330	19890	32040	30	55570	0	33430	130	29630	0
k_Viruses	p_Uroviricota	c_Caudoviricetes	o_Caudovirales	f_Siphoviridae	g_unclassified_Siphoviridae	s_Enterococcus_phage_phiEf11	0	0	0	0	0	147490	0	0	0	75690	0	0	0	0	0	0	0	144320	0	62550	0	80	0	55630
k_Viruses	p_Uroviricota	c_Caudoviricetes	o_Caudovirales	f_Siphoviridae	g_Chivirus	s_Salmonella_phage_TS13	270	60	8920	60	1070	20	2430	40	10	0	1200	80	0	230	0	0	0	0	90	0	0	0	310	18850
k_Viruses	p_Uroviricota	c_Caudoviricetes	o_Caudovirales	f_Myoviridae	g_Xuanwuvirus	s_Escherichia_virus_500465-2	0	40	0	0	0	10	0	250	0	0	0	0	70	50	0	0	0	0	0	0	0	22170	0	2570
k_Viruses	p_Peploviricota	c_Naldaviricetes[p_Peploviricota]	o_Lefavirales[c_Naldaviricetes[p_Peploviricota]]	f_Nimaviridae	g_Whispovirus	s_White_spot_syndrome_virus	0	0	0	0	10	0	240	0	0	0	200	0	0	0	0	0	0	0	0	0	0	0	0	0
k_Viruses	p_Uroviricota	c_Caudoviricetes	o_Caudovirales	f_Siphoviridae	g_unclassified_Siphoviridae	s_Clostridium_phage_vB_CpeS-CP51	40	10	1600	0	20	0	630	10	0	0	90	1090	60070	40	5410	3590	0	30	120	3730	0	0	10	0
k_Viruses	p_Uroviricota	c_Caudoviricetes	o_Caudovirales	f_Siphoviridae	g_Pahexavirus	s_Propionibacterium_virus_Lauchelly	0	0	0	0	0	0	0	0	560	0	0	0	0	0	220	290	0	0	0	0	0	20	0	0
k_Viruses	p_undefined4	c_undefined3	o_undefined3	f_undefined3	g_Pandoravirus[f_undefined3]	s_Chimeric_virus_14	30	0	0	0	0	0	0	0	0	0	20	0	0	0	0	0	0	0	0	0	0	0	0	15540
k_Viruses	p_Uroviricota	c_Caudoviricetes	o_Caudovirales	f_Podoviridae	g_Lederbergvirus	s_Salmonella_phage_epsilon34	5960	31890	1290	0	160	0	830	12020	0	0	170	30	30	70	0	580	0	0	120	0	0	0	10	0
k_Viruses	p_Uroviricota	c_Caudoviricetes	o_Caudovirales	f_Siphoviridae	g_Pahexavirus	s_Propionibacterium_virus_Wizzo	0	0	0	0	0	0	0	0	100	0	0	0	0	0	90	0	0	0	0	0	0	130	0	0
k_Viruses	p_Uroviricota	c_Caudoviricetes	o_Caudovirales	f_Myoviridae	g_Peatvirus	s_Pectinobacterium_virus_PEAT2	72520	58570	3250	10	50	0	1510	10	10	0	210	10	50	80	0	1070	0	0	210	0	10	0	10	0
k_Viruses	p_Uroviricota	c_Caudoviricetes	o_Caudovirales	f_Myoviridae	g_Mydovirus	s_Klebsiella_virus_KpS8	140	170	0	0	0	0	0	0	0	0	0	0	0	0	0	0	0	0	0	0	0	0	0	0
k_Viruses	p_undefined5	c_undefined4	o_undefined4	f_undefined4	g_Pandoravirus[f_undefined4]	s_Pandoravirus_inopinatum	0	0	0	0	0	20	0	0	0	0	0	0	0	0	0	0	0	850	0	0	0	0	0	0
k_Viruses	p_Uroviricota	c_Caudoviricetes	o_Caudovirales	f_Siphoviridae	g_Pahexavirus	s_Propionibacterium_virus_PAD20	0	0	0	0	0	0	0	0	10	0	0	0	0	0	10	0	0	0	0	0	0	400	0	0
k_Viruses	p_Uroviricota	c_Caudoviricetes	o_Caudovirales	f_Myoviridae	g_Mydovirus	s_Proteus_virus_Mydo	0	0	0	0	0	0	0	0	0	0	0	0	2260	12050	0	0	0	0	0	0	0	0	0	0
k_Viruses	p_Uroviricota	c_Caudoviricetes	o_Caudovirales	f_Siphoviridae	g_unclassified_Siphoviridae	s_Cronobacter_phage_phiES15	50	40	1250	0	20	0	640	8010	0	470	90	0	16850	48330	0	570	0	0	80	0	0	0	10	0
k_Viruses	p_Uroviricota	c_Caudoviricetes	o_Caudovirales	f_Herelleviridae	g_Tybeckvirus	s_Lactobacillus_virus_SAC12B	0	0	0	0	0	0	0	0	0	6850	0	0	0	0	0	190	0	0	0	0	0	0	0	0
k_Viruses	p_Uroviricota	c_Caudoviricetes	o_Caudovirales	f_Myoviridae	g_Popoffvirus	s_Aeromonas_virus_56	150	3750	0	0	0	0	0	0	0	0	0	0	0	0	0	0	0	0	0	0	0	0	0	0
k_Viruses	p_Uroviricota	c_Caudoviricetes	o_Caudovirales	f_Myoviridae	g_Felsduovirus	s_Klebsiella_virus_ST437OXA245phi4-1	0	10	0	0	0	0	0	10	0	0	0	0	50	810	0	0	0	0	0	0	0	0	0	0
k_Viruses	p_Uroviricota	c_Caudoviricetes	o_Caudovirales	f_Myoviridae	g_Yongloolinvirus	s_Clostridioides_virus_phiMMP01	480	1340	9810	116460	160	0	5120	9970	20	0	610	20	140	270	20	3180	30	0	630	260	30	0	50	0
k_Viruses	p_Uroviricota	c_Caudoviricetes	o_Caudovirales	f_Myoviridae	g_Asteriusvirus	s_Escherichia_virus_PBECO4	0	10	0	0	0	0	61650	0	20	0	0	0	0	0	0	0	0	0	0	0	0	0	0	0
k_Viruses	p_Uroviricota	c_Caudoviricetes	o_Caudovirales	f_Myoviridae	g_Punavirus	s_Escherichia_virus_P1	1220	1080	0	0	0	0	0	770	0	0	0	0	970	490	0	0	0	0	0	0	0	0	0	0
k_Viruses	p_Uroviricota	c_Caudoviricetes	o_Caudovirales	f_Myoviridae	g_Colneyvirus	s_Clostridioides_virus_CDKM15	36240	840	13810	144390	230	0	6650	32950	30	0	820	40	200	370	30	4460	30	0	860	170	40	0	60	0
k_Viruses	p_Uroviricota	c_Caudoviricetes	o_Caudovirales	f_Siphoviridae	g_Rockefellervirus	s_Staphylococcus_virus_CNPx	0	0	0	0	0	0	0	0	80	0	0	0	330	7610	70	13420	60	0	70	0	70	0	90	0
k_Viruses	p_Uroviricota	c_Caudoviricetes	o_Caudovirales	f_Siphoviridae	g_Pahexavirus	s_Propionibacterium_phage_Moyashi	0	0	0	0	0	0	0	0	60	0	0	0	0	0	2020	4170	0	0	0	0	0	210	0	0
k_Viruses	p_Uroviricota	c_Caudoviricetes	o_Caudovirales	f_Siphoviridae	g_Moineauvirus	s_Streptococcus_virus_7201	200	90	10030	20	110	1310	3640	20	10	210	460	67870	120	280	10	2580	10	0	480	5710	20	22010	40	2940
k_Viruses	p_Uroviricota	c_Caudoviricetes	o_Caudovirales	f_Siphoviridae	g_unclassified_Siphoviridae	s_Arthrobacter_phage_vB_ArS-ArV2	0	0	0	0	0	10	0	0	0	0	0	0	0	0	0	170	0	0	0	0	0	0	0	0
k_Viruses	p_Uroviricota	c_Caudoviricetes	o_Caudovirales	f_Siphoviridae	g_unclassified_Azeredovirinae	s_Staphylococcus_phage_StB27	0	0	0	0	0	40	0	0	30	0	0	0	0	70	0	0	80	0	0	0	0	0	810	0
k_Viruses	p_Uroviricota	c_Caudoviricetes	o_Caudovirales	f_Siphoviridae	g_Bertelyvirus	s_Caulobacter_virus_CcrSC	0	0	4050	0	0	0	0	0	0	0	30	0	0	0	0	0	0	0	0	0	0	0	0	0
k_Viruses	p_Uroviricota	c_Caudoviricetes	o_Caudovirales	f_Siphoviridae	g_Efquatrovirus	s_Enterococcus_virus_IME196	0	0	0	0	0	10	0	0	0	0	0	0	0	0	0	0	0	620	0	310	0	0	0	0
k_Viruses	p_Uroviricota	c_Caudoviricetes	o_Caudovirales	f_Autographiviridae	g_Drulisvirus	s_Klebsiella_virus_KPRio2015	0	0	0	0	0	0	0	0	0	0	0	0	80	11650	0	0	0	0	0	0	0	0	0	0
k_Viruses	p_Uroviricota	c_Caudoviricetes	o_Caudovirales	f_Siphoviridae	g_Phifelvirus	s_Enterococcus_virus_FL1	0	0	0	0	0	133400	0	0	0	48380	0	0	0	0	0	0	0	193300	0	238750	0	230	0	94150
k_Viruses	p_Uroviricota	c_Caudoviricetes	o_Caudovirales	f_Siphoviridae	g_Gorganvirus	s_Proteus_virus_Isfahan	0	0	0	0	0	0	0	0	0	0	0	0	0	10	0	270	0	0	0	0	0	0	0	0
k_Viruses	p_Uroviricota	c_Caudoviricetes	o_Caudovirales	f_Myoviridae	g_Donellivirus	s_Bacillus_virus_G	0	0	0	0	0	4220	0	0	0	190	0	0	0	0	0	0	0	0	0	0	0	5420	0	0
k_Viruses	p_Uroviricota	c_Caudoviricetes	o_Caudovirales	f_Myoviridae	g_unclassified_Myoviridae	s_Shigella_phage_SfIV	57000	90	2380	0	90	70	1040	300	0	10870	190	8980	1870	1790	0	2120	0	60	160	110	10	119940	10	12780
k_Viruses	p_Uroviricota	c_Caudoviricetes	o_Caudovirales	f_Myoviridae	g_Peduovirus	s_Escherichia_virus_P2	0	0	0	0	0	0	0	0	0	140	0	0	0	0	0	0	0	0	0	0	0	17560	0	2390
k_Viruses	p_Uroviricota	c_Caudoviricetes	o_Caudovirales	f_Siphoviridae	g_Septimatrevirus	s_Pseudomonas_phage_PaMx42	60	120	0	0	0	0	0	0	0	0	0	0	50	40	0	0	0	0	0	0	0	0	0	0
k_Viruses	p_Uroviricota	c_Caudoviricetes	o_Caudovirales	f_Siphoviridae	g_Pahexavirus	s_Propionibacterium_virus_PHL113M01	0	0	0	0	0	0	0	0	10	0	0	0	0	0	1060	2400	0	0	0	0	0	480	0	0
k_Viruses	p_Uroviricota	c_Caudoviricetes	o_Caudovirales	f_Siphoviridae	g_Pahexavirus	s_Propionibacterium_virus_PHL092M00	0	0	0	0	0	0	0	0	160	0	0	0	0	0	10	0	0	0	0	0	0	940	0	0
k_Viruses	p_Uroviricota	c_Caudoviricetes	o_Caudovirales	f_Siphoviridae	g_Dubowvirus	s_Staphylococcus_virus_phiMR25	110	30	3920	30	670	30	1770	160	7890	0	240	260	6220	320	7700	2930	7340	10	700	0	7220	0	11900	0
k_Viruses	p_Uroviricota	c_Caudoviricetes	o_Caudovirales	f_Siphoviridae	g_unclassified_Siphoviridae	s_Streptococcus_phage_SM1	0	0	0	0	1620	20	0	0	70	0	770	0	0	0	0	0	0	0	20	0	0	0	0	0
k_Viruses	p_Uroviricota	c_Caudoviricetes	o_Caudovirales	f_Siphoviridae	g_unclassified_Siphoviridae	s_Streptococcus_phage_phiARI0468-2	140	20	5280	20	74010	1190	3920	10	11660	27210	65560	80	140	220	30	4100	1160	20	2090	10	7900	1400	160	0
k_Viruses	p_Uroviricota	c_Caudoviricetes	o_Caudovirales	f_Siphoviridae	g_Pahexavirus	s_Propionibacterium_virus_PHL116M00	0	0	0	0	0	0	0	0	320	0	0	0	0	0	140	500	0	0	0	0	0	50	0	0
k_Viruses	p_Uroviricota	c_Caudoviricetes	o_Caudovirales	f_Siphoviridae	g_unclassified_Siphoviridae	s_Streptococcus_phage_phiARI0131-2	30	10	1370	0	20800	1670	630	0	3480	440	18030	30	30	40	0	530	70	30	320	0	1210	140	10	0
k_Viruses	p_Uroviricota	c_Caudoviricetes	o_Caudovirales	f_Siphoviridae	g_Pahexavirus	s_Propionibacterium_virus_PHL152M00	50	0	0	0	0	0	0	0	410	0	0	0	0	0	480	1220	0	0	0	0	0	30	0	0
k_Viruses	p_Uroviricota	c_Caudoviricetes	o_Caudovirales	f_Siphoviridae	g_Pahexavirus	s_Propionibacterium_virus_PHL112N00	0	0	0	0	0	0	0	0	20	0	0	0	0	0	620	1250	0	0	0	0	0	140	0	0
k_Viruses	p_Uroviricota	c_Caudoviricetes	o_Caudovirales	f_Myoviridae	g_Mydovirus	s_Klebsiella_virus_KNP2	133700	78040	5090	10	80	0	2380	20	20	0	310	10	40	80	10	1950	10	0	340	0	10	0	20	0
k_Viruses	p_Uroviricota	c_Caudoviricetes	o_Caudovirales	f_Zobellviridae	g_Siovirus	s_Lentibacter_virus_vB_LenP_ICBM2	0	0	0	30	0	0	0	0	0	0	210	0	0	0	0	0	0	0	0	0	0	0	0	0
k_Viruses	p_Uroviricota	c_Caudoviricetes	o_Caudovirales	f_Siphoviridae	g_Moineauvirus	s_Streptococcus_virus_Sfi19	230	90	11690	20	140	1860	4010	30	20	210	530	77720	170	680	20	2950	20	10	580	6120	30	23690	40	5420
k_Viruses	p_Uroviricota	c_Caudoviricetes	o_Caudovirales	f_Siphoviridae	g_unclassified_Hendrixvirinae	s_Cronobacter_phage_ENT39118	3860	10590	860	0	10	0	400	0	0	240	60	0	10950	32230	0	400	0	0	70	0	0	0	0	0
k_Viruses	p_Uroviricota	c_Caudoviricetes	o_Caudovirales	f_Siphoviridae	g_Pahexavirus	s_Propionibacterium_virus_PHL060L00	0	0	0	0	0	0	0	0	260	0	0	0	0	0	1130	6440	0	0	0	0	0	740	0	0
k_Viruses	p_Uroviricota	c_Caudoviricetes	o_Caudovirales	f_Siphoviridae	g_unclassified_Siphoviridae	s_Salmonella_phage_SeSz-2	0	0	610	0	30	0	370	6730	0	0	50	10	0	20	0	330	0	0	80	0	0	0	0	0
k_Viruses	p_Uroviricota	c_Caudoviricetes	o_Caudovirales	f_Siphoviridae	g_unclassified_Siphoviridae	s_Clostridium_phage_phiSM101	0	0	0	80	0	1150	0	30	0	20800	0	0	0	30	0	300	420	130	0	210	0	620	0	0
k_Viruses	p_Peploviricota	c_Herviviricetes	o_Herpesvirales	f_Anelloviridae	g_Gammatorquevirus	s_Torque_teno_midi_virus_12	0	0	0	0	0	0	390	0	0	0	0	0	0	0	60	0	0	0	30	0	0	0	8120	0
k_Viruses	p_Uroviricota	c_Caudoviricetes	o_Caudovirales	f_Siphoviridae	g_Muminvirus	s_Flavobacterium_virus_Filifjonk	0	0	0	0	0	0	2240	0	0	0	0	0	0	0	0	0	0	0	3810	0	0	0	0	0
k_Viruses	p_Uroviricota	c_Caudoviricetes	o_Caudovirales	f_Siphoviridae	g_unclassified_Siphoviridae	s_Cronobacter_phage_ENT47670	800	7630	3440	10	60	0	1590	49500	10	0	240	10	60	100	0	1060	0	0	220	0	10	0	20	0
k_Viruses	p_undefined6	c_Naldaviricetes[p_undefined6]	o_Lefavirales[c_Naldaviricetes[p_undefined6]]	f_Hytrosaviridae	g_Glossinavirus	s_Glossina_hytrosavirus	140	0	0	0	0	0	0	0	0	0	0	0	0	0	0	840	0	0	0	0	0	0	0	0
k_Viruses	p_Uroviricota	c_Caudoviricetes	o_Caudovirales	f_Siphoviridae	g_Ceetrepovirus	s_Corynebacterium_virus_Darwin	390	370	0	0	0	0	0	40	0	0	0	0	240	690	0	0	0	0	0	0	0	0	0	0
k_Viruses	p_Uroviricota	c_Caudoviricetes	o_Caudovirales	f_Siphoviridae	g_unclassified_Siphoviridae	s_Streptococcus_phage_phiARI0468-4	0	0	0	0	360	0	0	0	30	0	260	0	0	0	0	0	0	0	0	0	10	0	0	0
k_Viruses	p_Uroviricota	c_Caudoviricetes	o_Caudovirales	f_Myoviridae	g_Punavirus	s_Escherichia_phage_D6	3030	4260	0	0	0	0	150	10	0	0	0	0	130	330	0	0	0	0	0	0	0	20	0	0
k_Viruses	p_Uroviricota	c_Caudoviricetes	o_Caudovirales	f_Siphoviridae	g_Marienburgvirus	s_Escherichia_virus_JLK2012	26070	88530	900	0	320	0	990	0	10	0	390	0	140	470	0	880	0	0	120	0	0	0	0	0
k_Viruses	p_Uroviricota	c_Caudoviricetes	o_Caudovirales	f_Siphoviridae	g_Pahexavirus	s_Propionibacterium_virus_Ouroboros	0	0	0	0	0	0	0	0	790	0	0	0	0	0	40	0	0	0	0	0	0	5640	0	0
k_Viruses	p_Uroviricota	c_Caudoviricetes	o_Caudovirales	f_Siphoviridae	g_Leicestervirus	s_Clostridioides_virus_phiCD146	0	0	0	360	0	0	0	0	0	0	0	630	0	0	0	0	0	0	0	0	0	0	0	0
k_Viruses	p_Uroviricota	c_Caudoviricetes	o_Caudovirales	f_Myoviridae	g_Gofduovirus	s_Edwardsiella_phage_Edno5	2030	25200	670	0	20	0	340	1000	0	0	40	0	0	20	0	300	0	0	50	0	0	0	0	0
k_Viruses	p_Uroviricota	c_Caudoviricetes	o_Caudovirales	f_Herelleviridae	g_Kayvirus	s_Staphylococcus_virus_SA12	0	0	0	0	0	0	0	0	0	0	0	80	6160	0	110	180	0	0	0	120	0	0	0	0
k_Viruses	p_Artverviricota	c_Revtraviricetes	o_Ortervirales	f_Retroviridae	g_Gammaretrovirus	s_Mus_musculus_mobilized_endogenous_polytropic_provirus	0	0	0	0	0	0	0	0	0	2420	0	0	0	180	0	17940	0	0	0	0	0	0	0	3770
k_Viruses	p_Uroviricota	c_Caudoviricetes	o_Caudovirales	f_Siphoviridae	g_Pahexavirus	s_Propionibacterium_virus_P104A	0	0	0	0	0	0	0	0	1030	0	0	0	0	0	130	490	0	0	0	0	0	730	0	0
k_Viruses	p_Uroviricota	c_Caudoviricetes	o_Caudovirales	f_Siphoviridae	g_Moineauvirus	s_Streptococcus_virus_Sfi21	310	130	15590	30	210	2980	5840	40	30	230	700	103260	240	930	20	4540	20	10	700	7290	40	32520	60	6160
k_Viruses	p_Uroviricota	c_Caudoviricetes	o_Caudovirales	f_Siphoviridae	g_unclassified_Hendrixvirinae	s_Enterobacterial_phage_mEp390	130	40	3550	10	50	0	1390	45930	10	0	200	10	50	150	0	1020	10	0	220	0	10	0	10	0
k_Viruses	p_Uroviricota	c_Caudoviricetes	o_Caudovirales	f_Siphoviridae	g_Jarrellvirus	s_Bacillus_virus_BCAJ1	0	0	0	0	910	30	0	0	210	140	770	0	0	0	0	0	0	0	0	0	90	10	0	0
k_Viruses	p_Uroviricota	c_Caudoviricetes	o_Caudovirales	f_Siphoviridae	g_unclassified_Siphoviridae	s_Enterococcus_phage_phiFL4A	0	10	0	0	0	296040	0	10	0	86010	0	0	0	0	0	0	0	92700	0	4130	0	60	0	41190
k_Viruses	p_Uroviricota	c_Caudoviricetes	o_Caudovirales	f_Siphoviridae	g_Pahexavirus	s_Propionibacterium_virus_Procrass1	0	0	0	0	0	0	0	0	220	0	0	0	0	0	220	370	0	0	0	0	0	20	0	0
k_Viruses	p_Uroviricota	c_Caudoviricetes	o_Caudovirales	f_Siphoviridae	g_Rockefellervirus	s_Staphylococcus_virus_IME1348-01	980	320	35980	150	2290	450	18160	1250	58340	0	3870	1620	37930	6570	58750	37550	58500	70	55470	20	58140	490	69160	0
k_Viruses	p_Uroviricota	c_Caudoviricetes	o_Caudovirales	f_Siphoviridae	g_Pahexavirus	s_Propionibacterium_virus_PHL095N00	0	0	0	0	0	0	0	0	10	0	0	0	0	0	310	1090	0	0	0	0	0	0	0	0
k_Viruses	p_Uroviricota	c_Caudoviricetes	o_Caudovirales	f_Siphoviridae	g_unclassified_Siphoviridae	s_Streptococcus_phage_SpSL1	10	10	640	0	11700	730	340	0	800	0	11050	10	0	10	0	160	0	10	60	0	170	20	0	0
k_Viruses	p_Uroviricota	c_Caudoviricetes	o_Caudovirales	f_Siphoviridae	g_Lambdavirus	s_Escherichia_virus_DE3	160	0	0	0	0	0	0	20	0	0	0	0	0	0	0	0	0	0	0	0	0	0	0	0
k_Viruses	p_Uroviricota	c_Caudoviricetes	o_Caudovirales	f_Siphoviridae	g_Phifelvirus	s_Enterococcus_virus_FL2	0	0	0	0	0	43430	0	0	0	16440	0	0	0	0	0	0	0	22780	0	167160	0	70	0	34200
k_Viruses	p_Uroviricota	c_Caudoviricetes	o_Caudovirales	f_Rountreeviridae	g_Andhravirus	s_Staphylococcus_virus_Andhra	30	0	2550	0	10	0	780	0	0	0	120	0	0	0	20	0	50	100	7310	0	10	0	10	7080
k_Viruses	p_Uroviricota	c_Caudoviricetes	o_Caudovirales	f_Myoviridae	g_Brunovirus	s_Salmonella_virus_SEN34	113830	148140	6570	10	120	0	3300	5300	10	0	410	20	330	680	10	2270	10	0	430	0	20	0	30	0
k_Viruses	p_Uroviricota	c_Caudoviricetes	o_Caudovirales	f_Siphoviridae	g_unclassified_Siphoviridae	s_Streptococcus_phage_phiBHN167	0	0	0	0	3270	0	0	0	190	0	2110	0	0	0	0	0	0	0	0	0	20	0	0	0
k_Viruses	p_Uroviricota	c_Caudoviricetes	o_Caudovirales	f_Siphoviridae	g_Arequatrovirus	s_Streptomyces_phage_Omar	0	0	0	0	0	0	0	0	0	470	0	0	40	0	0	0	0	0	0	10	0	0	0	0
k_Viruses	p_Uroviricota	c_Caudoviricetes	o_Caudovirales	f_Schitoviridae	g_unclassified_Schitoviridae	s_Agrobacterium_phage_OLIVR1	0	0	0	0	0	0	340	0	0	0	110	0	0	0	0	0	0	0	0	0	0	0	0	3400
k_Viruses	p_Uroviricota	c_Caudoviricetes	o_Caudovirales	f_Siphoviridae	g_unclassified_Siphoviridae	s_Streptococcus_phage_5093	50	20	2260	0	20	1440	700	10	0	460	90	14570	30	50	0	450	0	10	130	340	0	78100	10	10110
k_Viruses	p_Uroviricota	c_Caudoviricetes	o_Caudovirales	f_Podoviridae	g_Sendosyvirus	s_Hamiltonella_virus_APSE1	940	15370	450	0	10	0	250	0	0	0	30	0	0	20	0	160	0	0	30	0	0	0	0	0
k_Viruses	p_Uroviricota	c_Caudoviricetes	o_Caudovirales	f_Siphoviridae	g_unclassified_Siphoviridae	s_Enterobacteria_phage_mEp237	40	20	0	0	0	0	0	690	0	0	0	0	160	19850	0	0	0	0	0	0	0	0	0	0
k_Viruses	p_Nucleocytoviricota	c_Megaviricetes	o_Imitervirales	f_Mimiviridae	g_Cafeteriavirus	s_Cafeteria_roenbergensis_virus	0	0	590	0	0	0	410	0	0	0	0	0	0	0	0	0	0	0	0	0	0	0	0	0
k_Viruses	p_Uroviricota	c_Caudoviricetes	o_Caudovirales	f_Siphoviridae	g_unclassified_Siphoviridae	s_Klebsiella_virus_KpV2811	84290	31420	3440	10	40	0	1520	560	10	0	180	10	4380	9820	10	1300	10	0	370	0	10	0	20	0
k_Viruses	p_Uroviricota	c_Caudoviricetes	o_Caudovirales	f_Myoviridae	g_unclassified_Myoviridae	s_Salmonella_phage_118970_sal3	90	660	0	0	0	0	0	80	0	0	0	0	60	6660	0	0	0	0	0	0	0	13620	0	0
k_Viruses	p_Uroviricota	c_Caudoviricetes	o_Caudovirales	f_Siphoviridae	g_unclassified_Siphoviridae	s_Streptococcus_phage_PH10	20	10	760	0	11350	420	400	0	2070	310	12500	20	0	20	0	160	30	20	120	0	820	120	0	0
k_Viruses	p_Uroviricota	c_Caudoviricetes	o_Caudovirales	f_Siphoviridae	g_Triavirus	s_Staphylococcus_virus_IPLA35	20	0	0	0	0	150	0	0	0	0	0	0	0	0	0	0	0	0	0	0	0	0	0	0
k_Viruses	p_Uroviricota	c_Caudoviricetes	o_Caudovirales	f_Siphoviridae	g_Pahexavirus	s_Propionibacterium_virus_PA6	0	0	0	0	0	0	0	0	240	0	0	0	0	0	590	1860	0	0	0	0	0	100	0	0
k_Viruses	p_Uroviricota	c_Caudoviricetes	o_Caudovirales	f_Siphoviridae	g_Pahexavirus	s_Propionibacterium_virus_Stormborn	0	0	0	0	0	0	0	0	220	0	0	0	0	0	1070	3510	0	0	0	0	0	40	0	0
k_Viruses	p_Uroviricota	c_Caudoviricetes	o_Caudovirales	f_Myoviridae	g_Schizotequatrovirus	s_Vibrio_virus_nt1	0	0	0	0	0	0	0	0	0	0	0	0	0	240	0	280	0	10	0	0	0	0	0	6160
k_Viruses	p_Uroviricota	c_Caudoviricetes	o_Caudovirales	f_Siphoviridae	g_Lacnuvirus	s_Lactobacillus_virus_LcNu	30	10	1630	0	20	260	480	0	0	0	70	10330	20	40	0	380	0	0	70	680	0	2820	0	0
k_Viruses	p_Uroviricota	c_Caudoviricetes	o_Caudovirales	f_Siphoviridae	g_Pahexavirus	s_Propionibacterium_virus_PHL025M00	0	0	0	0	0	0	0	0	20	0	0	0	0	0	800	1460	0	0	0	0	0	30	0	0
k_Viruses	p_undefined7	c_undefined5	o_undefined5	f_undefined5	g_Pandoravirus[f_undefined5]	s_Pandoravirus_dulcis	110	0	0	0	0	0	0	0	0	0	0	0	0	0	0	0	0	0	0	0	0	10	20	0
k_Viruses	p_Uroviricota	c_Caudoviricetes	o_Caudovirales	f_Siphoviridae	g_Marienburgvirus	s_Enterobacteria_virus_BP4795	0	120	0	0	0	0	0	0	0	0	0	0	0	0	0	0	0	0	0	0	0	210	0	0
k_Viruses	p_Uroviricota	c_Caudoviricetes	o_Caudovirales	f_Schitoviridae	g_Enquatrovirus	s_Escherichia_virus_N4	0	0	0	0	20	0	0	0	0	0	0	0	0	10	0	0	0	0	0	0	0	220	0	0
k_Viruses	p_undefined8	c_undefined6	o_undefined6	f_undefined6	g_Sedoreovirinae	s_Beihai_hepe-like_virus_9	0	0	0	0	0	0	0	0	0	9880	0	0	0	20	0	0	0	0	0	0	0	0	0	0
k_Viruses	p_Uroviricota	c_Caudoviricetes	o_Caudovirales	f_Siphoviridae	g_Pahexavirus	s_Propionibacterium_phage_BruceLethal	0	0	0	0	0	0	0	0	200	0	0	0	0	0	160	520	0	0	0	0	0	350	0	0
k_Viruses	p_Uroviricota	c_Caudoviricetes	o_Caudovirales	f_Myoviridae	g_Lubbockvirus	s_Clostridium_virus_phiC2	13000	3050	27330	311840	460	0	14060	32000	50	0	1830	100	430	710	60	8700	110	0	1700	570	80	0	130	0
k_Viruses	p_Uroviricota	c_Caudoviricetes	o_Caudovirales	f_Siphoviridae	g_Pahexavirus	s_Propionibacterium_virus_P144	0	0	0	0	0	0	0	0	190	0	0	0	0	0	310	490	0	0	0	0	0	480	0	0
k_Viruses	p_Uroviricota	c_Caudoviricetes	o_Caudovirales	f_Siphoviridae	g_unclassified_Siphoviridae	s_Streptococcus_phage_phiARI0746	0	0	0	0	2260	30	0	0	150	0	1070	0	0	0	0	0	0	0	0	0	60	10	40	0
k_Viruses	p_Uroviricota	c_Caudoviricetes	o_Caudovirales	f_Siphoviridae	g_Brussowvirus	s_Streptococcus_virus_O1205	40	20	2550	0	30	1030	740	10	0	0	100	15230	30	100	0	600	0	0	100	260	10	5410	10	0
k_Viruses	p_undefined9	c_undefined7	o_undefined7	f_undefined7	g_Pandoravirus[f_undefined7]	s_Pandoravirus_macleodensis	0	0	0	0	0	40	170	0	30	0	140	0	0	0	0	0	0	0	0	0	0	0	0	219380
k_Viruses	p_Uroviricota	c_Caudoviricetes	o_Caudovirales	f_Podoviridae	g_Sendosyvirus	s_Hamiltonella_virus_APSE2	60	360	0	0	0	0	0	0	0	0	0	0	0	0	0	0	0	0	0	0	0	0	0	0
k_Viruses	p_Uroviricota	c_Caudoviricetes	o_Caudovirales	f_Siphoviridae	g_unclassified_Siphoviridae	s_Staphylococcus_phage_StB20	9140	1910	209070	1700	13000	4720	238050	8920	309980	17580	180330	9820	227980	6170	362250	196530	369210	340	420570	130	346660	3400	355270	0
k_Viruses	p_undefined10	c_undefined8	o_undefined8	f_undefined8	g_Pandoravirus[f_undefined8]	s_Pandoravirus_salinus	30	0	0	0	0	0	0	0	0	0	0	0	0	0	0	0	0	0	0	0	0	0	10	5060
k_Viruses	p_Uroviricota	c_Caudoviricetes	o_Caudovirales	f_Siphoviridae	g_Pahexavirus	s_Propionibacterium_virus_PHL171M01	0	0	0	0	0	0	0	0	360	0	0	0	0	0	540	1230	0	0	0	0	0	240	0	0
k_Viruses	p_Uroviricota	c_Caudoviricetes	o_Caudovirales	f_Siphoviridae	g_Phietavirus	s_Staphylococcus_virus_EW	60	20	2790	10	22050	480	1190	30	5450	3200	38340	180	1120	70	1580	1110	1850	20	7220	0	2720	180	1470	0
k_Viruses	p_undefined11	c_undefined9	o_undefined9	f_Finnlakeviridae	g_Finnlakevirus	s_Flavobacterium_virus_FLiP	0	0	0	0	0	0	0	0	0	5620	0	0	0	10	0	0	0	0	0	0	0	0	0	0
k_Viruses	p_Uroviricota	c_Caudoviricetes	o_Caudovirales	f_Siphoviridae	g_unclassified_Siphoviridae	s_Salmonella_phage_SPN3UB	170	70	6270	20	150	0	3040	92180	10	0	410	30	1650	8780	10	2490	10	0	540	0	20	0	40	0
k_Viruses	p_Peploviricota	c_Herviviricetes	o_Herpesvirales	f_Anelloviridae	g_Alphatorquevirus	s_Torque_teno_virus_22	0	0	0	0	0	0	0	0	0	0	0	150	0	0	0	0	0	0	0	0	0	0	740	0
k_Viruses	p_Uroviricota	c_Caudoviricetes	o_Caudovirales	f_Siphoviridae	g_Pahexavirus	s_Propionibacterium_virus_P1001	0	0	0	0	0	0	0	0	1040	0	0	0	0	0	720	1150	0	0	0	0	0	2220	0	0
k_Viruses	p_Uroviricota	c_Caudoviricetes	o_Caudovirales	f_Podoviridae	g_Lastavirus	s_Klebsiella_virus_LASTA	2920	150	0	0	0	0	0	0	0	0	0	0	100	80	0	0	0	0	0	0	0	0	0	0
k_Viruses	p_Uroviricota	c_Caudoviricetes	o_Caudovirales	f_Siphoviridae	g_Pahexavirus	s_Propionibacterium_virus_PHL009M11	0	0	0	0	0	0	0	0	3010	0	0	0	0	0	610	1510	0	0	0	0	10	10	0	0
k_Viruses	p_Uroviricota	c_Caudoviricetes	o_Caudovirales	f_Siphoviridae	g_Timquatrovirus	s_Mycobacterium_phage_Validus	0	0	0	0	0	3060	0	0	0	1140	20	0	0	0	0	0	0	1600	0	1880	0	0	0	0
k_Viruses	p_Uroviricota	c_Caudoviricetes	o_Caudovirales	f_Myoviridae	g_Vimunumvirus	s_Klebsiella_virus_ST147VIM1phi7-1	30	720	0	0	0	0	0	0	0	0	0	0	0	0	0	0	0	0	0	0	0	0	0	0
k_Viruses	p_Uroviricota	c_Caudoviricetes	o_Caudovirales	f_Siphoviridae	g_Pahexavirus	s_Propionibacterium_virus_PHL308M00	0	0	0	0	0	0	0	0	0	0	0	0	0	0	70	0	0	0	0	0	0	180	0	0
k_Viruses	p_Nucleocytoviricota	c_Pokkesviricetes	o_Chitovirales	f_Poxviridae	g_Deltaentomopoxvirus	s_Melanoplus_sanguinipes_entomopoxvirus	0	0	0	0	0	0	0	0	0	480	0	0	0	0	0	160	0	0	0	0	0	0	0	0
k_Viruses	p_Uroviricota	c_Caudoviricetes	o_Caudovirales	f_Siphoviridae	g_Skunavirus	s_Lactococcus_virus_66901	0	0	0	0	120	0	0	0	0	0	0	10	0	0	0	0	0	0	0	0	0	0	0	0
k_Viruses	p_Uroviricota	c_Caudoviricetes	o_Caudovirales	f_Siphoviridae	g_unclassified_Siphoviridae	s_Streptococcus_phage_phiARI0923	0	0	0	0	2710	1110	0	0	120	0	1110	0	0	0	0	0	0	0	0	0	10	0	0	0
k_Viruses	p_Uroviricota	c_Caudoviricetes	o_Caudovirales	f_Autographiviridae	g_Kalppathivirus	s_Curvibacter_virus_P26059B	0	0	0	0	10	0	0	0	0	0	30	0	0	0	0	0	0	0	20	0	0	0	5690	0
k_Viruses	p_Uroviricota	c_Caudoviricetes	o_Caudovirales	f_Podoviridae	g_unclassified_Podoviridae	s_Enterococcus_phage_EF62phi	0	0	0	0	0	90	0	0	0	3630	0	0	0	0	0	0	0	212770	0	150	0	70	0	51950
k_Viruses	p_Uroviricota	c_Caudoviricetes	o_Caudovirales	f_Myoviridae	g_unclassified_Peduovirinae	s_Vibrio_phage_ValB1MD-2	10	0	1460	0	0	0	340	0	0	0	50	0	0	0	0	0	0	0	60	0	0	0	10	2300
k_Viruses	p_Uroviricota	c_Caudoviricetes	o_Caudovirales	f_Siphoviridae	g_unclassified_Siphoviridae	s_Streptococcus_phage_K13	0	0	0	0	5480	40	0	0	260	0	6190	0	0	0	0	0	0	10	0	0	20	0	0	0
k_Viruses	p_Uroviricota	c_Caudoviricetes	o_Caudovirales	f_Siphoviridae	g_unclassified_Siphoviridae	s_Clostridium_phage_phiCD6356	10	0	0	1740	0	0	0	0	0	0	0	10	0	0	0	0	0	0	0	0	0	0	0	0
k_Viruses	p_Uroviricota	c_Caudoviricetes	o_Caudovirales	f_Siphoviridae	g_Brussowvirus	s_Streptococcus_phage_TP-778L	60	20	3160	10	30	1110	1020	10	0	0	150	20650	40	100	0	860	0	0	150	430	10	3600	20	0
k_Viruses	p_Uroviricota	c_Caudoviricetes	o_Caudovirales	f_Siphoviridae	g_unclassified_Siphoviridae	s_Enterococcus_phage_vB_EfaS_IME197	0	10	0	0	20	234690	0	0	0	135540	20	0	0	0	0	0	0	16210	0	18170	0	50	0	23720
k_Viruses	p_Uroviricota	c_Caudoviricetes	o_Caudovirales	f_Siphoviridae	g_Pahexavirus	s_Propionibacterium_phage_PA1-14	0	0	0	0	0	0	0	0	340	0	0	0	0	0	450	1780	0	0	0	0	0	20	0	0
k_Viruses	p_Uroviricota	c_Caudoviricetes	o_Caudovirales	f_Myoviridae	g_unclassified_Myoviridae	s_Streptococcus_phage_EJ-1	550	210	21180	50	610130	5320	11490	70	43020	58300	244790	1040	330	1680	30	7630	500	390	2030	50	14450	4520	100	0
k_Viruses	p_Uroviricota	c_Caudoviricetes	o_Caudovirales	f_Myoviridae	g_Novemvirus	s_Enterobacter_virus_phiT5282H	300	10330	0	0	0	0	0	0	0	0	20	0	0	10	0	0	0	0	30	0	0	0	0	0
k_Viruses	p_Uroviricota	c_Caudoviricetes	o_Caudovirales	f_Siphoviridae	g_Moineauvirus	s_Streptococcus_phage_YMC-2011	1430	590	74910	140	910	11900	29380	170	100	1560	3530	494160	800	1410	90	18940	80	40	3780	36110	160	147920	270	22430
k_Viruses	p_Uroviricota	c_Caudoviricetes	o_Caudovirales	f_Siphoviridae	g_unclassified_Siphoviridae	s_Klebsiella_phage_phiKO2	0	0	0	0	0	0	0	0	0	0	0	0	1040	1670	0	0	0	0	0	0	0	0	0	0
k_Viruses	p_Uroviricota	c_Caudoviricetes	o_Caudovirales	f_Siphoviridae	g_Pahexavirus	s_Propionibacterium_virus_Pacnes201215	0	0	0	0	0	20	0	0	460	640	0	0	0	0	590	1250	0	10	0	10	0	83450	0	10570
k_Viruses	p_Uroviricota	c_Caudoviricetes	o_Caudovirales	f_Siphoviridae	g_Pahexavirus	s_Propionibacterium_virus_P100A	0	0	0	0	0	0	0	0	70	0	0	0	0	0	30	0	0	0	0	0	0	8570	0	0
k_Viruses	p_Cressdnaviricota	c_Arfiviricetes	o_Cirlivirales	f_Circoviridae	g_unclassified_Circoviridae	s_Circovirus-like_genome_DCCV-4	650	0	340	0	0	0	0	0	0	0	0	0	0	0	0	350	0	0	100	0	0	0	0	0
k_Viruses	p_Uroviricota	c_Caudoviricetes	o_Caudovirales	f_Siphoviridae	g_Wizardvirus	s_Gordonia_phage_Clown	150	0	0	0	0	0	0	0	0	0	0	0	0	0	0	92000	0	0	0	0	0	0	0	0
k_Viruses	p_Uroviricota	c_Caudoviricetes	o_Caudovirales	f_Siphoviridae	g_Pahexavirus	s_Propionibacterium_virus_ATCC29399BC	0	0	0	0	0	0	0	0	10	0	0	0	0	0	80	0	0	0	0	0	0	490	0	0

## Sheet: Taxonomy.species.normalized.spf
#SampleID	Group
LYY_14	A
HJY_14	A
MJX_14	A
HJN_14	A
LJY_14	A
ZhKZ_14	A
ZhKR_14	A
ZhH_14	A
LZh_14	A
ZhZH_14	A
XZH_14	A
PYL_14	A
LYY_28	B
HJY_28	B
MJX_28	B
HJN_28	B
LJY_28	B
ZhKZ_28	B
ZhKR_28	B
ZhH_28	B
LZh_28	B
ZhZH_28	B
XZH_28	B
PYL_28	B
