# Supplementary material for: Temporal dynamics of gut microbiota and virome in preterm infants: insights from longitudinal metagenomic analysis
Source: Front Cell Infect Microbiol. 2026 Mar 9;16:1598786. doi: 10.3389/fcimb.2026.1598786 (PMC13006629; doi:10.3389/fcimb.2026.1598786)
Supplement: Supplementary file 1 [file DataSheet1.zip › Supplementary Tables S1–17/Supplement_Table_S13_Bacterial.Taxonomy.species.differ.KEGG.xls]

## Sheet: species.differ.function.KEGG
Level_1	Level_2	Level_3	LYY_14	HJY_14	MJX_14	HJN_14	LJY_14	ZhKZ_14	ZhKR_14	ZhH_14	LZh_14	ZhZH_14	XZH_14	PYL_14	LYY_28	HJY_28	MJX_28	HJN_28	LJY_28	ZhKZ_28	ZhKR_28	ZhH_28	LZh_28	ZhZH_28	XZH_28	PYL_28
09130_Environmental_Information_Processing	09131_Membrane_transport	ABC_transporters	0.012292	0.020387	0.0098191	0.016167	0.009881	0.016787	0.017584	0.014077	0.017223	0.0078193	0.01818	0.020983	0.014069	0.014715	0.012661	0.019237	0.019871	0.015573	0.014755	0.014377	0.016451	0.011966	0.014271	0.021239
09130_Environmental_Information_Processing	09132_Signal_transduction	AMPK_signaling_pathway	0.00017322	0.00054928	0.00016889	0.00031785	0.00015621	0.00025286	0.00027504	0.00015127	0.00023352	0.00012196	0.00022583	0.0003144	0.0001505	0.00018591	0.00024712	0.00030875	0.00030212	0.0002562	0.00016215	0.0001729	0.00014872	0.00042628	0.00019517	0.0003279
09100_Metabolism	09110_Biosynthesis_of_other_secondary_metabolites	Acarbose_and_validamycin_biosynthesis	2.3876e-05	7.3423e-06	0.00034685	0.00043671	0.00032828	2.6817e-06	1.5055e-07	0.00029619	9.7695e-07	2.5509e-05	0.00019808	0.00030624	0.00028453	0.00029293	0.00051207	0.00039881	0.00057739	0.00045834	0.00045459	0.000326	0.00038138	0.00053044	0.00032315	0.00039674
09150_Organismal_Systems	09152_Endocrine_system	Adipocytokine_signaling_pathway	0	1.099e-05	0.0002608	5.405e-05	2.9018e-06	0	0	5.4052e-07	3.7982e-07	4.0107e-05	6.7474e-05	0.00010085	7.9938e-06	9.0072e-05	0	0.00011608	1.3152e-06	4.2776e-05	1.1502e-05	3.3062e-05	4.1639e-06	0.00021081	8.4439e-05	9.6753e-05
09150_Organismal_Systems	09153_Circulatory_system	Adrenergic_signaling_in_cardiomyocytes	0	0	0	0	0	0	0	0	0	0	0	0	0	2.8019e-07	0	0	0	0	0	0	0	9.1886e-05	0	0
09160_Human_Diseases	09174_Infectious_disease:_parasitic	African_trypanosomiasis	0	0	0.00013717	6.5092e-05	1.1948e-06	0	0	2.7558e-07	0	0	1.2039e-05	0.00010202	7.2903e-06	5.2187e-05	0	0.0001143	2.5356e-07	4.2029e-05	3.5686e-06	1.1868e-05	1.5653e-06	5.3463e-05	1.7612e-05	9.97e-05
09100_Metabolism	09105_Amino_acid_metabolism	Alanine,_aspartate_and_glutamate_metabolism	0.003496	0.0060201	0.0029879	0.0042378	0.004517	0.0047325	0.0046802	0.0032176	0.0047464	0.0022765	0.0052318	0.0050096	0.0030838	0.0034639	0.0049076	0.004479	0.0049436	0.0045863	0.00442	0.0038116	0.004785	0.0051369	0.0040733	0.0049681
09160_Human_Diseases	09167_Endocrine_and_metabolic_disease	Alcoholic_liver_disease	1.1477e-05	4.2988e-05	0.0006842	0.00042425	1.1459e-05	8.0409e-07	4.2856e-07	0.00025197	1.4311e-06	4.9422e-05	0.00016254	0.00020429	0.0002958	0.00021476	0.00029066	0.00013425	0.0001052	0.00011162	0.00027644	0.00024893	0.00030055	0.00022773	0.0002168	0.00019828
09160_Human_Diseases	09165_Substance_dependence	Alcoholism	0	0	9.5192e-05	6.6069e-07	0	0	0	0	0	0	0	0	6.6867e-07	0	0	0	0	0	3.2745e-07	0	0	0.00013035	2.6551e-05	0
09160_Human_Diseases	09164_Neurodegenerative_disease	Alzheimer_disease	0.00041549	0.00058613	0.00075034	0.00038417	0.00029752	0.00052722	0.00051231	0.0001404	0.0005047	0.00028339	0.0003946	0.00060106	0.00018372	0.00019504	0.00048842	0.0005655	0.00054517	0.0004238	0.00031528	0.00021411	0.00015392	0.0011302	0.00029449	0.00044592
09190_Not_Included_in_Pathway_or_Brite	09191_Unclassified:_metabolism	Amino_acid_metabolism	0.00020841	0.00029274	0.0004626	0.0021629	0.00073314	0.00026705	0.00030279	0.00093451	0.0002709	0.00014108	0.00031999	0.0029564	0.0011254	0.0010107	0.0016129	0.0016003	0.0026781	0.001299	0.0015165	0.00098739	0.00059428	0.0011009	0.0012889	0.0030433
09180_Brite_Hierarchies	09181_Protein_families:_metabolism	Amino_acid_related_enzymes	0.0055155	0.011881	0.0042128	0.0067056	0.0076605	0.0075544	0.0078513	0.0054219	0.0068006	0.0035801	0.0085669	0.0076528	0.0053407	0.0058091	0.0086655	0.0070657	0.0092063	0.0074223	0.0076157	0.0062546	0.0073298	0.0090602	0.0068587	0.0075356
09100_Metabolism	09101_Carbohydrate_metabolism	Amino_sugar_and_nucleotide_sugar_metabolism	0.0037701	0.0075174	0.0029095	0.0073057	0.0055108	0.0050696	0.0056204	0.0082067	0.0050185	0.0023533	0.0074034	0.0084005	0.0076364	0.0076239	0.0075112	0.0075867	0.011352	0.0079735	0.007825	0.0084838	0.010435	0.0079718	0.0086422	0.0082625
09120_Genetic_Information_Processing	09122_Translation	Aminoacyl-tRNA_biosynthesis	0.004717	0.010242	0.0025644	0.0046427	0.0060378	0.0065232	0.0068396	0.0044428	0.0057753	0.0029625	0.0067709	0.0048056	0.0042293	0.0043334	0.0068808	0.0040692	0.0080037	0.0053533	0.0062068	0.0050089	0.005535	0.0073827	0.0054685	0.0047584
09100_Metabolism	09111_Xenobiotics_biodegradation_and_metabolism	Aminobenzoate_degradation	0.00039456	0.00068302	0.00067185	0.0011771	0.00085067	0.00054259	0.00055787	0.00056431	0.00051185	0.00026899	0.00089833	0.0013615	0.00064416	0.00056283	0.001218	0.0013052	0.0018508	0.001133	0.00083836	0.00084576	0.0009681	0.0011293	0.001165	0.0012907
09160_Human_Diseases	09174_Infectious_disease:_parasitic	Amoebiasis	0.00020405	0.0003089	1.1512e-05	0.00021567	6.1097e-05	0.00026449	0.00027524	0.00010916	0.00052339	0.00010099	0.00025033	0.00016297	0.00013825	0.00011424	0.00036052	0.00012397	0.00030816	0.00018633	0.00016584	0.00015465	0.00020106	0.00010773	0.00019851	0.00014255
09160_Human_Diseases	09165_Substance_dependence	Amphetamine_addiction	0	0	9.5192e-05	6.6069e-07	0	0	0	0	0	0	0	0	0	0	0	0	0	0	0	0	0	8.1183e-05	2.6551e-05	0
09160_Human_Diseases	09164_Neurodegenerative_disease	Amyotrophic_lateral_sclerosis	0.00059955	0.00082466	0.0012258	0.00045217	0.00010274	0.00079073	0.00077839	0.00013518	0.00078294	0.00041763	0.00061928	0.00057303	0.00015341	0.00022549	0.00017293	0.00063315	0.00022707	0.0002865	0.00035278	0.00021184	0.00027291	0.0010996	0.00025243	0.00048847
09160_Human_Diseases	09176_Drug_resistance:_antineoplastic	Antifolate_resistance	0.00078202	0.0016223	0.00057306	0.00083615	0.0013995	0.0011267	0.0011425	0.00093337	0.00099071	0.00051434	0.0010539	0.00074943	0.00099443	0.00087973	0.001133	0.00062125	0.0011792	0.0011125	0.0012034	0.0010288	0.0011233	0.0013267	0.00095274	0.00089469
09150_Organismal_Systems	09151_Immune_system	Antigen_processing_and_presentation	3.43e-05	2.9469e-06	0.00015068	0.00016364	3.7187e-06	3.5648e-06	5.8954e-07	0.00012428	8.9662e-07	3.1197e-05	7.6254e-05	0.00015505	0.00011902	0.00013366	7.3877e-05	0.00013988	2.8746e-05	6.4398e-05	8.5507e-05	0.00011419	0.0001194	5.1032e-05	0.00012782	0.00016645
09180_Brite_Hierarchies	09183_Protein_families:_signaling_and_cellular_processes	Antimicrobial_resistance_genes	0.0045947	0.0078461	0.0040658	0.0058236	0.0030298	0.0068379	0.0074718	0.0037246	0.0097329	0.0030366	0.0075909	0.0074436	0.0040915	0.0041064	0.0071778	0.0057413	0.0055541	0.0052474	0.0050597	0.0044157	0.0055678	0.0034522	0.0045147	0.0065849
09130_Environmental_Information_Processing	09132_Signal_transduction	Apelin_signaling_pathway	0	0	0	0	1.3079e-06	0	0	0	0	0	0	0	0	2.0741e-07	0	7.4363e-07	1.6099e-07	1.1743e-06	4.0892e-07	0	0	4.4429e-05	0	0
09140_Cellular_Processes	09143_Cell_growth_and_death	Apoptosis	0	3.3967e-06	7.0356e-05	2.3828e-05	5.7072e-07	0	0	0	0	0	0	0	1.1255e-06	3.0449e-05	0	0	0	0	0	0	0	5.618e-05	0	1.296e-06
09140_Cellular_Processes	09143_Cell_growth_and_death	Apoptosis_-_fly	1.7046e-06	0	0.00020281	0.00020405	1.4702e-05	9.3332e-07	0	0.00027223	0	3.5816e-06	0.00014528	0.00020187	0.0002421	0.00025199	8.6537e-05	0.00014786	0.00029102	6.6084e-05	0.00018298	0.00026493	0.0003126	0.00011486	0.0002533	0.0002072
09140_Cellular_Processes	09143_Cell_growth_and_death	Apoptosis_-_multiple_species	0	0	0	4.0336e-06	0	0	0	0	0	0	0	0	8.3169e-07	0	0	0	0	0	0	0	0	0	0	0
09100_Metabolism	09107_Glycan_biosynthesis_and_metabolism	Arabinogalactan_biosynthesis_-_Mycobacterium	0.00021143	0.00029604	1.6103e-05	0.00017196	0.00021287	0.00027271	0.00028078	0.0001081	0.00026894	0.00022471	0.00033692	0.00017294	0.00010947	0.00019174	0.00019398	0.00015592	0.00025467	0.00025455	0.0002231	0.00015658	0.0001908	0.00085988	0.00041999	0.0001658
09100_Metabolism	09103_Lipid_metabolism	Arachidonic_acid_metabolism	0.00041753	0.0005627	0.00057278	0.0002869	8.8571e-05	0.00055478	0.00054027	0.00013242	0.00055524	0.00025083	0.00047838	0.00047151	0.00014055	0.00020386	0.00016884	0.00046704	1.2825e-05	0.00028572	0.00023099	0.00018484	0.00025992	0.00019082	0.00015005	0.00042979
09100_Metabolism	09105_Amino_acid_metabolism	Arginine_and_proline_metabolism	0.0013447	0.0026248	0.0029017	0.0031586	0.0013304	0.0019044	0.002007	0.0021487	0.0023784	0.00087111	0.0024695	0.0035991	0.0021252	0.0024437	0.0025527	0.0031665	0.0045928	0.0022454	0.002745	0.0024079	0.0029717	0.0027157	0.0028933	0.0035497
09100_Metabolism	09105_Amino_acid_metabolism	Arginine_biosynthesis	0.0030827	0.0050403	0.0023111	0.0026419	0.0030357	0.0044441	0.0039548	0.0021561	0.0039712	0.0019092	0.0039681	0.0032236	0.0019969	0.0023409	0.0034435	0.0034805	0.0038752	0.003785	0.0027779	0.0024093	0.0029877	0.003993	0.0028025	0.0032224
09100_Metabolism	09101_Carbohydrate_metabolism	Ascorbate_and_aldarate_metabolism	2.2235e-05	3.8266e-05	0.00020181	0.0020314	4.8705e-05	5.2148e-06	8.4164e-07	0.0009285	1.3965e-06	4.5817e-05	0.00071867	0.0029334	0.0011973	0.0012387	0.00086262	0.0031276	0.0026839	0.0015509	0.0013324	0.0012179	0.0013501	0.0009988	0.0015959	0.0028007
09100_Metabolism	09111_Xenobiotics_biodegradation_and_metabolism	Atrazine_degradation	0.00064763	0.00089153	9.8151e-05	0.000181	0.0004802	0.0008516	0.00081226	8.4609e-06	0.00084736	0.00035914	0.00050692	0.00040146	2.9785e-05	9.1639e-05	0.00061053	0.0005482	1.9004e-05	0.00054843	0.00013421	2.1911e-05	8.4519e-05	0.0005468	4.0069e-05	0.00041716
09140_Cellular_Processes	09141_Transport_and_catabolism	Autophagy_-_yeast	0	2.9646e-06	0	0	9.5583e-07	0	0	8.0119e-07	0	0	0	4.0463e-07	0	0	0	0	3.209e-07	1.0771e-06	3.9434e-06	9.6322e-06	3.3477e-06	5.2256e-05	0	3.7176e-07
09150_Organismal_Systems	09158_Development_and_regeneration	Axon_regeneration	0	0	0	0	0	0	0	0	0	0	0	0	0	0	0	0	0	0	0	0	0	1.534e-05	2.2049e-05	0
09140_Cellular_Processes	09142_Cell_motility	Bacterial_chemotaxis	0.00016341	0.00014415	0.0037401	0.004654	4.9952e-05	4.6768e-05	8.3696e-06	0.0085831	1.3404e-05	0.00027847	0.0045041	0.0027062	0.0075895	0.0077011	0.0019165	0.003536	0.0010311	0.0031813	0.0051006	0.0078251	0.010426	0.00028439	0.0057665	0.0037874
09160_Human_Diseases	09171_Infectious_disease:_bacterial	Bacterial_invasion_of_epithelial_cells	0	0	0	4.9363e-05	3.7784e-07	0	0	0	0	4.5679e-06	0	0.00010498	1.0577e-05	2.3403e-05	0.0001391	0.00011788	0.00025185	0.00025134	4.795e-05	1.8133e-05	0	0.00015565	6.6636e-05	0.00010087
09180_Brite_Hierarchies	09183_Protein_families:_signaling_and_cellular_processes	Bacterial_motility_proteins	0.00054362	0.00061274	0.012613	0.0098334	0.00050509	0.00031421	0.00029627	0.012821	0.00030693	0.000695	0.0076435	0.0076208	0.012387	0.012526	0.0051423	0.0086256	0.0032801	0.0082881	0.0084105	0.012102	0.016653	0.0014295	0.0094379	0.0081625
09130_Environmental_Information_Processing	09131_Membrane_transport	Bacterial_secretion_system	0.002369	0.0047865	0.006522	0.0042687	0.0025357	0.0030349	0.0033349	0.002861	0.0029985	0.0017196	0.0027477	0.0063083	0.0042708	0.0039873	0.0035313	0.0046485	0.0030099	0.0061662	0.003686	0.0036405	0.0029296	0.0035919	0.003102	0.0057445
09180_Brite_Hierarchies	09183_Protein_families:_signaling_and_cellular_processes	Bacterial_toxins	0.0005865	0.00091715	0.00091421	0.00062915	0.00074189	0.00079422	0.00088029	0.00060047	0.00077721	0.0003389	0.0008315	0.0007377	0.00054996	0.00062678	0.0009714	0.00045575	0.00091289	0.00069038	0.00072307	0.00061867	0.00089263	0.00085675	0.00075873	0.00058296
09160_Human_Diseases	09162_Cancer:_specific_types	Basal_cell_carcinoma	0	0	0	1.1945e-05	0	0	0	0	0	0	0	0	4.5358e-07	0	0	0	0	0	0	0	0	0	0	0
09120_Genetic_Information_Processing	09121_Transcription	Basal_transcription_factors	0	2.2659e-06	0	4.1471e-05	0	0	0	0.00013349	0	1.8566e-05	7.0962e-05	3.9657e-05	9.9367e-05	9.9246e-05	4.5487e-06	1.3256e-06	0.00024277	3.3425e-05	9.5109e-05	0.00012626	0.00017624	0.00025843	0.00017021	4.1853e-05
09120_Genetic_Information_Processing	09124_Replication_and_repair	Base_excision_repair	0.0017723	0.0029502	0.001456	0.0020179	0.0018255	0.0025134	0.0026871	0.0016799	0.0023892	0.0011146	0.0023377	0.0021241	0.0016847	0.0017284	0.0022953	0.0019289	0.0037815	0.0023057	0.0021393	0.0018672	0.0020092	0.0030513	0.0022594	0.0021459
09100_Metabolism	09111_Xenobiotics_biodegradation_and_metabolism	Benzoate_degradation	0.0011514	0.0019316	0.00168	0.0029763	0.00064613	0.001432	0.001408	0.0013539	0.0016622	0.0007808	0.0012285	0.0044109	0.001095	0.0013366	0.0014358	0.0032987	0.0020177	0.0015144	0.0017153	0.0012852	0.0010495	0.0011528	0.0013029	0.0042434
09100_Metabolism	09110_Biosynthesis_of_other_secondary_metabolites	Betalain_biosynthesis	3.5121e-06	3.2851e-06	5.2187e-05	0.00012738	0	0	1.4403e-07	0.00014701	1.4535e-07	0	0	0.00011609	0.00012064	0.00013922	2.1784e-07	0.00015167	9.2612e-06	0.00012009	5.4807e-05	8.5371e-05	5.3367e-05	3.1473e-05	6.9788e-05	0.00015556
09140_Cellular_Processes	09145_Cellular_community_-_prokaryotes	Biofilm_formation_-_Escherichia_coli	0.00072122	0.0013564	0.0037074	0.0051366	0.00085254	0.00083142	0.00096103	0.0017167	0.0008273	0.00055666	0.0014785	0.0074071	0.0021695	0.003052	0.0021419	0.0087423	0.0014407	0.0041626	0.0016361	0.0018795	0.0021851	0.0013874	0.0015771	0.0072426
09140_Cellular_Processes	09145_Cellular_community_-_prokaryotes	Biofilm_formation_-_Pseudomonas_aeruginosa	0.00041029	0.00086666	0.0085589	0.0025281	0.00069056	0.00053326	0.00056599	0.00082255	0.00050707	0.00033048	0.0010405	0.0045884	0.0012535	0.0014516	0.0017955	0.0032414	0.00049397	0.0018261	0.0010703	0.00097176	0.0012704	0.0007371	0.00073225	0.0035437
09140_Cellular_Processes	09145_Cellular_community_-_prokaryotes	Biofilm_formation_-_Vibrio_cholerae	0.0014557	0.0026149	0.0033104	0.0033045	0.00081201	0.0018965	0.0018859	0.0020841	0.0018352	0.0008402	0.0020182	0.0035566	0.0025335	0.0023426	0.0017053	0.0039562	0.0026907	0.003964	0.0019914	0.0021376	0.0024456	0.0018471	0.0019563	0.0037178
09100_Metabolism	09109_Metabolism_of_terpenoids_and_polyketides	Biosynthesis_of_ansamycins	0.00017561	0.00049719	5.1792e-05	0.0007897	0.00032163	0.00025125	0.00026593	0.0011308	0.00023198	9.9895e-05	0.00082108	0.0011855	0.00058165	0.00074974	0.00056473	0.00058879	0.00039392	0.00057444	0.00078995	0.0010685	0.0017823	0.00027469	0.00084044	0.0010648
09100_Metabolism	09109_Metabolism_of_terpenoids_and_polyketides	Biosynthesis_of_siderophore_group_nonribosomal_peptides	0.00018347	0.00049241	5.7645e-05	0.00036181	0.00020864	0.00023954	0.00023885	3.8477e-06	0.00023848	0.00011051	0.00016755	0.0006072	9.7158e-05	0.00016871	0.00019757	0.00081028	6.6075e-06	0.0010875	5.1025e-05	5.1615e-05	1.525e-05	0.00023985	4.4445e-05	0.00060468
09100_Metabolism	09109_Metabolism_of_terpenoids_and_polyketides	Biosynthesis_of_type_II_polyketide_products	4.0541e-06	6.183e-06	0.00021793	1.5756e-06	1.426e-06	0	0	0	2.5657e-07	6.6776e-06	0	0	1.4232e-05	0	0	0	0	0	0	0	0	0	0	0
09100_Metabolism	09103_Lipid_metabolism	Biosynthesis_of_unsaturated_fatty_acids	0.0001685	0.00051482	0.00080544	0.00043632	0.00033919	0.00025461	0.00027585	0.00015421	0.00023405	0.0001164	0.00023054	0.00028696	0.00017466	0.00021428	0.00015302	0.00041425	5.1346e-05	0.00021087	0.00011252	0.00015025	0.00014741	0.00054147	9.8822e-05	0.00047663
09100_Metabolism	09109_Metabolism_of_terpenoids_and_polyketides	Biosynthesis_of_vancomycin_group_antibiotics	1.1158e-05	4.1044e-06	0.00016323	0.00022202	0.00021577	1.639e-06	0	0.00015123	5.3739e-07	1.135e-05	0.00016401	0.00018352	0.00014158	0.0001443	0.00025345	0.00019881	0.00028397	0.00024742	0.00024792	0.00016489	0.00021202	0.00024919	0.0001635	0.00021001
09100_Metabolism	09110_Biosynthesis_of_other_secondary_metabolites	Biosynthesis_of_various_alkaloids	0	0	0	1.94799e-06	0	0	0	0	0	0	0	0	2.8189e-07	0	0	0	0	0	0	0	0	0	0	4.91993e-07
09100_Metabolism	09110_Biosynthesis_of_other_secondary_metabolites	Biosynthesis_of_various_antibiotics	0.00025041	0.00043146	0.00035256	0.00045379	0.00055715	0.00034907	0.00041746	0.00060238	0.00033909	0.00016404	0.00055282	0.0003312	0.00057571	0.00055322	0.00066637	0.00036124	0.00077377	0.00069217	0.00068167	0.00063772	0.0007459	0.00069554	0.00062874	0.00032343
09100_Metabolism	09110_Biosynthesis_of_other_secondary_metabolites	Biosynthesis_of_various_other_secondary_metabolites	0.00051965	0.00097563	6.3525e-05	6.336e-05	2.6435e-06	0.0007234	0.00069968	4.8265e-06	0.00069782	0.00030576	0.00043584	1.1718e-05	4.5697e-05	0.0001113	9.1401e-05	0.00026797	2.8019e-05	8.454e-05	2.6505e-05	1.7056e-06	3.3826e-05	5.8017e-05	5.6659e-05	3.7082e-06
09100_Metabolism	09110_Biosynthesis_of_other_secondary_metabolites	Biosynthesis_of_various_plant_secondary_metabolites	0.00035516	0.0010154	0.00012188	0.00075302	0.00057166	0.00050415	0.00053726	0.00096289	0.00046197	0.00022265	0.00068994	0.0010333	0.00083117	0.00080446	0.00060518	0.00075734	0.00085379	0.0006988	0.00079782	0.00084363	0.00079948	0.00074654	0.0017527	0.0010237
09100_Metabolism	09108_Metabolism_of_cofactors_and_vitamins	Biotin_metabolism	0.0024781	0.0041399	0.0011845	0.0019483	0.0013239	0.0033948	0.0033087	0.00081735	0.002818	0.0015347	0.0028383	0.0026507	0.00096789	0.0011331	0.0013524	0.0026614	0.0023039	0.00162	0.0016277	0.0011461	0.0015254	0.0015952	0.0015719	0.0024887
09100_Metabolism	09111_Xenobiotics_biodegradation_and_metabolism	Bisphenol_degradation	0	0	0.00011167	8.1869e-07	0	0	0	0	0	0	3.3576e-07	0	0	0	0	0	0	0	0	0	0	0	0	0
09160_Human_Diseases	09162_Cancer:_specific_types	Bladder_cancer	0	0	0	5.8135e-05	0	0	0	0	0	0	0	0.00012033	8.5465e-06	3.2211e-05	0	0.00014514	0	4.2661e-05	0	3.6665e-06	0	0	0	0.00012664
09100_Metabolism	09101_Carbohydrate_metabolism	Butanoate_metabolism	0.003762	0.0068795	0.0023106	0.0052091	0.0017323	0.0049093	0.0047824	0.0026227	0.005222	0.002314	0.0044558	0.0059135	0.0030379	0.0034094	0.0045561	0.0056995	0.0045497	0.0040962	0.003783	0.0029878	0.0033755	0.0028329	0.0034235	0.0059193
09100_Metabolism	09101_Carbohydrate_metabolism	C5-Branched_dibasic_acid_metabolism	0.0015142	0.0037103	0.0007858	0.0014966	0.0016429	0.0021007	0.0021662	0.0011698	0.0020468	0.00087744	0.0020012	0.0020442	0.0011327	0.0013052	0.0015826	0.0021435	0.00067936	0.0022751	0.0016306	0.001248	0.0015456	0.0013901	0.0010161	0.0022175
09180_Brite_Hierarchies	09183_Protein_families:_signaling_and_cellular_processes	CD_molecules	0	0	0	3.4348e-05	0	0	0	0	0	0	1.3431e-07	0	1.0368e-06	0	0	0	0	0	0	0	0	0	0	0
09100_Metabolism	09111_Xenobiotics_biodegradation_and_metabolism	Caprolactam_degradation	1.1356e-05	4.3784e-05	0.00048456	0.00041182	4.3531e-06	3.0927e-06	4.5955e-07	0.00042518	1.6165e-06	3.5541e-05	0.00016985	0.00062869	0.00039745	0.00049427	0.00018453	0.0003097	8.3297e-05	0.00033261	0.00024016	0.00034654	0.0002921	6.8942e-05	0.00024799	0.0005391
09100_Metabolism	09110_Biosynthesis_of_other_secondary_metabolites	Carbapenem_biosynthesis	6.6595e-06	4.478e-05	5.4233e-05	0.00018281	0.00037804	9.841e-06	6.1142e-05	0.00030758	1.0433e-05	1.8924e-05	0.00020177	0.00034594	0.00023988	0.00025955	0.00040121	0.00026373	0.00059885	0.00047621	0.00043505	0.000312	0.00040219	0.00055964	0.00033313	0.00033787
09150_Organismal_Systems	09154_Digestive_system	Carbohydrate_digestion_and_absorption	4.7429e-06	1.9286e-05	9.3095e-06	0.0001628	0.00029917	0	2.9304e-05	0.00011529	5.5075e-06	0	6.8085e-05	0.0002734	0.00011919	0.00016273	0.00017606	0.00034593	1.2884e-05	0.00028981	0.00011129	0.00013233	0.00016209	0.0001425	7.6675e-05	0.00027776
09190_Not_Included_in_Pathway_or_Brite	09191_Unclassified:_metabolism	Carbohydrate_metabolism	0.00018119	0.00026177	7.4292e-05	0.00039653	0.00014846	0.00024537	0.00027519	0.0001471	0.00024308	0.00012282	0.00023206	0.00065565	0.00014326	0.00018524	0.00027879	0.00041969	0.0015705	0.00049949	0.00058347	0.00027902	0.00018039	0.00076913	0.0005353	0.00066693
09100_Metabolism	09102_Energy_metabolism	Carbon_fixation_in_photosynthetic_organisms	0.0028418	0.0060804	0.00135	0.00361	0.0023289	0.0036914	0.0037777	0.0034094	0.0036381	0.001699	0.0040255	0.0047081	0.0028903	0.0030925	0.0031082	0.0036605	0.0032334	0.0035774	0.003246	0.0033506	0.0040973	0.0027973	0.0031833	0.0044253
09100_Metabolism	09102_Energy_metabolism	Carbon_fixation_pathways_in_prokaryotes	0.0045799	0.0089322	0.0027857	0.0053265	0.0031127	0.0064697	0.0064789	0.002875	0.006235	0.0027877	0.0053702	0.0055703	0.0032797	0.00329	0.0057465	0.0056096	0.0050982	0.0043602	0.0044873	0.0031092	0.003581	0.0038425	0.0037861	0.0055709
09150_Organismal_Systems	09153_Circulatory_system	Cardiac_muscle_contraction	1.2302e-05	1.292e-05	0.00043265	5.9184e-05	5.8963e-06	0	6.6102e-07	0	1.1018e-06	4.5431e-05	9.6998e-07	5.322e-06	1.6424e-06	2.7098e-06	2.8008e-06	3.3181e-06	2.9486e-06	1.1032e-05	4.4157e-06	0	0	0.00029482	0	0
09100_Metabolism	09109_Metabolism_of_terpenoids_and_polyketides	Carotenoid_biosynthesis	3.3773e-06	4.321e-06	0	0	4.8197e-07	0	0	0	7.9265e-06	7.078e-05	4.8572e-06	0	0	0	0	0	0	0	0	0	0	8.7469e-05	3.3226e-05	0
09160_Human_Diseases	09175_Drug_resistance:_antimicrobial	Cationic_antimicrobial_peptide_(CAMP)_resistance	0.0022414	0.0037532	0.0021218	0.0037664	0.0012817	0.0028899	0.0029796	0.001228	0.002646	0.0012514	0.003088	0.0054081	0.001582	0.0022066	0.0025568	0.0053594	0.0021899	0.0035066	0.0020808	0.0015261	0.0020136	0.0014931	0.001937	0.0050186
09140_Cellular_Processes	09143_Cell_growth_and_death	Cell_cycle_-_Caulobacter	0.0023025	0.0035931	0.0023669	0.0027412	0.0037553	0.0028896	0.0030228	0.002201	0.0025937	0.0014681	0.0029498	0.0020808	0.0022536	0.0022353	0.0037021	0.0020455	0.0034109	0.0026929	0.0029897	0.0024593	0.002833	0.002936	0.0036115	0.0021661
09140_Cellular_Processes	09143_Cell_growth_and_death	Cell_cycle_-_yeast	0	0	0	0	0	0	0	0	0	0	0	0	0	2.8019e-07	0	0	0	0	0	0	0	6.0587e-05	0	0
09190_Not_Included_in_Pathway_or_Brite	09193_Unclassified:_signaling_and_cellular_processes	Cell_growth	0.0014605	0.0023419	0.00055698	0.0042831	0.00093118	0.0018767	0.0016677	0.0064888	0.001448	0.0010578	0.0047065	0.0024961	0.0062182	0.0057005	0.0040786	0.0012239	0.002214	0.002536	0.0047171	0.0058869	0.0069858	0.00097946	0.0063496	0.0027412
09190_Not_Included_in_Pathway_or_Brite	09193_Unclassified:_signaling_and_cellular_processes	Cell_motility	1.445e-05	2.8075e-06	0.00051284	0.00053998	7.2068e-07	0	2.3345e-07	0.0003027	1.0969e-07	2.1888e-06	2.3108e-07	0.00080756	0.00017417	0.00044641	3.5767e-07	0.00057136	2.0029e-05	0.00032151	0.0001153	0.00021205	0.00010324	0	0.00011388	0.00077819
09160_Human_Diseases	09161_Cancer:_overview	Central_carbon_metabolism_in_cancer	0.0015159	0.0032412	0.00051294	0.0014295	0.0014072	0.002073	0.0021204	0.0013201	0.0020255	0.0008834	0.0019829	0.0013221	0.0012311	0.0012347	0.0017506	0.0010089	0.0018871	0.0014037	0.0012899	0.0013891	0.0015567	0.0017409	0.0015068	0.0012582
09160_Human_Diseases	09174_Infectious_disease:_parasitic	Chagas_disease	0	0	3.7562e-05	8.2259e-05	0	0	0	2.7558e-07	0	0	1.2173e-05	0.00010202	7.9991e-06	5.2467e-05	0	0.0001143	2.5356e-07	4.2029e-05	3.5686e-06	1.1868e-05	1.5653e-06	8.1712e-05	1.7612e-05	9.8982e-05
09180_Brite_Hierarchies	09182_Protein_families:_genetic_information_processing	Chaperones_and_folding_catalysts	0.0032544	0.0058369	0.0052841	0.0069813	0.0042874	0.0042363	0.0046741	0.003726	0.0041281	0.0021763	0.0047088	0.0095691	0.0038531	0.0047	0.0045077	0.009049	0.0059752	0.00679	0.0047342	0.004253	0.0045602	0.0058627	0.0047794	0.0091838
09160_Human_Diseases	09161_Cancer:_overview	Chemical_carcinogenesis_-_DNA_adducts	5.522e-05	7.9802e-05	0.0011417	0.0008266	0.00023731	1.7001e-06	7.1269e-07	7.3265e-07	2.0724e-06	8.6471e-05	1.643e-06	0.0011783	7.6988e-05	0.00038315	0.00016001	0.0013822	5.6892e-06	0.00054615	3.565e-05	4.8018e-05	1.4665e-07	0.00025137	0	0.0012138
09160_Human_Diseases	09161_Cancer:_overview	Chemical_carcinogenesis_-_reactive_oxygen_species	0.00041159	0.00060987	0.0024417	0.0015532	0.00046285	0.0004833	0.00050411	0.00011546	0.00045025	0.00037998	0.00035614	0.0018238	0.0002424	0.0006601	0.00057317	0.0021606	0.00052835	0.00097357	0.00049523	0.00026984	0.00018713	0.0013403	0.00035722	0.0018346
09160_Human_Diseases	09161_Cancer:_overview	Chemical_carcinogenesis_-_receptor_activation	8.952e-05	8.6309e-05	0.0012924	0.00099024	0.00024102	5.2649e-06	1.3022e-06	0.00012501	2.969e-06	0.00011767	7.7897e-05	0.0013334	0.00019599	0.00051679	0.00023389	0.001522	3.4436e-05	0.00061055	0.00012116	0.00016221	0.00011954	0.0003024	0.00012782	0.0013802
09100_Metabolism	09111_Xenobiotics_biodegradation_and_metabolism	Chloroalkane_and_chloroalkene_degradation	0.00043288	0.00064147	0.00025777	0.00066914	0.00018957	0.00054527	0.00055865	0.00036109	0.00080692	0.00022322	0.000783	0.00067375	0.0004119	0.00038359	0.00062599	0.00054592	0.00036144	0.00054398	0.00052907	0.00050183	0.00071677	0.00023277	0.00049556	0.000568
09100_Metabolism	09111_Xenobiotics_biodegradation_and_metabolism	Chlorocyclohexane_and_chlorobenzene_degradation	0.00041784	0.00081627	0.00032063	0.00022458	0.00019254	0.00054698	0.00052591	4.8394e-06	0.0007578	0.00025183	0.00038423	0.00060937	1.8435e-05	7.4907e-05	0.0001667	0.00033542	0.00053736	0.00030046	0.0001204	5.6571e-05	2.579e-05	0.00031517	0.00017362	0.00058527
09150_Organismal_Systems	09154_Digestive_system	Cholesterol_metabolism	1.7046e-06	0	0	9.7527e-05	1.4702e-05	9.3332e-07	0	0.00013544	0	0	7.5275e-05	4.5489e-05	0.00012417	0.00011225	7.8287e-05	3.4304e-06	0.0002818	2.9292e-05	0.00010985	0.00014263	0.00018059	0.0001554	0.0001708	4.1423e-05
09160_Human_Diseases	09161_Cancer:_overview	Choline_metabolism_in_cancer	0	0	0	8.7114e-05	0	0	0	0	0	0	0	0	6.9851e-07	0	0	2.7301e-06	0	0	0	0	0	6.9629e-05	0	0
09180_Brite_Hierarchies	09182_Protein_families:_genetic_information_processing	Chromosome_and_associated_proteins	0.0088952	0.015631	0.0074709	0.010963	0.0093392	0.011883	0.012566	0.0081604	0.012286	0.0054925	0.012625	0.012406	0.0081422	0.0090308	0.010684	0.011235	0.0107	0.010545	0.010853	0.0090668	0.01044	0.0096853	0.0095438	0.012214
09100_Metabolism	09101_Carbohydrate_metabolism	Citrate_cycle_(TCA_cycle)	0.0049955	0.0095285	0.0019435	0.0032354	0.0010874	0.0069367	0.006588	0.0012048	0.0067249	0.0030419	0.0047371	0.0037295	0.0014624	0.0017147	0.0026958	0.0042666	0.0023314	0.0025542	0.0021295	0.0013685	0.001541	0.002436	0.0018982	0.003668
09160_Human_Diseases	09165_Substance_dependence	Cocaine_addiction	0	0	9.5192e-05	6.6069e-07	0	0	0	0	0	0	0	0	0	0	0	0	0	0	0	0	0	3.5049e-05	2.6551e-05	0
09190_Not_Included_in_Pathway_or_Brite	09191_Unclassified:_metabolism	Cofactor_metabolism	0.00023855	0.00029323	0.00052888	0.00087132	0.00018407	0.00027382	0.00027077	0.00029482	0.00028045	0.00018011	0.00034994	0.00092884	0.00036891	0.0005091	0.00041469	0.0013973	0.0001389	0.00063143	0.00030031	0.0002684	0.00038932	0.00023203	0.00024849	0.0010041
09160_Human_Diseases	09162_Cancer:_specific_types	Colorectal_cancer	0	0	0	4.0336e-06	0	0	0	0	0	0	0	0	8.3169e-07	0	0	0	0	0	0	0	0	0	0	0
09160_Human_Diseases	09172_Infectious_disease:_viral	Coronavirus_disease_-_COVID-19	0	0	0	1.7693e-05	1.3079e-06	0	0	0	0	0	1.3431e-07	4.6877e-06	5.12e-06	3.1086e-05	5.0786e-06	4.3322e-06	4.3544e-06	1.277e-05	1.2177e-05	0	0	0.00086038	0	0
09160_Human_Diseases	09167_Endocrine_and_metabolic_disease	Cushing_syndrome	0.00013927	0.00047575	0.00012282	7.0555e-05	2.7773e-06	0.00023321	0.0002303	1.6509e-06	0.00022386	9.6068e-05	0.00014028	0.00010417	8.2528e-06	2.4759e-05	5.5714e-07	0.00011736	4.0706e-07	4.4303e-05	8.5982e-05	1.3949e-05	1.3227e-05	7.8444e-05	2.5975e-05	8.8171e-05
09100_Metabolism	09106_Metabolism_of_other_amino_acids	Cyanoamino_acid_metabolism	0.00037978	0.00059848	0.00046479	0.0012045	0.0008762	0.00052262	0.00057275	0.0012952	0.00048764	0.0002737	0.00072535	0.00099342	0.0013543	0.0012802	0.00096405	0.00099791	0.00098003	0.0011274	0.0010383	0.0011555	0.0010577	0.00092065	0.00097757	0.0011534
09100_Metabolism	09105_Amino_acid_metabolism	Cysteine_and_methionine_metabolism	0.0043927	0.00797	0.0035821	0.0063385	0.0071671	0.0055418	0.0058376	0.0050745	0.0072012	0.0027955	0.0060914	0.0067424	0.0051616	0.0055149	0.0065547	0.0068694	0.007276	0.0060257	0.0067625	0.0052331	0.0059309	0.0077888	0.0064822	0.0067631
09180_Brite_Hierarchies	09181_Protein_families:_metabolism	Cytochrome_P450	0	0	0	3.402e-07	0	0	0	0	0	7.0434e-06	0	0	0	0	2.7959e-07	0	0	0	0	0	0	6.3384e-05	1.3586e-05	0
09180_Brite_Hierarchies	09183_Protein_families:_signaling_and_cellular_processes	Cytoskeleton_proteins	0.0012695	0.0019597	0.0012808	0.0021749	0.00079573	0.0017626	0.0016993	0.0023276	0.0011719	0.0009055	0.0027105	0.0020949	0.0022538	0.002035	0.0014228	0.001195	0.0016997	0.0013252	0.0022159	0.0026038	0.0028942	0.0015501	0.0024448	0.0019269
09100_Metabolism	09106_Metabolism_of_other_amino_acids	D-Amino_acid_metabolism	0.0025224	0.0046938	0.0011391	0.0024253	0.0015742	0.0034679	0.0035182	0.001353	0.0033964	0.0015488	0.00305	0.0025167	0.0014756	0.0017615	0.0029418	0.0024124	0.0029716	0.0021659	0.0020591	0.0016238	0.0020552	0.0022756	0.0020597	0.0023498
09180_Brite_Hierarchies	09182_Protein_families:_genetic_information_processing	DNA_repair_and_recombination_proteins	0.012277	0.022135	0.0090149	0.015374	0.014998	0.016405	0.017599	0.012293	0.015458	0.0075773	0.016025	0.018698	0.013406	0.012815	0.01824	0.016582	0.023108	0.017974	0.018325	0.013949	0.013818	0.019341	0.015245	0.018262
09120_Genetic_Information_Processing	09124_Replication_and_repair	DNA_replication	0.0029683	0.0050543	0.0017318	0.0036347	0.0033744	0.003727	0.00399	0.0045487	0.0031728	0.0018252	0.0036791	0.0034125	0.0054162	0.0041974	0.004403	0.0029171	0.0042186	0.0044342	0.0042851	0.0045886	0.0040412	0.0038172	0.0038967	0.003924
09180_Brite_Hierarchies	09182_Protein_families:_genetic_information_processing	DNA_replication_proteins	0.0053486	0.0095589	0.003153	0.0060478	0.0063221	0.0068906	0.0073608	0.0061176	0.0079176	0.0032406	0.0065678	0.0063596	0.007024	0.0058766	0.00681	0.0061329	0.0075596	0.0067989	0.0069505	0.00659	0.0060744	0.0065077	0.0060412	0.0065615
09160_Human_Diseases	09166_Cardiovascular_disease	Diabetic_cardiomyopathy	0.001179	0.0019802	0.0011384	0.00079946	0.00096339	0.0015806	0.0015955	0.00029901	0.0015384	0.00072968	0.0011146	0.0010478	0.00037488	0.00041399	0.0014409	0.0010172	0.0014157	0.0010886	0.00074449	0.00050126	0.00052067	0.0019545	0.00068108	0.00088072
09100_Metabolism	09111_Xenobiotics_biodegradation_and_metabolism	Dioxin_degradation	0.00025131	0.00037875	1.3945e-05	0.00034463	0.00036486	0.00030492	0.00035721	0.00050142	0.00030396	0.00015341	0.0001856	0.00045967	0.00013156	0.00031442	0.00018022	0.00038324	0.00038687	0.00024884	0.00035951	0.0003496	0.00018714	0.00027704	0.00028472	0.00049948
09180_Brite_Hierarchies	09183_Protein_families:_signaling_and_cellular_processes	Domain-containing_proteins_not_elsewhere_classified	0	0	0	0	0	0	0	0	0	0	0	0	0	6.4273e-07	0	0	0	0	8.4013e-07	0	0	0	0	0
09150_Organismal_Systems	09156_Nervous_system	Dopaminergic_synapse	0	0	9.5192e-05	6.6069e-07	0	0	0	0	0	0	0	0	0	2.8019e-07	0	0	0	0	0	0	0	0.00012693	2.6551e-05	0
09100_Metabolism	09111_Xenobiotics_biodegradation_and_metabolism	Drug_metabolism_-_cytochrome_P450	0.00028141	0.00040252	0.0013368	0.00097129	0.00036518	0.00028248	0.00028414	4.1003e-06	0.00028689	0.00020902	0.00016745	0.0014032	0.00010891	0.00044176	0.00031297	0.0016265	1.547e-05	0.00074602	7.4055e-05	7.6203e-05	1.7528e-05	0.0004137	1.7312e-05	0.0014026
09100_Metabolism	09111_Xenobiotics_biodegradation_and_metabolism	Drug_metabolism_-_other_enzymes	0.0015201	0.0034972	0.0018666	0.0025972	0.0021057	0.001981	0.0023397	0.0017386	0.0019635	0.0011174	0.0025029	0.0033081	0.0017159	0.0020453	0.0025722	0.0030151	0.00309	0.0028848	0.0025243	0.0019637	0.0024385	0.0028678	0.0021523	0.0032427
09160_Human_Diseases	09176_Drug_resistance:_antineoplastic	EGFR_tyrosine_kinase_inhibitor_resistance	0	0	0	0	1.3079e-06	0	0	0	0	0	0	0	0	2.0741e-07	0	7.4363e-07	1.6099e-07	1.1743e-06	4.0892e-07	0	0	3.1278e-05	0	0
09150_Organismal_Systems	09155_Excretory_system	Endocrine_and_other_factor-regulated_calcium_reabsorption	0	0	0	0	0	0	0	0	0	0	0	0	0	0	0	1.83301e-07	0	0	0	0	0	1.42261e-05	0	0
09140_Cellular_Processes	09141_Transport_and_catabolism	Endocytosis	0	0	0	8.7113e-05	0	0	0	0	0	0	0	0	6.9851e-07	0	0	2.9134e-06	0	0	0	0	0	0.0001585	0	0
09190_Not_Included_in_Pathway_or_Brite	09191_Unclassified:_metabolism	Energy_metabolism	0.00087891	0.0015557	0.0013491	0.0027962	0.00071416	0.0011869	0.0011886	0.0012271	0.0010592	0.00058937	0.0016531	0.0031446	0.0015022	0.0014823	0.0022689	0.0039112	0.0017144	0.0034936	0.0018248	0.001641	0.0021719	0.0011583	0.002094	0.0030384
09190_Not_Included_in_Pathway_or_Brite	09191_Unclassified:_metabolism	Enzymes_with_EC_numbers	0.019012	0.034648	0.013816	0.027449	0.013397	0.02494	0.02492	0.024379	0.023915	0.011856	0.025752	0.031905	0.022836	0.023759	0.020931	0.02959	0.031403	0.025253	0.022671	0.022821	0.024032	0.020637	0.025799	0.03174
09160_Human_Diseases	09171_Infectious_disease:_bacterial	Epithelial_cell_signaling_in_Helicobacter_pylori_infection	0.00052892	0.00077896	0.00021232	0.00042721	0.00099684	0.0007499	0.00077319	0.00036062	0.00070821	0.00028205	0.00073944	0.00061671	0.00037661	0.00041432	0.00088331	0.00057927	0.00069901	0.00071181	0.00061523	0.00045535	0.00067664	0.00076341	0.0005075	0.00060526
09160_Human_Diseases	09172_Infectious_disease:_viral	Epstein-Barr_virus_infection	0	0	0	4.0336e-06	0	0	0	0	0	0	0	0	8.3169e-07	0	0	0	0	0	0	0	0	4.8413e-05	0	0
09150_Organismal_Systems	09152_Endocrine_system	Estrogen_signaling_pathway	3.43e-05	2.9469e-06	0.00015068	0.00016364	3.7187e-06	3.5648e-06	5.8954e-07	0.00012428	8.9662e-07	3.1197e-05	7.6254e-05	0.00015505	0.00011902	0.00013366	7.3877e-05	0.00013988	2.8746e-05	6.4398e-05	8.5507e-05	0.00011419	0.0001194	5.1032e-05	0.00012782	0.00016645
09100_Metabolism	09103_Lipid_metabolism	Ether_lipid_metabolism	4.4419e-06	2.1876e-05	0.00034488	0.00020162	8.5719e-06	0	0	0	7.7716e-07	1.7846e-05	0	0.0001431	1.1062e-05	6.9187e-05	0	0.00017637	0	0.00015733	0	3.6407e-06	0	0.00018864	1.2877e-05	0.00015032
09100_Metabolism	09111_Xenobiotics_biodegradation_and_metabolism	Ethylbenzene_degradation	2.6435e-06	3.2751e-06	0	4.6738e-05	0	0	0	0.00014132	1.6149e-07	3.7209e-06	8.1311e-05	3.2125e-05	0.00010851	9.8493e-05	4.9263e-06	1.3599e-06	8.6941e-06	3.9326e-05	7.8971e-05	0.00012088	0.00019469	0	7.7297e-05	4.5909e-05
09180_Brite_Hierarchies	09183_Protein_families:_signaling_and_cellular_processes	Exosome	0.0064066	0.01318	0.0064527	0.0082018	0.0064303	0.0085017	0.0084967	0.006667	0.0081165	0.004271	0.0086785	0.0086661	0.0065508	0.0067312	0.0082276	0.0072727	0.0086587	0.0073849	0.0077703	0.0070178	0.0079971	0.0090007	0.0073993	0.0083839
09150_Organismal_Systems	09154_Digestive_system	Fat_digestion_and_absorption	0.00045212	0.0006211	0.00046421	0.00052432	3.7463e-05	0.00057735	0.00052085	0.00011372	0.00059127	0.00027203	0.00033858	0.0006707	0.00020091	0.00021683	0.00060776	0.00064826	0.00032848	0.00047622	0.00025363	0.00013502	7.0286e-05	0.00026626	0.00017037	0.00063649
09100_Metabolism	09103_Lipid_metabolism	Fatty_acid_biosynthesis	0.0028284	0.0048335	0.0024311	0.0026676	0.0032651	0.0041761	0.0043991	0.0018058	0.003432	0.0018312	0.0038357	0.0030699	0.001925	0.0020963	0.0033934	0.0028644	0.0046307	0.0030572	0.0027733	0.0022611	0.0027047	0.0033651	0.0027598	0.0028321
09100_Metabolism	09103_Lipid_metabolism	Fatty_acid_degradation	0.00090473	0.0013285	0.0020975	0.0019011	0.00024304	0.0011266	0.0010803	0.00091273	0.0014004	0.00059301	0.001306	0.0021703	0.0010898	0.0011876	0.0016947	0.0017769	0.00086101	0.0015119	0.001048	0.0010186	0.0010859	0.0008388	0.00097819	0.0020724
09100_Metabolism	09103_Lipid_metabolism	Fatty_acid_elongation	0	3.4424e-05	1.1302e-05	8.2646e-05	0.00033322	6.0479e-06	3.1012e-05	0.0001468	6.3763e-06	0	8.5826e-05	4.918e-05	0.00012109	0.00010169	7.3167e-05	3.3861e-06	2.9623e-05	4.3943e-05	9.1459e-05	0.00012355	0.00012994	0.00042207	7.8967e-05	4.7588e-05
09150_Organismal_Systems	09151_Immune_system	Fc_gamma_R-mediated_phagocytosis	0	0	0	8.7114e-05	0	0	0	0	0	0	0	0	6.9851e-07	0	0	2.7301e-06	0	0	0	0	0	4.9009e-05	0	0
09140_Cellular_Processes	09143_Cell_growth_and_death	Ferroptosis	0.00025738	0.00028894	0.00035223	0.00021195	3.9905e-06	0.00036739	0.00028591	2.0958e-06	0.00088424	0.00019259	0.00024628	0.00031231	4.1258e-05	0.00016554	7.2771e-05	0.0003685	0.00028487	6.4979e-05	4.9143e-05	5.6179e-05	2.8325e-05	0.00028824	0.00015269	0.0002789
09140_Cellular_Processes	09142_Cell_motility	Flagellar_assembly	0.00056628	0.00092158	0.0042338	0.0043853	0.00061586	0.00051797	0.00055848	0.005263	0.00052564	0.00051968	0.0032825	0.001442	0.0051825	0.0055046	0.0038331	0.0033869	0.0029121	0.0036456	0.0038896	0.0049058	0.0064732	0.0013483	0.0043619	0.0019281
09100_Metabolism	09110_Biosynthesis_of_other_secondary_metabolites	Flavonoid_biosynthesis	0.00016199	0.00026092	4.2306e-05	0.00016764	0.00018095	0.00024493	0.00026881	0.00012672	0.00022904	9.5613e-05	0.00023227	0.0001638	0.00013078	0.00013886	0.00026381	0.00011541	0.00030608	0.00018787	0.00023643	0.00016196	0.00019944	0.00022312	0.00019124	0.00014068
09160_Human_Diseases	09166_Cardiovascular_disease	Fluid_shear_stress_and_atherosclerosis	0.00054441	0.00075426	0.0018633	0.0018281	0.00089927	0.00058521	0.00063672	0.00054796	0.00056088	0.00041948	0.00077299	0.0021982	0.00063993	0.0010516	0.0010336	0.0022763	0.00042466	0.0012854	0.0008556	0.00073608	0.00078862	0.00096176	0.00065418	0.0022099
09100_Metabolism	09111_Xenobiotics_biodegradation_and_metabolism	Fluorobenzoate_degradation	2.2471e-05	1.2466e-05	0.00019407	0.00039932	2.7338e-06	0	0	0	5.098e-07	2.1508e-05	0	0.0010024	1.025e-05	3.8801e-05	8.0224e-07	0.00055028	2.3452e-07	0.00018401	1.9168e-07	3.0683e-05	0	9.1911e-06	0	0.00096258
09100_Metabolism	09108_Metabolism_of_cofactors_and_vitamins	Folate_biosynthesis	0.003847	0.0066429	0.002214	0.0027352	0.0035255	0.0053221	0.0054344	0.0011841	0.005186	0.0024311	0.0047742	0.0037935	0.0013875	0.0018937	0.0034471	0.0034677	0.0038221	0.0032724	0.0033532	0.0021925	0.0034987	0.0038586	0.0029509	0.0034876
09130_Environmental_Information_Processing	09132_Signal_transduction	FoxO_signaling_pathway	0.00033799	0.00050967	0.00060993	0.00037431	0.00018293	0.00048065	0.00050031	0.00011503	0.00044231	0.00025495	0.00035355	0.00038246	0.00013632	0.00019023	0.00021962	0.00049867	0.00050983	0.00023757	0.00031534	0.00019847	0.00018148	0.00058283	0.00030988	0.00037875
09100_Metabolism	09101_Carbohydrate_metabolism	Fructose_and_mannose_metabolism	0.0021204	0.0041111	0.001645	0.0061816	0.0022146	0.0027152	0.0029423	0.0055783	0.0027054	0.0016038	0.003403	0.0094477	0.0056053	0.0053188	0.0053031	0.0060026	0.010745	0.0062506	0.0050061	0.0054975	0.0052528	0.0047606	0.0056741	0.0086938
09190_Not_Included_in_Pathway_or_Brite	09194_Poorly_characterized	Function_unknown	0.0079821	0.013055	0.014573	0.014573	0.006705	0.010387	0.010798	0.0093621	0.010089	0.0051115	0.012007	0.017197	0.0095657	0.011191	0.0098879	0.01749	0.015329	0.012378	0.012806	0.010255	0.011608	0.011087	0.011711	0.016632
09150_Organismal_Systems	09156_Nervous_system	GABAergic_synapse	4.3295e-05	3.1554e-05	0.00095171	0.00048389	0.00044099	0.00021412	3.6414e-05	0.00040061	1.5616e-05	0.00013229	0.00026707	0.00049622	0.00028506	0.00043534	0.00034497	0.00052204	0.00031651	0.0004382	0.00038601	0.00041443	0.00050255	0.00045852	0.0004519	0.00047679
09180_Brite_Hierarchies	09183_Protein_families:_signaling_and_cellular_processes	GTP-binding_proteins	0	0	0	0	0	0	0	0	0	0	0	0	0	0	0	1.833e-07	0	0	0	0	0	3.9792e-05	0	0
09100_Metabolism	09101_Carbohydrate_metabolism	Galactose_metabolism	0.0019025	0.003346	0.00056815	0.0049813	0.0028274	0.0026451	0.0030792	0.0074282	0.0026144	0.0011393	0.0041983	0.0047164	0.0072343	0.0064906	0.0032542	0.0035865	0.0054978	0.0058451	0.0050311	0.0067114	0.0068676	0.0045749	0.0077716	0.0055434
09190_Not_Included_in_Pathway_or_Brite	09194_Poorly_characterized	General_function_prediction_only	0.0043165	0.0062082	0.0063088	0.0064819	0.0039397	0.005451	0.0055623	0.0034929	0.0050962	0.0026026	0.0045042	0.0096419	0.0041248	0.0051379	0.0036198	0.010345	0.0056091	0.0078673	0.0037987	0.003857	0.003226	0.0055561	0.0042349	0.0096052
09100_Metabolism	09109_Metabolism_of_terpenoids_and_polyketides	Geraniol_degradation	1.6862e-05	3.6503e-05	0.00038309	0.00055009	4.6334e-06	3.0927e-06	4.5955e-07	0.00043428	2.9461e-07	2.5286e-05	0.00025039	0.00053248	0.00042011	0.00041228	0.00029172	0.00046945	0.00011213	0.00038434	0.00028497	0.00038395	0.00044362	3.1301e-05	0.00023804	0.00055738
09100_Metabolism	09112_Not_included_in_regular_maps	Global_maps_only	0.00020002	0.00030566	3.7473e-05	0.00033627	0.00020767	0.00028056	0.00029697	0.00016718	0.00026712	0.00011397	0.0002776	0.00046948	0.00015258	0.00020493	0.00028285	0.0003089	0.00061605	0.00031782	0.00025532	0.00020011	0.00023326	0.00033618	0.00027752	0.00045474
09150_Organismal_Systems	09152_Endocrine_system	Glucagon_signaling_pathway	0.0012717	0.002555	0.00027652	0.0016831	0.0014966	0.0016261	0.0016459	0.0014575	0.0015931	0.00075201	0.001777	0.0013797	0.0013229	0.0013446	0.001788	0.0013885	0.0016275	0.0015529	0.0013516	0.0014846	0.0018765	0.0017075	0.00149	0.0013814
09100_Metabolism	09110_Biosynthesis_of_other_secondary_metabolites	Glucosinolate_biosynthesis	0.00041427	0.00087071	0.00026416	0.00029111	0.00043175	0.00053247	0.00057107	0.00027645	0.00052695	0.00024725	0.0005155	0.00033695	0.00026762	0.00026285	0.00042104	0.00030699	0.00029756	0.0004199	0.00040035	0.00030161	0.00028475	0.00041983	0.00029091	0.0003571
09150_Organismal_Systems	09156_Nervous_system	Glutamatergic_synapse	4.3295e-05	3.1554e-05	0.00095171	0.000571	0.00039128	0.00021412	3.6239e-05	0.00040026	1.5616e-05	0.00013229	0.00026707	0.0004799	0.00028576	0.00043534	0.00034497	0.00052477	0.00031651	0.00039907	0.00038601	0.00041443	0.00050255	0.00044999	0.0004188	0.00047629
09100_Metabolism	09106_Metabolism_of_other_amino_acids	Glutathione_metabolism	0.0015144	0.0030209	0.0028749	0.0028274	0.0011843	0.0020026	0.0021473	0.0012195	0.0019405	0.0010001	0.0019519	0.0040919	0.0013352	0.0019731	0.0015648	0.0044861	0.0015962	0.0024196	0.001494	0.0013586	0.0013196	0.0017889	0.0013261	0.0039978
09190_Not_Included_in_Pathway_or_Brite	09191_Unclassified:_metabolism	Glycan_metabolism	0.00040138	0.00081624	0.0010822	0.00071476	7.244e-05	0.00052545	0.00051704	0.00076174	0.00051921	0.00029662	0.0006843	0.00081017	0.00061725	0.00071167	0.00016118	0.00094359	0.00080118	0.00057647	0.00069619	0.00074772	0.00070779	0.00053264	0.00075068	0.00076385
09100_Metabolism	09103_Lipid_metabolism	Glycerolipid_metabolism	0.0037939	0.0062616	0.0011149	0.0027573	0.0020268	0.0048959	0.0049442	0.0025127	0.0049543	0.0022684	0.0046026	0.0038077	0.0022214	0.0023656	0.0032303	0.0020134	0.0048094	0.0031391	0.0030262	0.0028457	0.003652	0.0034558	0.0034717	0.0035689
09100_Metabolism	09103_Lipid_metabolism	Glycerophospholipid_metabolism	0.0032605	0.0054501	0.0023831	0.0038056	0.0021467	0.0043723	0.004478	0.0025555	0.0041966	0.0019225	0.0041486	0.0043997	0.0025215	0.0030846	0.002847	0.0037707	0.0052434	0.0034163	0.0032599	0.0029301	0.0035967	0.0034605	0.0034175	0.0042635
09100_Metabolism	09105_Amino_acid_metabolism	Glycine,_serine_and_threonine_metabolism	0.0051936	0.010234	0.0040011	0.0050378	0.0037353	0.0070562	0.0070624	0.0034473	0.0068284	0.003025	0.0060859	0.0060089	0.0034893	0.0039463	0.0045973	0.0060647	0.0045921	0.0049678	0.0042681	0.0037579	0.0041373	0.0051891	0.004029	0.0061737
09100_Metabolism	09101_Carbohydrate_metabolism	Glycolysis_/_Gluconeogenesis	0.0060546	0.011535	0.0024621	0.0088534	0.0046206	0.0079318	0.0080557	0.0084056	0.0080497	0.0036039	0.0083139	0.0091135	0.0079398	0.007908	0.0074129	0.0079502	0.01062	0.0078183	0.0076153	0.0079967	0.0083944	0.0070644	0.0080875	0.0094651
09180_Brite_Hierarchies	09183_Protein_families:_signaling_and_cellular_processes	Glycosaminoglycan_binding_proteins	1.1689e-05	6.3306e-06	0.0002119	0.0001204	9.0362e-06	0	0	0	5.7446e-07	2.8724e-05	0	0.00012688	4.6142e-05	3.1768e-05	0	0.00049744	0	0.00023382	1.2659e-05	3.2178e-06	2.2653e-06	2.109e-05	0	0.00010116
09100_Metabolism	09107_Glycan_biosynthesis_and_metabolism	Glycosaminoglycan_degradation	3.5699e-06	3.2105e-06	3.1893e-05	0.00018015	4.1525e-07	0	1.6542e-07	0.00025428	3.5935e-07	6.1974e-06	1.7523e-05	0.00022922	0.00014237	0.00031063	0.00012986	0.00025707	0.00031391	0.00015758	0.00021677	0.00020022	9.7811e-05	0.00016362	0.00020553	0.00016624
09100_Metabolism	09107_Glycan_biosynthesis_and_metabolism	Glycosphingolipid_biosynthesis_-_ganglio_series	1.8121e-06	0	0	6.3647e-05	1.8548e-07	0	1.6542e-07	0.00011979	0	0	2.14e-06	7.0166e-05	1.3533e-05	0.00015401	2.6601e-07	8.1355e-05	0.00028349	3.4202e-05	7.2025e-05	0.00011132	4.7527e-05	9.0116e-05	0.00012383	3.1173e-05
09100_Metabolism	09107_Glycan_biosynthesis_and_metabolism	Glycosphingolipid_biosynthesis_-_globo_and_isoglobo_series	1.1058e-05	0	0	0.00043104	2.4888e-06	1.691e-06	8.0308e-07	0.00077074	3.6298e-07	5.4826e-06	0.00019431	0.00038847	0.00054898	0.00064608	0.00016289	0.00030576	0.00033115	0.00040259	0.00040816	0.00057765	0.00054531	9.0116e-05	0.00042094	0.0004519
09180_Brite_Hierarchies	09183_Protein_families:_signaling_and_cellular_processes	Glycosylphosphatidylinositol_(GPI)-anchored_proteins	0.00020041	0.00026411	0.00042051	0.00051086	3.2502e-06	0.00025419	0.00024699	0.00026071	0.0002759	0.00014061	0.00031502	0.00052745	0.00027046	0.00030977	0.00026449	0.00045031	0.00035551	0.00026316	0.00028768	0.00026467	0.00036327	0.00017772	0.00037709	0.00051093
09180_Brite_Hierarchies	09181_Protein_families:_metabolism	Glycosyltransferases	0.0017902	0.0033121	0.0011938	0.0018133	0.0017246	0.0023608	0.0024065	0.0012052	0.0023561	0.001157	0.0020731	0.0024285	0.001339	0.0014727	0.0021963	0.0022079	0.0021041	0.0025657	0.0015498	0.0013646	0.0015919	0.0026232	0.0017223	0.0021686
09100_Metabolism	09101_Carbohydrate_metabolism	Glyoxylate_and_dicarboxylate_metabolism	0.0036059	0.0069729	0.0044312	0.0042262	0.0019536	0.0049232	0.0046533	0.0020915	0.0045932	0.002297	0.0038179	0.0048826	0.002012	0.0027176	0.0028408	0.0046062	0.0036976	0.0038235	0.0029927	0.0023697	0.0024072	0.0035391	0.0027203	0.0049896
09150_Organismal_Systems	09152_Endocrine_system	GnRH_signaling_pathway	0	0	0	8.7114e-05	0	0	0	0	0	0	0	0	6.9851e-07	0	0	2.7301e-06	0	0	0	0	0	3.5858e-05	0	0
09130_Environmental_Information_Processing	09132_Signal_transduction	HIF-1_signaling_pathway	0.0018648	0.0034187	0.00052794	0.0012672	0.0014807	0.0024426	0.0023963	0.00093666	0.0024066	0.0011028	0.0021611	0.0014126	0.00094786	0.0009269	0.0020036	0.0011241	0.0020609	0.0014692	0.0013712	0.0011877	0.0013523	0.0018662	0.0013509	0.0012185
09130_Environmental_Information_Processing	09132_Signal_transduction	Hedgehog_signaling_pathway	0	0	0	1.1945e-05	0	0	0	0	0	0	0	0	4.5358e-07	0	0	0	0	0	0	0	0	0	0	0
09130_Environmental_Information_Processing	09132_Signal_transduction	Hedgehog_signaling_pathway_-_fly	0	0	0	1.1945e-05	0	0	0	0	0	0	0	0	4.5358e-07	0	0	0	0	0	0	0	0	0	0	0
09160_Human_Diseases	09172_Infectious_disease:_viral	Hepatitis_B	0	0	0	4.0336e-06	0	0	0	0	0	0	0	0	8.3169e-07	0	0	0	0	0	0	0	0	2.4203e-05	0	0
09160_Human_Diseases	09172_Infectious_disease:_viral	Hepatitis_C	0	0	0	4.0336e-06	0	0	0	0	0	0	0	0	8.3169e-07	2.8019e-07	0	0	0	0	0	0	0	6.3586e-05	0	0
09160_Human_Diseases	09162_Cancer:_specific_types	Hepatocellular_carcinoma	6.128e-05	8.3824e-05	0.0013993	0.00094041	0.0002732	2.6455e-06	3.1315e-06	7.3265e-07	7.0016e-06	9.241e-05	1.643e-06	0.0013209	9.479e-05	0.00043808	0.00035012	0.0015222	1.5782e-05	0.0006852	0.00017754	7.7224e-05	5.9325e-06	0.00026139	2.4997e-05	0.001348
09160_Human_Diseases	09172_Infectious_disease:_viral	Herpes_simplex_virus_1_infection	0	0	0	4.0336e-06	0	0	0	0	0	0	0	0	8.3169e-07	0	0	0	0	0	0	0	0	7.6485e-05	0	0
09130_Environmental_Information_Processing	09132_Signal_transduction	Hippo_signaling_pathway	0	0	0	0	0	0	0	0	0	0	0	0	0	2.8019e-07	0	0	0	0	0	0	0	9.1886e-05	0	0
09130_Environmental_Information_Processing	09132_Signal_transduction	Hippo_signaling_pathway_-_fly	0	0	0	0	0	0	0	0	0	0	0	0	0	2.8019e-07	0	0	0	0	0	0	0	4.5752e-05	0	0
09100_Metabolism	09105_Amino_acid_metabolism	Histidine_metabolism	0.0014698	0.0021688	0.0015568	0.0018803	0.001542	0.0017321	0.0016563	0.0017015	0.0018208	0.0009159	0.0022905	0.0017285	0.0017611	0.0018472	0.0024754	0.0016376	0.00042488	0.0018918	0.0024479	0.0017072	0.0022071	0.0016862	0.0014952	0.0017088
09120_Genetic_Information_Processing	09124_Replication_and_repair	Homologous_recombination	0.0036435	0.0061096	0.0021352	0.0044705	0.0043754	0.0047818	0.0050936	0.0051385	0.0043753	0.0021744	0.0048272	0.0049724	0.006076	0.0049704	0.005715	0.0042916	0.0060685	0.0059626	0.0056014	0.0052499	0.0047613	0.0053431	0.0048081	0.0053474
09160_Human_Diseases	09172_Infectious_disease:_viral	Human_T-cell_leukemia_virus_1_infection	1.7046e-06	0	0	9.7527e-05	1.4702e-05	9.3332e-07	0	0.00013544	0	0	7.5275e-05	4.5489e-05	0.00012417	0.00011225	7.8287e-05	3.4304e-06	0.0002818	2.9292e-05	0.00010985	0.00014263	0.00018059	0.00014414	0.0001708	4.1423e-05
09160_Human_Diseases	09172_Infectious_disease:_viral	Human_cytomegalovirus_infection	0	0	0	4.0336e-06	0	0	0	0	0	0	0	0	8.3169e-07	0	0	0	0	0	0	0	0	0	0	0
09160_Human_Diseases	09172_Infectious_disease:_viral	Human_immunodeficiency_virus_1_infection	0	0	0	4.0336e-06	0	0	0	0	0	0	0	0	8.3169e-07	0	0	0	0	0	0	0	0	0	0	0
09160_Human_Diseases	09172_Infectious_disease:_viral	Human_papillomavirus_infection	0.00018239	0.00050071	8.8584e-05	0.00045964	0.00034567	0.00024603	0.00025514	0.0003994	0.00022244	0.00011588	0.00038997	0.0003541	0.00035432	0.00035555	0.00024279	0.00025755	0.00029914	0.00026	0.00034776	0.00040436	0.00050727	0.00040243	0.00036101	0.00032953
09160_Human_Diseases	09164_Neurodegenerative_disease	Huntington_disease	0.00059812	0.00082481	0.0010696	0.00058238	0.00027055	0.00079948	0.00080378	0.0002444	0.00077095	0.00041267	0.00069295	0.00074345	0.00026637	0.00035392	0.00039039	0.00075104	0.0003141	0.00043725	0.0004307	0.0003473	0.00042972	0.0012203	0.000374	0.00067422
09160_Human_Diseases	09166_Cardiovascular_disease	Hypertrophic_cardiomyopathy	0	0	0	1.7693e-05	0	0	0	0	0	0	1.3431e-07	0	7.0883e-07	0	0	0	0	0	0	0	0	0	0	0
09150_Organismal_Systems	09151_Immune_system	IL-17_signaling_pathway	3.43e-05	2.9469e-06	0.00015068	0.00016364	3.7187e-06	3.5648e-06	5.8954e-07	0.00012428	8.9662e-07	3.1197e-05	7.6254e-05	0.00015505	0.00011902	0.00013366	7.3877e-05	0.00013988	2.8746e-05	6.4398e-05	8.5507e-05	0.00011419	0.0001194	5.1032e-05	0.00012782	0.00016645
09100_Metabolism	09110_Biosynthesis_of_other_secondary_metabolites	Indole_alkaloid_biosynthesis	0	0	0	0	0	0	0	0	0	0	0	0	0	0	0	0	0	0	0	0	0	1.534e-05	2.2049e-05	0
09160_Human_Diseases	09172_Infectious_disease:_viral	Influenza_A	0	0	0	4.0336e-06	0	0	0	0	0	0	0	0	8.3169e-07	0	0	1.833e-07	0	0	0	0	0	3.206e-05	0	0
09100_Metabolism	09101_Carbohydrate_metabolism	Inositol_phosphate_metabolism	0.00041626	0.00064642	0.00060879	0.0013782	0.00042793	0.00055003	0.00057053	0.00026059	0.00053563	0.00026301	0.00057663	0.0025446	0.00036512	0.00065918	0.00051751	0.001993	0.0025389	0.00063543	0.00058684	0.00051006	0.00043053	0.001283	0.00090722	0.0024061
09100_Metabolism	09109_Metabolism_of_terpenoids_and_polyketides	Insect_hormone_biosynthesis	0	2.8619e-06	0	4.3445e-05	0	0	0	0.00010439	0	0	0	0	0.00010359	9.2556e-05	3.0162e-07	1.2755e-06	8.8542e-06	2.8397e-05	0.00011511	7.6202e-05	3.5177e-05	0	4.6081e-05	2.5801e-05
09160_Human_Diseases	09167_Endocrine_and_metabolic_disease	Insulin_resistance	0.00024717	0.00032448	0.00018069	0.00062559	0.00053124	0.00027492	0.00029959	0.00041969	0.00025466	0.00021508	0.00042463	0.00051379	0.00037864	0.00041673	0.00060806	0.00079384	0.00032304	0.00060888	0.00046578	0.00046579	0.0007766	0.00060034	0.00042134	0.00052828
09150_Organismal_Systems	09152_Endocrine_system	Insulin_signaling_pathway	5.7425e-05	3.7378e-05	0.00015093	0.00057684	0.00035145	2.2137e-05	3.1758e-05	0.00040032	8.2187e-06	7.0103e-05	0.00026072	0.00048787	0.00035604	0.00041736	0.00037471	0.00076201	0.00029471	0.00055086	0.00034186	0.00040901	0.0005923	0.00047536	0.00035616	0.0005167
09100_Metabolism	09110_Biosynthesis_of_other_secondary_metabolites	Isoflavonoid_biosynthesis	0	0	0	0	0	0	0	0	0	0	0	0	0	0	0	0	0	0	0	0	0	3.24202e-05	4.96334e-06	0
09100_Metabolism	09110_Biosynthesis_of_other_secondary_metabolites	Isoquinoline_alkaloid_biosynthesis	7.1875e-06	3.8127e-05	0.00016738	0.00033882	0.0001628	2.7605e-06	2.9043e-05	0.00026183	6.233e-06	1.7919e-05	0.00019402	0.00048809	0.00023596	0.00026113	0.00023022	0.00057238	0.00030305	0.00029013	0.00022205	0.00028343	0.00036935	0.00022165	0.0002646	0.0004854
09160_Human_Diseases	09172_Infectious_disease:_viral	Kaposi_sarcoma-associated_herpesvirus_infection	0	0	0	4.0336e-06	0	0	0	0	0	0	0	1.3554e-06	8.3169e-07	2.9142e-05	1.416e-06	0	1.3572e-06	0	3.6848e-06	0	0	4.9596e-05	0	0
09160_Human_Diseases	09171_Infectious_disease:_bacterial	Legionellosis	0.00058273	0.0010451	0.00045204	0.00070413	0.0005921	0.00075273	0.00078839	0.00078868	0.00070229	0.00040361	0.00078672	0.00052253	0.00073618	0.0006939	0.00061624	0.00055834	0.00061408	0.00060918	0.00077691	0.00073146	0.00079995	0.00067368	0.00065617	0.00058212
09100_Metabolism	09109_Metabolism_of_terpenoids_and_polyketides	Limonene_and_pinene_degradation	8.8376e-06	2.6764e-05	0.00022333	0.00035541	3.7702e-06	6.4526e-07	4.5955e-07	0.00025214	1.2329e-06	3.3171e-05	8.4023e-05	0.00033118	0.00028119	0.00030403	0.00017923	0.00030819	7.4297e-05	0.00028985	0.00022585	0.00021447	0.00015812	5.1838e-05	0.00014319	0.00035025
09100_Metabolism	09103_Lipid_metabolism	Linoleic_acid_metabolism	0	3.5048e-06	9.2271e-05	9.5651e-05	7.869e-07	0	0	0	4.6945e-07	3.9202e-06	0	0.00012524	9.4385e-06	9.1613e-05	0	0.00016139	0	0.0001428	0	3.6407e-06	0	1.212e-05	0	0.00014656
09160_Human_Diseases	09166_Cardiovascular_disease	Lipid_and_atherosclerosis	0.00043802	0.00055307	0.00056227	0.0005812	0.00053134	0.00050836	0.0005433	0.00038514	0.00046302	0.00035125	0.0005332	0.00061596	0.00038162	0.00042141	0.00057924	0.00068075	0.00061262	0.00049191	0.00051155	0.00044907	0.00049682	0.00070503	0.00053628	0.00063095
09180_Brite_Hierarchies	09181_Protein_families:_metabolism	Lipid_biosynthesis_proteins	0.0024562	0.0044742	0.0032965	0.0027417	0.002712	0.0036028	0.0037451	0.0013735	0.0028833	0.0016828	0.0031357	0.0030777	0.001486	0.0018741	0.0027685	0.0030334	0.0035609	0.0027577	0.0022758	0.0017962	0.0020438	0.0033034	0.0021473	0.0030732
09190_Not_Included_in_Pathway_or_Brite	09191_Unclassified:_metabolism	Lipid_metabolism	0	3.1028e-06	0.00016773	5.2192e-05	0	0	0	0	0	0	0	0.00010682	9.4027e-06	3.2156e-05	0	0.00022486	0	8.4479e-05	0	2.9571e-06	0	8.0065e-06	0	0.00011091
09100_Metabolism	09107_Glycan_biosynthesis_and_metabolism	Lipoarabinomannan_(LAM)_biosynthesis	0	0	7.0189e-05	4.7002e-06	0	0	0	0	0	5.5465e-05	3.528e-05	0	0	3.4345e-05	0	0	4.1583e-07	0	0	5.7222e-07	0	0.0003915	0.00016032	0
09100_Metabolism	09108_Metabolism_of_cofactors_and_vitamins	Lipoic_acid_metabolism	0.00078348	0.0010251	0.0002067	0.00032558	0.00017317	0.0010293	0.00099586	9.0659e-06	0.0010047	0.00045181	0.00061639	0.00036321	7.8563e-05	9.6122e-05	0.00038299	0.00042879	0.00084249	0.00025005	0.00016539	7.9144e-05	5.1022e-05	0.0005468	0.00032414	0.00036473
09100_Metabolism	09107_Glycan_biosynthesis_and_metabolism	Lipopolysaccharide_biosynthesis	8.6279e-05	0.00010981	0.0030201	0.0025066	2.9497e-05	1.7161e-06	6.6998e-07	0.0001183	4.0541e-06	0.00014549	1.8739e-06	0.0039543	0.00048666	0.0012731	0.00018576	0.0049914	0.00027524	0.0026976	0.0014247	0.00020669	9.3273e-05	0.00025226	4.4081e-05	0.0041041
09180_Brite_Hierarchies	09181_Protein_families:_metabolism	Lipopolysaccharide_biosynthesis_proteins	0.00072615	0.00092686	0.0045844	0.0034009	0.0013608	0.00080112	0.00079874	0.0010752	0.00079979	0.00057641	0.0013605	0.0053743	0.0013335	0.0022035	0.0015116	0.006095	0.0016241	0.0038751	0.0028152	0.0012988	0.0015761	0.0017139	0.0010643	0.0053582
09150_Organismal_Systems	09156_Nervous_system	Long-term_depression	0	0	0	0	0	0	0	0	0	0	0	0	0	2.8019e-07	0	0	0	0	0	0	0	5.7872e-05	0	0
09150_Organismal_Systems	09149_Aging	Longevity_regulating_pathway	0.00033799	0.00050677	0.00060993	0.00037329	0.00018159	0.00048065	0.00050031	0.00011473	0.00044215	0.00023866	0.00035355	0.00038208	0.00013632	0.00019023	0.00021962	0.00049867	0.00050962	0.00023636	0.00031141	0.0001885	0.0001796	0.00049844	0.00029234	0.00037742
09150_Organismal_Systems	09149_Aging	Longevity_regulating_pathway_-_multiple_species	0.00053522	0.00077288	0.00082777	0.00058455	0.00018306	0.00073692	0.00074849	0.0002462	0.00069021	0.00035174	0.00059507	0.00064907	0.00027044	0.00035618	0.00030135	0.00076111	0.0007759	0.00034058	0.00042677	0.00033872	0.00030881	0.00068174	0.00052457	0.00063988
09150_Organismal_Systems	09149_Aging	Longevity_regulating_pathway_-_worm	0.0010262	0.0016778	0.0026321	0.0021724	0.0023775	0.0012698	0.0013461	0.00092802	0.0011982	0.00085202	0.0011862	0.0021441	0.0010788	0.001424	0.0020932	0.0026206	0.0017488	0.0018265	0.0013755	0.0010907	0.0011027	0.0018894	0.0022558	0.0022339
09100_Metabolism	09105_Amino_acid_metabolism	Lysine_biosynthesis	0.0020209	0.0037825	0.0011273	0.0026276	0.0017649	0.002858	0.0029503	0.0019192	0.002745	0.0011044	0.0029249	0.0030752	0.0021178	0.0020991	0.0031519	0.0026775	0.0033286	0.0025557	0.0026635	0.0022242	0.0027395	0.0027048	0.0023899	0.0029958
09100_Metabolism	09105_Amino_acid_metabolism	Lysine_degradation	0.001582	0.0027836	0.00091067	0.0021166	0.00026727	0.0021698	0.0020594	0.00079604	0.0021238	0.00099259	0.0017092	0.002552	0.00097676	0.001183	0.0015127	0.0024515	0.0010761	0.001718	0.001019	0.00087835	0.0008609	0.00087833	0.0010306	0.0026116
09140_Cellular_Processes	09141_Transport_and_catabolism	Lysosome	1.7597e-05	2.9023e-05	1.895e-05	0.00060751	5.3229e-05	3.7578e-06	2.9224e-05	0.0011549	6.222e-06	2.6673e-05	0.000119	0.00022195	0.0011394	0.0010003	0.0002488	0.00020641	0.00040551	0.00041785	0.0005561	0.00089853	0.00059591	0.00013066	0.00055668	0.00028831
09130_Environmental_Information_Processing	09132_Signal_transduction	MAPK_signaling_pathway_-_fly	0.00016828	0.00025346	0.00022686	0.00025175	0.00017469	0.00024471	0.00026285	0.00011197	0.00021507	0.00011685	0.00021361	0.00027625	0.00012464	0.00015933	0.00021854	0.00030828	0.00029833	0.00019355	0.00019467	0.00016198	0.0001682	0.00035174	0.00020696	0.00028158
09130_Environmental_Information_Processing	09132_Signal_transduction	MAPK_signaling_pathway_-_plant	0.00034011	0.000553	0.00048218	0.0002927	0.00023726	0.00051109	0.00054312	0.00029031	0.00048563	0.00025902	0.00037989	0.00029326	0.00025316	0.00030209	0.00016929	0.00033633	0.00051538	0.00026528	0.00039042	0.00026588	0.00019846	0.00051173	0.00032288	0.00030362
09130_Environmental_Information_Processing	09132_Signal_transduction	MAPK_signaling_pathway_-_yeast	0.00016971	0.00025331	0.00038307	0.00012155	6.8888e-06	0.00023595	0.00023746	2.7542e-06	0.00022707	0.0001218	0.00013994	0.00010583	1.1678e-05	3.0896e-05	1.0859e-06	0.0001904	0.00021129	4.2809e-05	0.00011674	2.6509e-05	1.1403e-05	0.00019808	8.5387e-05	9.5846e-05
09100_Metabolism	09107_Glycan_biosynthesis_and_metabolism	Mannose_type_O-glycan_biosynthesis	2.9859e-06	0	1.2334e-06	9.9831e-05	9.6151e-07	7.8278e-07	2.8876e-07	0.00026933	2.3537e-07	3.7444e-06	1.91e-05	1.1121e-06	0.00030971	0.00021624	6.8365e-07	2.3003e-06	1.5881e-05	7.7078e-05	0.00010827	0.00019858	0.00012647	9.1873e-05	0.00010745	5.577e-05
09160_Human_Diseases	09172_Infectious_disease:_viral	Measles	0	0	0	4.0336e-06	0	0	0	0	0	0	0	1.3277e-06	1.3588e-06	1.2191e-06	5.2935e-07	1.1766e-06	7.4379e-07	4.4207e-06	1.915e-06	0	0	7.6057e-05	0	0
09140_Cellular_Processes	09143_Cell_growth_and_death	Meiosis_-_yeast	0	0	8.8089e-05	2.4784e-06	0	0	0	0	0	6.3911e-06	0	0	0	2.8019e-07	0	0	1.7453e-07	0	0	0	0	0.00018373	1.7338e-05	8.8236e-07
09180_Brite_Hierarchies	09182_Protein_families:_genetic_information_processing	Membrane_trafficking	0.0014574	0.0025074	0.00078756	0.001588	0.0010297	0.0019104	0.0018629	0.0016241	0.0018393	0.00092728	0.0018532	0.0016855	0.0015013	0.0014659	0.0012352	0.0012609	0.0017696	0.001354	0.0015407	0.0015338	0.0014926	0.0023669	0.0016453	0.0015502
09180_Brite_Hierarchies	09182_Protein_families:_genetic_information_processing	Messenger_RNA_biogenesis	0.0033228	0.0062703	0.0029069	0.0032552	0.0033017	0.004601	0.0048134	0.0024276	0.004634	0.0021408	0.0043523	0.0039896	0.0024405	0.0027391	0.0037641	0.0039248	0.0049141	0.0035895	0.0034555	0.0028993	0.003416	0.0044749	0.0033365	0.0040039
09100_Metabolism	09111_Xenobiotics_biodegradation_and_metabolism	Metabolism_of_xenobiotics_by_cytochrome_P450	0.00028331	0.00040252	0.0012416	0.0010162	0.00036518	0.00028248	0.00028438	0.00022207	0.00028689	0.00021169	0.0001676	0.0014131	0.00022194	0.00054457	0.00031338	0.0016282	0.00027906	0.00078683	0.00014644	0.00020667	9.1352e-05	0.00048035	0.00014416	0.0014316
09100_Metabolism	09102_Energy_metabolism	Methane_metabolism	0.0031806	0.0060209	0.0018426	0.0047751	0.0028872	0.0040678	0.0041403	0.0039625	0.0040084	0.0020172	0.0039428	0.0053016	0.0038549	0.0038853	0.003827	0.0049005	0.0031245	0.0046432	0.0037033	0.0035935	0.0035882	0.0039338	0.0037574	0.0053557
09160_Human_Diseases	09161_Cancer:_overview	MicroRNAs_in_cancer	0.00020718	0.00052664	8.5862e-05	0.00027285	0.00053469	0.00028198	0.0003644	6.2559e-06	0.0019342	0.0001466	0.00024668	0.00034345	7.7017e-05	9.2525e-05	9.453e-05	0.00033261	2.6255e-05	0.00015957	0.00046715	3.9634e-05	0.00018787	0.00015668	9.9334e-05	0.0001977
09150_Organismal_Systems	09154_Digestive_system	Mineral_absorption	0.00026114	0.0003689	9.6816e-05	0.00015141	0.00014876	0.00034239	0.00032573	0.00032404	0.00036527	0.00016571	0.00039907	7.8751e-05	0.00025175	0.00026153	0.00027305	5.2982e-06	4.7805e-05	0.00022362	0.00029309	0.00028417	0.00036786	0.00015798	0.00024625	0.00010195
09120_Genetic_Information_Processing	09124_Replication_and_repair	Mismatch_repair	0.0029743	0.005582	0.0019896	0.0043714	0.0036616	0.0038758	0.0042795	0.0053579	0.0035089	0.0018139	0.0042932	0.004504	0.0062656	0.005061	0.0050729	0.0039901	0.0053341	0.0052496	0.0051421	0.0052665	0.0047765	0.0043209	0.0047961	0.0049105
09180_Brite_Hierarchies	09182_Protein_families:_genetic_information_processing	Mitochondrial_biogenesis	0.0065019	0.012653	0.0049494	0.0062289	0.0068376	0.0086089	0.0091021	0.0069871	0.008193	0.0040896	0.0086644	0.0056871	0.0074804	0.0064412	0.008808	0.0051463	0.0093856	0.0074768	0.0082419	0.0073913	0.0076058	0.01051	0.0074339	0.0060302
09140_Cellular_Processes	09141_Transport_and_catabolism	Mitophagy_-_animal	0	0	0	0	0	0	0	0	0	0	0	1.3554e-06	0	2.9142e-05	1.416e-06	0	1.3572e-06	0	3.6848e-06	0	0	4.9596e-05	0	0
09100_Metabolism	09110_Biosynthesis_of_other_secondary_metabolites	Monobactam_biosynthesis	0.00074917	0.0011313	0.00061289	0.0013867	0.00051097	0.0010648	0.0010906	0.0010234	0.0010212	0.00042968	0.0012896	0.0017374	0.0011757	0.0012469	0.0011368	0.0018033	0.00097707	0.0012531	0.0011394	0.0011227	0.0014762	0.00091288	0.0010356	0.0017736
09100_Metabolism	09107_Glycan_biosynthesis_and_metabolism	N-Glycan_biosynthesis	0	0	0	0	8.9443e-05	0	0	5.7923e-07	0	5.7873e-06	1.831e-05	1.3058e-06	2.8341e-07	0	0	0	1.1816e-06	2.7773e-06	6.2788e-06	1.7659e-05	3.6954e-06	0.00021823	1.6979e-05	3.2051e-07
09150_Organismal_Systems	09151_Immune_system	NOD-like_receptor_signaling_pathway	0.00029155	0.00037131	0.00051499	0.0010428	0.00025165	0.00031201	0.00034714	0.0009145	0.000295	0.00023938	0.00067233	0.00076046	0.00087474	0.00089458	0.00053015	0.00069135	0.00043269	0.00055211	0.00071528	0.00091158	0.0010302	0.00047635	0.00078909	0.00082424
09100_Metabolism	09111_Xenobiotics_biodegradation_and_metabolism	Naphthalene_degradation	0.0004363	0.00064336	0.00022031	0.00044461	0.00019138	0.00054527	0.00055865	0.00011253	0.00080745	0.0002342	0.00048757	0.00056075	0.00018375	0.00017759	0.00060714	0.000372	0.00034292	0.0004747	0.00023993	0.00022348	0.00026928	0.00023277	0.00026875	0.00047032
09140_Cellular_Processes	09143_Cell_growth_and_death	Necroptosis	0.00012575	6.7714e-05	0.0011068	0.0010265	0.00074193	0.00023769	6.8243e-05	0.00079276	2.4339e-05	0.00019186	0.00052585	0.00093064	0.00062212	0.0008293	0.00070416	0.0011945	0.00037242	0.00075891	0.00068988	0.00077467	0.0010727	0.00072867	0.00070721	0.00096812
09100_Metabolism	09110_Biosynthesis_of_other_secondary_metabolites	Neomycin,_kanamycin_and_gentamicin_biosynthesis	0.00016045	0.00026828	2.3429e-05	5.0856e-05	0.00033521	0.0002425	0.0002861	0.0001473	0.0002243	7.725e-05	0.00030578	9.6455e-05	0.00011128	9.5209e-05	0.0001608	1.9342e-06	0.00029751	0.00016271	0.00018033	0.00019415	0.00035397	0.00025545	0.0002351	6.4933e-05
09130_Environmental_Information_Processing	09133_Signaling_molecules_and_interaction	Neuroactive_ligand-receptor_interaction	1.7046e-06	0	0	9.7527e-05	1.4702e-05	9.3332e-07	0	0.00013544	0	0	7.5275e-05	4.5489e-05	0.00012489	0.00011225	7.8287e-05	3.63e-06	0.0002818	2.9292e-05	0.00010985	0.00014263	0.00018059	0.00011486	0.0001708	4.1423e-05
09150_Organismal_Systems	09156_Nervous_system	Neurotrophin_signaling_pathway	0	0	0	0	0	0	0	0	0	0	0	0	0	2.0169e-07	0	0	0	0	0	0	0	2.2827e-05	0	0
09150_Organismal_Systems	09151_Immune_system	Neutrophil_extracellular_trap_formation	0	0	0	0	0	0	0	0	0	0	0	0	6.6867e-07	0	0	0	0	0	3.2745e-07	0	0	4.9171e-05	0	0
09100_Metabolism	09108_Metabolism_of_cofactors_and_vitamins	Nicotinate_and_nicotinamide_metabolism	0.0016355	0.003809	0.0015508	0.0027262	0.0021858	0.0023247	0.0024744	0.0015405	0.0022442	0.001086	0.0024397	0.0041643	0.0017163	0.0023163	0.0025041	0.0039009	0.0032906	0.0031513	0.0020399	0.0019299	0.002109	0.0030367	0.0022689	0.0039655
09100_Metabolism	09102_Energy_metabolism	Nitrogen_metabolism	0.0021688	0.0039065	0.0033845	0.002596	0.0011643	0.0031047	0.0027131	0.00184	0.0028146	0.0014934	0.0031571	0.0035646	0.0017648	0.0020364	0.0016486	0.0037267	0.0024944	0.0026403	0.0027678	0.0021716	0.0027702	0.0020627	0.002326	0.0034339
09100_Metabolism	09111_Xenobiotics_biodegradation_and_metabolism	Nitrotoluene_degradation	0.000216	0.00030974	4.4524e-05	0.00038764	2.1814e-06	0.00026439	0.00026817	2.2523e-06	0.00027939	0.00012096	0.00017136	0.00036871	9.5548e-05	4.3748e-05	0.00031087	0.00057377	8.4939e-05	0.00040878	0.00024067	2.8816e-05	1.771e-05	1.0296e-05	7.9177e-05	0.00032412
09160_Human_Diseases	09167_Endocrine_and_metabolic_disease	Non-alcoholic_fatty_liver_disease	1.2302e-05	1.292e-05	0.00043265	6.5188e-05	5.8963e-06	0	6.6102e-07	0	1.1018e-06	4.5431e-05	9.6998e-07	5.322e-06	2.4741e-06	2.7098e-06	2.8008e-06	3.3181e-06	2.9486e-06	1.1032e-05	4.4157e-06	0	0	0.00037435	0	0
09120_Genetic_Information_Processing	09124_Replication_and_repair	Non-homologous_end-joining	9.2958e-06	9.6255e-06	0.00012559	9.0411e-05	3.6067e-06	0	0	0	8.1199e-07	1.6574e-05	3.5487e-07	0	1.7335e-06	0	0	0	0	0	0	0	0	3.7035e-05	0	0
09100_Metabolism	09109_Metabolism_of_terpenoids_and_polyketides	Nonribosomal_peptide_structures	0	6.9076e-06	0	0.00013068	6.0647e-07	0	2.1125e-07	0	0	0	1.1917e-06	0.00011592	3.7226e-05	2.7213e-05	0.00012556	0.00013305	3.8497e-05	6.7722e-05	1.9606e-05	3.7843e-06	1.9567e-06	1.5066e-05	0	0.0001276
09100_Metabolism	09110_Biosynthesis_of_other_secondary_metabolites	Novobiocin_biosynthesis	0.00037339	0.00079896	0.00042667	0.00054574	0.00062966	0.00051778	0.0005417	0.000375	0.00049923	0.00023666	0.0008343	0.00072773	0.00039086	0.0004389	0.00079723	0.00067989	0.00061456	0.00064589	0.00066267	0.0004866	0.00071178	0.00061248	0.00049511	0.00067523
09120_Genetic_Information_Processing	09124_Replication_and_repair	Nucleotide_excision_repair	0.0015318	0.0025561	0.0010408	0.0016442	0.0018458	0.0020524	0.0021709	0.001261	0.0019934	0.00096945	0.0020571	0.001578	0.0012022	0.0012339	0.0022469	0.0012981	0.0026147	0.0016829	0.0017584	0.0014245	0.0015481	0.0023721	0.0017202	0.0015286
09190_Not_Included_in_Pathway_or_Brite	09191_Unclassified:_metabolism	Nucleotide_metabolism	0.00021076	0.00030369	3.2989e-05	7.3339e-05	0.00076341	0.00026232	0.00032159	5.931e-06	0.00026935	0.00013089	0.00018002	0.00015806	2.4102e-05	4.1346e-05	0.00036257	0.00014428	0.00078098	0.0004629	0.00016146	0.00010035	2.0052e-05	0.00078981	0.00024876	0.00013349
09100_Metabolism	09107_Glycan_biosynthesis_and_metabolism	O-Antigen_nucleotide_sugar_biosynthesis	0.0011078	0.0018788	0.0025251	0.0029631	0.0020125	0.0013876	0.0014542	0.0032756	0.0013809	0.00077914	0.0029751	0.0029958	0.0029494	0.0030663	0.002529	0.0031935	0.0030256	0.002842	0.0033303	0.0034482	0.0046378	0.0028575	0.003271	0.0032168
09100_Metabolism	09107_Glycan_biosynthesis_and_metabolism	O-Antigen_repeat_unit_biosynthesis	0.00021143	0.00026321	0.00014211	0.00015589	0.00015225	0.00027049	0.00025086	0.00010684	0.00026264	0.00011471	0.00025691	0.00027461	0.00010555	0.00015535	0.00019332	0.00027379	0.00025292	0.00024967	0.00021493	0.00014199	0.00018459	0.0002687	0.00016255	0.00027069
09100_Metabolism	09108_Metabolism_of_cofactors_and_vitamins	One_carbon_pool_by_folate	0.0020949	0.0040967	0.0014439	0.0022087	0.0026966	0.0029509	0.0031041	0.0018526	0.0027511	0.0013019	0.0027202	0.0023128	0.0019747	0.0019837	0.0030521	0.0020642	0.002815	0.0026042	0.0027454	0.0021457	0.0024507	0.0030492	0.0022429	0.0024285
09140_Cellular_Processes	09143_Cell_growth_and_death	Oocyte_meiosis	0	0	0	0	0	0	0	0	0	0	0	0	0	2.8019e-07	0	0	0	0	0	0	0	9.1886e-05	0	0
09100_Metabolism	09107_Glycan_biosynthesis_and_metabolism	Other_glycan_degradation	0.00019005	0.00056887	2.7793e-05	0.00097947	0.0003478	0.0002522	0.00031943	0.0019268	0.00025152	0.00012524	0.00044682	0.00043091	0.0018856	0.0016859	0.00035689	0.00045732	0.00071146	0.00090138	0.00097635	0.0015577	0.0011651	0.00029504	0.0010462	0.00055168
09100_Metabolism	09107_Glycan_biosynthesis_and_metabolism	Other_types_of_O-glycan_biosynthesis	2.9859e-06	0	1.2334e-06	0.00010564	9.6151e-07	7.8278e-07	2.8876e-07	0.00026933	2.3537e-07	3.7444e-06	1.91e-05	1.1121e-06	0.00030971	0.00021624	6.8365e-07	1.0332e-05	1.5881e-05	7.7078e-05	0.00010827	0.00019858	0.00012647	0.00010769	0.00010745	5.577e-05
09190_Not_Included_in_Pathway_or_Brite	09193_Unclassified:_signaling_and_cellular_processes	Others	0.00057362	0.00096569	0.0016296	0.0027038	0.00098165	0.00063019	0.00070803	0.0017485	0.00063648	0.00042825	0.0011055	0.0032212	0.0018558	0.0020351	0.001059	0.0037228	0.002735	0.0022933	0.0015535	0.0017034	0.0014978	0.0017011	0.0022295	0.0034029
09150_Organismal_Systems	09152_Endocrine_system	Ovarian_steroidogenesis	0	3.4424e-05	1.0407e-05	3.7897e-05	0.00033322	3.6004e-06	3.1013e-05	1.5884e-06	6.2432e-06	0	0	2.0285e-06	1.1787e-05	4.3632e-06	6.8158e-05	1.8267e-06	2.0611e-05	5.0642e-06	1.0686e-05	2.0674e-06	4.0607e-06	0.00039043	0	1.263e-06
09100_Metabolism	09102_Energy_metabolism	Oxidative_phosphorylation	0.0047684	0.0078401	0.0061946	0.005518	0.0018594	0.0064651	0.0063517	0.0026566	0.0065138	0.003201	0.0056172	0.0067351	0.0029605	0.0034928	0.0031353	0.0069171	0.0061811	0.0038016	0.0038829	0.0034207	0.0041361	0.0062356	0.0039108	0.0066102
09130_Environmental_Information_Processing	09132_Signal_transduction	PI3K-Akt_signaling_pathway	3.43e-05	5.8484e-06	0.00015068	0.00016466	6.365e-06	3.5648e-06	5.8954e-07	0.00012458	1.0545e-06	4.7491e-05	7.6254e-05	0.00015543	0.00011902	0.00013414	7.3877e-05	0.00014062	2.912e-05	6.6787e-05	8.9848e-05	0.00012416	0.00012128	0.00018678	0.00014536	0.00016778
09150_Organismal_Systems	09152_Endocrine_system	PPAR_signaling_pathway	0.00055376	0.0013923	0.0012529	0.00075997	0.00025619	0.00077532	0.00080905	0.00027925	0.00076058	0.00040734	0.00076161	0.00072463	0.00034142	0.00042212	0.00064294	0.00069515	0.0006278	0.00037642	0.00037531	0.0003883	0.00048778	0.00073857	0.0005514	0.00066502
09160_Human_Diseases	09162_Cancer:_specific_types	Pancreatic_cancer	0	0	0	8.7114e-05	0	0	0	0	0	0	0	0	6.9851e-07	0	0	2.7301e-06	0	0	0	0	0	2.3738e-05	0	0
09150_Organismal_Systems	09154_Digestive_system	Pancreatic_secretion	4.7429e-06	1.9286e-05	0.00010158	0.0001628	0.00029917	0	2.9304e-05	0.00011529	5.5075e-06	0	6.8085e-05	0.0002734	0.00011919	0.00016273	0.00017606	0.00034611	1.2884e-05	0.00028981	0.00011129	0.00013233	0.00016209	0.00013353	7.6675e-05	0.00027776
09100_Metabolism	09108_Metabolism_of_cofactors_and_vitamins	Pantothenate_and_CoA_biosynthesis	0.0032338	0.0055292	0.0018252	0.0031574	0.0036373	0.0043819	0.0044302	0.0030504	0.0043217	0.0019318	0.0042355	0.0034979	0.00332	0.003226	0.003565	0.0035882	0.0037007	0.0044411	0.0037468	0.003221	0.0034812	0.0041952	0.0033044	0.0038498
09150_Organismal_Systems	09152_Endocrine_system	Parathyroid_hormone_synthesis,_secretion_and_action	0	0	0	8.7114e-05	0	0	0	0	0	0	0	0	6.9851e-07	0	0	2.7301e-06	0	0	0	0	0	4.7177e-05	0	0
09160_Human_Diseases	09164_Neurodegenerative_disease	Parkinson_disease	0.00025155	0.00037198	0.00076076	0.00073201	0.00025238	0.00030687	0.00034678	0.00028241	0.0002931	0.00021711	0.00044396	0.00066859	0.00030542	0.00038705	0.00036201	0.00060908	0.00034771	0.00037115	0.00037886	0.00040903	0.00046447	0.0011758	0.00041236	0.00063211
09160_Human_Diseases	09171_Infectious_disease:_bacterial	Pathogenic_Escherichia_coli_infection	0.00039967	0.00056925	0.00040307	0.00031035	0.00029056	0.00052722	0.00051165	0.0001404	0.00050307	0.00023361	0.00039364	0.00059574	0.00018183	0.00019233	0.00048562	0.00056218	0.00054222	0.00041027	0.00031086	0.00021411	0.00015392	0.00048492	0.00029449	0.00044504
09160_Human_Diseases	09161_Cancer:_overview	Pathways_in_cancer	0.00023485	0.00056253	0.0016728	0.001278	0.00027968	0.00023942	0.00023403	0.00012666	0.00023176	0.00021967	0.00021816	0.0015802	0.00022403	0.00059648	0.00042456	0.0017821	4.4936e-05	0.00079391	0.00034904	0.00020536	0.00013856	0.00039312	0.0001788	0.0016025
09160_Human_Diseases	09164_Neurodegenerative_disease	Pathways_of_neurodegeneration_-_multiple_diseases	0.00060306	0.00083127	0.0012434	0.00046484	0.00010451	0.00079073	0.00077839	0.00013518	0.00078347	0.00042424	0.00061928	0.00057439	0.00015366	0.00025463	0.00017435	0.00063315	0.00022843	0.0002865	0.00035646	0.00021184	0.00027291	0.0011069	0.00025243	0.00048935
09100_Metabolism	09110_Biosynthesis_of_other_secondary_metabolites	Penicillin_and_cephalosporin_biosynthesis	0.00039912	0.00054596	0.00013332	0.00041317	0.0004973	0.00050038	0.00054442	0.00082136	0.0011623	0.00023408	0.0006331	0.00027909	0.00080751	0.00067474	0.00037201	0.00010515	0.00053375	0.00047255	0.00066135	0.00076777	0.00087509	0.00063195	0.00061448	0.00032704
09100_Metabolism	09101_Carbohydrate_metabolism	Pentose_and_glucuronate_interconversions	0.0015647	0.0026298	0.00037527	0.0031428	0.00068128	0.0020063	0.002014	0.0023517	0.001922	0.00092261	0.002453	0.0042884	0.0022734	0.0024804	0.001618	0.0045987	0.0033819	0.0034589	0.002125	0.0025721	0.0030142	0.0015926	0.002601	0.0045423
09100_Metabolism	09101_Carbohydrate_metabolism	Pentose_phosphate_pathway	0.0034172	0.0072457	0.0017321	0.0058428	0.0033594	0.0046047	0.0047636	0.0055374	0.0044773	0.0020948	0.0060211	0.0085917	0.0049715	0.0054752	0.0046515	0.0053934	0.008872	0.005365	0.0055554	0.0058067	0.0071101	0.0058267	0.0073589	0.0077331
09180_Brite_Hierarchies	09181_Protein_families:_metabolism	Peptidases_and_inhibitors	0.010409	0.01722	0.0087767	0.015045	0.011313	0.01497	0.01571	0.011417	0.01391	0.0062032	0.015274	0.01461	0.011343	0.012401	0.017105	0.012659	0.014532	0.013629	0.013137	0.012031	0.014258	0.012654	0.01428	0.01416
09100_Metabolism	09107_Glycan_biosynthesis_and_metabolism	Peptidoglycan_biosynthesis	0.0048342	0.0087398	0.0018631	0.0038453	0.0065112	0.0072452	0.0071262	0.0033611	0.0062161	0.0028364	0.0060534	0.0045014	0.0032865	0.0036008	0.0073521	0.0036907	0.0068541	0.0058569	0.005149	0.0039976	0.0045432	0.0062594	0.0045948	0.0041202
09180_Brite_Hierarchies	09181_Protein_families:_metabolism	Peptidoglycan_biosynthesis_and_degradation_proteins	0.0053315	0.0094551	0.0035959	0.0073261	0.0060504	0.0077662	0.0076495	0.0053055	0.0064535	0.0031373	0.0076165	0.0084945	0.0054255	0.006127	0.0094752	0.0074917	0.0074566	0.0077463	0.0071423	0.0058603	0.0067548	0.0066919	0.0065101	0.0077831
09140_Cellular_Processes	09141_Transport_and_catabolism	Peroxisome	0.00072261	0.0011192	0.0010774	0.00086722	0.00069307	0.0010001	0.0010184	0.00024695	0.00095517	0.00052624	0.00090737	0.0010671	0.00031604	0.00051639	0.00075896	0.0012262	0.00083535	0.00078548	0.00054927	0.00041255	0.00040531	0.0011374	0.00058517	0.0010385
09160_Human_Diseases	09171_Infectious_disease:_bacterial	Pertussis	1.7192e-05	3.462e-05	0.0017447	0.0013867	1.8024e-05	0	0	2.3497e-07	2.1734e-06	7.4979e-05	1.4172e-07	0.0041072	0.00050681	0.00052091	4.067e-07	0.0030241	1.4742e-07	0.0019627	9.6043e-05	0.00010135	0	3.1078e-05	0	0.0032363
09100_Metabolism	09110_Biosynthesis_of_other_secondary_metabolites	Phenazine_biosynthesis	0.0003909	0.0007804	0.0016274	0.00061018	0.00046311	0.00052949	0.00056544	0.00036193	0.00050382	0.00020534	0.0004859	0.00053085	0.00034731	0.00045919	0.00086786	0.0006111	0.0003906	0.0006686	0.00056128	0.00037171	0.00040666	0.00052141	0.00043634	0.00053502
09100_Metabolism	09105_Amino_acid_metabolism	Phenylalanine_metabolism	0.00039011	0.00093158	0.00099537	0.0026033	0.00071292	0.00051657	0.0005323	0.0015842	0.00047778	0.0003691	0.001061	0.0038308	0.0017123	0.0018945	0.0015192	0.0032225	0.0020405	0.0019406	0.0014933	0.0015631	0.0013957	0.0011781	0.001447	0.0036206
09100_Metabolism	09105_Amino_acid_metabolism	Phenylalanine,_tyrosine_and_tryptophan_biosynthesis	0.002329	0.0049571	0.001907	0.0032371	0.0045073	0.0032937	0.0036489	0.0024675	0.003098	0.0013817	0.0040217	0.0041968	0.0024369	0.0026862	0.0044234	0.0035281	0.0030045	0.0040967	0.0040863	0.0029476	0.0037377	0.0039589	0.0028988	0.0039901
09100_Metabolism	09110_Biosynthesis_of_other_secondary_metabolites	Phenylpropanoid_biosynthesis	0.00016199	0.00026396	9.2496e-05	0.00038192	0.00018189	0.00024493	0.00026881	0.00012672	0.00022944	9.5613e-05	0.0003119	0.0005153	0.00015905	0.00018995	0.0002685	0.00051628	0.00030608	0.00032834	0.00026497	0.00021345	0.0002891	0.000236	0.00025419	0.00045869
09130_Environmental_Information_Processing	09132_Signal_transduction	Phosphatidylinositol_signaling_system	0.00035399	0.00080804	0.00021914	0.00034034	0.00021839	0.00051405	0.00053931	0.00012403	0.00049096	0.00020382	0.00039879	0.00046839	0.00013786	0.00019797	0.00027375	0.00038123	0.00028582	0.00032229	0.00022666	0.0001654	0.00013802	0.00042408	0.00021213	0.00047311
09130_Environmental_Information_Processing	09132_Signal_transduction	Phospholipase_D_signaling_pathway	0	0	0	8.7114e-05	0	0	0	0	0	0	0	0	6.9851e-07	0	0	2.7301e-06	0	0	0	0	0	4.9009e-05	0	0
09100_Metabolism	09106_Metabolism_of_other_amino_acids	Phosphonate_and_phosphinate_metabolism	3.9244e-05	4.269e-05	0.00043307	0.0014366	5.1726e-06	5.4301e-06	1.1158e-06	0.0013448	1.8862e-06	4.6444e-05	0.00089457	0.0015269	0.0012548	0.0012856	0.00078117	0.0015302	0.00029719	0.001039	0.00095642	0.0010003	0.0011293	0.00021598	0.00072775	0.0016299
09130_Environmental_Information_Processing	09131_Membrane_transport	Phosphotransferase_system_(PTS)	0.0022938	0.003627	0.00063288	0.012033	0.0025948	0.003006	0.003345	0.012956	0.0030588	0.0015353	0.0055486	0.011904	0.012469	0.011363	0.009485	0.0086079	0.020462	0.0085594	0.010241	0.011664	0.011189	0.0084746	0.014189	0.012683
09100_Metabolism	09102_Energy_metabolism	Photosynthesis	0.0015731	0.0025111	0.0011825	0.001398	0.0015834	0.0023051	0.0023542	0.0012403	0.0021558	0.0009627	0.0021169	0.0015415	0.0011614	0.0011583	0.0018707	0.0014123	0.0025775	0.0017532	0.0019253	0.0013316	0.0017867	0.0021244	0.0016507	0.0015751
09180_Brite_Hierarchies	09181_Protein_families:_metabolism	Photosynthesis_proteins	0.0017608	0.0027678	0.0011825	0.0013984	0.0015834	0.0025649	0.0026181	0.0012418	0.0024093	0.0010739	0.0022741	0.0015456	0.0011624	0.0011586	0.0018712	0.0014126	0.002578	0.0017557	0.0020129	0.0013322	0.0017979	0.0021738	0.0017005	0.0015753
09150_Organismal_Systems	09159_Environmental_adaptation	Plant-pathogen_interaction	0.00047559	0.0012231	0.00099442	0.0013008	0.00024952	0.00054788	0.0005541	0.0010655	0.00053295	0.00032282	0.00079345	0.0012197	0.00098261	0.001148	0.00073177	0.001034	0.00073943	0.00076723	0.00090885	0.00094272	0.0010201	0.00049384	0.00086757	0.0012443
09160_Human_Diseases	09176_Drug_resistance:_antineoplastic	Platinum_drug_resistance	5.522e-05	7.9802e-05	0.0011417	0.00083064	0.0002544	1.7001e-06	7.1269e-07	7.3265e-07	2.0724e-06	8.6471e-05	1.643e-06	0.0011783	7.782e-05	0.00040512	0.00016001	0.0013822	5.6892e-06	0.00054615	3.565e-05	4.8018e-05	1.4665e-07	0.00025137	0	0.0012138
09100_Metabolism	09111_Xenobiotics_biodegradation_and_metabolism	Polycyclic_aromatic_hydrocarbon_degradation	1.6306e-05	2.2388e-05	0.00022843	0.0001267	8.5889e-06	8.0574e-07	0	0	1.9887e-06	6.34e-05	2.2983e-06	0.00021681	1.1945e-06	0	0	0.00011589	0	0	0	7.9944e-06	0	0	0	0.00019754
09180_Brite_Hierarchies	09181_Protein_families:_metabolism	Polyketide_biosynthesis_proteins	4.0541e-06	1.5307e-05	0.00043249	0.00042715	3.0655e-06	0	3.7769e-07	2.7926e-07	4.6115e-07	1.4704e-05	1.1917e-06	0.0005499	0.00011737	0.00022126	0.00012556	0.00079908	3.9111e-05	0.0010014	2.395e-05	2.6284e-05	2.9747e-06	5.6965e-05	1.6325e-05	0.00056129
09100_Metabolism	09109_Metabolism_of_terpenoids_and_polyketides	Polyketide_sugar_unit_biosynthesis	2.9402e-05	1.6477e-05	0.00058013	0.0007421	0.00053699	5.4263e-06	3.6202e-07	0.00061187	1.3915e-06	3.9866e-05	0.00052029	0.00042643	0.00058008	0.00052187	0.00086203	0.00055251	0.0011828	0.00067239	0.00088199	0.0006706	0.00087799	0.00096693	0.00068643	0.00052601
09100_Metabolism	09108_Metabolism_of_cofactors_and_vitamins	Porphyrin_metabolism	0.0035204	0.007024	0.0027078	0.0050643	0.00075925	0.0049463	0.0048052	0.0033202	0.0047625	0.0022196	0.0052063	0.005668	0.0034539	0.0034794	0.0030163	0.0039661	0.0020773	0.0024679	0.0051001	0.0036271	0.0050651	0.0020566	0.0035886	0.0057029
09180_Brite_Hierarchies	09181_Protein_families:_metabolism	Prenyltransferases	0.00072802	0.0011123	0.00062508	0.00075152	0.00053608	0.00099961	0.0010425	0.00025463	0.0010645	0.00049539	0.00089005	0.00097262	0.00035762	0.000462	0.00063175	0.001113	0.0014434	0.00078276	0.00064237	0.00048557	0.00051102	0.0011553	0.00075586	0.00098491
09100_Metabolism	09103_Lipid_metabolism	Primary_bile_acid_biosynthesis	0	3.6587e-06	0	4.4229e-05	0	0	0	0.00012632	0	3.3429e-06	1.5691e-07	0	9.85e-05	9.8905e-05	2.3477e-07	1.3447e-06	0.00020567	2.8127e-05	6.8999e-05	8.6719e-05	3.9758e-05	7.1327e-05	0.00021979	2.561e-05
09160_Human_Diseases	09163_Immune_disease	Primary_immunodeficiency	0.00023421	0.00033123	0.00031786	0.00024657	0.00025412	0.00028031	0.00029168	0.00015023	0.00029498	0.00013982	0.00035268	0.00053781	0.00014962	0.00023444	0.00047536	0.0002662	0.00061664	0.00033965	0.00026113	0.00023926	0.0003184	0.00050032	0.00030959	0.00037898
09160_Human_Diseases	09164_Neurodegenerative_disease	Prion_disease	1.2302e-05	1.571e-05	0.00043265	0.00015631	8.0738e-06	0	6.6102e-07	0	1.1018e-06	4.8926e-05	9.6998e-07	0.00012093	1.1089e-05	3.1484e-05	3.0147e-06	0.00013711	2.9486e-06	5.201e-05	5.0413e-06	4.1165e-06	1.5888e-06	0.00064741	1.6991e-05	0.0001094
09100_Metabolism	09110_Biosynthesis_of_other_secondary_metabolites	Prodigiosin_biosynthesis	0.0011299	0.0020817	0.00042533	0.00071726	0.00054897	0.0017368	0.0016836	0.00027329	0.001089	0.0007655	0.0013291	0.001048	0.00031969	0.00037411	0.00065452	0.00090001	0.00097665	0.0004849	0.00055042	0.00043634	0.00062348	0.00062435	0.00057349	0.00094065
09150_Organismal_Systems	09152_Endocrine_system	Progesterone-mediated_oocyte_maturation	3.43e-05	2.9469e-06	0.00015068	0.00016364	3.7187e-06	3.5648e-06	5.8954e-07	0.00012428	8.9662e-07	3.1197e-05	7.6254e-05	0.00015505	0.00011902	0.00013366	7.3877e-05	0.00013988	2.8746e-05	6.4398e-05	8.5507e-05	0.00011419	0.0001194	5.1032e-05	0.00012782	0.00016645
09180_Brite_Hierarchies	09183_Protein_families:_signaling_and_cellular_processes	Prokaryotic_defense_system	0.0054841	0.011029	0.0033983	0.0080532	0.0094811	0.007056	0.0082582	0.0060028	0.0060266	0.0032098	0.0070398	0.0098311	0.0067936	0.0069272	0.0080126	0.0081342	0.0086995	0.010855	0.008457	0.0067202	0.0061124	0.0087913	0.011109	0.0090137
09150_Organismal_Systems	09152_Endocrine_system	Prolactin_signaling_pathway	0	0	0	5.871e-05	0	4.8097e-07	0	0	0	8.9716e-06	3.1827e-05	0.00011081	1.5077e-05	3.1649e-05	2.1006e-07	0.00012446	1.901e-07	2.7916e-05	0	3.9937e-06	0	5.8618e-05	1.9117e-05	0.00010743
09100_Metabolism	09101_Carbohydrate_metabolism	Propanoate_metabolism	0.0030648	0.0050743	0.0021829	0.0044092	0.0023347	0.0042027	0.0042655	0.0026107	0.0041132	0.0018286	0.0043243	0.0056421	0.0027179	0.0028518	0.0030522	0.004322	0.0050125	0.004099	0.0036576	0.0030937	0.003782	0.0031311	0.0035775	0.0055522
09160_Human_Diseases	09162_Cancer:_specific_types	Prostate_cancer	3.43e-05	2.9469e-06	0.00015068	0.00016364	3.7187e-06	3.5648e-06	5.8954e-07	0.00012428	8.9662e-07	3.1197e-05	7.6254e-05	0.00015505	0.00011902	0.00013366	7.3877e-05	0.00013988	2.8746e-05	6.4398e-05	8.5507e-05	0.00011419	0.0001194	5.1032e-05	0.00012782	0.00016645
09180_Brite_Hierarchies	09182_Protein_families:_genetic_information_processing	Proteasome	3.43e-05	2.9469e-06	0.00015068	0.00016364	3.7187e-06	3.5648e-06	5.8954e-07	0.00012468	8.9662e-07	5.5524e-05	0.00014738	0.00015617	0.00011902	0.00013366	7.3877e-05	0.00013988	2.9197e-05	6.8491e-05	9.2604e-05	0.00015306	0.00012071	0.00036485	0.00022672	0.00016645
09150_Organismal_Systems	09154_Digestive_system	Protein_digestion_and_absorption	0	0	0	1.66553e-05	0	0	0	0	0	0	0	0	3.28e-07	0	0	0	0	0	0	0	0	0	0	0
09120_Genetic_Information_Processing	09123_Folding,_sorting_and_degradation	Protein_export	0.0031576	0.0062087	0.0023372	0.0030937	0.0028	0.0041577	0.0044447	0.002662	0.0041241	0.001944	0.0038761	0.0032741	0.0026948	0.0027407	0.0041529	0.0029287	0.0043222	0.0038068	0.0037061	0.0028479	0.0030143	0.0041302	0.0030733	0.0034281
09180_Brite_Hierarchies	09181_Protein_families:_metabolism	Protein_kinases	0.0025931	0.0054604	0.0029573	0.004432	0.0023366	0.0036019	0.0037122	0.003585	0.0035087	0.0015726	0.0038633	0.0049901	0.0034945	0.0038666	0.0037458	0.0050436	0.0036306	0.0042883	0.0031502	0.0037178	0.0040982	0.0025464	0.0037264	0.0047736
09180_Brite_Hierarchies	09181_Protein_families:_metabolism	Protein_phosphatases_and_associated_proteins	0.00041144	0.00085955	0.00052171	0.00059401	0.00075542	0.00052593	0.00058857	0.00041304	0.00049831	0.00024883	0.00057247	0.00074757	0.00040577	0.00047614	0.00077242	0.00058745	0.00067798	0.00063377	0.00055437	0.00047384	0.00047658	0.001099	0.00052823	0.00063639
09190_Not_Included_in_Pathway_or_Brite	09192_Unclassified:_genetic_information_processing	Protein_processing	0.0018111	0.0031065	0.0016086	0.00191	0.0018503	0.0024868	0.0025212	0.0008542	0.0024213	0.0011454	0.0020987	0.0026984	0.00097447	0.0012682	0.001895	0.0028866	0.001825	0.0023079	0.0015605	0.00107	0.0013484	0.0023562	0.0012709	0.0027522
09120_Genetic_Information_Processing	09123_Folding,_sorting_and_degradation	Protein_processing_in_endoplasmic_reticulum	4.229e-05	1.0423e-05	0.00015214	0.00052225	0.00059636	4.6418e-06	8.1708e-07	0.00042708	1.9718e-06	4.1047e-05	0.00014945	0.00031791	0.00035138	0.00035798	8.1956e-05	0.00022255	4.8707e-05	0.00014311	0.00022707	0.00032816	0.00032034	0.00026889	0.00026197	0.00036516
09160_Human_Diseases	09161_Cancer:_overview	Proteoglycans_in_cancer	0.00018282	0.0002543	3.5181e-05	0.00017013	0.00017346	0.000261	0.0002826	0.00012846	0.00024686	0.00011947	0.00024785	0.000181	0.00013546	0.0001303	0.00024034	0.00013861	0.00032185	0.00018062	0.00021753	0.00016064	0.00019669	0.0003224	0.00019696	0.00016275
09150_Organismal_Systems	09155_Excretory_system	Proximal_tubule_bicarbonate_reclamation	2.0318e-06	5.3575e-06	6.182e-05	0.0001446	3.0302e-06	0	0	8.3348e-07	1.5785e-07	3.4714e-05	2.2774e-07	0.00023796	2.1336e-05	6.8011e-05	8.5664e-05	0.00019125	2.5364e-05	0.00010495	1.9433e-05	2.4244e-05	4.6129e-06	0.00010768	9.308e-05	0.00018932
09100_Metabolism	09104_Nucleotide_metabolism	Purine_metabolism	0.0094228	0.015878	0.006	0.0089181	0.0089064	0.012542	0.012992	0.0060819	0.01229	0.0059061	0.011822	0.011739	0.0063422	0.0070513	0.010272	0.010418	0.014873	0.011211	0.0095079	0.0074926	0.0084057	0.012842	0.0098859	0.011054
09100_Metabolism	09104_Nucleotide_metabolism	Pyrimidine_metabolism	0.0052734	0.010849	0.00331	0.0067207	0.0067327	0.0071931	0.0077122	0.0056397	0.0069929	0.0033339	0.0075963	0.0082244	0.0055699	0.0058333	0.0078888	0.007164	0.010946	0.0081114	0.0077433	0.0062416	0.006923	0.0086479	0.0073997	0.007922
09100_Metabolism	09101_Carbohydrate_metabolism	Pyruvate_metabolism	0.008018	0.014661	0.0043506	0.0085716	0.0046104	0.010848	0.01066	0.0054074	0.010922	0.0047437	0.0095347	0.009766	0.0057041	0.0058654	0.0073052	0.0087989	0.0084204	0.0074863	0.0068551	0.0059344	0.0071055	0.0064708	0.0069351	0.0095361
09140_Cellular_Processes	09145_Cellular_community_-_prokaryotes	Quorum_sensing	0.010498	0.017719	0.011353	0.012757	0.011265	0.015022	0.015921	0.010769	0.014665	0.0066118	0.015401	0.015224	0.011137	0.011414	0.013795	0.0152	0.014514	0.012747	0.012918	0.011207	0.012707	0.013097	0.012518	0.01493
09150_Organismal_Systems	09151_Immune_system	RIG-I-like_receptor_signaling_pathway	0	0	0	4.3643e-05	0	0	0	0	0	0	0	8.9374e-05	9.2119e-06	0	0	0.00013672	0	0	0	2.5445e-06	0	2.3493e-05	0	9.7559e-05
09120_Genetic_Information_Processing	09123_Folding,_sorting_and_degradation	RNA_degradation	0.0026083	0.0051891	0.0020667	0.002377	0.0025022	0.0035904	0.0037112	0.0018502	0.0036618	0.0016823	0.0034335	0.0027306	0.0018677	0.0019935	0.0028311	0.0026214	0.0037475	0.0025502	0.0027009	0.0022398	0.0026736	0.0031178	0.0025661	0.0027104
09120_Genetic_Information_Processing	09121_Transcription	RNA_polymerase	0.0010899	0.0022122	0.00053845	0.00067928	0.0013967	0.001435	0.001503	0.00063556	0.001436	0.00070236	0.0012721	0.00078307	0.00058292	0.00054801	0.0013738	0.00090891	0.0016079	0.0010833	0.0010764	0.00073669	0.00084566	0.0015445	0.00088195	0.00078103
09130_Environmental_Information_Processing	09132_Signal_transduction	Ras_signaling_pathway	0	0	9.2271e-05	8.7114e-05	0	0	0	0	0	0	0	0	6.9851e-07	0	0	2.7301e-06	0	0	0	0	0	3.5858e-05	0	0
09150_Organismal_Systems	09152_Endocrine_system	Regulation_of_lipolysis_in_adipocytes	0	2.2347e-06	0	3.4981e-05	0	0	0	0	0	4.5901e-06	0	0	1.1865e-05	3.0666e-05	6.7734e-05	1.4223e-06	2.1828e-05	0	1.0059e-05	0	0	3.8679e-05	1.3891e-05	1.2738e-06
09150_Organismal_Systems	09152_Endocrine_system	Relaxin_signaling_pathway	0	0	0	0	0	0	0	0	0	0	0	0	7.23341e-07	0	0	1.99553e-07	0	0	0	0	0	0	0	0
09160_Human_Diseases	09162_Cancer:_specific_types	Renal_cell_carcinoma	0.00013927	0.00047575	0.00012282	7.0555e-05	2.7773e-06	0.00023321	0.0002303	1.6509e-06	0.00022386	9.6068e-05	0.00014028	0.00010417	8.2528e-06	2.4759e-05	5.5714e-07	0.00011736	4.0706e-07	4.4303e-05	8.5982e-05	1.3949e-05	1.3227e-05	5.6969e-05	2.5975e-05	8.8171e-05
09150_Organismal_Systems	09152_Endocrine_system	Renin_secretion	0	0	0	1.7693e-05	0	0	0	0	0	0	1.3431e-07	0	7.0883e-07	0	0	0	0	0	0	0	0	0	0	0
09150_Organismal_Systems	09152_Endocrine_system	Renin-angiotensin_system	0	0	0	3.527e-05	0	0	0	0	0	0	1.3431e-07	0	1.0175e-06	2.4457e-05	0	0	0	0	0	0	0	1.9684e-05	0	7.1839e-07
09190_Not_Included_in_Pathway_or_Brite	09192_Unclassified:_genetic_information_processing	Replication_and_repair	0.020671	0.033204	0.0041663	0.019146	0.026629	0.027509	0.026587	0.041265	0.019108	0.011521	0.020763	0.014157	0.040708	0.034744	0.0099909	0.025878	0.0098393	0.02552	0.026041	0.033238	0.021607	0.026376	0.027354	0.01938
09100_Metabolism	09108_Metabolism_of_cofactors_and_vitamins	Retinol_metabolism	0.00022618	0.00032271	9.9896e-05	0.00014403	0.00012787	0.00028078	0.00028342	3.3676e-06	0.00028482	0.00012255	0.00016582	0.00022489	3.1923e-05	5.862e-05	0.00015296	0.00024428	9.7812e-06	0.00019986	3.8405e-05	2.8185e-05	1.7381e-05	0.000165	1.281e-05	0.0001888
09150_Organismal_Systems	09156_Nervous_system	Retrograde_endocannabinoid_signaling	0	4.5575e-06	3.7029e-05	0.00013674	3.7778e-06	0	0	0	0	1.2253e-05	8.7588e-05	0.00014624	2.1175e-05	8.3465e-05	7.2031e-05	0.00020717	2.1828e-05	0	4.4056e-05	4.6763e-05	0.00014615	0.00031766	4.9327e-05	0.00013617
09160_Human_Diseases	09163_Immune_disease	Rheumatoid_arthritis	0	0	0	3.8775e-07	0	0	0	0	0	0	0	0	0	0	0	0	0	0	0	0	0	2.42e-05	0	0
09100_Metabolism	09108_Metabolism_of_cofactors_and_vitamins	Riboflavin_metabolism	0.0022226	0.0045483	0.00082279	0.0024397	0.0015634	0.0032255	0.0034423	0.0015523	0.0030558	0.0013487	0.0028895	0.0031733	0.0014945	0.0018489	0.002419	0.0028939	0.0027807	0.0026155	0.0020824	0.0018368	0.0023647	0.0021226	0.002066	0.0030347
09180_Brite_Hierarchies	09182_Protein_families:_genetic_information_processing	Ribosome	0.026482	0.039562	0.015065	0.02315	0.02919	0.035378	0.0367	0.019445	0.035582	0.016962	0.034336	0.023149	0.017631	0.017531	0.0339	0.021873	0.040168	0.028531	0.035803	0.022309	0.02201	0.04022	0.025373	0.023852
09180_Brite_Hierarchies	09182_Protein_families:_genetic_information_processing	Ribosome_biogenesis	0.01056	0.018958	0.0067744	0.010459	0.012814	0.015202	0.016763	0.007238	0.012695	0.0061502	0.015125	0.01305	0.0073923	0.0083521	0.014854	0.012094	0.015882	0.012888	0.011916	0.0089022	0.010323	0.014912	0.010389	0.012357
09120_Genetic_Information_Processing	09122_Translation	Ribosome_biogenesis_in_eukaryotes	0.00018699	0.00025818	0.00028402	0.00023472	0.00017693	0.000261	0.0002826	0.0001286	0.0002471	0.00014508	0.00026724	0.00031051	0.00014645	0.00020253	0.00024034	0.00029787	0.00032182	0.0002239	0.00021991	0.00017871	0.00019712	0.00075479	0.00021653	0.00030369
09150_Organismal_Systems	09154_Digestive_system	Salivary_secretion	4.7429e-06	1.9286e-05	9.3095e-06	0.0001628	0.00029917	0	2.9304e-05	0.00011529	5.5075e-06	0	6.8085e-05	0.00027369	0.00011919	0.00016323	0.00017635	0.00034593	1.2884e-05	0.00028981	0.00011193	0.00013233	0.00016209	0.0001193	7.6675e-05	0.00027776
09160_Human_Diseases	09171_Infectious_disease:_bacterial	Salmonella_infection	0.00068958	0.00093723	0.00091806	0.0013372	0.00054149	0.00083923	0.00085864	0.0010549	0.00079784	0.00045786	0.0010661	0.0013564	0.0010565	0.0010868	0.0010158	0.0012535	0.00097491	0.00096238	0.0010261	0.0011258	0.0011841	0.00098515	0.0010836	0.0012684
09100_Metabolism	09103_Lipid_metabolism	Secondary_bile_acid_biosynthesis	0	0	0	4.143e-05	0	0	0	0.00012632	0	0	1.5691e-07	0	9.85e-05	9.8905e-05	2.3477e-07	1.3447e-06	0.00020567	2.8127e-05	6.8999e-05	8.6719e-05	3.9758e-05	7.1327e-05	0.00021979	2.505e-05
09190_Not_Included_in_Pathway_or_Brite	09191_Unclassified:_metabolism	Secondary_metabolism	7.2893e-06	8.6886e-05	0.00023387	0.00013529	0.0007808	7.8211e-06	9.8517e-05	4.8833e-06	1.9937e-05	4.4795e-05	2.1512e-05	0.00024242	2.4754e-05	7.559e-05	0.00038962	0.0002985	0.00052653	0.00042165	0.00013548	6.3142e-05	1.0095e-05	0.00084762	0.00020848	0.00024492
09180_Brite_Hierarchies	09183_Protein_families:_signaling_and_cellular_processes	Secretion_system	0.0053323	0.01008	0.016983	0.011244	0.005803	0.0069004	0.0075652	0.0062484	0.0072004	0.0037991	0.0071675	0.01782	0.0086381	0.008981	0.0079986	0.013986	0.0065503	0.015704	0.0075444	0.0077509	0.0079536	0.0073668	0.006647	0.016225
09100_Metabolism	09106_Metabolism_of_other_amino_acids	Selenocompound_metabolism	0.0016539	0.0024636	0.00061892	0.0022561	0.0024991	0.0019902	0.001913	0.0017787	0.0020094	0.0010905	0.0022821	0.002195	0.001866	0.0020456	0.0024288	0.0021057	0.0031195	0.0022158	0.0024821	0.0018879	0.002243	0.0030105	0.0021629	0.0022154
09150_Organismal_Systems	09156_Nervous_system	Serotonergic_synapse	0	0	9.5192e-05	6.6069e-07	0	0	0	0	0	0	0	0	0	0	0	0	0	0	0	0	0	4.7169e-05	2.6551e-05	0
09160_Human_Diseases	09171_Infectious_disease:_bacterial	Shigellosis	1.917e-05	1.46e-05	0.00071492	0.00094677	5.8744e-06	1.5704e-06	2.848e-07	0.00050805	2.2099e-06	3.6057e-05	0.00015324	0.0020851	0.00070347	0.00071087	0.00010051	0.0014879	6.2044e-05	0.001035	0.00026352	0.00044423	0.00044805	0.00022285	0.00027041	0.0017261
09190_Not_Included_in_Pathway_or_Brite	09193_Unclassified:_signaling_and_cellular_processes	Signaling_proteins	0.0003972	0.00086332	0.0012989	0.0025451	0.00087394	0.00050059	0.0005858	0.00063566	0.00047657	0.00026296	0.00074863	0.0035666	0.00091173	0.0011574	0.001323	0.0036569	0.0010236	0.0019234	0.0010351	0.00084658	0.00086309	0.00099147	0.00085986	0.0034043
09160_Human_Diseases	09162_Cancer:_specific_types	Small_cell_lung_cancer	0	0	0	4.0336e-06	0	0	0	0	0	0	0	0	8.3169e-07	0	0	0	0	0	0	0	0	0	0	0
09100_Metabolism	09103_Lipid_metabolism	Sphingolipid_metabolism	1.4289e-05	2.1987e-05	0.00013127	0.00077662	0.0002654	4.1727e-06	2.8999e-05	0.0015366	5.9187e-06	1.1326e-05	0.00042005	0.00053526	0.0013862	0.0012485	0.00031805	0.00047573	0.00036013	0.00083565	0.00080638	0.0012204	0.0011017	0.00032198	0.0007922	0.00071953
09130_Environmental_Information_Processing	09132_Signal_transduction	Sphingolipid_signaling_pathway	0	0	0.00011933	8.7113e-05	1.1575e-06	0	0	7.1343e-07	0	0	0	8.9448e-07	6.9851e-07	2.8019e-07	2.6141e-07	2.7301e-06	1.5146e-06	2.6366e-06	7.0168e-06	1.8544e-05	2.5565e-06	0.00013881	0	9.4762e-07
09160_Human_Diseases	09164_Neurodegenerative_disease	Spinocerebellar_ataxia	0	0	7.1219e-05	3.5582e-05	0	0	0	0	0	0	0	0	1.6147e-06	0	0	0	0	0	0	0	0	0.0001157	0	1.1744e-06
09160_Human_Diseases	09171_Infectious_disease:_bacterial	Staphylococcus_aureus_infection	0.0079222	0.0069216	0.00026933	0.00021742	0.0013756	0.007522	0.0076447	7.0209e-05	0.0081243	0.0033977	0.0044315	0.00041217	0.00011484	7.1442e-05	0.0013157	0.0001379	0.0020147	0.00079449	0.00072921	0.00049108	0.001094	0.0015844	0.0011818	0.00012186
09100_Metabolism	09101_Carbohydrate_metabolism	Starch_and_sucrose_metabolism	0.0022306	0.0041926	0.0010232	0.012035	0.0034455	0.0029417	0.003427	0.015679	0.0029254	0.001393	0.0079381	0.010412	0.013413	0.013206	0.008841	0.0090233	0.012014	0.0086652	0.010728	0.013457	0.014929	0.0058015	0.012031	0.011899
09100_Metabolism	09110_Biosynthesis_of_other_secondary_metabolites	Staurosporine_biosynthesis	0	0	0.00021793	5.3429e-07	0	0	0	0	0	0	0	0	1.4232e-05	0	0	0	0	0	0	0	0	0	0	0
09100_Metabolism	09103_Lipid_metabolism	Steroid_biosynthesis	3.7563e-06	3.4543e-06	0	2.2184e-06	8.2856e-07	0	0	0	3.2019e-07	6.5663e-06	0	0	2.2398e-07	0	0	0	0	0	0	0	0	0.00023482	0	9.4211e-07
09100_Metabolism	09111_Xenobiotics_biodegradation_and_metabolism	Steroid_degradation	0	3.0855e-06	0	5.6533e-05	0	0	0	0	0	0	0	0.000257	0	0	0	5.1722e-05	0	0	0	7.4174e-06	0	0	0	0.00021903
09100_Metabolism	09110_Biosynthesis_of_other_secondary_metabolites	Stilbenoid,_diarylheptanoid_and_gingerol_biosynthesis	0.00016199	0.00026092	4.2306e-05	0.00016764	0.00018095	0.00024493	0.00026881	0.00012672	0.00022904	9.5613e-05	0.00023227	0.0001638	0.00013078	0.00013886	0.00026381	0.00011541	0.00030608	0.00018787	0.00023643	0.00016196	0.00019944	0.00022312	0.00019124	0.00014068
09100_Metabolism	09110_Biosynthesis_of_other_secondary_metabolites	Streptomycin_biosynthesis	0.00036599	0.00058429	0.00079575	0.001306	0.0010245	0.00050991	0.00057236	0.00088399	0.00047767	0.00023078	0.0010231	0.0011683	0.00085497	0.00084493	0.0013015	0.0011189	0.0021583	0.001041	0.0012284	0.0010591	0.0014065	0.001742	0.0013144	0.0012709
09190_Not_Included_in_Pathway_or_Brite	09193_Unclassified:_signaling_and_cellular_processes	Structural_proteins	0.0014458	0.0021521	0.0026546	0.0029497	0.0011981	0.0018306	0.0018561	0.0012786	0.0021143	0.00086397	0.0022267	0.0041263	0.0013457	0.0021236	0.0009705	0.0042846	0.0016434	0.0032331	0.001751	0.0018615	0.0019868	0.0012319	0.0014432	0.003992
09100_Metabolism	09111_Xenobiotics_biodegradation_and_metabolism	Styrene_degradation	0.00056914	0.0011283	0.00032538	0.00043712	0.0003782	0.00080592	0.00079565	0.00038474	0.00099605	0.00034891	0.00078383	0.00040036	0.00037757	0.00038592	0.00060168	0.00021683	0.0016708	0.0007319	0.00057507	0.0005151	0.00056011	0.00085619	0.00087736	0.00036358
09100_Metabolism	09102_Energy_metabolism	Sulfur_metabolism	0.0024873	0.0038383	0.0019707	0.0027413	0.0012713	0.0030879	0.0030173	0.0016416	0.0031739	0.0014969	0.0032593	0.0041421	0.0018007	0.002218	0.0014062	0.0041978	0.0014073	0.0024359	0.0020066	0.0021858	0.0034173	0.0020714	0.0022582	0.0040842
09120_Genetic_Information_Processing	09123_Folding,_sorting_and_degradation	Sulfur_relay_system	0.0021385	0.00376	0.00171	0.0019936	0.0010387	0.0030085	0.003046	0.00074414	0.0028695	0.0012752	0.0025714	0.0028962	0.0010057	0.0012454	0.0018423	0.0030154	0.0021144	0.0021131	0.001567	0.0012231	0.0017787	0.002005	0.0016466	0.0027573
09160_Human_Diseases	09163_Immune_disease	Systemic_lupus_erythematosus	0	0	0	2.7771e-07	0	0	0	0	0	0	0	0	6.6867e-07	0	0	0	0	0	3.2745e-07	0	0	4.9171e-05	0	0
09130_Environmental_Information_Processing	09132_Signal_transduction	TGF-beta_signaling_pathway	0	0	0	0	0	0	0	0	0	0	0	0	0	2.8019e-07	0	0	0	0	0	0	0	4.5752e-05	0	0
09100_Metabolism	09106_Metabolism_of_other_amino_acids	Taurine_and_hypotaurine_metabolism	0.00096195	0.00141	0.00037792	0.00094283	0.00071153	0.0013164	0.001301	0.00050869	0.0015587	0.00059015	0.0011941	0.0012764	0.00058129	0.00059146	0.00097983	0.0010535	0.0011317	0.00088111	0.00071184	0.0006539	0.00073775	0.00087594	0.00086046	0.0012182
09100_Metabolism	09109_Metabolism_of_terpenoids_and_polyketides	Terpenoid_backbone_biosynthesis	0.0021971	0.0031346	0.0012703	0.0023332	0.0019909	0.0027861	0.0028074	0.0014208	0.0028982	0.0013811	0.0026241	0.0029317	0.0015739	0.0016465	0.0027361	0.0026617	0.0030715	0.0024453	0.0021466	0.0018097	0.0021891	0.0025381	0.0021077	0.0027275
09100_Metabolism	09109_Metabolism_of_terpenoids_and_polyketides	Tetracycline_biosynthesis	0	0	0.00021793	5.3429e-07	0	0	0	0	0	0	0	0	1.4232e-05	0	0	0	0	0	0	0	0	0	0	0
09150_Organismal_Systems	09151_Immune_system	Th17_cell_differentiation	3.43e-05	2.9469e-06	0.00015068	0.00016364	3.7187e-06	3.5648e-06	5.8954e-07	0.00012428	8.9662e-07	3.1197e-05	7.6254e-05	0.00015505	0.00011902	0.00013366	7.3877e-05	0.00013988	2.8746e-05	6.4398e-05	8.5507e-05	0.00011419	0.0001194	5.1032e-05	0.00012782	0.00016645
09150_Organismal_Systems	09159_Environmental_adaptation	Thermogenesis	0.00036916	0.00076421	0.0010684	0.00026446	1.3245e-05	0.00049478	0.0004818	3.5377e-06	0.00053152	0.0003159	0.00038551	0.00022995	3.1658e-05	0.00015985	7.1735e-05	0.00026094	2.7043e-05	0.00012872	3.2028e-05	2.9447e-05	2.5817e-05	0.0010537	0.00012965	0.00021913
09100_Metabolism	09108_Metabolism_of_cofactors_and_vitamins	Thiamine_metabolism	0.0024201	0.0037831	0.001006	0.0024939	0.0016364	0.0033784	0.0034542	0.0022086	0.0032964	0.0015077	0.0034384	0.0025108	0.0022125	0.0022611	0.0030329	0.0022561	0.003618	0.0027012	0.0027473	0.0024897	0.0032385	0.0025469	0.0028801	0.0024539
09150_Organismal_Systems	09152_Endocrine_system	Thyroid_hormone_signaling_pathway	0.00016829	0.00054878	0.00021531	0.0001968	0.00015753	0.00025286	0.00027482	0.00015097	0.00023287	9.7234e-05	0.00022528	0.00018847	0.00014073	0.00017805	0.00024712	0.00016287	0.00030191	0.00021314	0.00015822	0.00015932	0.00014684	0.00030178	0.00019051	0.0001901
09150_Organismal_Systems	09152_Endocrine_system	Thyroid_hormone_synthesis	0.00042134	0.00057785	0.00048487	0.0002327	0.00025436	0.00055788	0.0005685	0.00013365	0.00056038	0.00024691	0.00047838	0.000481	0.00014234	0.00020068	0.00035008	0.00046151	0.00030047	0.00039491	0.0002975	0.00021213	0.00026319	0.00038106	0.00021557	0.00042072
09140_Cellular_Processes	09144_Cellular_community_-_eukaryotes	Tight_junction	0	0	0	0	0	0	0	0	0	0	0	0	0	2.8019e-07	0	0	0	0	0	0	0	9.4543e-05	0	0
09100_Metabolism	09111_Xenobiotics_biodegradation_and_metabolism	Toluene_degradation	1.9331e-05	1.2466e-05	0.000115	0.00026888	2.7338e-06	0	0	0	5.098e-07	2.1508e-05	0	0.00067917	1.1325e-05	3.8801e-05	8.0224e-07	0.00033622	2.3452e-07	0.00018401	1.9168e-07	2.0401e-05	0	2.9469e-05	4.4709e-06	0.00067931
09160_Human_Diseases	09174_Infectious_disease:_parasitic	Toxoplasmosis	0	0	0	4.0336e-06	0	0	0	0	0	0	0	0	8.3169e-07	0	0	0	0	0	0	0	0	0	0	0
09190_Not_Included_in_Pathway_or_Brite	09192_Unclassified:_genetic_information_processing	Transcription	0.00086718	0.001549	0.0010321	0.0014798	0.0010424	0.0012965	0.0012879	0.00060491	0.0016641	0.00063414	0.0014759	0.001822	0.00086157	0.00087586	0.0011762	0.0020399	0.0021034	0.0014225	0.0011421	0.0010639	0.0015908	0.0013467	0.0013907	0.0017585
09180_Brite_Hierarchies	09182_Protein_families:_genetic_information_processing	Transcription_factors	0.011506	0.020144	0.013538	0.025438	0.010943	0.01553	0.015937	0.016045	0.017053	0.0074487	0.019213	0.034201	0.016661	0.019453	0.018039	0.030021	0.023919	0.021737	0.017297	0.018186	0.020604	0.015495	0.020103	0.032857
09180_Brite_Hierarchies	09182_Protein_families:_genetic_information_processing	Transcription_machinery	0.0031493	0.0055938	0.0039444	0.004752	0.002671	0.0040399	0.0042636	0.0040489	0.0039461	0.0021521	0.0050146	0.0042103	0.0039338	0.0041483	0.0044856	0.0047552	0.005309	0.0037145	0.0043211	0.0043265	0.00527	0.004201	0.0046859	0.0043553
09180_Brite_Hierarchies	09182_Protein_families:_genetic_information_processing	Transfer_RNA_biogenesis	0.012284	0.023446	0.0086827	0.01314	0.014427	0.016821	0.017704	0.0099591	0.015859	0.0075442	0.016515	0.015572	0.0098473	0.011222	0.0167	0.014918	0.018062	0.015048	0.014726	0.011524	0.013418	0.017396	0.012925	0.015195
09190_Not_Included_in_Pathway_or_Brite	09192_Unclassified:_genetic_information_processing	Translation	0.00046384	0.00064994	7.5873e-05	5.879e-05	0.00018108	0.00062001	0.0005652	0.00016982	0.0006852	0.00027256	0.00046783	7.8328e-05	0.00011303	0.00011228	0.00020015	2.5552e-06	0.00062486	0.00017295	0.00027639	0.00018464	0.00022664	0.00031316	0.0002594	5.4817e-05
09180_Brite_Hierarchies	09182_Protein_families:_genetic_information_processing	Translation_factors	0.0056093	0.0053919	0.0057106	0.0033312	0.0035711	0.0058985	0.0043391	0.0026121	0.0039877	0.0098971	0.0039944	0.003843	0.0024777	0.0028943	0.0042352	0.0037616	0.0047411	0.0052684	0.0037667	0.002837	0.0031291	0.0050573	0.0031605	0.0038206
09190_Not_Included_in_Pathway_or_Brite	09193_Unclassified:_signaling_and_cellular_processes	Transport	0.0024293	0.0048882	0.0018063	0.002862	0.00083158	0.0031327	0.0030452	0.0014369	0.0031496	0.0015211	0.0030382	0.0038556	0.0017391	0.0018295	0.00159	0.0037268	0.0028343	0.0019889	0.0020982	0.0018298	0.002499	0.0017529	0.0022528	0.0036557
09180_Brite_Hierarchies	09183_Protein_families:_signaling_and_cellular_processes	Transporters	0.042922	0.075182	0.047205	0.082464	0.034618	0.056664	0.058354	0.060433	0.058741	0.028219	0.06554	0.10379	0.061868	0.066948	0.058887	0.096265	0.085871	0.073417	0.064018	0.0616	0.068636	0.052729	0.066748	0.10287
09100_Metabolism	09110_Biosynthesis_of_other_secondary_metabolites	Tropane,_piperidine_and_pyridine_alkaloid_biosynthesis	9.3894e-06	4.7893e-05	0.00033397	0.00066623	0.00035117	3.9215e-06	2.9043e-05	0.00036723	6.7962e-06	3.4165e-05	0.00042758	0.0009609	0.00036152	0.0004625	0.00048044	0.0010106	0.00033813	0.00058407	0.00038687	0.0004148	0.00054197	0.00038906	0.00035975	0.00094073
09100_Metabolism	09105_Amino_acid_metabolism	Tryptophan_metabolism	0.0015333	0.0025415	0.0014141	0.0017867	0.00041133	0.002113	0.0020272	0.00077944	0.0020444	0.00097176	0.0015827	0.0018123	0.00093597	0.0010897	0.0016377	0.0018254	0.002307	0.001749	0.0011851	0.00088536	0.00072488	0.0015904	0.0013274	0.0017666
09160_Human_Diseases	09171_Infectious_disease:_bacterial	Tuberculosis	0.00054507	0.0010443	0.00062925	0.00052941	0.00096624	0.00074106	0.00082372	0.00056548	0.00070675	0.00046748	0.00074253	0.00055715	0.00052969	0.00053135	0.00078645	0.00052611	0.0010822	0.00069027	0.00067754	0.00059817	0.00070919	0.0010866	0.0007582	0.0005678
09180_Brite_Hierarchies	09183_Protein_families:_signaling_and_cellular_processes	Two-component_system	0.015628	0.029616	0.024873	0.027291	0.012283	0.020703	0.02115	0.024428	0.020305	0.0099195	0.025279	0.029436	0.02355	0.026034	0.021403	0.030315	0.023152	0.026117	0.021734	0.024628	0.02976	0.014876	0.023305	0.029997
09160_Human_Diseases	09167_Endocrine_and_metabolic_disease	Type_I_diabetes_mellitus	0.00023544	0.00029666	0.00018473	0.00016177	0.00040264	0.00026008	0.00028003	0.00014923	0.00024703	0.0002032	0.00024334	0.00020098	0.00013713	0.00012843	0.00028682	0.00023259	0.00028554	0.00027309	0.00023136	0.00017289	0.00020922	0.00036328	0.0002346	0.00018341
09160_Human_Diseases	09167_Endocrine_and_metabolic_disease	Type_II_diabetes_mellitus	0.00018239	0.00050071	8.8584e-05	0.00045964	0.00034567	0.00024603	0.00025514	0.0003994	0.00022244	0.00011588	0.00038997	0.0003541	0.00035432	0.00035527	0.00024279	0.00025755	0.00029914	0.00026	0.00034776	0.00040436	0.00050727	0.00028556	0.00036101	0.00032953
09100_Metabolism	09105_Amino_acid_metabolism	Tyrosine_metabolism	0.00048383	0.00075072	0.0014655	0.0020933	0.00055076	0.00054919	0.00058816	0.0004799	0.00081718	0.0003389	0.00091693	0.003337	0.00066328	0.0010081	0.0010878	0.0031856	0.00093365	0.0011991	0.00065574	0.00073419	0.00081257	0.0009751	0.00078167	0.0032879
09100_Metabolism	09108_Metabolism_of_cofactors_and_vitamins	Ubiquinone_and_other_terpenoid-quinone_biosynthesis	0.001525	0.0029521	0.0011184	0.001639	5.6613e-05	0.0020379	0.0019814	1.5913e-05	0.0019981	0.00091101	0.0013757	0.0027168	0.00028925	0.00063936	0.00035569	0.003285	0.002281	0.0015481	0.00085515	0.00040352	0.0003516	0.0012096	0.00086105	0.0027246
09120_Genetic_Information_Processing	09123_Folding,_sorting_and_degradation	Ubiquitin_mediated_proteolysis	0	0	0	0	0	0	0	0	0	0	0	1.3554e-06	0	2.9142e-05	1.416e-06	0	1.3572e-06	0	3.6848e-06	0	0	7.3818e-05	0	0
09180_Brite_Hierarchies	09182_Protein_families:_genetic_information_processing	Ubiquitin_system	0	0	0	5.2075e-06	3.0005e-07	0	0	4.8333e-07	0	1.7442e-05	2.5462e-05	2.4234e-06	0	2.9142e-05	2.6857e-06	1.0743e-05	1.5616e-06	1.1103e-06	7.895e-06	8.3284e-06	2.0384e-06	0.00018548	2.2068e-05	8.5956e-07
09190_Not_Included_in_Pathway_or_Brite	09193_Unclassified:_signaling_and_cellular_processes	Unclassified_viral_proteins	0.00042595	0.00062364	0.00010047	0.0004227	0.00094494	0.00058593	0.00064768	0.00027629	0.00056702	0.00025616	0.00052894	0.00039533	0.00027138	0.00035639	0.00063758	0.00045848	0.00084057	0.00069107	0.00043663	0.00037424	0.00041848	0.00085175	0.00044769	0.00037921
09100_Metabolism	09105_Amino_acid_metabolism	Valine,_leucine_and_isoleucine_biosynthesis	0.0019041	0.004614	0.0012446	0.0022261	0.0031759	0.0026009	0.0028161	0.0019766	0.0025423	0.0011352	0.0028602	0.0028741	0.0019288	0.0021265	0.0030258	0.0029639	0.0010874	0.0034565	0.0027523	0.0021009	0.0025666	0.0026973	0.0016976	0.0031513
09100_Metabolism	09105_Amino_acid_metabolism	Valine,_leucine_and_isoleucine_degradation	0.0015215	0.0024094	0.0021439	0.0020645	0.00069184	0.0019173	0.0018597	0.0010544	0.0019324	0.0010344	0.001728	0.0020983	0.0012372	0.0012696	0.001881	0.0019372	0.0020873	0.0016985	0.0015914	0.0011563	0.0011712	0.0014199	0.0013172	0.0020765
09160_Human_Diseases	09175_Drug_resistance:_antimicrobial	Vancomycin_resistance	0.0010432	0.0023382	0.00060409	0.0017948	0.0018618	0.0015077	0.0016388	0.0014366	0.0014217	0.00069346	0.0021833	0.0015231	0.0015135	0.0014722	0.0037003	0.0010779	0.0018786	0.0021205	0.0021006	0.0017756	0.0022709	0.0016762	0.0019442	0.0013869
09100_Metabolism	09107_Glycan_biosynthesis_and_metabolism	Various_types_of_N-glycan_biosynthesis	1.8121e-06	0	0	6.3647e-05	8.9629e-05	0	1.6542e-07	0.00012023	0	0	2.14e-06	7.1049e-05	1.3816e-05	0.00015401	2.6601e-07	8.1355e-05	0.0002843	3.6211e-05	7.6109e-05	0.00012216	4.998e-05	0.00019224	0.00012383	3.1493e-05
09150_Organismal_Systems	09153_Circulatory_system	Vascular_smooth_muscle_contraction	0	0	9.2271e-05	0	0	0	0	0	0	0	0	0	0	0	0	0	0	0	0	0	0	5.8254e-05	0	0
09150_Organismal_Systems	09155_Excretory_system	Vasopressin-regulated_water_reabsorption	0	0	0	0	0	0	0	0	0	0	0	0	0	2.0169e-07	0	1.833e-07	0	0	0	0	0	5.3984e-05	0	0
09160_Human_Diseases	09171_Infectious_disease:_bacterial	Vibrio_cholerae_infection	0	0	0.00035118	1.6888e-05	0	0	0	0	0	0	0	0	1.5862e-05	0	0	0	0	0	0	0	0	9.0478e-05	0	0
09160_Human_Diseases	09161_Cancer:_overview	Viral_carcinogenesis	0.00018239	0.00050071	8.8584e-05	0.00045964	0.00034567	0.00024603	0.00025514	0.0003994	0.00022244	0.00011588	0.00038997	0.0003541	0.00035432	0.00035527	0.00024279	0.00025755	0.00029914	0.00026	0.00034776	0.00040436	0.00050727	0.00033354	0.00036101	0.00032953
09160_Human_Diseases	09166_Cardiovascular_disease	Viral_myocarditis	0	0	0	4.0336e-06	0	0	0	0	0	0	0	0	8.3169e-07	0	0	0	0	0	0	0	0	0	0	0
09100_Metabolism	09108_Metabolism_of_cofactors_and_vitamins	Vitamin_B6_metabolism	0.00088854	0.0014849	0.0006622	0.00088203	0.00070593	0.0011382	0.0011696	0.00027177	0.0011368	0.00051073	0.0011222	0.0014102	0.0003399	0.00053043	0.00098254	0.0013272	0.00036598	0.0011574	0.00058093	0.00043854	0.00065244	0.00084409	0.00043651	0.0013335
09100_Metabolism	09111_Xenobiotics_biodegradation_and_metabolism	Xylene_degradation	0.00065024	0.0011732	0.00017852	0.00056365	0.00055324	0.00085189	0.00088312	0.00050626	0.0010611	0.00036568	0.00050462	0.0010057	0.00014012	0.00035053	0.0003404	0.00060159	0.000924	0.00036529	0.00044792	0.00040096	0.00021293	0.00058303	0.00045178	0.00098186
09160_Human_Diseases	09171_Infectious_disease:_bacterial	Yersinia_infection	0	1.9172e-06	0.00012794	4.9363e-05	0	0	0	0	0	0	0	0.00010498	7.7808e-06	2.3403e-05	0	0.00011788	0	0.00015878	0	3.6408e-06	0	0	0	0.00010087
09100_Metabolism	09109_Metabolism_of_terpenoids_and_polyketides	Zeatin_biosynthesis	0.00015986	0.00025325	0.00015663	0.00016042	0.00014927	0.00023481	0.00026308	0.0001149	0.00022072	9.2061e-05	0.00022106	0.00017713	0.00012753	0.00013287	0.00022089	0.00015444	0.00028328	0.00018108	0.00020299	0.00016681	0.00017208	0.00023579	0.00018304	0.00017325
09100_Metabolism	09103_Lipid_metabolism	alpha-Linolenic_acid_metabolism	4.3258e-06	3.5048e-06	9.2271e-05	0.00017811	7.869e-07	0	0	0.00014132	6.3094e-07	1.277e-05	8.1311e-05	0.00015737	0.00012821	0.0001436	7.5707e-05	0.00016437	2.9337e-05	0.00013335	9.0054e-05	0.00012452	0.00019715	4.6697e-05	8.1103e-05	0.00019316
09100_Metabolism	09106_Metabolism_of_other_amino_acids	beta-Alanine_metabolism	0.00044827	0.00063129	0.001024	0.0012188	6.5991e-05	0.00056003	0.00054495	0.00082497	0.00057368	0.00029656	0.00095765	0.0014195	0.0010944	0.0010858	0.0004666	0.0014037	0.00070827	0.00086973	0.000836	0.00084105	0.00090188	0.00056581	0.0009526	0.0014307
09160_Human_Diseases	09175_Drug_resistance:_antimicrobial	beta-Lactam_resistance	0.00169	0.0029492	0.0028533	0.0034549	0.001898	0.0022472	0.002348	0.00191	0.0030514	0.00094827	0.0019475	0.0043137	0.0022558	0.0022864	0.0030733	0.0042374	0.002705	0.0031202	0.0023492	0.0019409	0.0020431	0.0022413	0.0019162	0.0039763
09130_Environmental_Information_Processing	09132_Signal_transduction	cAMP_signaling_pathway	0	0	0	8.7113e-05	0	0	0	0	0	5.1287e-06	0	0	6.9851e-07	0	0	2.7301e-06	0	0	0	0	0	0.00010445	3.8059e-06	0
09120_Genetic_Information_Processing	09122_Translation	mRNA_surveillance_pathway	0	0	0	0	0	0	0	0	0	0	0	0	0	2.8019e-07	0	0	0	0	0	0	0	0.00016917	0	0
09130_Environmental_Information_Processing	09132_Signal_transduction	mTOR_signaling_pathway	0	0	0	0	1.3079e-06	0	0	0	0	0	0	0	0	2.0741e-07	0	7.4363e-07	1.6099e-07	1.1743e-06	4.0892e-07	0	0	0.0001062	0	0
09140_Cellular_Processes	09143_Cell_growth_and_death	p53_signaling_pathway	0	0	0	4.0336e-06	0	0	0	0	0	0	0	0	8.3169e-07	0	0	0	0	0	0	0	0	1.8473e-05	0	0

## Sheet: species.differ.function.KEGG.sf
#SampleID	Group
LYY_14	A
HJY_14	A
MJX_14	A
HJN_14	A
LJY_14	A
ZhKZ_14	A
ZhKR_14	A
ZhH_14	A
LZh_14	A
ZhZH_14	A
XZH_14	A
PYL_14	A
LYY_28	B
HJY_28	B
MJX_28	B
HJN_28	B
LJY_28	B
ZhKZ_28	B
ZhKR_28	B
ZhH_28	B
LZh_28	B
ZhZH_28	B
XZH_28	B
PYL_28	B
