# Supplementary material for: Temporal dynamics of gut microbiota and virome in preterm infants: insights from longitudinal metagenomic analysis
Source: Front Cell Infect Microbiol. 2026 Mar 9;16:1598786. doi: 10.3389/fcimb.2026.1598786 (PMC13006629; doi:10.3389/fcimb.2026.1598786)
Supplement: Supplementary file 1 [file DataSheet1.zip › Supplementary Tables S1–17/Supplement_Table_S14_Bacterial.Taxonomyspecies.differKEGGpca.xls]

## Sheet: Sheet1
sampleid	LYY_14	HJY_14	MJX_14	HJN_14	LJY_14	ZhKZ_14	ZhKR_14	ZhH_14	LZh_14	ZhZH_14	XZH_14	PYL_14	LYY_28	HJY_28	MJX_28	HJN_28	LJY_28	ZhKZ_28	ZhKR_28	ZhH_28	LZh_28	ZhZH_28	XZH_28	PYL_28
unknown	0.53998	0.31055	0.55669	0.38893	0.5521	0.43003	0.42286	0.48997	0.44764	0.68654	0.41203	0.31894	0.48205	0.46216	0.45148	0.34425	0.37036	0.39362	0.43847	0.46803	0.43114	0.44115	0.44066	0.31883
ABC_transporters	0.00999	0.014119	0.0077818	0.011872	0.008063	0.012681	0.013079	0.01087	0.012921	0.0067417	0.013378	0.014709	0.010869	0.011197	0.0094128	0.013785	0.014195	0.011476	0.011055	0.01102	0.012238	0.0088965	0.010762	0.015002
AMPK_signaling_pathway	0.00014078	0.0003804	0.00013385	0.0002334	0.00012747	0.00019102	0.00020458	0.00011681	0.00017519	0.00010515	0.00016618	0.00022039	0.00011627	0.00014147	0.00018372	0.00022125	0.00021583	0.00018879	0.00012148	0.00013253	0.00011063	0.00031693	0.00014718	0.00023161
Acarbose_and_validamycin_biosynthesis	1.9405e-05	5.0849e-06	0.00027489	0.00032069	0.00026788	2.0259e-06	1.1198e-07	0.00022871	7.3292e-07	2.1994e-05	0.00014576	0.00021467	0.00021982	0.00022291	0.0003807	0.00028579	0.00041248	0.00033775	0.00034058	0.00024989	0.00028371	0.00039437	0.00024369	0.00028023
Adipocytokine_signaling_pathway	0	7.6111e-06	0.00020669	3.969e-05	2.3679e-06	0	0	4.1738e-07	2.8494e-07	3.458e-05	4.9652e-05	7.0693e-05	6.1757e-06	6.8541e-05	0	8.3183e-05	9.3956e-07	3.1522e-05	8.6174e-06	2.5343e-05	3.0976e-06	0.00015673	6.3677e-05	6.834e-05
Adrenergic_signaling_in_cardiomyocytes	0	0	0	0	0	0	0	0	0	0	0	0	0	2.1321e-07	0	0	0	0	0	0	0	6.8316e-05	0	0
African_trypanosomiasis	0	0	0.00010871	4.7799e-05	9.7496e-07	0	0	2.128e-07	0	0	8.8591e-06	7.1513e-05	5.6322e-06	3.9712e-05	0	8.1907e-05	1.8114e-07	3.0971e-05	2.6736e-06	9.0972e-06	1.1644e-06	3.9749e-05	1.3282e-05	7.0422e-05
Alanine,_aspartate_and_glutamate_metabolism	0.0028413	0.0041692	0.002368	0.0031119	0.0036859	0.0035751	0.0034812	0.0024846	0.0035608	0.0019628	0.0038499	0.0035116	0.0023824	0.0026359	0.0036486	0.0032096	0.0035316	0.0033797	0.0033115	0.0029217	0.0035596	0.0038192	0.0030718	0.0035091
Alcoholic_liver_disease	9.3276e-06	2.9771e-05	0.00054224	0.00031154	9.3506e-06	6.0744e-07	3.1877e-07	0.00019457	1.0736e-06	4.2611e-05	0.00011961	0.0001432	0.00022852	0.00016342	0.00021609	9.6203e-05	7.5153e-05	8.2253e-05	0.00020711	0.00019081	0.00022358	0.00016931	0.00016349	0.00014005
Alcoholism	0	0	7.5441e-05	4.8516e-07	0	0	0	0	0	0	0	0	5.1659e-07	0	0	0	0	0	2.4533e-07	0	0	9.6913e-05	2.0023e-05	0
Alzheimer_disease	0.00033768	0.00040592	0.00059466	0.0002821	0.00024278	0.00039828	0.00038106	0.00010841	0.00037863	0.00024434	0.00029037	0.00042133	0.00014193	0.00014842	0.00036312	0.00040524	0.00038946	0.0003123	0.00023621	0.00016412	0.0001145	0.00084028	0.00022208	0.00031497
Amino_acid_metabolism	0.00016938	0.00020274	0.00036662	0.0015883	0.00059825	0.00020174	0.00022522	0.00072161	0.00020323	0.00012164	0.00023547	0.0020724	0.00086944	0.0007691	0.0011991	0.0011468	0.0019132	0.00095724	0.0011362	0.00075686	0.00044209	0.0008185	0.00097198	0.0021496
Amino_acid_related_enzymes	0.0044826	0.0082281	0.0033387	0.0049241	0.006251	0.0057069	0.0058399	0.0041867	0.0051019	0.0030867	0.0063041	0.0053644	0.004126	0.0044205	0.0064424	0.0050633	0.0065768	0.0054695	0.0057058	0.0047943	0.0054527	0.0067361	0.0051723	0.0053227
Amino_sugar_and_nucleotide_sugar_metabolism	0.0030641	0.0052061	0.0023058	0.0053647	0.0044969	0.0038298	0.0041805	0.006337	0.0037649	0.002029	0.0054479	0.0058885	0.0058996	0.0058014	0.0055842	0.0054366	0.0081097	0.0058757	0.0058626	0.0065031	0.0077627	0.0059269	0.0065173	0.0058361
Aminoacyl-tRNA_biosynthesis	0.0038336	0.007093	0.0020323	0.0034092	0.0049269	0.0049279	0.0050874	0.0034306	0.0043327	0.0025542	0.0049825	0.0033686	0.0032674	0.0032975	0.0051155	0.002916	0.0057177	0.0039449	0.0046502	0.0038395	0.0041175	0.0054889	0.0041239	0.003361
Aminobenzoate_degradation	0.00032067	0.00047302	0.00053245	0.00086437	0.00069415	0.00040989	0.00041495	0.00043575	0.000384	0.00023192	0.00066105	0.00095437	0.00049765	0.00042829	0.00090552	0.00093531	0.0013222	0.00083491	0.00062811	0.0006483	0.00072018	0.00083962	0.00087855	0.00091167
Amoebiasis	0.00016584	0.00021393	9.1235e-06	0.00015837	4.9856e-05	0.00019981	0.00020473	8.4291e-05	0.00039265	8.7072e-05	0.00018421	0.00011424	0.00010681	8.6931e-05	0.00026803	8.8837e-05	0.00022014	0.00013731	0.00012425	0.00011854	0.00014957	8.0095e-05	0.0001497	0.00010069
Amphetamine_addiction	0	0	7.5441e-05	4.8516e-07	0	0	0	0	0	0	0	0	0	0	0	0	0	0	0	0	0	6.0358e-05	2.0023e-05	0
Amyotrophic_lateral_sclerosis	0.00048727	0.00057111	0.00097147	0.00033204	8.3837e-05	0.00059735	0.00057897	0.00010438	0.00058737	0.00036008	0.00045571	0.00040168	0.00011852	0.00017159	0.00012856	0.00045371	0.00016221	0.00021112	0.00026431	0.00016238	0.00020302	0.00081753	0.00019036	0.00034502
Antifolate_resistance	0.00063557	0.0011235	0.00045416	0.000614	0.001142	0.00085115	0.0008498	0.00072073	0.00074324	0.00044346	0.00077553	0.00052533	0.00076826	0.00066943	0.00084233	0.00044519	0.0008424	0.00081981	0.0009016	0.00078861	0.00083563	0.00098638	0.00071848	0.00063195
Antigen_processing_and_presentation	2.7876e-05	2.0409e-06	0.00011942	0.00012016	3.0345e-06	2.693e-06	4.3851e-07	9.5966e-05	6.7265e-07	2.6898e-05	5.6113e-05	0.00010869	9.195e-05	0.00010171	5.4924e-05	0.00010024	2.0536e-05	4.7455e-05	6.4063e-05	8.753e-05	8.8823e-05	3.7941e-05	9.6392e-05	0.00011757
Antimicrobial_resistance_genes	0.0037342	0.0054338	0.0032222	0.0042764	0.0024723	0.0051656	0.0055576	0.0028761	0.0073017	0.0026181	0.0055859	0.0052178	0.0031609	0.0031248	0.0053363	0.0041142	0.0039678	0.0038668	0.0037908	0.0033848	0.0041419	0.0025667	0.0034046	0.0046511
Apelin_signaling_pathway	0	0	0	0	1.0673e-06	0	0	0	0	0	0	0	0	1.5783e-07	0	5.3288e-07	1.1501e-07	8.6535e-07	3.0637e-07	0	0	3.3032e-05	0	0
Apoptosis	0	2.3524e-06	5.5758e-05	1.7497e-05	4.6571e-07	0	0	0	0	0	0	0	8.6951e-07	2.317e-05	0	0	0	0	0	0	0	4.1769e-05	0	9.1541e-07
Apoptosis_-_fly	1.3854e-06	0	0.00016073	0.00014984	1.1997e-05	7.0506e-07	0	0.00021021	0	3.088e-06	0.00010691	0.00014151	0.00018704	0.00019175	6.4336e-05	0.00010596	0.0002079	4.8698e-05	0.00013709	0.00020308	0.00023255	8.5396e-05	0.00019102	0.00014635
Apoptosis_-_multiple_species	0	0	0	2.962e-06	0	0	0	0	0	0	0	0	6.4253e-07	0	0	0	0	0	0	0	0	0	0	0
Arabinogalactan_biosynthesis_-_Mycobacterium	0.00017183	0.00020502	1.2762e-05	0.00012627	0.0001737	0.00020601	0.00020885	8.3472e-05	0.00020176	0.00019374	0.00024793	0.00012123	8.4572e-05	0.00014591	0.00014421	0.00011173	0.00018193	0.00018758	0.00016715	0.00012002	0.00014194	0.00063931	0.00031672	0.00011711
Arachidonic_acid_metabolism	0.00033934	0.00038969	0.00045394	0.00021068	7.2275e-05	0.0004191	0.00040186	0.00010225	0.00041655	0.00021626	0.00035202	0.00033052	0.00010858	0.00015513	0.00012552	0.00033468	9.162e-06	0.00021055	0.00017306	0.00014169	0.00019336	0.00014187	0.00011316	0.00030358
Arginine_and_proline_metabolism	0.0010929	0.0018178	0.0022997	0.0023194	0.0010856	0.0014387	0.0014928	0.0016592	0.0017843	0.00075106	0.0018172	0.0025229	0.0016418	0.0018595	0.0018978	0.0022691	0.003281	0.0016546	0.0020566	0.0018457	0.0022107	0.0020191	0.0021819	0.0025073
Arginine_biosynthesis	0.0025054	0.0034906	0.0018316	0.00194	0.0024772	0.0033572	0.0029416	0.0016649	0.0029792	0.0016461	0.00292	0.0022597	0.0015427	0.0017813	0.0025601	0.0024941	0.0027684	0.0027892	0.0020812	0.0018468	0.0022226	0.0029687	0.0021134	0.0022761
Ascorbate_and_aldarate_metabolism	1.8071e-05	2.6501e-05	0.00015994	0.0014917	3.9744e-05	3.9394e-06	6.2602e-07	0.00071697	1.0477e-06	3.9503e-05	0.00052885	0.0020562	0.00092498	0.00094259	0.00064132	0.0022412	0.0019173	0.0011429	0.00099825	0.00093356	0.0010044	0.00074259	0.0012035	0.0019782
Atrazine_degradation	0.00052634	0.00061742	7.7786e-05	0.00013291	0.00039185	0.00064333	0.00060417	6.5333e-06	0.0006357	0.00030965	0.00037303	0.00028141	2.3011e-05	6.9733e-05	0.0004539	0.00039284	1.3576e-05	0.00040414	0.00010055	1.6795e-05	6.2874e-05	0.00040654	3.0217e-05	0.00029465
Autophagy_-_animal	0	0	0	0	0	0	0	0	0	0	0	0	0	0	0	0	0	0	0	0	0	6.9977e-05	0	0
Autophagy_-_yeast	0	2.0531e-06	0	0	7.7996e-07	0	0	6.1866e-07	0	0	0	2.8363e-07	0	0	0	0	2.2925e-07	7.9372e-07	2.9544e-06	7.3834e-06	2.4904e-06	3.8851e-05	0	2.6259e-07
Axon_regeneration	0	0	0	0	0	0	0	0	0	0	0	0	0	0	0	0	0	0	0	0	0	1.1405e-05	1.6628e-05	0
Bacterial_chemotaxis	0.00013281	9.983e-05	0.0029641	0.0034175	4.0761e-05	3.533e-05	6.2254e-06	0.0066277	1.0056e-05	0.00024009	0.0033144	0.001897	0.0058633	0.0058602	0.0014248	0.0025339	0.0007366	0.0023443	0.0038214	0.0059982	0.007756	0.00021144	0.0043486	0.0026752
Bacterial_invasion_of_epithelial_cells	0	0	0	3.6248e-05	3.0832e-07	0	0	0	0	3.9384e-06	0	7.3588e-05	8.1714e-06	1.7809e-05	0.00010341	8.4473e-05	0.00017992	0.00018521	3.5925e-05	1.3899e-05	0	0.00011572	5.0251e-05	7.1248e-05
Bacterial_motility_proteins	0.00044181	0.00042435	0.009996	0.0072209	0.00041216	0.00023737	0.00022037	0.0099001	0.00023026	0.00059922	0.0056246	0.005342	0.0095697	0.0095317	0.003823	0.0061811	0.0023432	0.0061075	0.0063012	0.0092765	0.012388	0.0010628	0.0071173	0.0057655
Bacterial_secretion_system	0.0019253	0.0033149	0.0051688	0.0031346	0.0020691	0.0022927	0.0024805	0.0022092	0.0022495	0.0014826	0.0020219	0.0044219	0.0032994	0.0030342	0.0026253	0.0033311	0.0021502	0.0045439	0.0027616	0.0027906	0.0021794	0.0026705	0.0023393	0.0040575
Bacterial_toxins	0.00047666	0.00063517	0.00072453	0.000462	0.00060539	0.00059998	0.00065477	0.00046367	0.00058307	0.0002922	0.00061187	0.00051711	0.00042488	0.00047695	0.00072219	0.00032659	0.00065215	0.00050874	0.00054173	0.00047423	0.00066404	0.00063698	0.00057217	0.00041176
Basal_cell_carcinoma	0	0	0	8.7715e-06	0	0	0	0	0	0	0	0	3.5042e-07	0	0	0	0	0	0	0	0	0	0	0
Basal_transcription_factors	0	1.5692e-06	0	3.0453e-05	0	0	0	0.00010308	0	1.6007e-05	5.2219e-05	2.7798e-05	7.6767e-05	7.5522e-05	3.3817e-06	9.4992e-07	0.00017343	2.4631e-05	7.1257e-05	9.6782e-05	0.00013111	0.00019214	0.00012836	2.9562e-05
Base_excision_repair	0.0014404	0.0020431	0.0011539	0.0014818	0.0014896	0.0018987	0.0019987	0.0012972	0.0017924	0.00096099	0.0017202	0.0014889	0.0013015	0.0013152	0.0017064	0.0013822	0.0027014	0.0016991	0.0016028	0.0014313	0.0014947	0.0022686	0.0017039	0.0015157
Benzoate_degradation	0.00093577	0.0013377	0.0013314	0.0021856	0.00052725	0.0010818	0.0010473	0.0010455	0.001247	0.0006732	0.00090401	0.0030919	0.00084595	0.0010171	0.0010674	0.0023638	0.0014414	0.001116	0.0012851	0.00098514	0.00078073	0.00085709	0.00098254	0.0029973
Betalain_biosynthesis	2.8544e-06	2.2751e-06	4.1359e-05	9.3538e-05	0	0	1.0713e-07	0.00011352	1.0904e-07	0	0	8.1376e-05	9.3201e-05	0.00010594	1.6195e-07	0.00010869	6.616e-06	8.8495e-05	4.1062e-05	6.5439e-05	3.97e-05	2.34e-05	5.2628e-05	0.00010988
Bile_secretion	0	0	0	0	0	0	0	0	0	0	0	0	0	0	0	0	0	0	0	0	0	1.0258e-05	0	0
Biofilm_formation_-_Escherichia_coli	0.00058615	0.00093937	0.0029382	0.0037719	0.00069568	0.00062808	0.00071482	0.0013256	0.00062065	0.00047995	0.001088	0.0051922	0.0016761	0.0023224	0.0015924	0.0062647	0.0010292	0.0030674	0.0012258	0.0014407	0.0016255	0.0010315	0.0011893	0.0051157
Biofilm_formation_-_Pseudomonas_aeruginosa	0.00033345	0.0006002	0.0067831	0.0018564	0.0005635	0.00040284	0.00042099	0.00063515	0.00038041	0.00028494	0.00076567	0.0032163	0.0009684	0.0011046	0.0013349	0.0023228	0.00035288	0.0013457	0.00080188	0.00074488	0.00094506	0.00054802	0.0005522	0.002503
Biofilm_formation_-_Vibrio_cholerae	0.0011831	0.0018109	0.0026236	0.0024266	0.00066261	0.0014327	0.0014028	0.0016093	0.0013768	0.00072441	0.0014851	0.0024931	0.0019573	0.0017826	0.0012678	0.002835	0.0019222	0.0029211	0.001492	0.0016385	0.0018193	0.0013733	0.0014753	0.002626
Biosynthesis_of_ansamycins	0.00014272	0.00034433	4.1046e-05	0.00057989	0.00026245	0.0001898	0.0001978	0.00087318	0.00017403	8.6128e-05	0.00060421	0.000831	0.00044936	0.00057052	0.00041985	0.00042193	0.00028141	0.00042331	0.00059184	0.00081904	0.0013259	0.00020423	0.00063379	0.0007521
Biosynthesis_of_siderophore_group_nonribosomal_peptides	0.00014911	0.00034102	4.5685e-05	0.00026569	0.00017025	0.00018096	0.00017766	2.9711e-06	0.00017891	9.528e-05	0.00012329	0.00042563	7.506e-05	0.00012838	0.00014688	0.00058065	4.7203e-06	0.00080138	3.8228e-05	3.9564e-05	1.1345e-05	0.00017832	3.3517e-05	0.00042711
Biosynthesis_of_type_II_polyketide_products	3.2949e-06	4.282e-06	0.00017271	1.157e-06	1.1636e-06	0	0	0	1.9248e-07	5.7573e-06	0	0	1.0995e-05	0	0	0	0	0	0	0	0	0	0	0
Biosynthesis_of_unsaturated_fatty_acids	0.00013694	0.00035654	0.00063833	0.0003204	0.00027678	0.00019234	0.00020518	0.00011908	0.00017559	0.00010036	0.00016965	0.00020115	0.00013494	0.00016306	0.00011376	0.00029685	3.6681e-05	0.00015539	8.4301e-05	0.00011517	0.00010966	0.00040257	7.4524e-05	0.00033666
Biosynthesis_of_vancomycin_group_antibiotics	9.0684e-06	2.8425e-06	0.00012936	0.00016303	0.00017607	1.2382e-06	0	0.00011678	4.0316e-07	9.7858e-06	0.00012069	0.00012864	0.00010938	0.00010981	0.00018843	0.00014247	0.00020286	0.00018232	0.00018574	0.00012639	0.00015772	0.00018527	0.0001233	0.00014834
Biosynthesis_of_various_alkaloids	0	0	0	1.4305e-06	0	0	0	0	0	0	0	0	2.1778e-07	0	0	0	0	0	0	0	0	0	0	3.4751e-07
Biosynthesis_of_various_antibiotics	0.00020351	0.00029881	0.00027941	0.00033323	0.00045464	0.0002637	0.00031051	0.00046514	0.00025439	0.00014143	0.0004068	0.00023216	0.00044477	0.00042097	0.00049541	0.00025886	0.00055277	0.00051006	0.00051071	0.00048883	0.00055488	0.00051712	0.00047415	0.00022845
Biosynthesis_of_various_other_secondary_metabolites	0.00042233	0.00067567	5.0345e-05	4.6527e-05	2.1571e-06	0.00054648	0.00052043	3.7269e-06	0.00052351	0.00026362	0.00032072	8.214e-06	3.5304e-05	8.4694e-05	6.7952e-05	0.00019203	2.0016e-05	6.2298e-05	1.9858e-05	1.3074e-06	2.5163e-05	4.3135e-05	4.2728e-05	2.6192e-06
Biosynthesis_of_various_plant_secondary_metabolites	0.00028865	0.00070321	9.6592e-05	0.00055296	0.00046648	0.00038085	0.00039962	0.00074352	0.00034657	0.00019197	0.0005077	0.00072431	0.00064213	0.00061216	0.00044992	0.00054271	0.00060993	0.00051495	0.00059773	0.00064667	0.00059474	0.00055504	0.0013217	0.00072307
Biotin_metabolism	0.002014	0.0028671	0.00093874	0.0014307	0.0010803	0.0025646	0.002461	0.00063114	0.0021141	0.0013232	0.0020886	0.0018581	0.00074775	0.00086224	0.0010054	0.0019072	0.0016459	0.0011938	0.0012195	0.00087852	0.0011348	0.001186	0.0011854	0.0017579
Bisphenol_degradation	0	0	8.8501e-05	6.0118e-07	0	0	0	0	0	0	2.4707e-07	0	0	0	0	0	0	0	0	0	0	0	0	0
Bladder_cancer	0	0	0	4.269e-05	0	0	0	0	0	0	0	8.4348e-05	6.6027e-06	2.4511e-05	0	0.00010401	0	3.1437e-05	0	2.8105e-06	0	0	0	8.945e-05
Butanoate_metabolism	0.0030575	0.0047644	0.0018312	0.0038252	0.0014136	0.0037087	0.0035572	0.0020252	0.0039176	0.0019951	0.0032789	0.0041452	0.002347	0.0025944	0.0033872	0.0040843	0.0032502	0.0030185	0.0028343	0.0022902	0.0025111	0.0021062	0.0025817	0.004181
C5-Branched_dibasic_acid_metabolism	0.0012306	0.0025695	0.00062276	0.001099	0.0013406	0.0015869	0.0016112	0.00090329	0.0015355	0.00075652	0.0014726	0.0014329	0.00087508	0.0009932	0.0011766	0.001536	0.00048532	0.0016765	0.0012217	0.00095663	0.0011498	0.0010335	0.00076626	0.0015663
CD_molecules	0	0	0	2.5222e-05	0	0	0	0	0	0	9.8834e-08	0	8.0099e-07	0	0	0	0	0	0	0	0	0	0	0
Calcium_signaling_pathway	0	0	0	0	0	0	0	0	0	0	0	0	0	0	0	0	0	0	0	0	0	9.7773e-06	0	0
Caprolactam_degradation	9.2293e-06	3.0322e-05	0.00038402	0.00030241	3.5522e-06	2.3363e-06	3.4182e-07	0.00032831	1.2127e-06	3.0643e-05	0.00012499	0.00044069	0.00030705	0.00037612	0.00013719	0.00022193	5.9506e-05	0.0002451	0.00017993	0.00026563	0.0002173	5.1257e-05	0.00018701	0.00038078
Carbapenem_biosynthesis	5.4123e-06	3.1012e-05	4.2981e-05	0.00013424	0.00030848	7.4342e-06	4.5478e-05	0.00023751	7.8269e-06	1.6316e-05	0.00014848	0.00024249	0.00018532	0.00019751	0.00029828	0.00018899	0.00042781	0.00035092	0.00032594	0.00023916	0.00029919	0.00041608	0.00025122	0.00023865
Carbohydrate_digestion_and_absorption	3.8547e-06	1.3356e-05	7.378e-06	0.00011955	0.00024412	0	2.1797e-05	8.9024e-05	4.1318e-06	0	5.0102e-05	0.00019165	9.2081e-05	0.00012383	0.00013089	0.00024789	9.2041e-06	0.00021356	8.338e-05	0.00010143	0.00012058	0.00010595	5.7822e-05	0.00019619
Carbohydrate_metabolism	0.00014726	0.00018129	5.8878e-05	0.00029118	0.00012114	0.00018536	0.00020469	0.00011359	0.00018236	0.00010589	0.00017077	0.00045959	0.00011068	0.00014096	0.00020727	0.00030075	0.0011219	0.00036808	0.00043714	0.00021388	0.00013419	0.00057184	0.00040368	0.00047108
Carbon_fixation_in_photosynthetic_organisms	0.0023096	0.0042109	0.0010699	0.0026509	0.0019004	0.0027886	0.0028099	0.0026327	0.0027293	0.0014649	0.0029622	0.0033002	0.0022329	0.0023533	0.0023108	0.0026231	0.0023099	0.0026362	0.0024319	0.0025683	0.003048	0.0020797	0.0024006	0.0031257
Carbon_fixation_pathways_in_prokaryotes	0.0037222	0.0061859	0.0022077	0.0039114	0.00254	0.0048874	0.0048191	0.00222	0.0046776	0.0024035	0.0039518	0.0039046	0.0025338	0.0025035	0.0042722	0.0040198	0.0036421	0.003213	0.0033619	0.0023833	0.0026639	0.0028568	0.0028552	0.0039349
Cardiac_muscle_contraction	9.9981e-06	8.9477e-06	0.00034288	4.346e-05	4.8114e-06	0	4.9167e-07	0	8.2658e-07	3.917e-05	7.1378e-07	3.7306e-06	1.2689e-06	2.062e-06	2.0823e-06	2.3777e-06	2.1064e-06	8.1295e-06	3.3083e-06	0	0	0.00021919	0	0
Carotenoid_biosynthesis	2.7448e-06	2.9925e-06	0	0	3.9329e-07	0	0	0	5.9465e-06	6.1026e-05	3.5743e-06	0	0	0	0	0	0	0	0	0	0	6.5032e-05	2.5056e-05	0
Cationic_antimicrobial_peptide_(CAMP)_resistance	0.0018216	0.0025993	0.0016816	0.0027658	0.0010459	0.0021831	0.0022163	0.00094823	0.0019851	0.0010789	0.0022724	0.0037909	0.0012222	0.0016791	0.0019009	0.0038405	0.0015644	0.002584	0.001559	0.0011698	0.0014979	0.0011101	0.0014607	0.0035448
Cell_cycle	0	0	0	0	0	0	0	0	0	0	0	0	0	0	0	0	0	0	0	0	0	1.7994e-05	0	0
Cell_cycle_-_Caulobacter	0.0018713	0.0024884	0.0018758	0.0020129	0.0030644	0.0021829	0.0022484	0.0016996	0.0019458	0.0012658	0.0021707	0.0014586	0.001741	0.001701	0.0027523	0.0014658	0.0024367	0.0019844	0.0022399	0.0018851	0.0021075	0.0021829	0.0027235	0.00153
Cell_cycle_-_yeast	0	0	0	0	0	0	0	0	0	0	0	0	0	2.1321e-07	0	0	0	0	0	0	0	4.5045e-05	0	0
Cell_growth	0.001187	0.0016219	0.00044142	0.0031452	0.00075985	0.0014177	0.0012405	0.0050105	0.0010863	0.00091202	0.0034634	0.0017497	0.0048039	0.0043378	0.0030322	0.00087705	0.0015816	0.0018688	0.0035341	0.0045125	0.0051968	0.00072821	0.0047884	0.0019362
Cell_motility	1.1744e-05	1.9443e-06	0.00040644	0.00039652	5.8808e-07	0	1.7364e-07	0.00023374	8.2291e-08	1.8872e-06	1.7004e-07	0.00056608	0.00013456	0.0003397	2.6591e-07	0.00040944	1.4308e-05	0.00023692	8.6384e-05	0.00016254	7.6801e-05	0	8.5879e-05	0.00054966
Cellular_senescence	0	0	0	0	0	0	0	0	0	0	0	0	0	0	0	0	0	0	0	0	0	3.43e-05	0	0
Central_carbon_metabolism_in_cancer	0.001232	0.0022447	0.00040651	0.0010497	0.0011483	0.001566	0.0015772	0.0010194	0.0015196	0.00076166	0.0014592	0.00092676	0.0009511	0.00093955	0.0013015	0.00072298	0.0013481	0.0010344	0.00096641	0.0010648	0.001158	0.0012943	0.0011363	0.00088871
Chagas_disease	0	0	2.9769e-05	6.0405e-05	0	0	0	2.128e-07	0	0	8.9577e-06	7.1513e-05	6.1798e-06	3.9925e-05	0	8.1907e-05	1.8114e-07	3.0971e-05	2.6736e-06	9.0972e-06	1.1644e-06	6.0752e-05	1.3282e-05	6.9914e-05
Chaperones_and_folding_catalysts	0.0026449	0.0040423	0.0041877	0.0051265	0.0034985	0.0032003	0.0034766	0.0028771	0.0030969	0.0018764	0.0034651	0.0067077	0.0029767	0.0035765	0.0033513	0.0064845	0.0042686	0.0050036	0.0035469	0.0032601	0.0033924	0.0043588	0.0036042	0.0064868
Chemical_carcinogenesis_-_DNA_adducts	4.4879e-05	5.5266e-05	0.00090482	0.00060699	0.00019365	1.2843e-06	5.3011e-07	5.6574e-07	1.5547e-06	7.4554e-05	1.209e-06	0.00082596	5.9478e-05	0.00029156	0.00011896	0.00099048	4.0643e-06	0.00040246	2.6709e-05	3.6807e-05	1.0909e-07	0.00018689	0	0.00085735
Chemical_carcinogenesis_-_reactive_oxygen_species	0.00033451	0.00042236	0.0019351	0.0011405	0.00037769	0.0003651	0.00037496	8.9156e-05	0.00033778	0.00032761	0.00026207	0.0012784	0.00018727	0.00050231	0.00042612	0.0015483	0.00037744	0.00071743	0.00037103	0.00020684	0.00013921	0.00099649	0.00026939	0.0012958
Chemical_carcinogenesis_-_receptor_activation	7.2755e-05	5.9773e-05	0.0010243	0.00072716	0.00019667	3.9773e-06	9.6859e-07	9.653e-05	2.2274e-06	0.00010145	5.7322e-05	0.00093468	0.00015141	0.00039325	0.00017389	0.0010907	2.46e-05	0.00044992	9.0774e-05	0.00012434	8.8927e-05	0.00022483	9.6392e-05	0.00097488
Chloroalkane_and_chloroalkene_degradation	0.00035181	0.00044425	0.00020429	0.00049136	0.00015469	0.00041192	0.00041553	0.00027883	0.00060536	0.00019246	0.00057618	0.00047228	0.00031822	0.00029189	0.00046539	0.00039121	0.00025821	0.00040086	0.00039638	0.00038467	0.00053321	0.00017306	0.00037371	0.0004012
Chlorocyclohexane_and_chlorobenzene_degradation	0.00033959	0.0005653	0.00025411	0.00016491	0.00015711	0.00041321	0.00039118	3.7369e-06	0.00056851	0.00021712	0.00028274	0.00042715	1.4242e-05	5.7001e-05	0.00012393	0.00024036	0.00038388	0.00022141	9.0205e-05	4.3363e-05	1.9185e-05	0.00023432	0.00013093	0.0004134
Cholesterol_metabolism	1.3854e-06	0	0	7.1616e-05	1.1997e-05	7.0506e-07	0	0.00010458	0	0	5.5392e-05	3.1887e-05	9.5929e-05	8.5417e-05	5.8202e-05	2.4582e-06	0.00020131	2.1585e-05	8.2301e-05	0.00010933	0.00013434	0.00011554	0.0001288	2.9258e-05
Choline_metabolism_in_cancer	0	0	0	6.397e-05	0	0	0	0	0	0	0	0	5.3964e-07	0	0	1.9564e-06	0	0	0	0	0	5.1768e-05	0	0
Chromosome_and_associated_proteins	0.0072293	0.010825	0.0059208	0.0080504	0.0076209	0.0089768	0.0093467	0.0063013	0.0092171	0.0047356	0.0092903	0.0086963	0.0062903	0.006872	0.007943	0.008051	0.0076439	0.0077706	0.0081312	0.00695	0.0077664	0.0072009	0.0071972	0.0086272
Citrate_cycle_(TCA_cycle)	0.00406	0.0065989	0.0015403	0.0023758	0.00088733	0.0052402	0.0049002	0.00093032	0.0050451	0.0026227	0.0034859	0.0026143	0.0011298	0.0013048	0.0020042	0.0030574	0.0016655	0.0018822	0.0015954	0.001049	0.0011464	0.0018111	0.0014315	0.0025908
Cocaine_addiction	0	0	7.5441e-05	4.8516e-07	0	0	0	0	0	0	0	0	0	0	0	0	0	0	0	0	0	2.6058e-05	2.0023e-05	0
Cofactor_metabolism	0.00019388	0.00020307	0.00041915	0.00063983	0.0001502	0.00020685	0.0002014	0.00022765	0.0002104	0.00015529	0.00025751	0.00065109	0.000285	0.0003874	0.0003083	0.0010013	9.9228e-05	0.0004653	0.000225	0.00020574	0.00028962	0.00017251	0.00018739	0.00070923
Collecting_duct_acid_secretion	0	0	0	0	0	0	0	0	0	0	0	0	0	0	0	0	0	0	0	0	0	1.7992e-05	0	0
Colorectal_cancer	0	0	0	2.962e-06	0	0	0	0	0	0	0	0	6.4253e-07	0	0	0	0	0	0	0	0	0	0	0
Coronavirus_disease_-_COVID-19	0	0	0	1.2992e-05	1.0673e-06	0	0	0	0	0	9.8834e-08	3.2859e-06	3.9555e-06	2.3655e-05	3.7757e-06	3.1045e-06	3.1107e-06	9.4103e-06	9.1231e-06	0	0	0.00063968	0	0
Cushing_syndrome	0.00011319	0.00032948	9.7337e-05	5.181e-05	2.2663e-06	0.00017618	0.0001713	1.2748e-06	0.00016794	8.2829e-05	0.00010323	7.302e-05	6.3758e-06	1.884e-05	4.1421e-07	8.41e-05	2.908e-07	3.2647e-05	6.4419e-05	1.0692e-05	9.8397e-06	5.8322e-05	1.9588e-05	6.2278e-05
Cyanoamino_acid_metabolism	0.00030866	0.00041447	0.00036835	0.00088449	0.00071499	0.00039481	0.00042602	0.0010001	0.00036583	0.00023598	0.00053376	0.00069636	0.0010463	0.00097417	0.00071672	0.0007151	0.00070012	0.00083078	0.0007779	0.00088573	0.00078683	0.00068449	0.0007372	0.00081469
Cysteine_and_methionine_metabolism	0.0035701	0.0055196	0.0028389	0.0046545	0.0058484	0.0041865	0.0043421	0.0039184	0.0054024	0.0024102	0.0044825	0.0047262	0.0039876	0.0041966	0.0048731	0.0049226	0.0051978	0.0044404	0.0050665	0.0040113	0.0044121	0.0057908	0.0048884	0.004777
Cytochrome_P450	0	0	0	2.4982e-07	0	0	0	0	0	6.0727e-06	0	0	0	0	2.0786e-07	0	0	0	0	0	0	4.7125e-05	1.0245e-05	0
Cytoskeleton_proteins	0.0010318	0.0013572	0.0010151	0.0015971	0.00064932	0.0013315	0.001264	0.0017973	0.00087917	0.00078071	0.0019946	0.0014685	0.0017412	0.0015485	0.0010578	0.00085634	0.0012142	0.00097654	0.0016602	0.0019959	0.002153	0.0011525	0.0018437	0.001361
Cytosolic_DNA-sensing_pathway	0	0	0	0	0	0	0	0	0	0	0	0	0	0	0	0	0	0	0	0	0	4.2015e-05	0	0
D-Amino_acid_metabolism	0.00205	0.0032507	0.00090276	0.001781	0.0012846	0.0026198	0.0026169	0.0010448	0.002548	0.0013354	0.0022444	0.0017641	0.00114	0.0013404	0.0021871	0.0017287	0.0021229	0.0015961	0.0015427	0.0012447	0.0015289	0.0016919	0.0015533	0.0016597
DNA_repair_and_recombination_proteins	0.0099778	0.015329	0.0071445	0.011289	0.012238	0.012393	0.01309	0.0094924	0.011597	0.0065331	0.011792	0.013107	0.010357	0.0097516	0.013561	0.011883	0.016508	0.013245	0.013729	0.010692	0.010279	0.01438	0.011497	0.012899
DNA_replication	0.0024124	0.0035003	0.0013725	0.002669	0.0027535	0.0028155	0.0029678	0.0035124	0.0023803	0.0015737	0.0027073	0.0023921	0.0041843	0.003194	0.0032734	0.0020904	0.0030137	0.0032676	0.0032104	0.0035173	0.0030063	0.002838	0.0029386	0.0027717
DNA_replication_proteins	0.0043469	0.00662	0.0024988	0.004441	0.0051589	0.0052054	0.005475	0.0047239	0.0059399	0.002794	0.004833	0.0044579	0.0054265	0.0044718	0.0050629	0.0043948	0.0054004	0.0050101	0.0052074	0.0050514	0.0045188	0.0048384	0.0045558	0.0046346
Diabetic_cardiomyopathy	0.0009582	0.0013714	0.0009022	0.00058706	0.00078613	0.001194	0.0011867	0.00023089	0.0011541	0.00062912	0.0008202	0.00073448	0.00028962	0.00031503	0.0010712	0.00072892	0.0010114	0.00080219	0.00055778	0.00038423	0.00038733	0.0014531	0.00051362	0.00062208
Dioxin_degradation	0.00020425	0.0002623	1.1052e-05	0.00025307	0.00029773	0.00023035	0.0002657	0.00038718	0.00022803	0.00013227	0.00013658	0.00032222	0.00010164	0.00023926	0.00013398	0.00027463	0.00027637	0.00018337	0.00026935	0.00026798	0.00013922	0.00020597	0.00021471	0.0003528
Domain-containing_proteins_not_elsewhere_classified	0	0	0	0	0	0	0	0	0	0	0	0	0	4.8909e-07	0	0	0	0	6.2943e-07	0	0	0	0	0
Dopaminergic_synapse	0	0	7.5441e-05	4.8516e-07	0	0	0	0	0	0	0	0	0	2.1321e-07	0	0	0	0	0	0	0	9.437e-05	2.0023e-05	0
Drug_metabolism_-_cytochrome_P450	0.00022871	0.00027876	0.0010594	0.00071324	0.00029799	0.0002134	0.00021135	3.1662e-06	0.00021523	0.00018021	0.00012322	0.0009836	8.4139e-05	0.00033616	0.00023268	0.0011655	1.1051e-05	0.00054974	5.5483e-05	5.8412e-05	1.3039e-05	0.00030758	1.3055e-05	0.0009907
Drug_metabolism_-_other_enzymes	0.0012354	0.002422	0.0014793	0.0019072	0.0017183	0.0014965	0.0017403	0.0013425	0.001473	0.00096341	0.0018418	0.0023189	0.0013256	0.0015564	0.0019123	0.0021606	0.0022074	0.0021258	0.0018912	0.0015052	0.001814	0.0021322	0.0016231	0.0022904
EGFR_tyrosine_kinase_inhibitor_resistance	0	0	0	0	1.0673e-06	0	0	0	0	0	0	0	0	1.5783e-07	0	5.3288e-07	1.1501e-07	8.6535e-07	3.0637e-07	0	0	2.3255e-05	0	0
Endocrine_and_other_factor-regulated_calcium_reabsorption	0	0	0	0	0	0	0	0	0	0	0	0	0	0	0	1.3135e-07	0	0	0	0	0	1.0577e-05	0	0
Endocytosis	0	0	0	6.3969e-05	0	0	0	0	0	0	0	0	5.3964e-07	0	0	2.0877e-06	0	0	0	0	0	0.00011784	0	0
Energy_metabolism	0.00071431	0.0010774	0.0010692	0.0020533	0.00058276	0.00089663	0.00088409	0.00094754	0.00079462	0.00050815	0.0012165	0.0022043	0.0011605	0.001128	0.0016868	0.0028028	0.0012247	0.0025744	0.0013672	0.0012579	0.0016157	0.00086118	0.0015791	0.0021461
Enzymes_with_EC_numbers	0.015452	0.023995	0.010949	0.020156	0.010932	0.018841	0.018536	0.018825	0.017941	0.010222	0.01895	0.022365	0.017642	0.01808	0.015561	0.021204	0.022434	0.018609	0.016985	0.017493	0.017878	0.015343	0.019456	0.022419
Epithelial_cell_signaling_in_Helicobacter_pylori_infection	0.00042987	0.00053946	0.00016827	0.00031371	0.00081343	0.0005665	0.00057511	0.00027846	0.00053131	0.00024318	0.00054413	0.0004323	0.00029095	0.00031528	0.0006567	0.0004151	0.00049936	0.00052454	0.00046094	0.00034904	0.00050336	0.00056758	0.00038272	0.00042752
Epstein-Barr_virus_infection	0	0	0	2.962e-06	0	0	0	0	0	0	0	0	6.4253e-07	0	0	0	0	0	0	0	0	3.5994e-05	0	0
Estrogen_signaling_pathway	2.7876e-05	2.0409e-06	0.00011942	0.00012016	3.0345e-06	2.693e-06	4.3851e-07	9.5966e-05	6.7265e-07	2.6898e-05	5.6113e-05	0.00010869	9.195e-05	0.00010171	5.4924e-05	0.00010024	2.0536e-05	4.7455e-05	6.4063e-05	8.753e-05	8.8823e-05	3.7941e-05	9.6392e-05	0.00011757
Ether_lipid_metabolism	3.61e-06	1.515e-05	0.00027332	0.00014805	6.9947e-06	0	0	0	5.8303e-07	1.5387e-05	0	0.00010031	8.546e-06	5.2648e-05	0	0.00012639	0	0.00011594	0	2.7907e-06	0	0.00014025	9.7108e-06	0.00010618
Ethylbenzene_degradation	2.1484e-06	2.2682e-06	0	3.4321e-05	0	0	0	0.00010912	1.2115e-07	3.2081e-06	5.9834e-05	2.2519e-05	8.383e-05	7.4949e-05	3.6625e-06	9.745e-07	6.2109e-06	2.8979e-05	5.9166e-05	9.2658e-05	0.00014483	0	5.8291e-05	3.2427e-05
Exosome	0.0052068	0.0091277	0.0051139	0.0060228	0.0052472	0.0064225	0.0063199	0.0051481	0.0060891	0.0036824	0.0063862	0.0060747	0.0050609	0.0051221	0.0061168	0.0052116	0.0061856	0.005442	0.0058216	0.0053794	0.0059491	0.0066919	0.00558	0.0059218
Fanconi_anemia_pathway	0	0	0	0	0	0	0	0	0	0	0	0	0	0	0	0	0	0	0	0	0	6.4337e-05	0	0
Fat_digestion_and_absorption	0.00036745	0.00043014	0.0003679	0.00038502	3.057e-05	0.00043615	0.00038741	8.7812e-05	0.00044358	0.00023454	0.00024915	0.00047014	0.00015521	0.000165	0.00045184	0.00046454	0.00023466	0.00035093	0.00019002	0.0001035	5.2286e-05	0.00019796	0.00012848	0.00044957
Fatty_acid_biosynthesis	0.0022987	0.0033474	0.0019267	0.0019589	0.0026643	0.0031548	0.0032721	0.0013944	0.0025747	0.0015788	0.0028226	0.0021519	0.0014872	0.0015952	0.0025228	0.0020526	0.0033081	0.0022529	0.0020778	0.0017332	0.0020121	0.0025019	0.0020812	0.0020004
Fatty_acid_degradation	0.0007353	0.00092005	0.0016623	0.001396	0.00019832	0.00085107	0.00080354	0.00070479	0.0010506	0.00051129	0.00096104	0.0015213	0.00084193	0.00090371	0.0012599	0.0012733	0.00061509	0.0011141	0.00078517	0.00078079	0.00080781	0.00062363	0.00073767	0.0014638
Fatty_acid_elongation	0	2.384e-05	8.957e-06	6.0689e-05	0.00027191	4.5688e-06	2.3067e-05	0.00011336	4.7836e-06	0	6.3157e-05	3.4474e-05	9.3549e-05	7.7381e-05	5.4396e-05	2.4265e-06	2.1162e-05	3.2382e-05	6.8522e-05	9.4705e-05	9.6664e-05	0.0003138	5.9551e-05	3.3613e-05
Fc_epsilon_RI_signaling_pathway	0	0	0	0	0	0	0	0	0	0	0	0	0	0	0	0	0	0	0	0	0	9.0108e-06	0	0
Fc_gamma_R-mediated_phagocytosis	0	0	0	6.397e-05	0	0	0	0	0	0	0	0	5.3964e-07	0	0	1.9564e-06	0	0	0	0	0	3.6437e-05	0	0
Ferroptosis	0.00020918	0.0002001	0.00027915	0.00015564	3.2563e-06	0.00027754	0.00021266	1.6183e-06	0.00066337	0.00016605	0.00018123	0.00021892	3.1874e-05	0.00012597	5.4102e-05	0.00026407	0.00020351	4.7883e-05	3.6818e-05	4.3063e-05	2.1071e-05	0.0002143	0.00011515	0.000197
Flagellar_assembly	0.00046023	0.00063824	0.0033554	0.0032202	0.00050255	0.00039129	0.0004154	0.004064	0.00039434	0.00044806	0.0024155	0.0010108	0.0040038	0.0041887	0.0028497	0.0024271	0.0020804	0.0026865	0.0029141	0.0037604	0.0048155	0.0010024	0.0032894	0.0013619
Flavone_and_flavonol_biosynthesis	0	0	0	0	0	0	0	0	0	0	0	0	0	0	0	0	0	3.0153e-05	0	0	0	0	0	0
Flavonoid_biosynthesis	0.00013165	0.0001807	3.3528e-05	0.0001231	0.00014766	0.00018503	0.00019994	9.785e-05	0.00017183	8.2436e-05	0.00017092	0.00011482	0.00010104	0.00010567	0.00019613	8.2703e-05	0.00021866	0.00013844	0.00017714	0.00012415	0.00014837	0.00016589	0.00014422	9.9367e-05
Fluid_shear_stress_and_atherosclerosis	0.00044246	0.00052236	0.0014767	0.0013424	0.00073381	0.00044209	0.0004736	0.00042312	0.00042078	0.00036167	0.00056882	0.0015409	0.00049438	0.00080022	0.00076843	0.0016312	0.00030337	0.00094722	0.00064102	0.00056423	0.00058666	0.00071505	0.00049333	0.0015609
Fluorobenzoate_degradation	1.8263e-05	8.6333e-06	0.0001538	0.00029323	2.2308e-06	0	0	0	3.8246e-07	1.8544e-05	0	0.00070265	7.9187e-06	2.9526e-05	5.9643e-07	0.00039433	1.6754e-07	0.0001356	1.4361e-07	2.3519e-05	0	6.8334e-06	0	0.0006799
Focal_adhesion	0	0	0	0	0	0	0	0	0	0	0	0	0	0	0	0	0	0	0	0	0	3.43e-05	0	0
Folate_biosynthesis	0.0031265	0.0046005	0.0017546	0.0020085	0.0028768	0.0040205	0.0040422	0.00091433	0.0038906	0.0020961	0.0035132	0.0026591	0.0010719	0.001441	0.0025627	0.002485	0.0027304	0.0024114	0.0025122	0.0016806	0.0026027	0.0028688	0.0022253	0.0024634
FoxO_signaling_pathway	0.00027469	0.00035297	0.00048338	0.00027486	0.00014927	0.0003631	0.00037214	8.8824e-05	0.00033183	0.00021981	0.00026017	0.00026809	0.00010532	0.00014476	0.00016328	0.00035735	0.00036421	0.00017507	0.00023626	0.00015213	0.000135	0.00043332	0.00023369	0.00026752
Fructose_and_mannose_metabolism	0.0017233	0.0028471	0.0013037	0.0045393	0.0018071	0.0020512	0.0021885	0.0043074	0.0020296	0.0013828	0.0025042	0.0066226	0.0043304	0.0040474	0.0039426	0.0043015	0.007676	0.0046061	0.0037506	0.004214	0.0039076	0.0035394	0.0042789	0.0061407
Function_unknown	0.0064872	0.0090412	0.011549	0.010701	0.0054713	0.0078467	0.0080317	0.0072292	0.0075689	0.0044071	0.0088356	0.012055	0.0073901	0.0085158	0.0073512	0.012533	0.010951	0.0091214	0.0095944	0.0078608	0.0086353	0.008243	0.0088315	0.011748
Furfural_degradation	0	0	0	0	0	0	0	0	0	0	0	0	0	0	0	0	0	0	0	0	0	0	9.4055e-06	0
GABAergic_synapse	3.5187e-05	2.1853e-05	0.00075425	0.00035533	0.00035985	0.00016175	2.7085e-05	0.00030934	1.1715e-05	0.00011406	0.00019653	0.00034784	0.00022023	0.00033127	0.00025647	0.00037409	0.00022611	0.00032291	0.0002892	0.00031767	0.00037385	0.0003409	0.00034079	0.00033677
GTP-binding_proteins	0	0	0	0	0	0	0	0	0	0	0	0	0	0	0	1.3135e-07	0	0	0	0	0	2.9585e-05	0	0
Galactose_metabolism	0.0015462	0.0023173	0.00045027	0.0036579	0.0023072	0.0019982	0.0022903	0.0057359	0.0019613	0.00098229	0.0030894	0.0033061	0.0055889	0.004939	0.0024193	0.0025701	0.0039275	0.0043073	0.0037693	0.0051445	0.0051089	0.0034014	0.0058607	0.0039155
Gap_junction	0	0	0	0	0	0	0	0	0	0	0	0	0	0	0	0	0	0	0	0	0	1.8281e-05	0	0
General_function_prediction_only	0.0035081	0.0042995	0.0049998	0.0047598	0.0032148	0.0041179	0.0041373	0.0026971	0.0038232	0.0022439	0.0033145	0.0067587	0.0031867	0.0039097	0.0026911	0.0074132	0.004007	0.0057974	0.002846	0.0029565	0.0023999	0.0041309	0.0031936	0.0067845
Geraniol_degradation	1.3704e-05	2.528e-05	0.00030361	0.00040394	3.7809e-06	2.3363e-06	3.4182e-07	0.00033534	2.2102e-07	2.1801e-05	0.00018425	0.00037325	0.00032456	0.00031373	0.00021688	0.00033641	8.0104e-05	0.00028322	0.0002135	0.00029431	0.00033001	2.3272e-05	0.00017951	0.0003937
Global_maps_only	0.00016256	0.00021168	2.9698e-05	0.00024693	0.00016946	0.00021194	0.00022089	0.00012909	0.0002004	9.8264e-05	0.00020428	0.00032909	0.00011788	0.00015594	0.00021028	0.00022136	0.0004401	0.0002342	0.00019129	0.00015339	0.00017352	0.00024994	0.00020928	0.0003212
Glucagon_signaling_pathway	0.0010335	0.0017695	0.00021915	0.0012359	0.0012212	0.0012284	0.0012242	0.0011254	0.0011952	0.00064837	0.0013076	0.00096713	0.001022	0.0010232	0.0013293	0.000995	0.0011627	0.0011443	0.0010126	0.001138	0.0013959	0.0012695	0.0011236	0.00097573
Glucosinolate_biosynthesis	0.00033669	0.00060301	0.00020935	0.00021377	0.00035231	0.00040225	0.00042477	0.00021347	0.00039532	0.00021318	0.00037934	0.00023619	0.00020675	0.00020002	0.00031302	0.00021999	0.00021257	0.00030943	0.00029995	0.00023119	0.00021183	0.00031214	0.00021938	0.00025223
Glutamatergic_synapse	3.5187e-05	2.1853e-05	0.00075425	0.0004193	0.00031929	0.00016175	2.6955e-05	0.00030907	1.1715e-05	0.00011406	0.00019653	0.0003364	0.00022077	0.00033127	0.00025647	0.00037605	0.00022611	0.00029408	0.0002892	0.00031767	0.00037385	0.00033456	0.00031583	0.00033642
Glutathione_metabolism	0.0012308	0.0020921	0.0022784	0.0020762	0.0009664	0.0015128	0.0015972	0.00094167	0.0014558	0.00086227	0.0014363	0.0028683	0.0010315	0.0015014	0.0011634	0.0032147	0.0011403	0.001783	0.0011193	0.0010414	0.00098166	0.00133	0.001	0.0028238
Glycan_metabolism	0.00032621	0.00056528	0.00085766	0.00052486	5.9112e-05	0.00039694	0.00038458	0.0005882	0.00038952	0.00025574	0.00050355	0.00056791	0.00047686	0.00054155	0.00011983	0.00067618	0.00057235	0.0004248	0.00052159	0.00057315	0.00052653	0.00039601	0.0005661	0.00053953
Glycerolipid_metabolism	0.0030834	0.0043364	0.00088358	0.0020247	0.0016539	0.0036985	0.0036775	0.0019402	0.0037168	0.0019558	0.0033869	0.0026691	0.0017162	0.0018001	0.0024016	0.0014428	0.0034358	0.0023132	0.0022673	0.0021813	0.0027168	0.0025693	0.0026181	0.0025208
Glycerophospholipid_metabolism	0.0026499	0.0037744	0.0018887	0.0027945	0.0017517	0.003303	0.0033308	0.0019733	0.0031483	0.0016576	0.0030528	0.0030841	0.001948	0.0023472	0.0021166	0.0027021	0.0037458	0.0025175	0.0024423	0.002246	0.0026756	0.0025728	0.0025772	0.0030115
Glycine,_serine_and_threonine_metabolism	0.004221	0.0070875	0.0031709	0.0036994	0.003048	0.0053305	0.0052531	0.0026619	0.0051227	0.0026081	0.0044784	0.0042121	0.0026957	0.003003	0.0034179	0.004346	0.0032805	0.0036608	0.0031977	0.0028805	0.0030778	0.003858	0.0030383	0.0043607
Glycolysis_/_Gluconeogenesis	0.0049207	0.0079885	0.0019513	0.0065012	0.0037704	0.005992	0.0059919	0.0064906	0.006039	0.0031072	0.0061179	0.0063883	0.006134	0.0060176	0.0055111	0.0056971	0.0075867	0.0057613	0.0057055	0.0061297	0.0062447	0.0052523	0.0060989	0.0066855
Glycosaminoglycan_binding_proteins	9.4999e-06	4.3842e-06	0.00016793	8.8412e-05	7.3736e-06	0	0	0	4.3097e-07	2.4765e-05	0	8.8939e-05	3.5647e-05	2.4174e-05	0	0.00035647	0	0.0001723	9.4842e-06	2.4665e-06	1.6852e-06	1.568e-05	0	7.1453e-05
Glycosaminoglycan_degradation	2.9013e-06	2.2234e-06	2.5276e-05	0.00013229	3.3885e-07	0	1.2304e-07	0.00019635	2.6959e-07	5.3433e-06	1.2895e-05	0.00016068	0.00010999	0.00023638	9.6544e-05	0.00018422	0.00022425	0.00011612	0.00016241	0.00015347	7.2763e-05	0.00012165	0.00015499	0.00011742
Glycosphingolipid_biosynthesis_-_ganglio_series	1.4727e-06	0	0	4.6737e-05	1.5135e-07	0	1.2304e-07	9.2499e-05	0	0	1.5748e-06	4.9184e-05	1.0455e-05	0.00011719	1.9777e-07	5.8299e-05	0.00020252	2.5204e-05	5.3962e-05	8.533e-05	3.5356e-05	6.7e-05	9.3383e-05	2.2019e-05
Glycosphingolipid_biosynthesis_-_globo_and_isoglobo_series	8.9871e-06	0	0	0.00031652	2.0309e-06	1.2774e-06	5.9734e-07	0.00059515	2.7231e-07	4.727e-06	0.00014299	0.00027231	0.00042412	0.00049164	0.0001211	0.00021911	0.00023657	0.00029667	0.0003058	0.00044279	0.00040566	6.7e-05	0.00031744	0.00031919
Glycosylphosphatidylinositol_(GPI)-anchor_biosynthesis	0	0	0	0	0	0	0	0	0	0	0	0	0	0	0	0	0	0	0	0	0	3.6953e-05	0	0
Glycosylphosphatidylinositol_(GPI)-anchored_proteins	0.00016288	0.00018291	0.00033326	0.00037514	2.6522e-06	0.00019202	0.00018371	0.00020131	0.00020698	0.00012123	0.00023181	0.00036973	0.00020895	0.00023572	0.00019664	0.00032269	0.00025397	0.00019392	0.00021553	0.00020288	0.00027024	0.00013213	0.00028437	0.00036089
Glycosyltransferases	0.0014549	0.0022938	0.00094611	0.0013315	0.0014073	0.0017834	0.00179	0.00093063	0.0017676	0.00099755	0.0015255	0.0017023	0.0010345	0.0011207	0.0016328	0.0015822	0.0015031	0.0018907	0.0011611	0.001046	0.0011842	0.0019503	0.0012988	0.0015318
Glyoxylate_and_dicarboxylate_metabolism	0.0029306	0.004829	0.0035118	0.0031034	0.0015942	0.0037192	0.0034612	0.001615	0.0034459	0.0019804	0.0028095	0.0034226	0.0015544	0.002068	0.002112	0.0033008	0.0026415	0.0028176	0.0022422	0.0018164	0.0017907	0.0026313	0.0020514	0.0035243
GnRH_signaling_pathway	0	0	0	6.397e-05	0	0	0	0	0	0	0	0	5.3964e-07	0	0	1.9564e-06	0	0	0	0	0	2.666e-05	0	0
HIF-1_signaling_pathway	0.0015156	0.0023676	0.0004184	0.00093053	0.0012083	0.0018452	0.0017824	0.00072327	0.0018055	0.00095082	0.0015903	0.00099019	0.00073228	0.00070533	0.0014896	0.00080553	0.0014723	0.0010827	0.0010273	0.00091041	0.001006	0.0013875	0.0010187	0.00086067
Hedgehog_signaling_pathway	0	0	0	8.7715e-06	0	0	0	0	0	0	0	0	3.5042e-07	0	0	0	0	0	0	0	0	0	0	0
Hedgehog_signaling_pathway_-_fly	0	0	0	8.7715e-06	0	0	0	0	0	0	0	0	3.5042e-07	0	0	0	0	0	0	0	0	0	0	0
Hepatitis_B	0	0	0	2.962e-06	0	0	0	0	0	0	0	0	6.4253e-07	0	0	0	0	0	0	0	0	1.7995e-05	0	0
Hepatitis_C	0	0	0	2.962e-06	0	0	0	0	0	0	0	0	6.4253e-07	2.1321e-07	0	0	0	0	0	0	0	4.7275e-05	0	0
Hepatocellular_carcinoma	4.9804e-05	5.8052e-05	0.001109	0.00069056	0.00022293	1.9985e-06	2.3292e-06	5.6574e-07	5.2527e-06	7.9675e-05	1.209e-06	0.00092591	7.3231e-05	0.00033336	0.0002603	0.0010908	1.1274e-05	0.00050493	0.00013301	5.9195e-05	4.4132e-06	0.00019434	1.8851e-05	0.00095214
Herpes_simplex_virus_1_infection	0	0	0	2.962e-06	0	0	0	0	0	0	0	0	6.4253e-07	0	0	0	0	0	0	0	0	5.6865e-05	0	0
Hippo_signaling_pathway	0	0	0	0	0	0	0	0	0	0	0	0	0	2.1321e-07	0	0	0	0	0	0	0	6.8316e-05	0	0
Hippo_signaling_pathway_-_fly	0	0	0	0	0	0	0	0	0	0	0	0	0	2.1321e-07	0	0	0	0	0	0	0	3.4016e-05	0	0
Histidine_metabolism	0.0011945	0.001502	0.0012338	0.0013807	0.0012583	0.0013085	0.001232	0.0013139	0.001366	0.00078968	0.0016855	0.0012116	0.0013606	0.0014056	0.0018403	0.0011735	0.00030353	0.0013941	0.001834	0.0013086	0.0016419	0.0012537	0.0011276	0.001207
Homologous_recombination	0.0029612	0.0042312	0.0016922	0.0032828	0.0035704	0.0036123	0.0037887	0.0039678	0.0032824	0.0018747	0.0035522	0.0034855	0.0046941	0.0037822	0.0042488	0.0030754	0.0043352	0.0043939	0.0041966	0.0040242	0.003542	0.0039725	0.0036259	0.0037771
Human_T-cell_leukemia_virus_1_infection	1.3854e-06	0	0	7.1616e-05	1.1997e-05	7.0506e-07	0	0.00010458	0	0	5.5392e-05	3.1887e-05	9.5929e-05	8.5417e-05	5.8202e-05	2.4582e-06	0.00020131	2.1585e-05	8.2301e-05	0.00010933	0.00013434	0.00010717	0.0001288	2.9258e-05
Human_cytomegalovirus_infection	0	0	0	2.962e-06	0	0	0	0	0	0	0	0	6.4253e-07	0	0	0	0	0	0	0	0	0	0	0
Human_immunodeficiency_virus_1_infection	0	0	0	2.962e-06	0	0	0	0	0	0	0	0	6.4253e-07	0	0	0	0	0	0	0	0	0	0	0
Human_papillomavirus_infection	0.00014823	0.00034676	7.0204e-05	0.00033752	0.00028207	0.00018586	0.00018978	0.00030841	0.00016688	9.991e-05	0.00028697	0.00024821	0.00027373	0.00027056	0.0001805	0.00018456	0.0002137	0.00019159	0.00026055	0.00030995	0.00037736	0.0002992	0.00027224	0.00023276
Huntington_disease	0.00048611	0.00057122	0.00084768	0.00042765	0.00022077	0.00060396	0.00059786	0.00018872	0.00057837	0.0003558	0.00050992	0.00052114	0.00020579	0.00026932	0.00029024	0.00053819	0.00022439	0.00032221	0.00032268	0.00026622	0.00031967	0.00090727	0.00028204	0.00047622
Hypertrophic_cardiomyopathy	0	0	0	1.2992e-05	0	0	0	0	0	0	9.8834e-08	0	5.4761e-07	0	0	0	0	0	0	0	0	0	0	0
IL-17_signaling_pathway	2.7876e-05	2.0409e-06	0.00011942	0.00012016	3.0345e-06	2.693e-06	4.3851e-07	9.5966e-05	6.7265e-07	2.6898e-05	5.6113e-05	0.00010869	9.195e-05	0.00010171	5.4924e-05	0.00010024	2.0536e-05	4.7455e-05	6.4063e-05	8.753e-05	8.8823e-05	3.7941e-05	9.6392e-05	0.00011757
Indole_alkaloid_biosynthesis	0	0	0	0	0	0	0	0	0	0	0	0	0	0	0	0	0	0	0	0	0	1.1405e-05	1.6628e-05	0
Inflammatory_mediator_regulation_of_TRP_channels	0	0	0	0	0	0	0	0	0	0	0	0	0	0	0	0	0	0	0	0	0	4.3311e-05	0	0
Influenza_A	0	0	0	2.962e-06	0	0	0	0	0	0	0	0	6.4253e-07	0	0	1.3135e-07	0	0	0	0	0	2.3836e-05	0	0
Inositol_phosphate_metabolism	0.0003383	0.00044767	0.00048248	0.001012	0.00034919	0.00041551	0.00042437	0.00020122	0.00040184	0.00022676	0.00042432	0.0017837	0.00028208	0.00050161	0.00038474	0.0014282	0.0018137	0.00046825	0.00043967	0.00039098	0.00032028	0.00095389	0.00068415	0.0016995
Insect_hormone_biosynthesis	0	1.982e-06	0	3.1903e-05	0	0	0	8.0608e-05	0	0	0	0	8.0029e-05	7.0431e-05	2.2424e-07	9.1402e-07	6.3253e-06	2.0926e-05	8.6242e-05	5.8411e-05	2.6168e-05	0	3.4751e-05	1.8224e-05
Insulin_resistance	0.00020088	0.00022472	0.0001432	0.00045938	0.0004335	0.00020768	0.00022284	0.00032407	0.00019105	0.00018544	0.00031247	0.00036015	0.00029252	0.00031711	0.00045206	0.00056887	0.00023077	0.00044869	0.00034897	0.00035704	0.00057772	0.00044634	0.00031774	0.00037314
Insulin_signaling_pathway	4.6671e-05	2.5886e-05	0.00011961	0.00042359	0.00028679	1.6723e-05	2.3622e-05	0.00030912	6.1658e-06	6.0442e-05	0.00019186	0.00034198	0.00027506	0.00031759	0.00027858	0.00054606	0.00021054	0.00040593	0.00025612	0.00031352	0.00044062	0.00035342	0.00026859	0.00036496
Isoflavonoid_biosynthesis	0	0	0	0	0	0	0	0	0	0	0	0	0	0	0	0	0	0	0	0	0	2.4104e-05	3.743e-06	0
Isoquinoline_alkaloid_biosynthesis	5.8415e-06	2.6405e-05	0.00013265	0.0002488	0.00013285	2.0854e-06	2.1602e-05	0.00020218	4.6761e-06	1.545e-05	0.00014277	0.00034214	0.00018229	0.00019871	0.00017116	0.00041017	0.00021649	0.0002138	0.00016636	0.00021726	0.00027476	0.00016479	0.00019954	0.00034285
Kaposi_sarcoma-associated_herpesvirus_infection	0	0	0	2.962e-06	0	0	0	0	0	0	0	9.501e-07	6.4253e-07	2.2176e-05	1.0527e-06	0	9.6956e-07	0	2.7607e-06	0	0	3.6874e-05	0	0
Legionellosis	0.0004736	0.00072378	0.00035825	0.00051706	0.00048316	0.00056864	0.00058641	0.000609	0.00052687	0.00034799	0.00057892	0.00036628	0.00056874	0.00052803	0.00045814	0.00040011	0.00043869	0.00044891	0.00058207	0.00056069	0.00059509	0.00050087	0.00049483	0.00041117
Leishmaniasis	0	0	0	0	0	0	0	0	0	0	0	0	0	0	0	0	0	0	0	0	0	1.6649e-05	0	0
Limonene_and_pinene_degradation	7.1825e-06	1.8535e-05	0.00017699	0.00026099	3.0765e-06	4.8745e-07	3.4182e-07	0.0001947	9.2493e-07	2.86e-05	6.183e-05	0.00023215	0.00021724	0.00023135	0.00013325	0.00022085	5.3076e-05	0.00021359	0.00016921	0.0001644	0.00011763	3.8541e-05	0.00010798	0.00024739
Linoleic_acid_metabolism	0	2.4272e-06	7.3126e-05	7.0239e-05	6.4212e-07	0	0	0	3.5219e-07	3.3799e-06	0	8.779e-05	7.2918e-06	6.9713e-05	0	0.00011565	0	0.00010523	0	2.7907e-06	0	9.011e-06	0	0.00010352
Lipid_and_atherosclerosis	0.00035599	0.00038303	0.00044561	0.00042679	0.00043358	0.00038403	0.00040411	0.0002974	0.00034736	0.00030284	0.00039236	0.00043177	0.00029482	0.00032067	0.00043064	0.00048782	0.00043765	0.00036249	0.00038326	0.00034423	0.00036959	0.00052418	0.00040442	0.00044566
Lipid_biosynthesis_proteins	0.0019962	0.0030986	0.0026125	0.0020133	0.002213	0.0027217	0.0027856	0.0010606	0.0021631	0.0014509	0.0023075	0.0021574	0.001148	0.0014261	0.0020582	0.0021737	0.0025438	0.0020322	0.0017051	0.0013768	0.0015204	0.002456	0.0016193	0.0021707
Lipid_metabolism	0	2.1488e-06	0.00013293	3.8326e-05	0	0	0	0	0	0	0	7.4878e-05	7.2641e-06	2.4469e-05	0	0.00016113	0	6.2253e-05	0	2.2667e-06	0	5.9527e-06	0	7.834e-05
Lipoarabinomannan_(LAM)_biosynthesis	0	0	5.5626e-05	3.4515e-06	0	0	0	0	0	4.7821e-05	2.5961e-05	0	0	2.6135e-05	0	0	2.9706e-07	0	0	4.3862e-07	0	0.00029107	0.0001209	0
Lipoic_acid_metabolism	0.00063675	0.00070993	0.00016381	0.00023908	0.00014131	0.00077757	0.00074073	7.0005e-06	0.00075374	0.00038955	0.00045358	0.0002546	6.0695e-05	7.3144e-05	0.00028473	0.00030727	0.00060186	0.00018426	0.00012391	6.0666e-05	3.7956e-05	0.00040654	0.00024444	0.00025762
Lipopolysaccharide_biosynthesis	7.0121e-05	7.6048e-05	0.0023935	0.0018407	2.407e-05	1.2964e-06	4.9834e-07	9.1349e-05	3.0414e-06	0.00012544	1.3789e-06	0.0027719	0.00037597	0.00096877	0.0001381	0.0035768	0.00019663	0.0019879	0.0010674	0.00015843	6.9387e-05	0.00018755	3.3242e-05	0.0028989
Lipopolysaccharide_biosynthesis_proteins	0.00059016	0.00064189	0.0036332	0.0024974	0.0011104	0.00060519	0.00059411	0.00083024	0.00060001	0.00049697	0.0010011	0.0037672	0.0010302	0.0016768	0.0011238	0.0043677	0.0011602	0.0028556	0.0021092	0.00099557	0.0011725	0.0012743	0.00080261	0.0037847
Long-term_depression	0	0	0	0	0	0	0	0	0	0	0	0	0	2.1321e-07	0	0	0	0	0	0	0	4.3027e-05	0	0
Long-term_potentiation	0	0	0	0	0	0	0	0	0	0	0	0	0	0	0	0	0	0	0	0	0	3.43e-05	0	0
Longevity_regulating_pathway	0.00027469	0.00035096	0.00048338	0.00027412	0.00014818	0.0003631	0.00037214	8.8592e-05	0.00033171	0.00020577	0.00026017	0.00026783	0.00010532	0.00014476	0.00016328	0.00035735	0.00036406	0.00017417	0.00023331	0.00014449	0.00013361	0.00037058	0.00022046	0.00026658
Longevity_regulating_pathway_-_multiple_species	0.00043499	0.00053525	0.00065602	0.00042925	0.00014938	0.0005567	0.00055673	0.00019011	0.0005178	0.00030327	0.00043789	0.00045498	0.00020893	0.00027104	0.00022404	0.00054541	0.00055429	0.00025097	0.00031974	0.00025964	0.00022973	0.00050686	0.00039559	0.00045197
Longevity_regulating_pathway_-_worm	0.00083402	0.001162	0.002086	0.0015952	0.0019401	0.00095925	0.0010012	0.0007166	0.0008989	0.0007346	0.00087289	0.001503	0.00083344	0.0010836	0.0015562	0.0018779	0.0012493	0.001346	0.0010305	0.00083605	0.00082031	0.0014047	0.0017011	0.0015779
Lysine_biosynthesis	0.0016424	0.0026196	0.00089341	0.0019295	0.0014402	0.002159	0.0021945	0.001482	0.0020593	0.0009522	0.0021523	0.0021556	0.0016361	0.0015973	0.0023433	0.0019187	0.0023779	0.0018833	0.0019955	0.0017049	0.0020379	0.002011	0.0018023	0.002116
Lysine_degradation	0.0012857	0.0019278	0.00072172	0.0015543	0.00021809	0.0016391	0.0015318	0.00061468	0.0015933	0.0008558	0.0012577	0.0017889	0.0007546	0.00090021	0.0011246	0.0017567	0.00076875	0.001266	0.00076344	0.00067328	0.00064043	0.00065302	0.0007772	0.0018447
Lysosome	1.4302e-05	2.01e-05	1.5018e-05	0.00044611	4.3435e-05	2.8388e-06	2.1737e-05	0.00089179	4.6678e-06	2.2997e-05	8.7568e-05	0.00015558	0.00088025	0.00076118	0.00018497	0.00014791	0.00028969	0.00030792	0.00041664	0.00068875	0.0004433	9.7144e-05	0.0004198	0.00020364
MAPK_signaling_pathway	0	0	0	0	0	0	0	0	0	0	0	0	0	0	0	0	0	0	0	0	0	9.0108e-06	0	0
MAPK_signaling_pathway_-_fly	0.00013677	0.00017553	0.00017979	0.00018487	0.00014255	0.00018486	0.00019551	8.6461e-05	0.00016135	0.00010075	0.00015719	0.00019364	9.6292e-05	0.00012124	0.00016247	0.00022091	0.00021312	0.00014263	0.00014585	0.00012416	0.00012513	0.00026151	0.00015607	0.00019889
MAPK_signaling_pathway_-_plant	0.00027642	0.00038298	0.00038214	0.00021494	0.00019361	0.0003861	0.00040398	0.00022417	0.00036432	0.00022332	0.00027955	0.00020557	0.00019558	0.00022988	0.00012586	0.00024101	0.00036818	0.00019549	0.00029251	0.00020381	0.00014764	0.00038046	0.00024349	0.00021446
MAPK_signaling_pathway_-_yeast	0.00013793	0.00017543	0.00030359	8.9257e-05	5.6213e-06	0.00017824	0.00017663	2.1267e-06	0.00017035	0.00010501	0.00010298	7.4184e-05	9.0219e-06	2.351e-05	8.0731e-07	0.00013644	0.00015094	3.1546e-05	8.7463e-05	2.032e-05	8.4828e-06	0.00014727	6.4392e-05	6.7699e-05
Mannose_type_O-glycan_biosynthesis	2.4267e-06	0	9.7749e-07	7.3308e-05	7.846e-07	5.9134e-07	2.1478e-07	0.00020797	1.7658e-07	3.2284e-06	1.4055e-05	7.7955e-07	0.00023927	0.00016455	5.0826e-07	1.6484e-06	1.1345e-05	5.6799e-05	8.1117e-05	0.00015222	9.4082e-05	6.8306e-05	8.103e-05	3.9392e-05
Measles	0	0	0	2.962e-06	0	0	0	0	0	0	0	9.3068e-07	1.0498e-06	9.2768e-07	3.9355e-07	8.4315e-07	5.3135e-07	3.2576e-06	1.4347e-06	0	0	5.6547e-05	0	0
Meiosis_-_yeast	0	0	6.9812e-05	1.8199e-06	0	0	0	0	0	5.5103e-06	0	0	0	2.1321e-07	0	0	1.2468e-07	0	0	0	0	0.0001366	1.3075e-05	6.2324e-07
Membrane_trafficking	0.0011845	0.0017365	0.00062416	0.0011661	0.00084024	0.0014432	0.0013856	0.0012541	0.0013799	0.00079949	0.0013637	0.0011815	0.0011598	0.0011155	0.00091831	0.00090356	0.0012642	0.00099777	0.0011543	0.0011757	0.0011104	0.0017598	0.0012408	0.001095
Messenger_RNA_biogenesis	0.0027005	0.0043425	0.0023038	0.0023904	0.0026942	0.0034758	0.0035803	0.0018745	0.0034765	0.0018458	0.0032027	0.0027966	0.0018854	0.0020843	0.0027984	0.0028125	0.0035105	0.0026451	0.0025889	0.0022224	0.0025412	0.003327	0.0025161	0.0028281
Metabolism_of_xenobiotics_by_cytochrome_P450	0.00023025	0.00027876	0.00098399	0.00074622	0.00029799	0.0002134	0.00021152	0.00017148	0.00021523	0.00018252	0.00012333	0.00099054	0.00017146	0.00041439	0.00023298	0.0011668	0.00019936	0.00057982	0.00010971	0.00015842	6.7958e-05	0.00035713	0.00010871	0.0010112
Methane_metabolism	0.0025849	0.0041697	0.0014603	0.0035065	0.002356	0.003073	0.0030796	0.0030598	0.0030071	0.0017392	0.0029014	0.0037163	0.0029781	0.0029565	0.0028452	0.0035117	0.0022321	0.0034216	0.0027745	0.0027545	0.0026693	0.0029247	0.0028335	0.0037829
MicroRNAs_in_cancer	0.00016838	0.00036472	6.8047e-05	0.00020036	0.00043631	0.00021302	0.00027104	4.8307e-06	0.0014511	0.0001264	0.00018152	0.00024075	5.95e-05	7.0407e-05	7.0278e-05	0.00023835	1.8756e-05	0.00011759	0.00034999	3.0381e-05	0.00013976	0.00011649	7.491e-05	0.00013964
Mineral_absorption	0.00021223	0.00025548	7.6728e-05	0.00011118	0.00012139	0.00025865	0.00024228	0.00025022	0.00027403	0.00014287	0.00029366	5.5202e-05	0.00019449	0.00019901	0.000203	3.7967e-06	3.4151e-05	0.00016479	0.00021959	0.00021782	0.00027365	0.00011746	0.0001857	7.2011e-05
Mismatch_repair	0.0024173	0.0038658	0.0015768	0.00321	0.0029879	0.0029279	0.0031831	0.0041372	0.0026324	0.0015639	0.0031592	0.0031572	0.0048405	0.0038512	0.0037714	0.0028593	0.0038106	0.0038684	0.0038525	0.0040369	0.0035533	0.0032125	0.0036168	0.0034685
Mitochondrial_biogenesis	0.0052843	0.0087628	0.0039225	0.004574	0.0055795	0.0065035	0.0067702	0.0053953	0.0061465	0.003526	0.0063759	0.0039865	0.005779	0.0049015	0.0065483	0.0036878	0.0067049	0.0055097	0.0061749	0.0056657	0.005658	0.007814	0.005606	0.0042593
Mitophagy_-_animal	0	0	0	0	0	0	0	0	0	0	0	9.501e-07	0	2.2176e-05	1.0527e-06	0	9.6956e-07	0	2.7607e-06	0	0	3.6874e-05	0	0
Monobactam_biosynthesis	0.00060887	0.00078348	0.00048573	0.0010183	0.00041695	0.00080439	0.0008112	0.00079025	0.00076611	0.00037046	0.00094897	0.0012179	0.0009083	0.00094883	0.00084515	0.0012922	0.000698	0.00092341	0.00085365	0.00086058	0.0010982	0.00067871	0.00078097	0.0012528
N-Glycan_biosynthesis	0	0	0	0	7.2986e-05	0	0	4.4727e-07	0	4.9897e-06	1.3474e-05	9.1533e-07	2.1895e-07	0	0	0	8.4411e-07	2.0466e-06	4.7041e-06	1.3536e-05	2.749e-06	0.00016225	1.2804e-05	2.2639e-07
NOD-like_receptor_signaling_pathway	0.00023695	0.00025715	0.00040814	0.00076575	0.00020535	0.0002357	0.00025821	0.00070616	0.00022131	0.00020639	0.00049475	0.00053306	0.00067579	0.00068073	0.00039414	0.00049542	0.00030911	0.00040685	0.00053589	0.00069875	0.00076638	0.00035416	0.00059507	0.00058219
Naphthalene_degradation	0.00035459	0.00044556	0.0001746	0.00032649	0.00015617	0.00041192	0.00041553	8.6893e-05	0.00060576	0.00020192	0.00035879	0.00039307	0.00014196	0.00013514	0.00045138	0.00026657	0.00024498	0.00034981	0.00017976	0.0001713	0.00020032	0.00017306	0.00020267	0.0003322
Necroptosis	0.0001022	4.6895e-05	0.00087716	0.00075378	0.00060542	0.00017956	5.076e-05	0.00061215	1.8259e-05	0.00016542	0.00038696	0.00065235	0.00048062	0.00063106	0.00052351	0.00085598	0.00026605	0.00055924	0.00051686	0.00059381	0.00079799	0.00054175	0.00053332	0.00068382
Neomycin,_kanamycin_and_gentamicin_biosynthesis	0.0001304	0.0001858	1.8568e-05	3.7345e-05	0.00027353	0.00018319	0.0002128	0.00011374	0.00016827	6.6604e-05	0.00022501	6.7612e-05	8.597e-05	7.245e-05	0.00011955	1.386e-06	0.00021254	0.0001199	0.0001351	0.00014882	0.00026332	0.00018992	0.00017729	4.5864e-05
Neuroactive_ligand-receptor_interaction	1.3854e-06	0	0	7.1616e-05	1.1997e-05	7.0506e-07	0	0.00010458	0	0	5.5392e-05	3.1887e-05	9.6485e-05	8.5417e-05	5.8202e-05	2.6013e-06	0.00020131	2.1585e-05	8.2301e-05	0.00010933	0.00013434	8.5396e-05	0.0001288	2.9258e-05
Neurotrophin_signaling_pathway	0	0	0	0	0	0	0	0	0	0	0	0	0	1.5348e-07	0	0	0	0	0	0	0	1.6971e-05	0	0
Neutrophil_extracellular_trap_formation	0	0	0	0	0	0	0	0	0	0	0	0	5.1659e-07	0	0	0	0	0	2.4533e-07	0	0	3.6558e-05	0	0
Nicotinate_and_nicotinamide_metabolism	0.0013292	0.0026379	0.001229	0.0020019	0.0017836	0.0017562	0.0018405	0.0011895	0.0016836	0.00093634	0.0017953	0.0029191	0.0013259	0.0017626	0.0018617	0.0027954	0.0023507	0.0023222	0.0015283	0.0014793	0.0015689	0.0022577	0.001711	0.002801
Nitrogen_metabolism	0.0017626	0.0027054	0.0026823	0.0019063	0.00095008	0.0023454	0.002018	0.0014208	0.0021115	0.0012876	0.0023232	0.0024987	0.0013634	0.0015496	0.0012257	0.0026706	0.001782	0.0019456	0.0020737	0.0016646	0.0020608	0.0015336	0.0017541	0.0024255
Nitrotoluene_degradation	0.00017555	0.00021451	3.5286e-05	0.00028465	1.78e-06	0.00019973	0.00019947	1.7392e-06	0.0002096	0.00010429	0.0001261	0.00025846	7.3816e-05	3.329e-05	0.00023112	0.00041116	6.0679e-05	0.00030123	0.00018031	2.2088e-05	1.3175e-05	7.6549e-06	5.9709e-05	0.00022894
Non-alcoholic_fatty_liver_disease	9.9981e-06	8.9477e-06	0.00034288	4.7869e-05	4.8114e-06	0	4.9167e-07	0	8.2658e-07	3.917e-05	7.1378e-07	3.7306e-06	1.9114e-06	2.062e-06	2.0823e-06	2.3777e-06	2.1064e-06	8.1295e-06	3.3083e-06	0	0	0.00027832	0	0
Non-homologous_end-joining	7.5549e-06	6.6661e-06	9.9532e-05	6.6391e-05	2.9431e-06	0	0	0	6.0916e-07	1.429e-05	2.6114e-07	0	1.3392e-06	0	0	0	0	0	0	0	0	2.7535e-05	0	0
Nonribosomal_peptide_structures	0	4.7838e-06	0	9.5961e-05	4.9488e-07	0	1.5713e-07	0	0	0	8.7693e-07	8.1257e-05	2.8759e-05	2.0708e-05	9.3348e-05	9.5344e-05	2.7502e-05	4.9905e-05	1.4689e-05	2.9008e-06	1.4556e-06	1.1201e-05	0	9.0128e-05
Novobiocin_biosynthesis	0.00030346	0.00055332	0.00033814	0.00040075	0.00051381	0.00039115	0.00040292	0.00028957	0.00037453	0.00020405	0.00061393	0.00051012	0.00030196	0.00033398	0.0005927	0.00048721	0.00043903	0.00047596	0.00049648	0.00037299	0.0005295	0.00045537	0.00037337	0.00047694
Nucleocytoplasmic_transport	0	0	0	0	0	0	0	0	0	0	0	0	0	0	0	0	0	0	0	0	0	3.0798e-05	0	0
Nucleotide_excision_repair	0.0012449	0.0017702	0.00082485	0.0012074	0.0015062	0.0015505	0.0016147	0.00097372	0.0014955	0.00083585	0.0015138	0.0011061	0.00092877	0.00093894	0.0016705	0.00093022	0.0018679	0.0012401	0.0013174	0.0010919	0.0011516	0.0017636	0.0012972	0.0010797
Nucleotide_metabolism	0.00017129	0.00021032	2.6144e-05	5.3854e-05	0.00062295	0.00019817	0.0002392	4.5798e-06	0.00020207	0.00011285	0.00013247	0.0001108	1.862e-05	3.1462e-05	0.00026955	0.00010339	0.00055792	0.00034111	0.00012097	7.6921e-05	1.4917e-05	0.00058721	0.00018759	9.4289e-05
O-Antigen_nucleotide_sugar_biosynthesis	0.00090034	0.0013012	0.0020012	0.0021759	0.0016422	0.0010482	0.0010816	0.0025293	0.001036	0.00067177	0.0021893	0.0021	0.0022786	0.0023333	0.0018802	0.0022885	0.0021614	0.0020943	0.0024951	0.0026431	0.0034501	0.0021245	0.0024667	0.0022721
O-Antigen_repeat_unit_biosynthesis	0.00017183	0.00018228	0.00011262	0.00011447	0.00012424	0.00020434	0.00018659	8.2499e-05	0.00019704	9.8902e-05	0.00018905	0.00019249	8.1544e-05	0.00011821	0.00014372	0.0001962	0.00018068	0.00018398	0.00016103	0.00010884	0.00013732	0.00019977	0.00012258	0.0001912
One_carbon_pool_by_folate	0.0017026	0.0028371	0.0011443	0.0016219	0.0022004	0.0022292	0.0023089	0.0014305	0.0020639	0.0011225	0.0020017	0.0016212	0.0015256	0.0015095	0.0022691	0.0014792	0.002011	0.001919	0.0020569	0.0016447	0.0018231	0.002267	0.0016914	0.0017153
Oocyte_meiosis	0	0	0	0	0	0	0	0	0	0	0	0	0	2.1321e-07	0	0	0	0	0	0	0	6.8316e-05	0	0
Osteoclast_differentiation	0	0	0	2.8473e-07	0	0	0	0	0	0	0	0	0	0	0	0	0	0	0	0	0	0	0	0
Other_glycan_degradation	0.00015446	0.00039397	2.2026e-05	0.00071925	0.00028381	0.00019052	0.0002376	0.0014878	0.00018869	0.00010798	0.0003288	0.00030206	0.0014567	0.0012829	0.00026533	0.00032772	0.00050825	0.00066423	0.00073149	0.001194	0.00086673	0.00021936	0.00078896	0.00038967
Other_types_of_O-glycan_biosynthesis	2.4267e-06	0	9.7749e-07	7.7574e-05	7.846e-07	5.9134e-07	2.1478e-07	0.00020797	1.7658e-07	3.2284e-06	1.4055e-05	7.7955e-07	0.00023927	0.00016455	5.0826e-07	7.4039e-06	1.1345e-05	5.6799e-05	8.1117e-05	0.00015222	9.4082e-05	8.0066e-05	8.103e-05	3.9392e-05
Others	0.00046619	0.00066878	0.0012915	0.0019855	0.00080103	0.00047607	0.00052664	0.0013502	0.00047749	0.00036923	0.0008135	0.002258	0.0014337	0.0015486	0.00078731	0.0026678	0.0019538	0.0016899	0.0011639	0.0013057	0.0011142	0.0012647	0.0016813	0.0024036
Ovarian_steroidogenesis	0	2.384e-05	8.2477e-06	2.7829e-05	0.00027191	2.7199e-06	2.3068e-05	1.2265e-06	4.6837e-06	0	0	1.4219e-06	9.1061e-06	3.3202e-06	5.0672e-05	1.309e-06	1.4724e-05	3.7318e-06	8.0061e-06	1.5847e-06	3.0208e-06	0.00029028	0	8.921e-07
Oxidative_phosphorylation	0.0038754	0.0054296	0.0049093	0.004052	0.0015173	0.004884	0.0047245	0.0020514	0.0048867	0.0027599	0.0041335	0.0047211	0.0022872	0.0026579	0.0023309	0.0049568	0.0044157	0.0028014	0.0029091	0.0026221	0.0030769	0.0046361	0.0029492	0.004669
Oxytocin_signaling_pathway	0	0	0	0	0	0	0	0	0	0	0	0	0	0	0	0	0	0	0	0	0	5.8911e-05	0	0
PI3K-Akt_signaling_pathway	2.7876e-05	4.0503e-06	0.00011942	0.00012091	5.1939e-06	2.693e-06	4.3851e-07	9.6198e-05	7.911e-07	4.0946e-05	5.6113e-05	0.00010895	9.195e-05	0.00010207	5.4924e-05	0.00010077	2.0803e-05	4.9216e-05	6.7315e-05	9.5172e-05	9.0221e-05	0.00013887	0.00010962	0.00011851
PPAR_signaling_pathway	0.00045005	0.00096423	0.00099295	0.00055806	0.00020905	0.0005857	0.00060178	0.00021563	0.00057059	0.0003512	0.00056044	0.00050795	0.00026377	0.00032121	0.00047799	0.00049814	0.00044849	0.00027739	0.00028119	0.00029764	0.00036286	0.00054911	0.00041582	0.00046973
Pancreatic_cancer	0	0	0	6.397e-05	0	0	0	0	0	0	0	0	5.3964e-07	0	0	1.9564e-06	0	0	0	0	0	1.7649e-05	0	0
Pancreatic_secretion	3.8547e-06	1.3356e-05	8.0504e-05	0.00011955	0.00024412	0	2.1797e-05	8.9024e-05	4.1318e-06	0	5.0102e-05	0.00019165	9.2081e-05	0.00012383	0.00013089	0.00024802	9.2041e-06	0.00021356	8.338e-05	0.00010143	0.00012058	9.9277e-05	5.7822e-05	0.00019619
Pantothenate_and_CoA_biosynthesis	0.0026282	0.0038292	0.0014465	0.0023185	0.0029681	0.0033102	0.0032952	0.0023554	0.0032422	0.0016656	0.0031168	0.0024519	0.0025649	0.0024548	0.0026504	0.0025713	0.0026437	0.0032727	0.0028071	0.002469	0.0025897	0.0031191	0.0024919	0.0027192
Parathyroid_hormone_synthesis,_secretion_and_action	0	0	0	6.397e-05	0	0	0	0	0	0	0	0	5.3964e-07	0	0	1.9564e-06	0	0	0	0	0	3.5075e-05	0	0
Parkinson_disease	0.00020444	0.00025761	0.00060292	0.00053753	0.00020594	0.00023182	0.00025794	0.00021807	0.00021989	0.00018719	0.0003267	0.00046866	0.00023595	0.00029453	0.00026914	0.00043647	0.0002484	0.0002735	0.00028385	0.00031353	0.00034552	0.00087419	0.00031097	0.00044648
Pathogenic_Escherichia_coli_infection	0.00032482	0.00039423	0.00031944	0.0002279	0.0002371	0.00039828	0.00038057	0.00010841	0.00037741	0.00020142	0.00028967	0.0004176	0.00014047	0.00014635	0.00036103	0.00040286	0.00038735	0.00030233	0.0002329	0.00016412	0.0001145	0.00036053	0.00022208	0.00031435
Pathways_in_cancer	0.00019087	0.00038958	0.0013257	0.00093846	0.00022822	0.00018087	0.00017407	9.7804e-05	0.00017387	0.0001894	0.00016054	0.0011077	0.00017308	0.00045389	0.00031564	0.0012771	3.2101e-05	0.00058503	0.0002615	0.00015741	0.00010308	0.00029228	0.00013484	0.0011319
Pathways_of_neurodegeneration_-_multiple_diseases	0.00049012	0.00057569	0.00098542	0.00034134	8.5281e-05	0.00059735	0.00057897	0.00010438	0.00058777	0.00036577	0.00045571	0.00040263	0.00011871	0.00019376	0.00012962	0.00045371	0.00016319	0.00021112	0.00026706	0.00016238	0.00020302	0.00082296	0.00019036	0.00034564
Penicillin_and_cephalosporin_biosynthesis	0.00032437	0.0003781	0.00010566	0.0003034	0.0004058	0.000378	0.00040494	0.00063424	0.00087197	0.00020182	0.00046588	0.00019563	0.00062385	0.00051345	0.00027657	7.535e-05	0.0003813	0.00034822	0.00049549	0.00058852	0.00065099	0.00046984	0.00046339	0.000231
Pentose_and_glucuronate_interconversions	0.0012717	0.0018213	0.00029741	0.0023078	0.00055593	0.0015156	0.001498	0.0018159	0.0014419	0.00079546	0.0018051	0.003006	0.0017563	0.0018875	0.0012029	0.0032954	0.002416	0.0025489	0.0015921	0.0019716	0.0022423	0.0011841	0.0019615	0.0032084
Pentose_phosphate_pathway	0.0027772	0.005018	0.0013727	0.0042905	0.0027413	0.0034786	0.0035432	0.0042759	0.0033589	0.0018061	0.0044307	0.0060225	0.0038408	0.0041664	0.0034582	0.0038649	0.006338	0.0039535	0.0041622	0.004451	0.0052893	0.0043321	0.0055495	0.0054622
Peptidases_and_inhibitors	0.0084596	0.011926	0.0069557	0.011048	0.0092315	0.011309	0.011685	0.0088159	0.010435	0.0053483	0.01124	0.010241	0.0087631	0.0094366	0.012717	0.0090714	0.010381	0.010043	0.0098424	0.0092221	0.010607	0.009408	0.010769	0.010002
Peptidoglycan_biosynthesis	0.0039289	0.0060527	0.0014765	0.0028237	0.0053132	0.0054733	0.0053005	0.0025954	0.0046634	0.0024455	0.0044545	0.0031554	0.002539	0.00274	0.0054659	0.0026448	0.0048965	0.004316	0.0038577	0.0030643	0.0033797	0.0046538	0.003465	0.0029102
Peptidoglycan_biosynthesis_and_degradation_proteins	0.004333	0.0065481	0.0028498	0.0053797	0.0049372	0.0058669	0.0056898	0.0040968	0.0048415	0.0027049	0.0056047	0.0059544	0.0041915	0.0046624	0.0070443	0.0053685	0.0053269	0.0057083	0.0053511	0.0044921	0.005025	0.0049753	0.0049094	0.0054975
Peroxisome	0.00058728	0.0007751	0.00085386	0.00063682	0.00056555	0.00075551	0.0007575	0.00019069	0.00071658	0.00045372	0.0006677	0.00074801	0.00024416	0.00039295	0.00056425	0.00087869	0.00059676	0.00057882	0.00041152	0.00031623	0.00030151	0.00084564	0.00044129	0.00073353
Pertussis	1.3972e-05	2.3976e-05	0.0013827	0.0010183	1.4708e-05	0	0	1.8144e-07	1.6305e-06	6.4646e-05	1.0429e-07	0.002879	0.00039154	0.00039639	3.0236e-07	0.0021671	1.0531e-07	0.0014463	7.1956e-05	7.7688e-05	0	2.3106e-05	0	0.0022859
Phagosome	0	0	0	0	0	0	0	0	0	0	0	0	0	0	0	0	0	0	0	0	0	8.5553e-05	0	0
Phenazine_biosynthesis	0.00031769	0.00054046	0.0012897	0.00044807	0.0003779	0.0004	0.00042058	0.00027947	0.00037797	0.00017704	0.00035756	0.00037211	0.00026832	0.00034942	0.00064521	0.00043791	0.00027904	0.00049269	0.00042052	0.00028493	0.00030252	0.00038766	0.00032905	0.0003779
Phenylalanine_metabolism	0.00031705	0.00064516	0.00078885	0.0019117	0.00058175	0.00039024	0.00039593	0.0012233	0.00035844	0.00031823	0.00078076	0.0026853	0.0013229	0.0014416	0.0011294	0.0023092	0.0014577	0.00143	0.0011188	0.0011982	0.0010383	0.0008759	0.0010912	0.0025574
Phenylalanine,_tyrosine_and_tryptophan_biosynthesis	0.0018928	0.003433	0.0015113	0.0023771	0.003678	0.0024882	0.0027141	0.0019053	0.0023242	0.0011913	0.0029594	0.0029418	0.0018826	0.0020441	0.0032886	0.0025282	0.0021464	0.0030189	0.0030615	0.0022594	0.0027805	0.0029434	0.002186	0.0028183
Phenylpropanoid_biosynthesis	0.00013165	0.0001828	7.3305e-05	0.00028045	0.00014842	0.00018503	0.00019994	9.785e-05	0.00017213	8.2436e-05	0.00022952	0.00036121	0.00012288	0.00014454	0.00019962	0.00036997	0.00021866	0.00024195	0.00019852	0.00016362	0.00021506	0.00017546	0.00019169	0.00032399
Phosphatidylinositol_signaling_system	0.0002877	0.0005596	0.00017367	0.00024992	0.00017821	0.00038833	0.00040114	9.5773e-05	0.00036832	0.00017573	0.00029346	0.00032833	0.0001065	0.00015065	0.00020352	0.00027319	0.00020418	0.0002375	0.00016982	0.00012678	0.00010267	0.0003153	0.00015997	0.00033417
Phospholipase_D_signaling_pathway	0	0	0	6.397e-05	0	0	0	0	0	0	0	0	5.3964e-07	0	0	1.9564e-06	0	0	0	0	0	3.6437e-05	0	0
Phosphonate_and_phosphinate_metabolism	3.1895e-05	2.9565e-05	0.00034322	0.0010549	4.2209e-06	4.1021e-06	8.2994e-07	0.0010384	1.415e-06	4.0043e-05	0.00065829	0.0010703	0.00096941	0.00097828	0.00058076	0.0010965	0.00021231	0.00076564	0.00071656	0.00076676	0.0008401	0.00016058	0.00054881	0.0011513
Phosphotransferase_system_(PTS)	0.0018642	0.0025119	0.00050157	0.0088361	0.0021174	0.0022708	0.002488	0.010004	0.0022947	0.0013237	0.004083	0.0083444	0.009633	0.0086467	0.0070516	0.0061684	0.014618	0.0063075	0.0076727	0.0089408	0.0083236	0.0063007	0.0107	0.0089584
Photosynthesis	0.0012785	0.001739	0.00093715	0.0010266	0.0012921	0.0017414	0.0017511	0.00095773	0.0016173	0.00083003	0.0015578	0.0010805	0.00089725	0.00088141	0.0013908	0.0010121	0.0018413	0.0012919	0.0014425	0.0010207	0.0013291	0.0015795	0.0012448	0.0011125
Photosynthesis_proteins	0.001431	0.0019168	0.00093715	0.0010269	0.0012921	0.0019376	0.0019474	0.00095889	0.0018075	0.0009259	0.0016734	0.0010834	0.00089802	0.00088164	0.0013911	0.0010123	0.0018417	0.0012938	0.0015081	0.0010212	0.0013375	0.0016162	0.0012824	0.0011127
Plant-pathogen_interaction	0.00038652	0.00084705	0.0007881	0.00095521	0.00020361	0.00041389	0.00041214	0.00082275	0.00039982	0.00027833	0.00058387	0.00085498	0.00075912	0.00087358	0.00054403	0.00074096	0.00052824	0.00056537	0.00068092	0.00072262	0.00075886	0.00036716	0.00065425	0.00087889
Platelet_activation	0	0	0	0	0	0	0	0	0	0	0	0	0	0	0	0	0	0	0	0	0	4.3311e-05	0	0
Platinum_drug_resistance	4.4879e-05	5.5266e-05	0.00090482	0.00060996	0.00020759	1.2843e-06	5.3011e-07	5.6574e-07	1.5547e-06	7.4554e-05	1.209e-06	0.00082596	6.0121e-05	0.00030828	0.00011896	0.00099048	4.0643e-06	0.00040246	2.6709e-05	3.6807e-05	1.0909e-07	0.00018689	0	0.00085735
Polycyclic_aromatic_hydrocarbon_degradation	1.3252e-05	1.5505e-05	0.00018104	9.3039e-05	7.0086e-06	6.0868e-07	0	0	1.4919e-06	5.4663e-05	1.6912e-06	0.00015198	9.2282e-07	0	0	8.3047e-05	0	0	0	6.1279e-06	0	0	0	0.00013953
Polyketide_biosynthesis_proteins	3.2949e-06	1.0601e-05	0.00034276	0.00031367	2.5015e-06	0	2.8093e-07	2.1564e-07	3.4596e-07	1.2678e-05	8.7693e-07	0.00038546	9.0675e-05	0.00016837	9.3348e-05	0.00057262	2.794e-05	0.00073794	1.7944e-05	2.0147e-05	2.2129e-06	4.2353e-05	1.2311e-05	0.00039646
Polyketide_sugar_unit_biosynthesis	2.3896e-05	1.1411e-05	0.00045976	0.00054494	0.00043819	4.0992e-06	2.6927e-07	0.00047247	1.0439e-06	3.4372e-05	0.00038286	0.00029892	0.00044815	0.00039712	0.00064088	0.00039593	0.00084497	0.00049549	0.0006608	0.00051404	0.00065314	0.0007189	0.00051765	0.00037154
Porphyrin_metabolism	0.0028611	0.0048644	0.002146	0.0037188	0.00061955	0.0037366	0.0035742	0.0025638	0.0035729	0.0019137	0.0038311	0.0039731	0.0026683	0.0026477	0.0022425	0.0028421	0.001484	0.0018186	0.003821	0.0027803	0.003768	0.001529	0.0027062	0.0040282
Prenyltransferases	0.00059168	0.00077032	0.00049539	0.00055186	0.00043744	0.00075514	0.00077542	0.00019662	0.0007986	0.00042712	0.00065496	0.00068178	0.00027628	0.00035156	0.00046967	0.00079758	0.0010311	0.00057682	0.00048127	0.0003722	0.00038015	0.00085895	0.00057001	0.00069568
Primary_bile_acid_biosynthesis	0	2.5338e-06	0	3.2478e-05	0	0	0	9.7541e-05	0	2.8822e-06	1.1546e-07	0	7.6097e-05	7.5262e-05	1.7454e-07	9.6361e-07	0.00014693	2.0727e-05	5.1695e-05	6.6473e-05	2.9576e-05	5.303e-05	0.00016575	1.8089e-05
Primary_immunodeficiency	0.00019035	0.00022939	0.00025191	0.00018106	0.00020736	0.00021176	0.00021695	0.000116	0.0002213	0.00012055	0.00025953	0.00037699	0.00011559	0.0001784	0.00035341	0.00019076	0.00044052	0.00025029	0.00019564	0.0001834	0.00023686	0.00037198	0.00023347	0.00026769
Prion_disease	9.9981e-06	1.088e-05	0.00034288	0.00011478	6.5883e-06	0	4.9167e-07	0	8.2658e-07	4.2183e-05	7.1378e-07	8.4769e-05	8.5669e-06	2.3958e-05	2.2413e-06	9.8253e-05	2.1064e-06	3.8326e-05	3.777e-06	3.1554e-06	1.1819e-06	0.00048134	1.2813e-05	7.7273e-05
Prodigiosin_biosynthesis	0.0009183	0.0014417	0.00033708	0.0005267	0.00044796	0.001312	0.0012523	0.00021103	0.00081698	0.00066	0.00097804	0.00073462	0.00024698	0.00028468	0.0004866	0.00064495	0.0006977	0.00035732	0.00041238	0.00033447	0.00046381	0.00046419	0.00043248	0.00066441
Progesterone-mediated_oocyte_maturation	2.7876e-05	2.0409e-06	0.00011942	0.00012016	3.0345e-06	2.693e-06	4.3851e-07	9.5966e-05	6.7265e-07	2.6898e-05	5.6113e-05	0.00010869	9.195e-05	0.00010171	5.4924e-05	0.00010024	2.0536e-05	4.7455e-05	6.4063e-05	8.753e-05	8.8823e-05	3.7941e-05	9.6392e-05	0.00011757
Prokaryotic_defense_system	0.0044571	0.0076381	0.0026932	0.0059136	0.0077366	0.0053304	0.0061425	0.0046352	0.0045212	0.0027675	0.0051804	0.0068913	0.0052485	0.0052713	0.005957	0.005829	0.0062148	0.0079991	0.0063361	0.0051512	0.0045471	0.0065362	0.0083775	0.0063667
Prolactin_signaling_pathway	0	0	0	4.3112e-05	0	3.6334e-07	0	0	0	7.7352e-06	2.342e-05	7.7675e-05	1.1648e-05	2.4083e-05	1.5617e-07	8.9188e-05	1.358e-07	2.0571e-05	0	3.0613e-06	0	4.3582e-05	1.4417e-05	7.5882e-05
Propanoate_metabolism	0.0024908	0.0035142	0.00173	0.0032378	0.0019051	0.0031749	0.0031727	0.0020159	0.0030858	0.0015766	0.0031821	0.003955	0.0020997	0.0021701	0.0022692	0.0030971	0.0035808	0.0030206	0.0027403	0.0023714	0.0028135	0.0023279	0.0026979	0.0039217
Prostate_cancer	2.7876e-05	2.0409e-06	0.00011942	0.00012016	3.0345e-06	2.693e-06	4.3851e-07	9.5966e-05	6.7265e-07	2.6898e-05	5.6113e-05	0.00010869	9.195e-05	0.00010171	5.4924e-05	0.00010024	2.0536e-05	4.7455e-05	6.4063e-05	8.753e-05	8.8823e-05	3.7941e-05	9.6392e-05	0.00011757
Proteasome	2.7876e-05	2.0409e-06	0.00011942	0.00012016	3.0345e-06	2.693e-06	4.3851e-07	9.6275e-05	6.7265e-07	4.7872e-05	0.00010845	0.00010947	9.195e-05	0.00010171	5.4924e-05	0.00010024	2.0858e-05	5.0471e-05	6.938e-05	0.00011733	8.9797e-05	0.00027126	0.00017097	0.00011757
Protein_digestion_and_absorption	0	0	0	1.223e-05	0	0	0	0	0	0	0	0	2.534e-07	0	0	0	0	0	0	0	0	0	0	0
Protein_export	0.0025663	0.0042998	0.0018523	0.0022718	0.0022848	0.0031409	0.003306	0.0020555	0.0030939	0.0016761	0.0028523	0.0022951	0.0020819	0.0020855	0.0030875	0.0020987	0.0030877	0.0028052	0.0027766	0.002183	0.0022424	0.0030707	0.0023176	0.0024214
Protein_kinases	0.0021075	0.0037816	0.0023437	0.0032545	0.0019067	0.002721	0.0027612	0.0027683	0.0026323	0.0013559	0.0028429	0.0034979	0.0026997	0.0029423	0.0027848	0.0036142	0.0025936	0.0031601	0.0023602	0.0028498	0.0030487	0.0018932	0.0028102	0.0033718
Protein_phosphatases_and_associated_proteins	0.00033439	0.00059528	0.00041346	0.00043619	0.00061643	0.00039731	0.00043778	0.00031894	0.00037384	0.00021454	0.00042126	0.00052403	0.00031348	0.00036232	0.00057426	0.00042097	0.00048434	0.00046703	0.00041534	0.00036321	0.00035453	0.00081709	0.00039835	0.0004495
Protein_processing	0.0014719	0.0021514	0.0012748	0.0014026	0.0015099	0.0018786	0.0018753	0.00065959	0.0018165	0.00098755	0.0015444	0.0018915	0.00075284	0.00096504	0.0014088	0.0020685	0.0013037	0.0017007	0.0011691	0.00082019	0.0010031	0.0017518	0.00095841	0.001944
Protein_processing_in_endoplasmic_reticulum	3.437e-05	7.2184e-06	0.00012057	0.0003835	0.00048663	3.5066e-06	6.0775e-07	0.00032978	1.4793e-06	3.539e-05	0.00010998	0.00022285	0.00027146	0.00027241	6.093e-05	0.00015948	3.4795e-05	0.00010546	0.00017012	0.00025154	0.0002383	0.00019992	0.00019756	0.00025793
Proteoglycans_in_cancer	0.00014858	0.00017611	2.7882e-05	0.00012493	0.00014154	0.00019717	0.0002102	9.9194e-05	0.0001852	0.00010301	0.00018238	0.00012688	0.00010465	9.9152e-05	0.00017868	9.9328e-05	0.00022992	0.0001331	0.00016298	0.00012314	0.00014632	0.0002397	0.00014853	0.00011496
Proximal_tubule_bicarbonate_reclamation	1.6513e-06	3.7103e-06	4.8994e-05	0.00010618	2.4727e-06	0	0	6.4359e-07	1.1842e-07	2.993e-05	1.6759e-07	0.0001668	1.6483e-05	5.1753e-05	6.3687e-05	0.00013705	1.812e-05	7.7338e-05	1.4559e-05	1.8584e-05	3.4316e-06	8.0058e-05	7.0193e-05	0.00013372
Purine_metabolism	0.0076581	0.010996	0.0047551	0.0065488	0.0072677	0.0094747	0.0096636	0.0046963	0.0092201	0.0050922	0.0086994	0.0082287	0.0048997	0.0053657	0.0076367	0.0074655	0.010625	0.0082614	0.0071234	0.0057433	0.0062531	0.0095478	0.0074551	0.0078078
Pyrimidine_metabolism	0.0042858	0.0075134	0.0026232	0.0049352	0.0054939	0.0054339	0.0057364	0.0043548	0.0052461	0.0028744	0.0055899	0.0057651	0.0043031	0.0044389	0.0058649	0.0051337	0.0078196	0.0059773	0.0058014	0.0047844	0.0051501	0.0064296	0.0055803	0.0055956
Pyruvate_metabolism	0.0065164	0.010153	0.0034479	0.0062943	0.0037621	0.008195	0.007929	0.0041755	0.0081938	0.00409	0.0070163	0.0068457	0.0044068	0.0044633	0.0054311	0.0063053	0.0060154	0.0055167	0.0051359	0.0045489	0.0052858	0.0048109	0.0052299	0.0067357
Quorum_sensing	0.008532	0.012271	0.0089975	0.0093677	0.0091923	0.011348	0.011842	0.0083156	0.011002	0.0057006	0.011333	0.010672	0.008604	0.0086855	0.010256	0.010892	0.010369	0.0093933	0.0096783	0.0085905	0.0094529	0.0097374	0.0094401	0.010546
RIG-I-like_receptor_signaling_pathway	0	0	0	3.2048e-05	0	0	0	0	0	0	0	6.2649e-05	7.1167e-06	0	0	9.7973e-05	0	0	0	1.9504e-06	0	1.7467e-05	0	6.8909e-05
RNA_degradation	0.0021198	0.0035937	0.0016379	0.0017455	0.0020418	0.0027123	0.0027604	0.0014287	0.0027471	0.0014505	0.0025266	0.0019141	0.0014429	0.001517	0.0021048	0.0018785	0.0026771	0.0018793	0.0020235	0.0017169	0.0019889	0.002318	0.0019351	0.0019144
RNA_polymerase	0.00088579	0.001532	0.00042673	0.00049881	0.0011397	0.001084	0.0011179	0.00049076	0.0010773	0.00060557	0.0009361	0.00054891	0.00045034	0.00041701	0.0010214	0.00065132	0.0011487	0.00079829	0.00080645	0.0005647	0.00062909	0.0011483	0.0006651	0.00055167
Rap1_signaling_pathway	0	0	0	0	0	0	0	0	0	0	0	0	0	0	0	0	0	0	0	0	0	3.8208e-05	0	0
Ras_signaling_pathway	0	0	7.3126e-05	6.397e-05	0	0	0	0	0	0	0	0	5.3964e-07	0	0	1.9564e-06	0	0	0	0	0	2.666e-05	0	0
Regulation_of_actin_cytoskeleton	0	0	0	0	0	0	0	0	0	0	0	0	0	0	0	0	0	0	0	0	0	7.2508e-05	0	0
Regulation_of_lipolysis_in_adipocytes	0	1.5476e-06	0	2.5687e-05	0	0	0	0	0	3.9575e-06	0	0	9.1664e-06	2.3335e-05	5.0357e-05	1.0192e-06	1.5594e-05	0	7.5363e-06	0	0	2.8757e-05	1.0475e-05	8.9973e-07
Relaxin_signaling_pathway	0	0	0	0	0	0	0	0	0	0	0	0	5.5882e-07	0	0	1.43e-07	0	0	0	0	0	0	0	0
Renal_cell_carcinoma	0.00011319	0.00032948	9.7337e-05	5.181e-05	2.2663e-06	0.00017618	0.0001713	1.2748e-06	0.00016794	8.2829e-05	0.00010323	7.302e-05	6.3758e-06	1.884e-05	4.1421e-07	8.41e-05	2.908e-07	3.2647e-05	6.4419e-05	1.0692e-05	9.8397e-06	4.2356e-05	1.9588e-05	6.2278e-05
Renin_secretion	0	0	0	1.2992e-05	0	0	0	0	0	0	9.8834e-08	0	5.4761e-07	0	0	0	0	0	0	0	0	0	0	0
Renin-angiotensin_system	0	0	0	2.59e-05	0	0	0	0	0	0	9.8834e-08	0	7.8608e-07	1.8611e-05	0	0	0	0	0	0	0	1.4635e-05	0	5.0742e-07
Replication_and_repair	0.0168	0.022995	0.0033019	0.014059	0.021729	0.020781	0.019776	0.031864	0.014335	0.0099333	0.015279	0.0099237	0.031449	0.026439	0.0074277	0.018544	0.007029	0.018806	0.01951	0.025478	0.016074	0.01961	0.020628	0.013689
Retinol_metabolism	0.00018382	0.00022349	7.9169e-05	0.00010576	0.00010434	0.00021211	0.00021081	2.6004e-06	0.00021367	0.00010566	0.00012202	0.00015764	2.4662e-05	4.4607e-05	0.00011372	0.00017505	6.9875e-06	0.00014728	2.8773e-05	2.1605e-05	1.293e-05	0.00012267	9.6603e-06	0.00013336
Retrograde_endocannabinoid_signaling	0	3.1563e-06	2.9346e-05	0.00010041	3.0827e-06	0	0	0	0	1.0564e-05	6.4453e-05	0.00010251	1.6359e-05	6.3513e-05	5.3551e-05	0.00014846	1.5594e-05	0	3.3007e-05	3.5845e-05	0.00010872	0.00023617	3.7198e-05	9.6182e-05
Rheumatoid_arthritis	0	0	0	2.8473e-07	0	0	0	0	0	0	0	0	0	0	0	0	0	0	0	0	0	1.7992e-05	0	0
Riboflavin_metabolism	0.0018064	0.0031499	0.00065208	0.0017915	0.0012757	0.0024367	0.0025604	0.0011987	0.0022925	0.0011628	0.0021263	0.0022244	0.0011546	0.0014069	0.0017984	0.0020738	0.0019865	0.0019274	0.0015602	0.001408	0.0017591	0.0015781	0.001558	0.0021435
Ribosome	0.021523	0.027398	0.011939	0.017	0.023819	0.026726	0.027298	0.015015	0.026694	0.014624	0.025267	0.016227	0.013621	0.01334	0.025203	0.015674	0.028695	0.021025	0.026824	0.017101	0.016373	0.029903	0.019134	0.016847
Ribosome_biogenesis	0.0085824	0.013129	0.0053688	0.0076803	0.010456	0.011484	0.012468	0.005589	0.0095239	0.0053026	0.01113	0.0091477	0.005711	0.0063556	0.011043	0.0086666	0.011346	0.0094972	0.0089276	0.0068238	0.0076794	0.011087	0.0078345	0.0087282
Ribosome_biogenesis_in_eukaryotes	0.00015197	0.0001788	0.00022509	0.00017236	0.00014438	0.00019717	0.0002102	9.9302e-05	0.00018538	0.00012509	0.00019665	0.00021766	0.00011314	0.00015412	0.00017868	0.00021345	0.0002299	0.00016499	0.00016476	0.00013699	0.00014664	0.00056117	0.00016329	0.00021451
Salivary_secretion	3.8547e-06	1.3356e-05	7.378e-06	0.00011955	0.00024412	0	2.1797e-05	8.9024e-05	4.1318e-06	0	5.0102e-05	0.00019185	9.2081e-05	0.00012421	0.00013111	0.00024789	9.2041e-06	0.00021356	8.3859e-05	0.00010143	0.00012058	8.8698e-05	5.7822e-05	0.00019619
Salmonella_infection	0.00056044	0.00064907	0.00072758	0.00098194	0.00044186	0.00063398	0.00063866	0.00081457	0.00059855	0.00039476	0.00078451	0.0009508	0.00081621	0.000827	0.0007552	0.00089826	0.00069646	0.00070918	0.00076876	0.00086296	0.00088086	0.00073244	0.00081716	0.00089591
Secondary_bile_acid_biosynthesis	0	0	0	3.0423e-05	0	0	0	9.7541e-05	0	0	1.1546e-07	0	7.6097e-05	7.5262e-05	1.7454e-07	9.6361e-07	0.00014693	2.0727e-05	5.1695e-05	6.6473e-05	2.9576e-05	5.303e-05	0.00016575	1.7694e-05
Secondary_metabolism	5.9242e-06	6.0172e-05	0.00018535	9.9346e-05	0.00063714	5.9083e-06	7.3278e-05	3.7708e-06	1.4957e-05	3.8622e-05	1.583e-05	0.00016993	1.9124e-05	5.7521e-05	0.00028966	0.0002139	0.00037614	0.00031072	0.0001015	4.84e-05	7.5098e-06	0.00063019	0.00015722	0.000173
Secretion_system	0.0043337	0.0069809	0.013459	0.0082567	0.0047353	0.0052128	0.0056271	0.0048249	0.0054018	0.0032755	0.0052743	0.012491	0.0066734	0.0068341	0.0059466	0.010022	0.0046794	0.011572	0.0056523	0.0059413	0.0059168	0.0054771	0.0050126	0.01146
Selenocompound_metabolism	0.0013442	0.0017062	0.00049051	0.0016567	0.0020393	0.0015035	0.0014229	0.0013735	0.0015075	0.00094022	0.0016793	0.0015386	0.0014416	0.0015566	0.0018057	0.0015089	0.0022285	0.0016328	0.0018596	0.0014471	0.0016686	0.0022383	0.0016311	0.0015648
Serotonergic_synapse	0	0	7.5441e-05	4.8516e-07	0	0	0	0	0	0	0	0	0	0	0	0	0	0	0	0	0	3.5069e-05	2.0023e-05	0
Sesquiterpenoid_and_triterpenoid_biosynthesis	0	0	0	0	0	0	0	0	0	0	0	0	0	0	0	0	0	0	0	0	0	5.1414e-05	0	0
Shigellosis	1.558e-05	1.0111e-05	0.00056659	0.00069523	4.7936e-06	1.1863e-06	2.1184e-07	0.0003923	1.6579e-06	3.1088e-05	0.00011276	0.0014616	0.00054347	0.00054094	7.4724e-05	0.0010662	4.4323e-05	0.0007627	0.00019743	0.00034052	0.00033331	0.00016569	0.00020392	0.0012192
Signaling_proteins	0.00032281	0.00059789	0.0010294	0.0018689	0.00071314	0.00037816	0.00043572	0.00049084	0.00035753	0.00022672	0.00055089	0.0025001	0.00070436	0.00088073	0.00098358	0.0026205	0.00073124	0.0014174	0.00077551	0.00064893	0.00064206	0.00073714	0.00064844	0.0024046
Small_cell_lung_cancer	0	0	0	2.962e-06	0	0	0	0	0	0	0	0	6.4253e-07	0	0	0	0	0	0	0	0	0	0	0
Sphingolipid_metabolism	1.1613e-05	1.5227e-05	0.00010403	0.00057029	0.00021657	3.1522e-06	2.157e-05	0.0011865	4.4403e-06	9.7651e-06	0.0003091	0.0003752	0.0010709	0.00095005	0.00023645	0.00034091	0.00025727	0.00061579	0.00060415	0.00093547	0.00081956	0.00023939	0.00059741	0.00050823
Sphingolipid_signaling_pathway	0	0	9.4571e-05	6.3969e-05	9.4453e-07	0	0	5.5089e-07	0	0	0	6.2701e-07	5.3964e-07	2.1321e-07	1.9435e-07	1.9564e-06	1.082e-06	1.9429e-06	5.2571e-06	1.4215e-05	1.9018e-06	0.0001032	0	6.6934e-07
Spinocerebellar_ataxia	0	0	5.6442e-05	2.6129e-05	0	0	0	0	0	0	0	0	1.2475e-06	0	0	0	0	0	0	0	0	8.6021e-05	0	8.2952e-07
Spliceosome	0	0	0	0	0	0	0	0	0	0	0	0	0	0	0	0	0	0	0	0	0	0.0002867	0	0
Staphylococcus_aureus_infection	0.0064386	0.0047935	0.00021345	0.00015966	0.0011225	0.0056824	0.0056862	5.4214e-05	0.0060949	0.0029295	0.003261	0.00028892	8.8721e-05	5.4364e-05	0.00097816	9.8819e-05	0.0014393	0.00058546	0.00054633	0.00037643	0.00081384	0.001178	0.00089122	8.6074e-05
Starch_and_sucrose_metabolism	0.0018129	0.0029036	0.00081091	0.0088376	0.0028116	0.0022223	0.002549	0.012107	0.0021947	0.001201	0.0058414	0.0072985	0.010362	0.010049	0.0065728	0.0064661	0.0085826	0.0063854	0.0080375	0.010315	0.011106	0.0043133	0.0090728	0.0084047
Staurosporine_biosynthesis	0	0	0.00017271	3.9234e-07	0	0	0	0	0	0	0	0	1.0995e-05	0	0	0	0	0	0	0	0	0	0	0
Steroid_biosynthesis	3.0528e-06	2.3923e-06	0	1.629e-06	6.7611e-07	0	0	0	2.4021e-07	5.6614e-06	0	0	1.7304e-07	0	0	0	0	0	0	0	0	0.00017458	0	6.6544e-07
Steroid_degradation	0	2.1368e-06	0	4.1513e-05	0	0	0	0	0	0	0	0.00018015	0	0	0	3.7064e-05	0	0	0	5.6857e-06	0	0	0	0.00015471
Steroid_hormone_biosynthesis	0	0	0	0	0	0	0	0	0	0	0	0	0	0	0	0	0	0	0	0	0	1.5299e-05	0	0
Stilbenoid,_diarylheptanoid_and_gingerol_biosynthesis	0.00013165	0.0001807	3.3528e-05	0.0001231	0.00014766	0.00018503	0.00019994	9.785e-05	0.00017183	8.2436e-05	0.00017092	0.00011482	0.00010104	0.00010567	0.00019613	8.2703e-05	0.00021866	0.00013844	0.00017714	0.00012415	0.00014837	0.00016589	0.00014422	9.9367e-05
Streptomycin_biosynthesis	0.00029745	0.00040465	0.00063065	0.00095902	0.000836	0.0003852	0.00042573	0.0006826	0.00035835	0.00019898	0.00075287	0.00081895	0.00066051	0.00064295	0.0009676	0.0008018	0.0015419	0.00076712	0.00092033	0.00081183	0.0010463	0.0012951	0.00099121	0.00089768
Structural_proteins	0.001175	0.0014904	0.0021038	0.002166	0.00097766	0.0013829	0.0013806	0.00098731	0.0015862	0.0007449	0.0016386	0.0028924	0.0010396	0.001616	0.00072152	0.0030703	0.001174	0.0023825	0.0013119	0.0014269	0.001478	0.0009159	0.0010883	0.0028197
Styrene_degradation	0.00046255	0.0007814	0.00025787	0.00032099	0.00030861	0.00060882	0.00059181	0.00029709	0.00074725	0.00030083	0.0005768	0.00028064	0.00029169	0.00029367	0.00044732	0.00015538	0.0011936	0.00053934	0.00043085	0.00039484	0.00041667	0.00063656	0.00066163	0.00025681
Sulfur_metabolism	0.0020215	0.0026582	0.0015618	0.002013	0.0010374	0.0023327	0.0022443	0.0012676	0.0023811	0.0012906	0.0023984	0.0029035	0.0013911	0.0016878	0.0010454	0.0030081	0.0010054	0.001795	0.0015034	0.0016755	0.0025422	0.0015401	0.001703	0.0028848
Sulfur_relay_system	0.001738	0.002604	0.0013552	0.0014639	0.00084759	0.0022727	0.0022656	0.00057461	0.0021527	0.0010995	0.0018922	0.0020302	0.00077696	0.00094769	0.0013697	0.0021608	0.0015105	0.0015572	0.001174	0.00093754	0.0013232	0.0014907	0.0012417	0.0019476
Synaptic_vesicle_cycle	0	0	0	0	0	0	0	0	0	0	0	0	0	0	0	0	0	0	0	0	0	3.0579e-05	0	0
Systemic_lupus_erythematosus	0	0	0	2.0393e-07	0	0	0	0	0	0	0	0	5.1659e-07	0	0	0	0	0	2.4533e-07	0	0	3.6558e-05	0	0
TGF-beta_signaling_pathway	0	0	0	0	0	0	0	0	0	0	0	0	0	2.1321e-07	0	0	0	0	0	0	0	3.4016e-05	0	0
Taurine_and_hypotaurine_metabolism	0.0007818	0.00097649	0.00029951	0.00069234	0.00058061	0.00099446	0.0009677	0.0003928	0.0011694	0.00050882	0.0008787	0.00089472	0.00044908	0.00045007	0.00072845	0.00075494	0.00080847	0.00064929	0.00053332	0.00050123	0.00054882	0.00065125	0.00064889	0.00086046
Terpenoid_backbone_biosynthesis	0.0017856	0.0021709	0.0010067	0.0017133	0.0016246	0.0021047	0.0020882	0.0010971	0.0021743	0.0011908	0.001931	0.002055	0.0012159	0.0012529	0.0020342	0.0019074	0.0021942	0.0018019	0.0016083	0.0013872	0.0016285	0.001887	0.0015895	0.0019265
Tetracycline_biosynthesis	0	0	0.00017271	3.9234e-07	0	0	0	0	0	0	0	0	1.0995e-05	0	0	0	0	0	0	0	0	0	0	0
Th17_cell_differentiation	2.7876e-05	2.0409e-06	0.00011942	0.00012016	3.0345e-06	2.693e-06	4.3851e-07	9.5966e-05	6.7265e-07	2.6898e-05	5.6113e-05	0.00010869	9.195e-05	0.00010171	5.4924e-05	0.00010024	2.0536e-05	4.7455e-05	6.4063e-05	8.753e-05	8.8823e-05	3.7941e-05	9.6392e-05	0.00011757
Thermogenesis	0.00030003	0.00052925	0.00084673	0.0001942	1.0808e-05	0.00037377	0.00035837	2.7317e-06	0.00039875	0.00027237	0.00028368	0.00016119	2.4458e-05	0.00012164	5.3331e-05	0.00018699	1.9319e-05	9.4854e-05	2.3996e-05	2.2572e-05	1.9206e-05	0.00078341	9.7772e-05	0.00015478
Thiamine_metabolism	0.0019669	0.00262	0.00079727	0.0018313	0.0013353	0.0025522	0.0025693	0.0017054	0.002473	0.0012999	0.0025302	0.00176	0.0017093	0.0017206	0.0022548	0.0016167	0.0025846	0.0019905	0.0020583	0.0019084	0.0024092	0.0018936	0.0021719	0.0017333
Thyroid_hormone_signaling_pathway	0.00013677	0.00038005	0.00017064	0.00014451	0.00012855	0.00019102	0.00020441	0.00011658	0.0001747	8.3834e-05	0.00016578	0.00013211	0.00010872	0.00013549	0.00018372	0.00011671	0.00021568	0.00015706	0.00011854	0.00012212	0.00010924	0.00022437	0.00014367	0.00013427
Thyroid_hormone_synthesis	0.00034243	0.00040019	0.00038427	0.00017088	0.00020756	0.00042144	0.00042286	0.0001032	0.0004204	0.00021288	0.00035202	0.00033717	0.00010997	0.00015271	0.00026027	0.00033072	0.00021465	0.00029101	0.00022289	0.0001626	0.00019579	0.00028331	0.00016257	0.00029717
Tight_junction	0	0	0	0	0	0	0	0	0	0	0	0	0	2.1321e-07	0	0	0	0	0	0	0	7.0291e-05	0	0
Toluene_degradation	1.5711e-05	8.6333e-06	9.114e-05	0.00019744	2.2308e-06	0	0	0	3.8246e-07	1.8544e-05	0	0.00047608	8.7492e-06	2.9526e-05	5.9643e-07	0.00024094	1.6754e-07	0.0001356	1.4361e-07	1.5638e-05	0	2.191e-05	3.3716e-06	0.00047982
Toxoplasmosis	0	0	0	2.962e-06	0	0	0	0	0	0	0	0	6.4253e-07	0	0	0	0	0	0	0	0	0	0	0
Transcription	0.00070478	0.0010728	0.00081796	0.0010867	0.00085061	0.00097942	0.00095795	0.0004671	0.0012484	0.00054675	0.0010861	0.0012772	0.00066561	0.00066649	0.00087445	0.0014618	0.0015026	0.0010482	0.00085567	0.00081551	0.0011834	0.0010012	0.0010488	0.0012421
Transcription_factors	0.0093512	0.013951	0.010729	0.01868	0.0089296	0.011732	0.011854	0.01239	0.012793	0.0064222	0.014138	0.023974	0.012872	0.014803	0.013411	0.021513	0.017087	0.016018	0.012959	0.01394	0.015328	0.01152	0.01516	0.023208
Transcription_machinery	0.0025595	0.003874	0.003126	0.0034895	0.0021796	0.0030519	0.0031713	0.0031265	0.0029604	0.0018555	0.0036901	0.0029513	0.0030391	0.0031567	0.0033348	0.0034076	0.0037927	0.0027372	0.0032374	0.0033164	0.0039204	0.0031234	0.0035337	0.0030763
Transfer_RNA_biogenesis	0.0099835	0.016237	0.0068812	0.009649	0.011773	0.012707	0.013168	0.0076902	0.011898	0.0065045	0.012153	0.010916	0.0076076	0.0085394	0.012416	0.01069	0.012903	0.011089	0.011033	0.0088335	0.0099818	0.012934	0.009747	0.010733
Translation	0.00037697	0.00045011	6.0131e-05	4.3171e-05	0.00014776	0.00046838	0.0004204	0.00013113	0.00051404	0.000235	0.00034426	5.4906e-05	8.7322e-05	8.544e-05	0.0001488	1.8311e-06	0.00044639	0.00012745	0.00020707	0.00014153	0.0001686	0.00023283	0.00019562	3.8719e-05
Translation_factors	0.0045588	0.0037341	0.0045258	0.0024462	0.002914	0.0044559	0.0032275	0.002017	0.0029916	0.0085332	0.0029393	0.0026938	0.0019142	0.0022024	0.0031487	0.0026956	0.003387	0.0038823	0.002822	0.0021746	0.0023278	0.00376	0.0023834	0.0026986
Transport	0.0019744	0.0033853	0.0014315	0.0021016	0.00067857	0.0023666	0.002265	0.0011095	0.0023629	0.0013115	0.0022357	0.0027027	0.0013436	0.0013922	0.0011821	0.0026706	0.0020248	0.0014656	0.001572	0.0014026	0.001859	0.0013033	0.0016989	0.0025821
Transporters	0.034884	0.052067	0.037411	0.060555	0.028249	0.042806	0.043404	0.046665	0.044068	0.02433	0.048229	0.072754	0.047797	0.050944	0.04378	0.068983	0.061345	0.054101	0.047963	0.047218	0.051059	0.039203	0.050336	0.072661
Tropane,_piperidine_and_pyridine_alkaloid_biosynthesis	7.631e-06	3.3168e-05	0.00026468	0.00048923	0.00028656	2.9624e-06	2.1602e-05	0.00028357	5.0986e-06	2.9457e-05	0.00031464	0.00067356	0.0002793	0.00035194	0.00035718	0.0007242	0.00024155	0.0004304	0.00028985	0.00031796	0.00040318	0.00028926	0.00027129	0.00066447
Tryptophan_metabolism	0.0012461	0.0017601	0.0011207	0.001312	0.00033565	0.0015962	0.0015079	0.00060187	0.0015337	0.00083784	0.0011647	0.0012704	0.00072309	0.00082921	0.0012175	0.0013081	0.0016481	0.0012888	0.00088789	0.00067866	0.00053924	0.0011824	0.001001	0.0012478
Tuberculosis	0.00044299	0.00072322	0.00049869	0.00038876	0.00078846	0.00055982	0.00061269	0.00043665	0.00053021	0.00040306	0.0005464	0.00039055	0.00040922	0.00040433	0.00058469	0.00037701	0.0007731	0.00050866	0.00050762	0.00045852	0.00052757	0.00080787	0.00057177	0.00040106
Two-component_system	0.012701	0.02051	0.019712	0.02004	0.010023	0.01564	0.015732	0.018863	0.015233	0.0085525	0.018602	0.020634	0.018194	0.019811	0.015912	0.021724	0.016539	0.019246	0.016283	0.018878	0.022139	0.01106	0.017575	0.021188
Type_I_diabetes_mellitus	0.00019135	0.00020545	0.0001464	0.00011879	0.00032856	0.00019647	0.00020829	0.00011523	0.00018532	0.0001752	0.00017907	0.00014088	0.00010594	9.7729e-05	0.00021324	0.00016667	0.00020398	0.00020124	0.00017334	0.00013253	0.00015564	0.00027009	0.00017692	0.00012955
Type_II_diabetes_mellitus	0.00014823	0.00034676	7.0204e-05	0.00033752	0.00028207	0.00018586	0.00018978	0.00030841	0.00016688	9.991e-05	0.00028697	0.00024821	0.00027373	0.00027034	0.0001805	0.00018456	0.0002137	0.00019159	0.00026055	0.00030995	0.00037736	0.00021231	0.00027224	0.00023276
Tyrosine_metabolism	0.00039322	0.00051991	0.0011614	0.0015372	0.00044942	0.00041488	0.00043748	0.00037057	0.00061306	0.0002922	0.00067474	0.0023391	0.00051242	0.00076712	0.00080873	0.0022828	0.00066698	0.00088362	0.00049129	0.00056278	0.00060448	0.00072497	0.00058947	0.0023224
Ubiquinone_and_other_terpenoid-quinone_biosynthesis	0.0012394	0.0020445	0.00088635	0.0012036	4.6197e-05	0.0015395	0.0014738	1.2288e-05	0.001499	0.00078546	0.0010123	0.0019044	0.00022346	0.00048652	0.00026444	0.002354	0.0016295	0.0011408	0.00064069	0.00030931	0.00026156	0.00089932	0.00064933	0.0019245
Ubiquitin_mediated_proteolysis	0	0	0	0	0	0	0	0	0	0	0	9.501e-07	0	2.2176e-05	1.0527e-06	0	9.6956e-07	0	2.7607e-06	0	0	5.4882e-05	0	0
Ubiquitin_system	0	0	0	3.824e-06	2.4484e-07	0	0	3.7322e-07	0	1.5038e-05	1.8737e-05	1.6987e-06	0	2.2176e-05	1.9967e-06	7.6984e-06	1.1156e-06	8.1818e-07	5.915e-06	6.384e-06	1.5164e-06	0.0001379	1.6642e-05	6.0714e-07
Unclassified_viral_proteins	0.00034618	0.0004319	7.9624e-05	0.0003104	0.00077108	0.00044263	0.00048175	0.00021334	0.00042538	0.00022086	0.00038923	0.00027712	0.00020966	0.0002712	0.00047401	0.00032855	0.00060049	0.00050925	0.00032713	0.00028687	0.00031131	0.00063326	0.00033761	0.00026785
VEGF_signaling_pathway	0	0	0	0	0	0	0	0	0	0	0	0	0	0	0	0	0	0	0	0	0	1.8788e-05	0	0
Valine,_leucine_and_isoleucine_biosynthesis	0.0015475	0.0031954	0.00098637	0.0016347	0.0025916	0.0019648	0.0020946	0.0015263	0.0019073	0.00097876	0.0021047	0.0020147	0.0014901	0.0016182	0.0022495	0.0021239	0.00077682	0.0025471	0.002062	0.0016104	0.0019093	0.0020054	0.0012802	0.0022259
Valine,_leucine_and_isoleucine_degradation	0.0012366	0.0016686	0.0016991	0.001516	0.00056455	0.0014484	0.0013833	0.00081418	0.0014497	0.00089185	0.0012716	0.0014709	0.00095581	0.00096611	0.0013984	0.0013882	0.0014911	0.0012516	0.0011923	0.00088634	0.00087127	0.0010557	0.00099333	0.0014667
Vancomycin_resistance	0.00084783	0.0016193	0.00047875	0.001318	0.0015192	0.001139	0.001219	0.0011093	0.0010666	0.00059789	0.0016066	0.0010677	0.0011693	0.0011203	0.002751	0.00077242	0.001342	0.0015626	0.0015738	0.0013611	0.0016893	0.0012462	0.0014662	0.00097962
Various_types_of_N-glycan_biosynthesis	1.4727e-06	0	0	4.6737e-05	7.3138e-05	0	1.2304e-07	9.2839e-05	0	0	1.5748e-06	4.9803e-05	1.0674e-05	0.00011719	1.9777e-07	5.8299e-05	0.0002031	2.6684e-05	5.7022e-05	9.3639e-05	3.7181e-05	0.00014293	9.3383e-05	2.2245e-05
Vascular_smooth_muscle_contraction	0	0	7.3126e-05	0	0	0	0	0	0	0	0	0	0	0	0	0	0	0	0	0	0	4.3311e-05	0	0
Vasopressin-regulated_water_reabsorption	0	0	0	0	0	0	0	0	0	0	0	0	0	1.5348e-07	0	1.3135e-07	0	0	0	0	0	4.0136e-05	0	0
Vibrio_cholerae_infection	0	0	0.00027832	1.2401e-05	0	0	0	0	0	0	0	0	1.2254e-05	0	0	0	0	0	0	0	0	6.7269e-05	0	0
Viral_carcinogenesis	0.00014823	0.00034676	7.0204e-05	0.00033752	0.00028207	0.00018586	0.00018978	0.00030841	0.00016688	9.991e-05	0.00028697	0.00024821	0.00027373	0.00027034	0.0001805	0.00018456	0.0002137	0.00019159	0.00026055	0.00030995	0.00037736	0.00024798	0.00027224	0.00023276
Viral_myocarditis	0	0	0	2.962e-06	0	0	0	0	0	0	0	0	6.4253e-07	0	0	0	0	0	0	0	0	0	0	0
Vitamin_B6_metabolism	0.00072214	0.0010284	0.00052481	0.00064769	0.00057604	0.00085984	0.00086996	0.00020985	0.00085284	0.00044035	0.00082579	0.00098851	0.00026259	0.00040363	0.00073047	0.00095107	0.00026145	0.00085289	0.00043524	0.00033615	0.00048536	0.00062757	0.00032918	0.0009419
Vitamin_digestion_and_absorption	0	0	0	0	0	0	0	0	0	0	0	0	0	0	0	0	0	0	0	0	0	1.118e-05	0	0
Xylene_degradation	0.00052847	0.00081249	0.00014148	0.0004139	0.00045145	0.00064355	0.00065687	0.00039092	0.00079605	0.00031528	0.00037133	0.00070497	0.00010825	0.00026674	0.00025307	0.0004311	0.00066009	0.00026918	0.00033559	0.00030735	0.0001584	0.00043347	0.0003407	0.00069352
Yersinia_infection	0	1.3277e-06	0.00010139	3.6248e-05	0	0	0	0	0	0	0	7.3588e-05	6.0111e-06	1.7809e-05	0	8.4473e-05	0	0.00011701	0	2.7908e-06	0	0	0	7.1248e-05
Zeatin_biosynthesis	0.00012992	0.00017539	0.00012413	0.0001178	0.00012181	0.00017738	0.00019568	8.8723e-05	0.00016559	7.9374e-05	0.00016267	0.00012416	9.8524e-05	0.00010111	0.00016422	0.00011067	0.00020237	0.00013344	0.00015208	0.00012786	0.00012801	0.00017531	0.00013803	0.00012237
alpha-Linolenic_acid_metabolism	3.5157e-06	2.4272e-06	7.3126e-05	0.00013079	6.4212e-07	0	0	0.00010912	4.7334e-07	1.101e-05	5.9834e-05	0.00011031	9.905e-05	0.00010927	5.6284e-05	0.00011779	2.0958e-05	9.8266e-05	6.7469e-05	9.5448e-05	0.00014666	3.4718e-05	6.1161e-05	0.00013644
beta-Alanine_metabolism	0.00036432	0.0004372	0.00081154	0.00089499	5.3849e-05	0.00042307	0.00040534	0.00063702	0.00043038	0.00025569	0.0007047	0.00099503	0.00084549	0.00082624	0.00034689	0.0010059	0.00050598	0.00064091	0.00062634	0.00064469	0.00067092	0.00042067	0.00071837	0.0010106
beta-Lactam_resistance	0.0013735	0.0020425	0.0022613	0.002537	0.0015488	0.0016976	0.0017465	0.0014749	0.0022892	0.00081759	0.0014331	0.0030238	0.0017427	0.0017398	0.0022848	0.0030365	0.0019324	0.0022993	0.00176	0.0014878	0.0015199	0.0016664	0.001445	0.0028086
cAMP_signaling_pathway	0	0	0	6.3969e-05	0	0	0	0	0	4.4219e-06	0	0	5.3964e-07	0	0	1.9564e-06	0	0	0	0	0	7.7657e-05	2.8701e-06	0
cGMP-PKG_signaling_pathway	0	0	0	0	0	0	0	0	0	0	0	0	0	0	0	0	0	0	0	0	0	3.43e-05	0	0
mRNA_surveillance_pathway	0	0	0	0	0	0	0	0	0	0	0	0	0	2.1321e-07	0	0	0	0	0	0	0	0.00012578	0	0
mTOR_signaling_pathway	0	0	0	0	1.0673e-06	0	0	0	0	0	0	0	0	1.5783e-07	0	5.3288e-07	1.1501e-07	8.6535e-07	3.0637e-07	0	0	7.8958e-05	0	0
p53_signaling_pathway	0	0	0	2.962e-06	0	0	0	0	0	0	0	0	6.4253e-07	0	0	0	0	0	0	0	0	1.3734e-05	0	0
