# Supplementary material for: Temporal dynamics of gut microbiota and virome in preterm infants: insights from longitudinal metagenomic analysis
Source: Front Cell Infect Microbiol. 2026 Mar 9;16:1598786. doi: 10.3389/fcimb.2026.1598786 (PMC13006629; doi:10.3389/fcimb.2026.1598786)
Supplement: Supplementary file 1 [file DataSheet1.zip › Supplementary Tables S1–17/Supplement_Table_S15_Bacterial.Taxonomy.species.groups_CAZy.xls]

## Sheet: all.revised.orfs.rc.cluster.0.9
sampleid	LYY_14	HJY_14	MJX_14	HJN_14	LJY_14	ZhKZ_14	ZhKR_14	ZhH_14	LZh_14	ZhZH_14	XZH_14	PYL_14	LYY_28	HJY_28	MJX_28	HJN_28	LJY_28	ZhKZ_28	ZhKR_28	ZhH_28	LZh_28	ZhZH_28	XZH_28	PYL_28
[GH]Glycoside_Hydrolases	0.193	0.176	0.197	0.487	0.297	0.177	0.186	0.595	0.178	0.201	0.361	0.464	0.582	0.546	0.398	0.468	0.475	0.427	0.465	0.547	0.485	0.35	0.504	0.5
[GT]GlycosylTransferases	0.368	0.383	0.41	0.232	0.422	0.386	0.396	0.156	0.403	0.384	0.288	0.258	0.167	0.191	0.311	0.282	0.213	0.274	0.238	0.182	0.2	0.338	0.202	0.231
[CE]Carbohydrate_Esterases	0.254	0.25	0.163	0.137	0.121	0.27	0.255	0.113	0.271	0.25	0.189	0.124	0.113	0.123	0.162	0.116	0.18	0.147	0.128	0.127	0.149	0.192	0.154	0.128
[CBM]Carbohydrate-Binding_Modules	0.108	0.106	0.128	0.0789	0.151	0.0958	0.102	0.0926	0.0978	0.0995	0.0832	0.0774	0.0887	0.0863	0.0836	0.066	0.0713	0.0978	0.0818	0.0869	0.0903	0.0691	0.0717	0.0709
[AA]Auxiliary_Activiti_es	0.0742	0.0843	0.0708	0.0545	0.00895	0.0712	0.0605	0.0344	0.0507	0.0601	0.0613	0.06	0.0405	0.0455	0.0451	0.0517	0.0415	0.0447	0.0405	0.0413	0.0536	0.0413	0.0504	0.0562
[PL]Polysaccharide_Lyases	0.00172	0.000403	0.0303	0.00834	0.000339	0.000635	0	0	3.44e-05	0.00465	0.0102	0.0127	0.000689	0.00115	0.000929	0.0163	0.018	0.00555	0.00684	0.00654	0.0115	0.0104	0.0118	0.0111
[SLH]SLH	0.000844	0	8.19e-05	0.00278	8.24e-05	0.000101	6.92e-05	0.00906	3.72e-05	0.000345	0.00699	0.0024	0.00797	0.00698	0.0007	0.000117	0.000723	0.00383	0.0391	0.0098	0.0102	0	0.00592	0.00318
[dockerin]dockerin	0	0	0	0	0	0	0	0.000183	0	0	0	0.00103	0	0	0	0	0	0	0	0	4.21e-05	0	0	4.23e-05
[cohesin]cohesin	0	0	0	0	6.09e-05	0	0	0	0	0	0	0	0	0	0	0	0	0	0	0	0.000113	0	0	0
