# Supplementary material for: Temporal dynamics of gut microbiota and virome in preterm infants: insights from longitudinal metagenomic analysis
Source: Front Cell Infect Microbiol. 2026 Mar 9;16:1598786. doi: 10.3389/fcimb.2026.1598786 (PMC13006629; doi:10.3389/fcimb.2026.1598786)
Supplement: Supplementary file 1 [file DataSheet1.zip › Supplementary Tables S1–17/Supplement_Table_S16_Virual.Taxonomy.species.groups_LEfSe.xls]

## Sheet: all.revised.orfs.rc.cluster.0.9
Group	A	A	A	A	A	A	A	A	A	A	A	A	B	B	B	B	B	B	B	B	B	B	B	B
SampleID	LYY_14	HJY_14	MJX_14	HJN_14	LJY_14	ZhKZ_14	ZhKR_14	ZhH_14	LZh_14	ZhZH_14	XZH_14	PYL_14	LYY_28	HJY_28	MJX_28	HJN_28	LJY_28	ZhKZ_28	ZhKR_28	ZhH_28	LZh_28	ZhZH_28	XZH_28	PYL_28
09100_Metabolism	0.000604905	0.00671401	0.000148023	0.006758	0.00750175	0.00024981	8.28993e-05	0.000402692	0.0142716	0.000274394	0.00217108	0.00561779	0.00311196	0.0082816	0.002302	0.00954623	0.0491723	0.0175138	0.00754117	0.00700834	0.00256853	0.000109895	0.00454844	0.00556146
09100_Metabolism|09101_Carbohydrate_metabolism	8.75809e-05	0.00149828	2.97972e-05	9.38164e-05	0.00179925	0.000219691	8.4556e-06	5.52618e-05	0.00268611	1.7459e-07	0.000607924	0.00170796	0.000326963	0.00200507	0.000425843	0.00264324	0.00989801	0.00265643	0.00113448	0.00319989	0.00108027	0	8.4855e-06	0.00185689
09100_Metabolism|09101_Carbohydrate_metabolism|Amino_sugar_and_nucleotide_sugar_metabolism	8.7334e-06	0.00018138	3.1433e-06	6.1718e-07	0.0004356	0.00011195	0	0	0.0013263	0	0	3.2796e-05	4.4702e-06	0.00028739	7.6052e-05	0.0003774	0.0010184	0.00044358	7.7724e-05	0.00018258	5.4388e-05	0	1.7419e-06	0.0002675
09100_Metabolism|09101_Carbohydrate_metabolism|Ascorbate_and_aldarate_metabolism	0	0	0	0	0	0	0	0	0	0	0.00019899	0.00054892	0	2.7636e-05	0	2.9153e-06	0	0	9.8626e-05	0.00032653	0	0	0	4.4217e-05
09100_Metabolism|09101_Carbohydrate_metabolism|Butanoate_metabolism	0	3.657e-05	0	7.2578e-06	7.1697e-05	1.9969e-06	0	0	0	0	0	3.4161e-05	2.579e-06	0.0003515	7.0701e-05	0.00022004	0.00057243	0.00032961	2.605e-05	7.9713e-05	3.3018e-05	0	0	5.0372e-05
09100_Metabolism|09101_Carbohydrate_metabolism|C5-Branched_dibasic_acid_metabolism	0	0	0	0	0	0	0	0	0	0	0	0	0	9.1916e-05	1.9137e-05	1.1592e-05	0	8.6715e-05	1.9271e-05	4.0263e-05	1.5242e-06	0	0	0
09100_Metabolism|09101_Carbohydrate_metabolism|Citrate_cycle_(TCA_cycle)	0	0.00010888	1.0883e-06	7.2679e-07	1.2337e-05	0	0	0	0	0	0	2.6088e-05	4.3818e-05	0.00010771	0	5.8297e-05	0.00053935	0	0	1.6127e-05	3.2119e-05	0	0	5.9082e-05
09100_Metabolism|09101_Carbohydrate_metabolism|Fructose_and_mannose_metabolism	1.7698e-05	7.126e-05	6.6121e-06	0	4.369e-06	9.6454e-05	0	0	4.1805e-05	0	7.5966e-06	8.0601e-05	6.7744e-05	6.5362e-05	3.3541e-05	4.9803e-05	0.0011106	5.9468e-07	3.7814e-05	7.9459e-05	1.1376e-05	0	1.4608e-06	0.00038953
09100_Metabolism|09101_Carbohydrate_metabolism|Galactose_metabolism	0	0	6.972e-07	0	5.7213e-06	0	0	0	0.00059335	0	0	7.6515e-06	0	0.00013855	2.3754e-05	2.0719e-05	0.0015877	1.0792e-05	0.00011202	0.00026475	0.00067405	0	2.9222e-06	2.7972e-05
09100_Metabolism|09101_Carbohydrate_metabolism|Glycolysis_/_Gluconeogenesis	1.7698e-05	0.00019864	4.166e-06	2.8499e-06	2.0253e-05	1.3778e-06	0	1.9873e-05	0.00056205	0	0	7.9516e-05	2.1105e-06	0.00011113	1.5887e-05	0.00018713	0.0014935	0.00064547	0.0001509	0.00043442	5.499e-05	0	1.1803e-06	0.00024543
09100_Metabolism|09101_Carbohydrate_metabolism|Glyoxylate_and_dicarboxylate_metabolism	8.9582e-06	3.5989e-05	2.3667e-06	1.8037e-06	4.724e-07	5.2833e-06	0	4.3374e-07	6.3297e-07	1.7459e-07	2.2509e-07	3.8476e-05	1.0802e-05	0.00017271	3.5569e-05	0.00017474	0.00054164	1.543e-05	4.3671e-06	6.4391e-05	6.3603e-05	0	0	9.8263e-05
09100_Metabolism|09101_Carbohydrate_metabolism|Inositol_phosphate_metabolism	1.7698e-05	0	1.0889e-06	0	0	0	0	0	0	0	0	1.7938e-06	0	0	1.8068e-05	6.9308e-05	0.0002787	2.3637e-05	9.9109e-06	1.3708e-05	0	0	0	2.7548e-05
09100_Metabolism|09101_Carbohydrate_metabolism|Pentose_and_glucuronate_interconversions	0	0	0	0	0.00048857	0	0	0	0	0	7.7462e-05	0.00020787	4.8966e-05	8.957e-05	6.2977e-06	0.00012277	0.00015085	0	3.4643e-05	0.00014046	0	0	0	4.953e-06
09100_Metabolism|09101_Carbohydrate_metabolism|Pentose_phosphate_pathway	1.3496e-05	0.00051311	8.0201e-06	3.1904e-07	0.00050669	1.251e-06	8.4556e-06	3.3931e-06	0	0	0.00032365	0.00049473	2.464e-06	0.0001168	1.9985e-05	0.00021273	0.00066194	7.6439e-05	4.7953e-05	0.00010546	0	0	1.1803e-06	0.00020598
09100_Metabolism|09101_Carbohydrate_metabolism|Propanoate_metabolism	0	0	0	1.7312e-05	0.00011671	0	0	0	3.3056e-05	0	0	1.664e-05	1.4911e-06	0.00014476	1.7285e-05	0.00027475	0.00082827	0.00011337	6.9026e-06	5.4759e-05	2.1597e-06	0	0	5.9971e-05
09100_Metabolism|09101_Carbohydrate_metabolism|Pyruvate_metabolism	3.2993e-06	0.00024126	1.0883e-06	3.7372e-05	0.00013683	1.3778e-06	0	0	8.7107e-05	0	0	6.0561e-05	8.9048e-05	0.00016797	7.1043e-05	0.0003398	0.00083056	0.00045803	8.1064e-05	0.00028067	3.4279e-05	0	0	0.00017775
09100_Metabolism|09101_Carbohydrate_metabolism|Starch_and_sucrose_metabolism	0	0.00011119	1.5263e-06	2.5558e-05	0	0	0	3.1562e-05	4.1805e-05	0	0	7.8152e-05	5.347e-05	0.00013207	1.8523e-05	0.00052125	0.00028407	0.00045276	0.00042723	0.0011166	0.00011876	0	0	0.00019832
09100_Metabolism|09102_Energy_metabolism	7.56153e-05	0.0009532	1.58781e-05	2.0276e-05	0.000742406	8.4752e-07	1.8741e-06	3.80657e-05	0.00230572	1.7459e-07	0.000214484	0.000563736	0.00145675	0.000661714	9.09664e-05	0.000913707	0.00175937	0.000310737	0.000168334	0.000486911	6.67954e-05	0	2.1763e-06	0.00044432
09100_Metabolism|09102_Energy_metabolism|Carbon_fixation_in_photosynthetic_organisms	2.7683e-05	0.00028194	7.165e-06	1.1729e-06	0.00050697	6.8319e-07	1.8741e-06	0	0	0	0.00020024	0.00029797	0	2.259e-05	2.2026e-05	0.00020207	0.00066702	4.6123e-06	4.7965e-05	0.00015941	2.7854e-06	0	0	3.3965e-05
09100_Metabolism|09102_Energy_metabolism|Carbon_fixation_pathways_in_prokaryotes	3.2993e-06	0.00022507	1.0883e-06	1.238e-05	0.000117	0	0	0	3.3056e-05	0	0	2.1787e-05	2.1105e-06	7.0457e-05	3.9443e-05	0.00011017	0.00049924	9.2084e-05	4.2968e-05	0.00014591	2.9334e-05	0	0	5.5919e-05
09100_Metabolism|09102_Energy_metabolism|Methane_metabolism	1.2258e-05	0.00022343	4.7466e-06	5.5342e-06	0.00011789	0	0	4.3374e-07	6.3297e-07	1.7459e-07	2.2509e-07	2.222e-05	7.1814e-05	6.7427e-05	9.3827e-06	7.0169e-05	0.00057522	3.8106e-05	3.2062e-05	8.7591e-05	0	0	2.1763e-06	0.00010681
09100_Metabolism|09102_Energy_metabolism|Nitrogen_metabolism	1.4297e-05	0	1.6936e-06	0	0	0	0	0	0.00019672	0	0	1.2468e-05	1.2223e-05	0.00020367	1.4727e-05	0.00017551	0	9.1845e-05	0	4.281e-06	0	0	0	7.9973e-06
09100_Metabolism|09102_Energy_metabolism|Oxidative_phosphorylation	0	0	0	7.2679e-07	0	0	0	0	0.0020429	0	0	0.00015669	0.0013687	0.00014026	5.3877e-06	5.5088e-05	1.7888e-05	4.2045e-05	3.4968e-05	7.0442e-05	0	0	0	5.6229e-05
09100_Metabolism|09102_Energy_metabolism|Photosynthesis	0	0	0	0	0	0	0	0	3.2414e-05	0	0	0	0	0	0	0	0	4.2045e-05	0	0	0	0	0	0
09100_Metabolism|09102_Energy_metabolism|Sulfur_metabolism	1.8078e-05	0.00022276	1.1846e-06	4.6211e-07	5.4625e-07	1.6433e-07	0	3.7632e-05	0	0	1.4019e-05	5.2601e-05	1.9013e-06	0.00015731	0	0.0003007	0	0	1.0371e-05	1.9277e-05	3.4676e-05	0	0	0.0001834
09100_Metabolism|09103_Lipid_metabolism	0	5.5351e-05	1.1888e-06	0.00314801	0.00037528	1.3778e-06	0	4.67677e-06	0.00018315	1.9588e-07	0	0.000110616	4.29017e-05	0.000471549	0.000206098	0.000378992	0.00243999	0.000258293	2.11082e-05	0.000118854	0.000298418	0	8.1488e-07	0.000168782
09100_Metabolism|09103_Lipid_metabolism|Arachidonic_acid_metabolism	0	0	0	2.3504e-07	0	0	0	0	0	0	0	5.1813e-06	0	0	4.5689e-06	5.1309e-06	0	0	0	0	6.3757e-07	0	0	9.5666e-07
09100_Metabolism|09103_Lipid_metabolism|Biosynthesis_of_unsaturated_fatty_acids	0	0	0	0	0	0	0	0	0.00011381	0	0	2.2221e-06	1.9971e-05	0.00017016	0	0	0	0	0	0	0	0	0	0
09100_Metabolism|09103_Lipid_metabolism|Ether_lipid_metabolism	0	0	0	0.001562	0	0	0	0	0	0	0	0	0	0	0	0	0	0	0	0	6.3757e-07	0	0	0
09100_Metabolism|09103_Lipid_metabolism|Fatty_acid_biosynthesis	0	0	0	7.8898e-06	0	0	0	4.0244e-06	5.1198e-05	0	0	1.7888e-05	3.132e-06	0	7.8301e-06	9.5833e-05	0	4.0347e-06	0	0	0.00011397	0	0	4.5535e-05
09100_Metabolism|09103_Lipid_metabolism|Fatty_acid_degradation	0	0	0	0	6.9804e-06	1.3778e-06	0	0	1.8142e-05	0	0	5.0477e-06	0	4.5649e-05	1.2207e-05	7.5146e-05	2.286e-06	0.00024641	4.3671e-06	1.4954e-05	0	0	0	4.9405e-05
09100_Metabolism|09103_Lipid_metabolism|Glycerolipid_metabolism	0	5.5351e-05	5.944e-07	2.9862e-06	0.00018415	0	0	0	0	0	0	4.0503e-05	1.3267e-07	0.00012658	0.00014604	4.5872e-05	0.0006395	7.8485e-06	1.3313e-05	8.5166e-05	6.3603e-05	0	8.1488e-07	4.6078e-05
09100_Metabolism|09103_Lipid_metabolism|Glycerophospholipid_metabolism	0	0	5.944e-07	0.0015749	0.00018415	0	0	6.5237e-07	0	1.9588e-07	0	3.8072e-05	1.9666e-05	0.00012916	2.8409e-05	0.00015701	0.0017982	0	3.4281e-06	1.8734e-05	0.00011957	0	0	2.6807e-05
09100_Metabolism|09103_Lipid_metabolism|Sphingolipid_metabolism	0	0	0	0	0	0	0	0	0	0	0	1.7024e-06	0	0	7.0428e-06	0	0	0	0	0	0	0	0	0
09100_Metabolism|09104_Nucleotide_metabolism	1.2042e-05	0.000667544	2.37267e-05	0.00321966	2.6956e-06	1.67296e-06	1.3767e-05	4.1443e-05	0.000605435	0.0001204	0.000195612	0.00035359	0.00055512	0.00071318	0.000284922	0.00059674	0.014871	0.0042133	0.000289544	0.00043187	4.22139e-05	0	4.1009e-06	0.00071556
09100_Metabolism|09104_Nucleotide_metabolism|Purine_metabolism	1.2042e-05	0.00056818	6.5967e-06	0.0031666	1.5353e-06	3.7606e-07	9.0483e-06	2.1919e-05	4.6415e-05	0	0.00011906	0.00016797	0.00025827	0.00049063	9.5752e-05	0.00026711	0.01272	0.0022406	6.7074e-05	0.00012839	8.4179e-06	0	0	0.00034949
09100_Metabolism|09104_Nucleotide_metabolism|Pyrimidine_metabolism	0	9.9364e-05	1.713e-05	5.3055e-05	1.1603e-06	1.2969e-06	4.7187e-06	1.9524e-05	0.00055902	0.0001204	7.6552e-05	0.00018562	0.00029685	0.00022255	0.00018917	0.00032963	0.002151	0.0019727	0.00022247	0.00030348	3.3796e-05	0	4.1009e-06	0.00036607
09100_Metabolism|09105_Amino_acid_metabolism	8.70681e-05	0.001397	2.1884e-05	8.92193e-05	0.00195342	1.16972e-05	1.9578e-05	3.23832e-05	0.00234817	6.94137e-06	0.000434471	0.000770103	0.000310961	0.00189838	0.000446372	0.00180014	0.00696706	0.00411336	0.00526256	0.00133739	0.000229629	4.8794e-05	0.0022634	0.000365341
09100_Metabolism|09105_Amino_acid_metabolism|Alanine,_aspartate_and_glutamate_metabolism	0	0.00020006	0	2.504e-06	0.00094278	0	0	0	0.00023457	0	0	1.515e-05	6.9011e-05	0.00011391	6.6251e-05	0.00029448	0.0026433	0.00044901	0.00011177	0.00014051	0	0	0	2.8435e-05
09100_Metabolism|09105_Amino_acid_metabolism|Arginine_and_proline_metabolism	0	0.00018807	0	1.3444e-05	0	0	0	0	0.00074105	6.0031e-06	0	1.4935e-05	0	0.00014753	1.6407e-05	0.0001634	0	6.1526e-05	0.00017466	0.00034067	1.1728e-06	0	0	1.5635e-05
09100_Metabolism|09105_Amino_acid_metabolism|Arginine_biosynthesis	0	0	0	1.7435e-06	0.00045809	0	0	0	0.00018771	0	0	6.8459e-06	6.2875e-05	3.8028e-05	1.1405e-05	0.00014724	0.00077053	0.00040379	0	2.4561e-05	0.00012748	0	0	7.3808e-07
09100_Metabolism|09105_Amino_acid_metabolism|Cysteine_and_methionine_metabolism	5.256e-05	0.00053037	1.3035e-05	7.8122e-06	2.6917e-06	1.6924e-06	1.9578e-05	5.9125e-06	9.1946e-07	7.6368e-07	1.5121e-05	7.2003e-05	0.0001064	0.00048762	9.8957e-05	0.00018584	0.00051487	0.00079942	0.0047671	0.00023537	3.5849e-05	4.8794e-05	0.0022624	7.0404e-05
09100_Metabolism|09105_Amino_acid_metabolism|Glycine,_serine_and_threonine_metabolism	8.9582e-06	0.00024221	5.6258e-06	3.9853e-06	4.724e-07	3.3437e-06	0	4.3374e-07	3.9843e-05	1.7459e-07	2.3717e-06	6.6849e-05	1.9533e-05	0.00029298	2.9446e-05	0.00021731	0.00053935	0.000395	1.4671e-05	5.5907e-05	6.3603e-05	0	9.9603e-07	0.00010078
09100_Metabolism|09105_Amino_acid_metabolism|Histidine_metabolism	0	0	0	0	0	0	0	0	0	0	0.00036752	0.00048553	0	0.00012515	0	7.8186e-06	0	0	0	0	0	0	0	0
09100_Metabolism|09105_Amino_acid_metabolism|Lysine_biosynthesis	1.7845e-05	0.00013014	0	0	8.432e-05	0	0	2.6037e-05	0	0	2.4018e-05	8.2692e-06	0	0.00015813	1.1325e-05	0.00013252	6.9891e-05	0.00020714	5.7638e-05	0.0001596	0	0	0	1.2744e-06
09100_Metabolism|09105_Amino_acid_metabolism|Lysine_degradation	0	0	0	0	0	0	0	0	0	0	0	3.4172e-06	0	3.7861e-05	1.2207e-05	9.2675e-05	0.00054164	0	4.3671e-06	2.4691e-05	0	0	0	3.9395e-05
09100_Metabolism|09105_Amino_acid_metabolism|Phenylalanine,_tyrosine_and_tryptophan_biosynthesis	0	0.00010615	3.2232e-06	3.3219e-05	0	0	0	0	3.921e-05	0	1.1718e-06	3.6494e-05	1.0686e-06	1.609e-05	0.00012753	0.00018388	0.00015136	0.0013115	9.0486e-06	2.4416e-05	0	0	0	7.3034e-06
09100_Metabolism|09105_Amino_acid_metabolism|Phenylalanine_metabolism	0	0	0	1.306e-05	0	0	0	0	0.00054786	0	0	1.307e-05	0	1.609e-05	1.0219e-05	0.00020304	0	6.1526e-05	5.1233e-05	0.00012105	0	0	0	2.5425e-06
09100_Metabolism|09105_Amino_acid_metabolism|Tryptophan_metabolism	0	0	0	1.306e-05	0	5.2833e-06	0	0	0.00054786	0	0	9.3391e-06	0	0.0002196	1.4147e-05	4.3862e-05	0.00054164	5.1253e-05	5.56e-05	0.00014745	0	0	0	4.3857e-05
09100_Metabolism|09105_Amino_acid_metabolism|Tyrosine_metabolism	7.7049e-06	0	0	0	6.9804e-06	1.3778e-06	0	0	0	0	0	7.3408e-06	0	1.609e-05	0	3.7185e-05	0	0.00025668	0	0	0	0	0	7.5069e-06
09100_Metabolism|09105_Amino_acid_metabolism|Valine,_leucine_and_isoleucine_biosynthesis	0	0	0	3.9129e-07	0.00045809	0	0	0	9.1432e-06	0	0	5.087e-06	5.2073e-05	0.00018365	1.7207e-05	1.319e-05	0.00032642	0.00011652	9.6906e-06	2.6018e-05	1.5242e-06	0	0	8.0744e-06
09100_Metabolism|09105_Amino_acid_metabolism|Valine,_leucine_and_isoleucine_degradation	0	0	0	0	0	0	0	0	0	0	2.4268e-05	2.5773e-05	0	4.5649e-05	3.1271e-05	7.7696e-05	0.00086806	0	6.7788e-06	3.7145e-05	0	0	0	3.9395e-05
09100_Metabolism|09106_Metabolism_of_other_amino_acids	8.9582e-06	0.00036883	6.6112e-06	3.91474e-06	0.00068618	0	0	1.76677e-05	6.3297e-07	1.7459e-07	5.98211e-05	0.000275881	9.53717e-05	0.000412093	0.000109205	0.000667069	0.00110541	0.00049535	0.000143154	0.00022275	1.8716e-05	0	0	0.000478025
09100_Metabolism|09106_Metabolism_of_other_amino_acids|Cyanoamino_acid_metabolism	8.9582e-06	0.00017314	2.3667e-06	1.9687e-06	0.00048515	0	0	4.3374e-07	6.3297e-07	1.7459e-07	2.2509e-07	8.7851e-06	3.9264e-05	0.00024321	0	0.00015108	8.1384e-07	3.6936e-05	6.1394e-05	7.3407e-05	0	0	0	2.4923e-05
09100_Metabolism|09106_Metabolism_of_other_amino_acids|D-Amino_acid_metabolism	0	0.00019569	0	0	8.432e-05	0	0	0	0	0	0	7.9864e-06	4.2507e-06	8.9282e-05	0	5.4647e-05	0.00080043	0.00030381	3.2343e-05	8.6265e-05	0	0	0	0
09100_Metabolism|09106_Metabolism_of_other_amino_acids|Glutathione_metabolism	0	0	0	2.3504e-07	0	0	0	0	0	0	0	5.4331e-05	0	2.3234e-05	3.833e-05	0.00029996	0	0	1.5093e-05	3.0496e-05	1.8716e-05	0	0	0.00011721
09100_Metabolism|09106_Metabolism_of_other_amino_acids|Phosphonate_and_phosphinate_metabolism	0	0	0	0	0	0	0	0	0	0	0	6.2373e-06	0	3.4429e-05	0	2.558e-06	0	0	0	0	0	0	0	0
09100_Metabolism|09106_Metabolism_of_other_amino_acids|Selenocompound_metabolism	0	0	1.7333e-06	0	0	0	0	1.7234e-05	0	0	0	2.6522e-05	5.1857e-05	0	1.2431e-05	5.2441e-05	1.5244e-05	0.00013664	0	1.0475e-05	0	0	0	6.4742e-05
09100_Metabolism|09106_Metabolism_of_other_amino_acids|Taurine_and_hypotaurine_metabolism	0	0	0	1.711e-06	0.00011671	0	0	0	0	0	2.9798e-05	0.00010526	0	2.1938e-05	5.193e-05	5.7444e-05	0.00028892	1.7964e-05	1.7162e-05	6.154e-06	0	0	0	0.0001814
09100_Metabolism|09106_Metabolism_of_other_amino_acids|beta-Alanine_metabolism	0	0	2.5112e-06	0	0	0	0	0	0	0	2.9798e-05	6.6759e-05	0	0	6.5143e-06	4.8939e-05	0	0	1.7162e-05	1.5953e-05	0	0	0	8.975e-05
09100_Metabolism|09107_Glycan_biosynthesis_and_metabolism	8.5781e-06	9.0646e-05	5.0752e-06	1.4142e-06	6.8723e-06	7.0427e-07	0	1.7989e-05	0.00137822	0	3.342e-06	7.47365e-05	2.03422e-05	0.000267384	0.000157186	0.000497321	0.00062949	0.000233038	5.7132e-05	0.000106424	3.4487e-05	0	0	9.7941e-05
09100_Metabolism|09107_Glycan_biosynthesis_and_metabolism|Lipopolysaccharide_biosynthesis	0	9.0646e-05	1.9319e-06	0	0	7.0427e-07	0	0	0	0	0	5.2326e-05	8.4492e-06	0	0	0.00030575	0	0	0	0	0	0	0	6.967e-05
09100_Metabolism|09107_Glycan_biosynthesis_and_metabolism|O-Antigen_nucleotide_sugar_biosynthesis	0	0	3.1433e-06	0	6.8723e-06	0	0	0	0.00076431	0	0	1.5361e-06	0	0.00024258	4.8572e-05	5.2895e-06	0.00015188	9.1818e-05	3.6431e-05	6.7555e-05	3.4487e-05	0	0	0
09100_Metabolism|09107_Glycan_biosynthesis_and_metabolism|Other_glycan_degradation	0	0	0	0	0	0	0	1.7989e-05	0	0	3.342e-06	1.7024e-06	0	0	6.4154e-05	7.3915e-06	0	0	0	0	0	0	0	0
09100_Metabolism|09107_Glycan_biosynthesis_and_metabolism|Peptidoglycan_biosynthesis	8.5781e-06	0	0	1.4142e-06	0	0	0	0	0.00061391	0	0	1.9172e-05	1.1893e-05	2.4804e-05	4.446e-05	0.00017889	0.00047761	0.00014122	2.0701e-05	3.8869e-05	0	0	0	2.8271e-05
09100_Metabolism|09108_Metabolism_of_cofactors_and_vitamins	0.000267238	0.000972975	2.95192e-05	6.75145e-05	0.00188567	5.93227e-06	1.35565e-05	0.000130598	0.00328994	1.7459e-07	0.000419985	0.00132803	0.00016667	0.000640126	0.000240743	0.000952936	0.0111697	0.00266152	0.000151756	0.000432643	0.000573902	6.1101e-05	3.96785e-06	0.000725046
09100_Metabolism|09108_Metabolism_of_cofactors_and_vitamins|Biotin_metabolism	0	0.0001403	0	1.4808e-06	5.2594e-05	0	0	4.0244e-06	0	0	0	0.00010521	5.4423e-06	0	0	8.6212e-05	0	0.00012107	0	0	4.103e-05	0	0	6.304e-05
09100_Metabolism|09108_Metabolism_of_cofactors_and_vitamins|Folate_biosynthesis	2.6155e-05	9.7787e-05	2.9423e-06	1.0894e-05	0.00068464	0	0	0	0.0016388	0	4.0596e-06	0.00017668	8.6891e-05	0.00011772	1.3254e-05	0.00016639	7.0732e-06	0.00039636	2.558e-06	0.00014276	3.0599e-05	0	2.3996e-06	4.5112e-05
09100_Metabolism|09108_Metabolism_of_cofactors_and_vitamins|Lipoic_acid_metabolism	0	0	0	0	0	0	0	0	0	0	0	0	3.1231e-06	5.093e-06	0	0	0	0	1.5326e-05	4.1045e-05	0	0	0	0
09100_Metabolism|09108_Metabolism_of_cofactors_and_vitamins|Nicotinate_and_nicotinamide_metabolism	0.00022442	7.7068e-05	2.2895e-06	1.1486e-05	3.0725e-07	0	9.1281e-06	0	0.00016114	0	4.2045e-05	0.00010938	6.5159e-06	0	1.477e-05	0.00012874	0.0018938	0.00034457	0	1.0407e-06	4.7835e-05	0	1.2027e-06	0.00015409
09100_Metabolism|09108_Metabolism_of_cofactors_and_vitamins|One_carbon_pool_by_folate	8.9582e-06	0.00015365	1.598e-05	1.9806e-05	4.724e-07	5.8739e-07	2.7317e-06	4.3374e-07	0.00019043	1.7459e-07	2.2509e-07	1.9109e-05	0	0.00011905	5.0136e-05	9.5673e-05	0.0024102	0.00038084	9.5779e-06	1.5455e-05	1.1512e-06	0	0	2.1125e-05
09100_Metabolism|09108_Metabolism_of_cofactors_and_vitamins|Pantothenate_and_CoA_biosynthesis	0	0	4.6186e-06	0	0	0	0	0	0	0	0	2.7061e-06	0	0.00011169	5.9333e-05	1.4582e-05	0.00053315	0.0007172	2.3404e-05	5.3057e-05	3.2683e-05	0	0	6.1017e-05
09100_Metabolism|09108_Metabolism_of_cofactors_and_vitamins|Porphyrin_metabolism	0	0.0001968	0	0	0	2.8758e-07	0	0	6.9035e-06	0	0.00020122	0.00078314	0	2.6045e-06	3.6999e-05	0.00021499	0.006216	6.4665e-06	3.4254e-05	5.5703e-06	0.00027902	6.1101e-05	3.6555e-07	0.00025589
09100_Metabolism|09108_Metabolism_of_cofactors_and_vitamins|Retinol_metabolism	0	0	0	0	6.9804e-06	1.3778e-06	0	0	0	0	0	0	0	0	0	0	0	0.00024641	0	0	0	0	0	0
09100_Metabolism|09108_Metabolism_of_cofactors_and_vitamins|Riboflavin_metabolism	7.7049e-06	0	0	2.0129e-05	1.1575e-05	1.6677e-06	0	0	0	0	6.555e-06	4.1043e-05	6.0398e-06	6.959e-05	2.3969e-05	0.00013648	3.0032e-05	0.0004265	6.2969e-05	0.00015522	4.5658e-05	0	0	3.5674e-05
09100_Metabolism|09108_Metabolism_of_cofactors_and_vitamins|Thiamine_metabolism	0	0.00030737	3.6888e-06	0	0.0011291	0	0	0	0.00093315	0	4.5608e-05	7.0828e-05	0	0.00021402	3.4423e-05	1.9203e-05	1.6578e-05	2.2108e-05	4.8114e-07	1.6274e-05	9.5926e-05	0	0	7.3185e-06
09100_Metabolism|09108_Metabolism_of_cofactors_and_vitamins|Ubiquinone_and_other_terpenoid-quinone_biosynthesis	0	0	0	1.9284e-06	0	0	0	0.00012614	0.00035952	0	0.00011863	3.102e-06	5.8658e-05	0	0	4.6245e-05	1.5452e-05	0	2.4377e-06	5.3752e-07	0	0	0	3.3868e-05
09100_Metabolism|09108_Metabolism_of_cofactors_and_vitamins|Vitamin_B6_metabolism	0	0	0	1.7903e-06	0	2.0118e-06	1.6967e-06	0	0	0	1.6421e-06	1.6834e-05	0	3.5857e-07	7.8592e-06	4.4421e-05	4.7444e-05	0	7.4807e-07	1.6836e-06	0	0	0	4.7912e-05
09100_Metabolism|09109_Metabolism_of_terpenoids_and_polyketides	1.09378e-05	0.000309957	3.6962e-06	4.072e-06	1.811e-05	6.8319e-07	1.8741e-06	1.7509e-05	0	0	0.000199222	0.000252552	6.0398e-06	0.000237431	0.000152453	0.000111456	2.286e-06	0.000490791	9.5666e-06	4.01393e-05	6.05784e-05	0	0	0.000145564
09100_Metabolism|09109_Metabolism_of_terpenoids_and_polyketides|Biosynthesis_of_ansamycins	6.6842e-06	9.4495e-05	3.6962e-06	0	1.811e-05	6.8319e-07	1.8741e-06	0	0	0	0.00018478	0.00024526	0	0	6.7426e-06	4.5654e-05	0	4.0176e-06	0	6.295e-06	0	0	0	3.3742e-06
09100_Metabolism|09109_Metabolism_of_terpenoids_and_polyketides|Biosynthesis_of_siderophore_group_nonribosomal_peptides	0	0	0	0	0	0	0	1.7509e-05	0	0	1.4442e-05	0	0	0	0	0	0	0.00012128	0	0	0	0	0	0
09100_Metabolism|09109_Metabolism_of_terpenoids_and_polyketides|Polyketide_sugar_unit_biosynthesis	0	0	0	0	0	0	0	0	0	0	0	0	0	0.00019736	0	0	0	6.2923e-05	2.7878e-06	0	3.4487e-05	0	0	0
09100_Metabolism|09109_Metabolism_of_terpenoids_and_polyketides|Terpenoid_backbone_biosynthesis	4.2536e-06	0.00013419	0	4.072e-06	0	0	0	0	0	0	0	7.2918e-06	6.0398e-06	4.0071e-05	0.00014571	6.5802e-05	2.286e-06	0	6.7788e-06	3.1384e-05	2.1613e-05	0	0	0.00014219
09100_Metabolism|09109_Metabolism_of_terpenoids_and_polyketides|Zeatin_biosynthesis	0	8.1272e-05	0	0	0	0	0	0	0	0	0	0	0	0	0	0	0	0.00030257	0	2.4603e-06	4.4784e-06	0	0	0
09100_Metabolism|09110_Biosynthesis_of_other_secondary_metabolites	4.1656e-05	0.00040023	8.0423e-06	7.85502e-05	2.6917e-06	1.6924e-06	2.13272e-05	1.75624e-05	0.000194119	2.92387e-05	1.1018e-06	3.21256e-05	5.96938e-05	0.00050457	6.97696e-05	0.000264164	0.000327118	0.000744325	9.49586e-05	0.00016	0.000163525	0	0.0022614	0.000149748
09100_Metabolism|09110_Biosynthesis_of_other_secondary_metabolites|Acarbose_and_validamycin_biosynthesis	0	0	0	0	0	0	0	0	0	0	0	0	0	0.00012585	0	0	0	0	2.7878e-06	0	0	0	0	0
09100_Metabolism|09110_Biosynthesis_of_other_secondary_metabolites|Betalain_biosynthesis	0	0	0	3.389e-05	0	0	1.7492e-06	0	0	2.8475e-05	0	8.0349e-07	0	0	0	2.3064e-05	0	0	0	0	0	0	0	0
09100_Metabolism|09110_Biosynthesis_of_other_secondary_metabolites|Biosynthesis_of_various_antibiotics	0	0	0	0	0	0	0	0	0	0	0	1.6593e-06	0	0	7.8301e-06	2.2092e-06	0	4.0347e-06	0	0	0	0	0	0
09100_Metabolism|09110_Biosynthesis_of_other_secondary_metabolites|Biosynthesis_of_various_plant_secondary_metabolites	4.1656e-05	0.00040023	8.0423e-06	3.3407e-05	2.6917e-06	1.6924e-06	1.9578e-05	1.108e-06	9.1946e-07	7.6368e-07	1.1018e-06	6.6872e-07	5.3654e-05	1.4011e-06	1.5286e-05	3.8922e-05	6.9819e-07	0.00018487	3.6856e-05	4.7047e-05	0	0	0.0022614	2.6216e-06
09100_Metabolism|09110_Biosynthesis_of_other_secondary_metabolites|Carbapenem_biosynthesis	0	0	0	0	0	0	0	0	0.0001932	0	0	0	0	0	1.4466e-05	0	0	0	0	0	0	0	0	0
09100_Metabolism|09110_Biosynthesis_of_other_secondary_metabolites|Flavonoid_biosynthesis	0	0	0	0	0	0	0	0	0	0	0	0	0	3.6711e-06	0	6.4344e-06	0	0	0	0	0	0	0	0
09100_Metabolism|09110_Biosynthesis_of_other_secondary_metabolites|Glucosinolate_biosynthesis	0	0	0	0	0	0	0	0	0	0	0	0	0	2.4318e-05	5.1102e-06	1.7274e-06	0.00032642	0	0	0	0	0	0	0
09100_Metabolism|09110_Biosynthesis_of_other_secondary_metabolites|Isoquinoline_alkaloid_biosynthesis	0	0	0	0	0	0	0	0	0	0	0	2.6151e-06	0	1.609e-05	0	1.8669e-05	0	1.0273e-05	0	0	0	0	0	1.7866e-06
09100_Metabolism|09110_Biosynthesis_of_other_secondary_metabolites|Monobactam_biosynthesis	0	0	0	0	0	0	0	1.243e-05	0	0	0	5.6505e-06	0	0	8.0636e-06	6.3637e-05	0	0	2.501e-05	6.7151e-05	0	0	0	5.7194e-05
09100_Metabolism|09110_Biosynthesis_of_other_secondary_metabolites|Novobiocin_biosynthesis	0	0	0	0	0	0	0	0	0	0	0	3.575e-06	0	1.609e-05	1.2135e-05	1.4463e-05	0	2.5859e-05	0	2.9367e-06	0	0	0	7.3808e-07
09100_Metabolism|09110_Biosynthesis_of_other_secondary_metabolites|Penicillin_and_cephalosporin_biosynthesis	0	0	0	1.0078e-05	0	0	0	0	0	0	0	3.6706e-06	0	0	0	1.601e-05	0	0	2.7517e-05	4.1046e-05	0	0	0	0
09100_Metabolism|09110_Biosynthesis_of_other_secondary_metabolites|Phenazine_biosynthesis	0	0	0	0	0	0	0	0	0	0	0	3.2205e-06	0	7.8175e-06	3.5575e-06	2.4301e-05	0	0.0004353	0	0	1.5068e-05	0	0	0
09100_Metabolism|09110_Biosynthesis_of_other_secondary_metabolites|Phenylpropanoid_biosynthesis	0	0	0	0	0	0	0	0	0	0	0	0	6.0398e-06	3.6711e-06	0	9.7447e-06	0	0	0	0	0	0	0	3.0699e-05
09100_Metabolism|09110_Biosynthesis_of_other_secondary_metabolites|Prodigiosin_biosynthesis	0	0	0	1.1752e-06	0	0	0	4.0244e-06	0	0	0	4.6625e-06	0	0	0	1.5769e-05	0	0	0	0	0.00011397	0	0	3.0574e-05
09100_Metabolism|09110_Biosynthesis_of_other_secondary_metabolites|Stilbenoid,_diarylheptanoid_and_gingerol_biosynthesis	0	0	0	0	0	0	0	0	0	0	0	0	0	3.6711e-06	0	6.4344e-06	0	0	0	0	0	0	0	0
09100_Metabolism|09110_Biosynthesis_of_other_secondary_metabolites|Streptomycin_biosynthesis	0	0	0	0	0	0	0	0	0	0	0	3.8241e-07	0	0.0002859	3.3212e-06	4.1099e-06	0	7.3715e-05	2.7878e-06	1.8193e-06	3.4487e-05	0	0	2.4348e-05
09100_Metabolism|09110_Biosynthesis_of_other_secondary_metabolites|Tropane,_piperidine_and_pyridine_alkaloid_biosynthesis	0	0	0	0	0	0	0	0	0	0	0	5.2175e-06	0	1.609e-05	0	1.8669e-05	0	1.0273e-05	0	0	0	0	0	1.7866e-06
09100_Metabolism|09111_Xenobiotics_biodegradation_and_metabolism	5.2305e-06	0	2.604e-06	3.15525e-05	2.91685e-05	5.5112e-06	2.4668e-06	2.9535e-05	0.00128014	0.00011692	3.51143e-05	0.000139055	7.11507e-05	0.000470103	0.000118439	0.000694961	2.86096e-06	0.00133662	0.000180738	0.000394384	0	0	4.1009e-06	0.000404168
09100_Metabolism|09111_Xenobiotics_biodegradation_and_metabolism|Aminobenzoate_degradation	0	0	0	1.306e-05	0	0	0	0	0.00054786	0	0	3.0051e-06	1.9087e-05	0.00018174	1.9404e-06	7.8997e-05	0	5.1253e-05	6.2152e-05	0.00015101	0	0	0	9.4304e-05
09100_Metabolism|09111_Xenobiotics_biodegradation_and_metabolism|Atrazine_degradation	0	0	0	1.7435e-06	0	0	0	0	0	0	0	1.982e-06	0	0	0	4.4948e-05	0	0	0	0	0	0	0	0
09100_Metabolism|09111_Xenobiotics_biodegradation_and_metabolism|Benzoate_degradation	0	0	0	3.2956e-06	0	0	0	1.0011e-05	0	0	6.0625e-07	1.9046e-05	2.7337e-06	3.7861e-05	2.4917e-05	7.2227e-05	2.286e-06	0	4.3671e-06	1.4954e-05	0	0	0	3.7635e-05
09100_Metabolism|09111_Xenobiotics_biodegradation_and_metabolism|Chloroalkane_and_chloroalkene_degradation	0	0	0	0	6.9804e-06	1.3778e-06	0	0	0	0	0	0	0	0	0	0	0	0.00024641	0	0	0	0	0	0
09100_Metabolism|09111_Xenobiotics_biodegradation_and_metabolism|Chlorocyclohexane_and_chlorobenzene_degradation	0	0	0	0	0	0	0	0	0	0	0	0	0	0	1.271e-05	1.9392e-05	0	0	0	0	0	0	0	0
09100_Metabolism|09111_Xenobiotics_biodegradation_and_metabolism|Drug_metabolism_-_cytochrome_P450	0	0	0	0	6.9804e-06	1.3778e-06	0	0	0	0	0	1.6257e-05	0	0	0	0.00013861	0	0.00024641	0	0	0	0	0	2.139e-06
09100_Metabolism|09111_Xenobiotics_biodegradation_and_metabolism|Drug_metabolism_-_other_enzymes	5.2305e-06	0	2.604e-06	0	1.0246e-06	0	2.4668e-06	1.9524e-05	0.00018442	0.00011692	3.4508e-05	7.2194e-05	4.933e-05	6.8762e-05	6.4221e-05	0.00014238	5.7496e-07	0.00024847	6.2986e-05	0.00010737	0	0	4.1009e-06	0.00011521
09100_Metabolism|09111_Xenobiotics_biodegradation_and_metabolism|Metabolism_of_xenobiotics_by_cytochrome_P450	0	0	0	0	6.9804e-06	1.3778e-06	0	0	0	0	0	1.6257e-05	0	0	0	0.00013861	0	0.00024641	0	0	0	0	0	2.139e-06
09100_Metabolism|09111_Xenobiotics_biodegradation_and_metabolism|Naphthalene_degradation	0	0	0	0	6.9804e-06	1.3778e-06	0	0	0	0	0	0	0	0	0	0	0	0.00024641	0	0	0	0	0	0
09100_Metabolism|09111_Xenobiotics_biodegradation_and_metabolism|Nitrotoluene_degradation	0	0	0	3.9339e-07	2.2231e-07	0	0	0	0	0	0	7.3084e-06	0	0	0	5.5336e-05	0	0	0	0	0	0	0	0.00011816
09100_Metabolism|09111_Xenobiotics_biodegradation_and_metabolism|Styrene_degradation	0	0	0	1.306e-05	0	0	0	0	0.00054786	0	0	3.0051e-06	0	0.00018174	1.4651e-05	4.461e-06	0	5.1253e-05	5.1233e-05	0.00012105	0	0	0	3.4581e-05
09100_Metabolism|09112_Not_included_in_regular_maps	0	0	0	0	0	0	0	0	0	0	0	9.4114e-06	0	0	0	2.55e-05	0	0	2.7849e-05	7.7083e-05	0	0	0	1.0076e-05
09100_Metabolism|09112_Not_included_in_regular_maps|Global_maps_only	0	0	0	0	0	0	0	0	0	0	0	9.4114e-06	0	0	0	2.55e-05	0	0	2.7849e-05	7.7083e-05	0	0	0	1.0076e-05
09120_Genetic_Information_Processing	0.0033597	0.0278686	0.00347144	0.00202484	0.00414553	0.0365658	0.0103853	0.0322215	0.0313618	0.00758615	0.0168983	0.0170426	0.0150732	0.0352416	0.0529224	0.00117831	0.00490631	0.0590842	0.000795814	0.00091201	0.00421509	0.00013868	0.055068	0.0563977
09120_Genetic_Information_Processing|09121_Transcription	0	0	1.1775e-06	5.4878e-06	1.0663e-06	0	0	0	0	0	0	0	0	0	2.5166e-06	2.0808e-05	5.0662e-06	0.00020089	4.20503e-05	7.4459e-05	0	0	0	0
09120_Genetic_Information_Processing|09121_Transcription|Basal_transcription_factors	0	0	0	0	0	0	0	0	0	0	0	0	0	0	0	0	0	0	3.5593e-05	5.9624e-05	0	0	0	0
09120_Genetic_Information_Processing|09121_Transcription|RNA_polymerase	0	0	1.1775e-06	5.4878e-06	1.0663e-06	0	0	0	0	0	0	0	0	0	2.5166e-06	2.0808e-05	5.0662e-06	0.00020089	6.4573e-06	1.4835e-05	0	0	0	0
09120_Genetic_Information_Processing|09122_Translation	0	0.00049619	3.7914e-06	1.44314e-05	5.69882e-06	0	3.9829e-06	1.0763e-05	0.00073322	0	8.07496e-06	1.69687e-05	0.00014454	7.1481e-05	2.8131e-05	0.000304013	0.0023314	0.00034225	3.8705e-05	7.6605e-05	0	0.00013868	1.5201e-07	6.9752e-05
09120_Genetic_Information_Processing|09122_Translation|Aminoacyl-tRNA_biosynthesis	0	0.00038648	1.2879e-06	1.3613e-05	5.4369e-06	0	0	1.0763e-05	0.00073322	0	7.9258e-06	1.68e-05	0.00014454	7.1481e-05	2.4467e-05	0.00030227	0.0023314	0.00034225	3.8705e-05	7.6605e-05	0	0.00013868	0	4.4972e-05
09120_Genetic_Information_Processing|09122_Translation|Ribosome_biogenesis_in_eukaryotes	0	0.00010971	2.5035e-06	8.1838e-07	2.6192e-07	0	3.9829e-06	0	0	0	1.4916e-07	1.6873e-07	0	0	3.664e-06	1.7427e-06	0	0	0	0	0	0	1.5201e-07	2.478e-05
09120_Genetic_Information_Processing|09123_Folding,_sorting_and_degradation	0.000187281	0.000244447	4.69319e-06	6.9135e-07	6.38651e-05	3.1953e-07	0	0	0.00223077	2.49526e-05	4.63851e-05	0.000320718	0	3.90301e-05	5.7833e-05	0.000447724	0.00100986	0.000686087	5.84427e-05	0.000174551	1.28169e-05	0	1.8151e-06	9.5613e-05
09120_Genetic_Information_Processing|09123_Folding,_sorting_and_degradation|Protein_export	6.728e-05	0	3.786e-06	0	5.7788e-05	3.1953e-07	0	0	6.8302e-05	1.2365e-07	7.7709e-07	6.494e-06	0	3.7531e-06	3.6346e-05	8.9645e-05	0.00069523	0.00062818	2.3002e-05	2.6282e-05	0	0	0	2.2031e-05
09120_Genetic_Information_Processing|09123_Folding,_sorting_and_degradation|Protein_processing_in_endoplasmic_reticulum	0	0	0	0	0	0	0	0	0	0	0	5.4275e-07	0	0	0	0	0	0	0	0	0	0	0	1.4433e-05
09120_Genetic_Information_Processing|09123_Folding,_sorting_and_degradation|RNA_degradation	0.00011555	0.00014666	0	2.2924e-07	6.0771e-06	0	0	0	0.0020105	2.4829e-05	0	9.4015e-06	0	3.5277e-05	2.1487e-05	5.8179e-05	0.0002863	3.2744e-05	3.4372e-05	8.6941e-05	8.7907e-06	0	1.8151e-06	4.4816e-05
09120_Genetic_Information_Processing|09123_Folding,_sorting_and_degradation|Sulfur_relay_system	4.4509e-06	9.7787e-05	9.0719e-07	4.6211e-07	0	0	0	0	0.00015197	0	4.5608e-05	0.00030428	0	0	0	0.0002999	2.8331e-05	2.5163e-05	1.0687e-06	6.1328e-05	4.0262e-06	0	0	1.4333e-05
09120_Genetic_Information_Processing|09124_Replication_and_repair	0.00317242	0.027128	0.00346178	0.00200423	0.0040749	0.0365655	0.0103813	0.0322107	0.0283978	0.0075612	0.0168438	0.016705	0.0149287	0.0351311	0.0528339	0.000405763	0.00155998	0.057855	0.000656616	0.000586395	0.00420227	0	0.055066	0.0562323
09120_Genetic_Information_Processing|09124_Replication_and_repair|Base_excision_repair	4.7668e-05	0	2.1805e-06	0	0	0	0	4.0006e-07	0	0	0	0	6.9291e-05	3.5413e-05	2.1837e-05	5.9007e-05	0.00099387	2.449e-05	1.5946e-05	4.5292e-05	2.8572e-05	0	0	4.3773e-06
09120_Genetic_Information_Processing|09124_Replication_and_repair|DNA_replication	0.0012993	0.010861	0.0011945	0.0018489	0.0014048	0.01897	0.0048204	0.018092	0.014991	0.0040587	0.01135	0.0058928	0.0012988	0.011823	0.017771	0.00010281	0.00014532	0.019153	0.00018374	8.1967e-05	0.0013863	0	0.01837	0.018721
09120_Genetic_Information_Processing|09124_Replication_and_repair|Homologous_recombination	0.00080529	0.0075867	0.0011169	6.4328e-05	0.0013452	0.0087938	0.0027429	0.0070572	0.0067041	0.0017498	0.0027415	0.0053724	0.0011756	0.011631	0.017514	9.3447e-05	0.00021876	0.019543	0.00017154	5.1616e-05	0.0013863	0	0.01834	0.018758
09120_Genetic_Information_Processing|09124_Replication_and_repair|Mismatch_repair	0.00098435	0.0086803	0.0011482	9.1002e-05	0.0013249	0.0088017	0.002818	0.0070611	0.0067027	0.0017527	0.0027523	0.0053863	0.012385	0.011623	0.017507	0.00012763	0.00020203	0.018989	0.00021232	0.00022158	0.0014011	0	0.018356	0.018748
09120_Genetic_Information_Processing|09124_Replication_and_repair|Nucleotide_excision_repair	3.5816e-05	0	0	0	0	0	0	0	0	0	0	5.3453e-05	0	1.8665e-05	2.0076e-05	2.2869e-05	0	0.00014546	7.307e-05	0.00018594	0	0	0	9.6187e-07
09130_Environmental_Information_Processing	0.00053547	0.00052892	5.22686e-06	0.00212831	8.73257e-05	0.000113346	0	2.3249e-05	0.000416122	0	0.000107954	0.000469077	0.000436566	0.00119029	0.000144193	0.00118394	0.00977503	0.00127903	0.000543291	0.00139921	0.00287956	6.7167e-05	2.62632e-06	0.00113339
09130_Environmental_Information_Processing|09131_Membrane_transport	0.00053547	0.00022276	3.3221e-06	0.00056491	6.15523e-05	9.71056e-05	0	2.3249e-05	0.000416122	0	0.000107954	0.000454527	0.000436566	0.00119029	0.000124233	0.00114334	0.00910041	0.00115876	0.00045535	0.00122546	0.00287892	6.7167e-05	2.6572e-07	0.0010408
09130_Environmental_Information_Processing|09131_Membrane_transport|ABC_transporters	0.00046819	0.00022276	1.1846e-06	0.00025381	5.4625e-07	1.6433e-07	0	1.156e-05	0.00034782	0	1.6743e-06	9.0864e-05	0.00025352	0.00080609	9.2383e-05	0.00089063	0.0018774	0.00054027	8.5917e-05	0.00025215	0.0027925	6.7167e-05	0	0.00027028
09130_Environmental_Information_Processing|09131_Membrane_transport|Bacterial_secretion_system	6.728e-05	0	2.1375e-06	0.0003111	5.7788e-05	4.8723e-07	0	0	6.8302e-05	0	0	3.5423e-05	6.8836e-05	3.7531e-06	3.0328e-05	0.00010196	0.00017391	0.00059986	6.6287e-07	1.2257e-06	0	0	2.6572e-07	4.864e-05
09130_Environmental_Information_Processing|09131_Membrane_transport|Phosphotransferase_system_(PTS)	0	0	0	0	3.218e-06	9.6454e-05	0	1.1689e-05	0	0	0.00010628	0.00032824	0.00011421	0.00038045	1.522e-06	0.00015075	0.0070491	1.8633e-05	0.00036877	0.00097208	8.6422e-05	0	0	0.00072188
09130_Environmental_Information_Processing|09132_Signal_transduction	0	0.00030616	1.90476e-06	0.0015634	2.57734e-05	1.62405e-05	0	0	0	0	0	1.45498e-05	0	0	1.99601e-05	4.05988e-05	0.00067462	0.000120263	8.7941e-05	0.00017375	6.3757e-07	0	2.3606e-06	9.2594e-05
09130_Environmental_Information_Processing|09132_Signal_transduction|AMPK_signaling_pathway	0	0	0	0	1.2337e-05	0	0	0	0	0	0	0	0	0	0	0	0	0	1.312e-05	2.9282e-05	0	0	1.1803e-06	0
09130_Environmental_Information_Processing|09132_Signal_transduction|FoxO_signaling_pathway	0	0.00015308	9.5238e-07	0	1.2673e-05	5.4786e-06	0	0	0	0	0	0	0	0	0	0	0	0	0	2.7553e-06	0	0	0	0
09130_Environmental_Information_Processing|09132_Signal_transduction|HIF-1_signaling_pathway	0	0	0	1.4022e-06	4.2668e-07	0	0	0	0	0	0	6.951e-06	0	0	4.6771e-06	3.6489e-05	0.00067462	2.8272e-07	1.312e-05	3.1317e-05	0	0	1.1803e-06	4.8654e-05
09130_Environmental_Information_Processing|09132_Signal_transduction|MAPK_signaling_pathway_-_fly	0	0.00015308	9.5238e-07	0	3.3676e-07	1.9533e-07	0	0	0	0	0	0	0	0	0	0	0	0	0	1.0662e-06	0	0	0	0
09130_Environmental_Information_Processing|09132_Signal_transduction|MAPK_signaling_pathway_-_plant	0	0	0	0	0	5.2833e-06	0	0	0	0	0	7.2164e-06	0	0	1.5283e-05	0	0	0.00011998	6.1701e-05	0.00010764	0	0	0	1.9592e-05
09130_Environmental_Information_Processing|09132_Signal_transduction|MAPK_signaling_pathway_-_yeast	0	0	0	0	0	5.2833e-06	0	0	0	0	0	0	0	0	0	0	0	0	0	1.6891e-06	0	0	0	0
09130_Environmental_Information_Processing|09132_Signal_transduction|Phosphatidylinositol_signaling_system	0	0	0	0	0	0	0	0	0	0	0	3.8241e-07	0	0	0	4.1098e-06	0	0	0	0	0	0	0	2.4348e-05
09130_Environmental_Information_Processing|09132_Signal_transduction|Ras_signaling_pathway	0	0	0	0.001562	0	0	0	0	0	0	0	0	0	0	0	0	0	0	0	0	6.3757e-07	0	0	0
09140_Cellular_Processes	0.00136776	0.00680518	0.000284592	0.00199027	0.000229117	0.0101982	0.0022725	0.011047	0.0088575	0.00235296	0.00863983	0.00106732	0.000930188	0.000699815	0.0243038	0.00190704	0.00147643	0.0025991	0.00148377	0.000368589	0.000617298	6.7167e-05	0.00632611	0.00117642
09140_Cellular_Processes|09141_Transport_and_catabolism	0	0.00015308	9.5238e-07	0	3.3676e-07	5.4786e-06	0	0	1.8142e-05	0	0	2.1449e-06	0	0	1.9816e-05	1.4607e-05	0	0	0	2.7553e-06	4.5458e-05	0	0	2.5999e-05
09140_Cellular_Processes|09141_Transport_and_catabolism|Peroxisome	0	0.00015308	9.5238e-07	0	3.3676e-07	5.4786e-06	0	0	1.8142e-05	0	0	2.1449e-06	0	0	1.9816e-05	1.4607e-05	0	0	0	2.7553e-06	4.5458e-05	0	0	2.5999e-05
09140_Cellular_Processes|09142_Cell_motility	0	0	0	0	0	0	0	4.0493e-06	0.00013923	0	9.9281e-06	3.607e-05	9.7684e-05	0.000314714	2.1244e-06	5.0654e-05	0	0.00012579	3.4498e-07	5.9574e-06	0.00015906	0	0	7.1825e-06
09140_Cellular_Processes|09142_Cell_motility|Bacterial_chemotaxis	0	0	0	0	0	0	0	0	0	0	9.9281e-06	3.607e-05	3.0192e-05	0.0002465	0	0	0	0	0	0	0.00015906	0	0	7.1825e-06
09140_Cellular_Processes|09142_Cell_motility|Flagellar_assembly	0	0	0	0	0	0	0	4.0493e-06	0.00013923	0	0	0	6.7492e-05	6.8214e-05	2.1244e-06	5.0654e-05	0	0.00012579	3.4498e-07	5.9574e-06	0	0	0	0
09140_Cellular_Processes|09143_Cell_growth_and_death	0.00083946	0.0066521	0.000279976	0.00183844	0.00011544	0.010192	0.0022725	0.011043	0.00833754	0.0023268	0.0086171	0.000611605	0.000456622	0.00018175	0.0241261	0.000165737	0.00028433	0.00013444	0.00137199	9.067e-05	0.000145053	0	0.0063196	5.5783e-05
09140_Cellular_Processes|09143_Cell_growth_and_death|Cell_cycle_-_Caulobacter	0.00083946	0.0066521	0.00027845	0.0018125	0.00011544	0.010192	0.0022725	0.011043	0.0083194	0.0023208	0.0086171	0.00060081	0.00044582	0.00018175	0.024118	2.9624e-05	0.00028433	0.00013444	0.0013329	2.7965e-05	0.00014388	0	0.0063196	4.0822e-05
09140_Cellular_Processes|09143_Cell_growth_and_death|Ferroptosis	0	0	0	3.8341e-07	0	0	0	0	1.8142e-05	6.0031e-06	0	8.6809e-06	0	0	0	6.8297e-07	0	0	3.9085e-05	6.2705e-05	1.1728e-06	0	0	1.4961e-05
09140_Cellular_Processes|09143_Cell_growth_and_death|Necroptosis	0	0	1.5263e-06	2.5558e-05	0	0	0	0	0	0	0	2.1144e-06	1.0802e-05	0	8.1235e-06	0.00013543	0	0	0	0	0	0	0	0
09140_Cellular_Processes|09145_Cellular_community_-_prokaryotes	0.0005283	0	3.6638e-06	0.000151827	0.00011334	6.9018e-07	0	0	0.000362585	2.6159e-05	1.27974e-05	0.000417504	0.000375882	0.000203351	0.000155761	0.00167604	0.0011921	0.00233887	0.000111439	0.000269206	0.000267727	6.7167e-05	6.5136e-06	0.00108746
09140_Cellular_Processes|09145_Cellular_community_-_prokaryotes|Biofilm_formation_-_Escherichia_coli	0	0	1.5263e-06	3.7785e-05	0	6.9018e-07	0	0	4.2545e-05	0	0	0.00010354	0.00014275	1.4188e-05	1.0353e-05	0.00050697	0	1.008e-05	9.1243e-06	2.5194e-05	0	0	0	0.00027691
09140_Cellular_Processes|09145_Cellular_community_-_prokaryotes|Biofilm_formation_-_Pseudomonas_aeruginosa	0	0	0	5.6153e-05	0	0	0	0	0	0	0	5.5195e-05	7.1458e-05	4.0598e-05	0	0.00013278	0	0.0004317	0	0	0	0	0	0.00017368
09140_Cellular_Processes|09145_Cellular_community_-_prokaryotes|Biofilm_formation_-_Vibrio_cholerae	0	0	0	2.6782e-07	0	0	0	0	0.00013923	0	5.2008e-06	4.6388e-06	1.4684e-05	0.00011363	8.2783e-06	0.00012906	0	2.8893e-05	1.3485e-05	3.6892e-05	4.3467e-05	0	0	0.00010733
09140_Cellular_Processes|09145_Cellular_community_-_prokaryotes|Quorum_sensing	0.0005283	0	2.1375e-06	5.7621e-05	0.00011334	0	0	0	0.00018081	2.6159e-05	7.5966e-06	0.00025413	0.00014699	3.4935e-05	0.00013713	0.00090723	0.0011921	0.0018682	8.883e-05	0.00020712	0.00022426	6.7167e-05	6.5136e-06	0.00052954
09150_Organismal_Systems	0.0012625	0.00414531	0.000204786	0.00164689	9.43918e-05	3.29662e-05	0.00018904	1.59062e-05	0.000219915	3.6452e-05	1.04115e-05	6.47196e-05	0.000364317	0.000584997	0.0239038	0.000506684	0.000907116	0.000117838	0.00137181	0.000156762	0.000145155	0	0.00629166	0.000205737
09150_Organismal_Systems|09149_Aging	0.00036012	0.00378366	0.000200695	2.7054e-05	3.15855e-05	3.29662e-05	0.00018904	7.8076e-06	8.2771e-06	3.6452e-05	7.8885e-06	3.8507e-05	0.00033056	0.00017333	0.023846	0.00014996	3.3105e-06	3.2462e-05	0.001328	3.54736e-05	0.00014388	0	0.0062893	2.0898e-05
09150_Organismal_Systems|09149_Aging|Longevity_regulating_pathway_-_multiple_species	0	0.00015308	9.5238e-07	0	3.3676e-07	5.4786e-06	0	0	0	0	0	0	0	0	0	0	0	0	0	2.7553e-06	0	0	0	0
09150_Organismal_Systems|09149_Aging|Longevity_regulating_pathway_-_worm	0.00036012	0.0034775	0.00019879	2.7054e-05	3.0912e-05	2.2009e-05	0.00018904	7.8076e-06	8.2771e-06	3.6452e-05	7.8885e-06	3.8507e-05	0.00033056	0.00017333	0.023846	0.00014996	3.3105e-06	3.2462e-05	0.001328	2.9963e-05	0.00014388	0	0.0062893	2.0898e-05
09150_Organismal_Systems|09149_Aging|Longevity_regulating_pathway	0	0.00015308	9.5238e-07	0	3.3676e-07	5.4786e-06	0	0	0	0	0	0	0	0	0	0	0	0	0	2.7553e-06	0	0	0	0
09150_Organismal_Systems|09151_Immune_system	0	0	0	0	0	0	0	4.0493e-06	0	0	2.523e-06	0	7.8115e-06	0	9.6585e-06	1.9119e-06	0	2.9508e-06	0	5.7913e-06	0	0	0	1.4051e-06
09150_Organismal_Systems|09151_Immune_system|NOD-like_receptor_signaling_pathway	0	0	0	0	0	0	0	4.0493e-06	0	0	2.523e-06	0	7.8115e-06	0	9.6585e-06	1.9119e-06	0	2.9508e-06	0	5.7913e-06	0	0	0	1.4051e-06
09150_Organismal_Systems|09152_Endocrine_system	0	1.6196e-05	3.0526e-06	5.1351e-05	4.9857e-05	0	0	0	3.6284e-05	0	0	1.14858e-05	0	0.000134362	2.55073e-05	0.000231468	0.00045076	2.7787e-05	3.94397e-05	0.000100068	0	0	2.3606e-06	3.08787e-05
09150_Organismal_Systems|09152_Endocrine_system|Adipocytokine_signaling_pathway	0	0	0	0	1.2337e-05	0	0	0	1.8142e-05	0	0	1.6305e-06	0	0	0	0	0	0	0	0	0	0	0	1.4961e-05
09150_Organismal_Systems|09152_Endocrine_system|Glucagon_signaling_pathway	0	1.6196e-05	1.5263e-06	2.5558e-05	1.2846e-05	0	0	0	0	0	0	3.0435e-06	0	0	3.3571e-06	9.8054e-05	0	2.7787e-05	2.3908e-05	4.9834e-05	0	0	1.1803e-06	0
09150_Organismal_Systems|09152_Endocrine_system|Insulin_signaling_pathway	0	0	1.5263e-06	2.5558e-05	1.2337e-05	0	0	0	0	0	0	0	0	0	3.3571e-06	9.7558e-05	0	0	0	8.4977e-06	0	0	0	0
09150_Organismal_Systems|09152_Endocrine_system|PPAR_signaling_pathway	0	0	0	0	1.2337e-05	0	0	0	1.8142e-05	0	0	1.6305e-06	0	2.1492e-05	1.3953e-05	0	0.00045076	0	2.4117e-06	1.2454e-05	0	0	0	1.4961e-05
09150_Organismal_Systems|09152_Endocrine_system|Regulation_of_lipolysis_in_adipocytes	0	0	0	0	0	0	0	0	0	0	0	0	0	0.00011287	2.712e-07	0	0	0	0	0	0	0	0	0
09150_Organismal_Systems|09152_Endocrine_system|Thyroid_hormone_signaling_pathway	0	0	0	0	0	0	0	0	0	0	0	0	0	0	0	0	0	0	1.312e-05	2.9282e-05	0	0	1.1803e-06	0
09150_Organismal_Systems|09152_Endocrine_system|Thyroid_hormone_synthesis	0	0	0	2.3504e-07	0	0	0	0	0	0	0	5.1813e-06	0	0	4.5689e-06	3.5856e-05	0	0	0	0	0	0	0	9.5666e-07
09150_Organismal_Systems|09154_Digestive_system	0	0	0	0	0	0	0	0	0.00014612	0	0	6.4156e-06	0	3.7861e-05	1.2207e-05	3.0099e-05	2.286e-06	5.1695e-05	4.3671e-06	1.4954e-05	1.27514e-06	0	0	3.4444e-05
09150_Organismal_Systems|09154_Digestive_system|Fat_digestion_and_absorption	0	0	0	0	0	0	0	0	0	0	0	3.4172e-06	0	3.7861e-05	1.2207e-05	3.0099e-05	2.286e-06	0	4.3671e-06	1.4954e-05	6.3757e-07	0	0	3.4444e-05
09150_Organismal_Systems|09154_Digestive_system|Mineral_absorption	0	0	0	0	0	0	0	0	0.00014612	0	0	0	0	0	0	0	0	5.1695e-05	0	0	0	0	0	0
09150_Organismal_Systems|09154_Digestive_system|Pancreatic_secretion	0	0	0	0	0	0	0	0	0	0	0	2.9984e-06	0	0	0	0	0	0	0	0	6.3757e-07	0	0	0
09150_Organismal_Systems|09155_Excretory_system	0	0	0	0	1.2337e-05	0	0	0	0	0	0	0	0	0	0	9.2146e-06	0	0	0	0	0	0	0	0
09150_Organismal_Systems|09155_Excretory_system|Proximal_tubule_bicarbonate_reclamation	0	0	0	0	1.2337e-05	0	0	0	0	0	0	0	0	0	0	9.2146e-06	0	0	0	0	0	0	0	0
09150_Organismal_Systems|09156_Nervous_system	0	0	0	0.001562	0	0	0	0	0	0	0	4.2288e-06	2.1604e-05	0.00011287	9.804e-06	6.0658e-05	0	0	0	0	0	0	0	0.00010315
09150_Organismal_Systems|09156_Nervous_system|GABAergic_synapse	0	0	0	0	0	0	0	0	0	0	0	2.1144e-06	1.0802e-05	0	4.7664e-06	3.0329e-05	0	0	0	0	0	0	0	0
09150_Organismal_Systems|09156_Nervous_system|Glutamatergic_synapse	0	0	0	0.001562	0	0	0	0	0	0	0	2.1144e-06	1.0802e-05	0	4.7664e-06	3.0329e-05	0	0	0	0	0	0	0	0
09150_Organismal_Systems|09156_Nervous_system|Retrograde_endocannabinoid_signaling	0	0	0	0	0	0	0	0	0	0	0	0	0	0.00011287	2.712e-07	0	0	0	0	0	0	0	0	0.00010315
09150_Organismal_Systems|09159_Environmental_adaptation	0.00090238	0.00034545	1.039e-06	6.4854e-06	6.1232e-07	0	0	4.0493e-06	2.9234e-05	0	0	4.0824e-06	4.3414e-06	0.000126574	6.4577e-07	2.3372e-05	0.00045076	2.9436e-06	0	4.753e-07	0	0	0	1.4961e-05
09150_Organismal_Systems|09159_Environmental_adaptation|Plant-pathogen_interaction	0.00090238	0.00034545	1.039e-06	6.4854e-06	6.1232e-07	0	0	4.0493e-06	1.1092e-05	0	0	2.4519e-06	4.3414e-06	1.3704e-05	3.7457e-07	2.3372e-05	0.00045076	2.9436e-06	0	4.753e-07	0	0	0	0
09150_Organismal_Systems|09159_Environmental_adaptation|Thermogenesis	0	0	0	0	0	0	0	0	1.8142e-05	0	0	1.6305e-06	0	0.00011287	2.712e-07	0	0	0	0	0	0	0	0	1.4961e-05
09160_Human_Diseases	0.000466528	0.00438999	0.000680728	0.0031922	0.000129336	0.010557	0.000468915	0.011817	0.00722919	0.00219969	0.0107749	0.00095992	0.000388718	0.00488127	0.00029336	0.00200971	0.00253217	0.00140649	0.0048198	0.000519955	0.000283807	4.8794e-05	2.7101e-05	0.000569129
09160_Human_Diseases|09161_Cancer:_overview	0	0.000294352	4.54418e-06	0.00312524	1.61778e-06	5.4786e-06	2.8049e-06	0	0	0	1.4916e-07	7.39304e-05	8.7762e-05	0.00016335	3.664e-06	0.000576811	0.00019837	6.03053e-05	0.0046876	7.36346e-05	1.1728e-06	4.8794e-05	1.33231e-06	3.48945e-05
09160_Human_Diseases|09161_Cancer:_overview|Central_carbon_metabolism_in_cancer	0	1.6196e-05	0	0	5.0955e-07	0	0	0	0	0	0	3.5579e-06	0	0	0	1.2484e-05	0	2.7787e-05	2.3908e-05	4.9834e-05	0	0	1.1803e-06	1.5585e-06
09160_Human_Diseases|09161_Cancer:_overview|Chemical_carcinogenesis_-_DNA_adducts	0	0	0	0	0	0	0	0	0	0	0	1.6257e-05	0	0	0	0.00013861	0	0	0	0	0	0	0	2.139e-06
09160_Human_Diseases|09161_Cancer:_overview|Chemical_carcinogenesis_-_reactive_oxygen_species	0	0.00015308	9.5238e-07	0.001562	3.3676e-07	5.4786e-06	0	0	0	0	0	1.6256e-05	0	0	0	0.00013861	1.2935e-05	0	0	2.7553e-06	0	0	0	2.139e-06
09160_Human_Diseases|09161_Cancer:_overview|Chemical_carcinogenesis_-_receptor_activation	0	0	0	0	0	0	0	0	0	0	0	1.6257e-05	0	0	0	0.00013861	0	0	0	0	0	0	0	2.139e-06
09160_Human_Diseases|09161_Cancer:_overview|MicroRNAs_in_cancer	0	0	0	1.2405e-06	0	0	0	0	0	0	0	2.1333e-06	8.7762e-05	0.00016335	0	3.2284e-06	0.0001725	4.7313e-06	0.0046529	4.9427e-07	1.1728e-06	4.8794e-05	0	0
09160_Human_Diseases|09161_Cancer:_overview|Pathways_in_cancer	0	0.00010888	1.0883e-06	0.001562	0	0	0	0	0	0	0	1.6257e-05	0	0	0	0.00014303	1.2935e-05	0	0	0	0	0	0	2.139e-06
09160_Human_Diseases|09161_Cancer:_overview|Proteoglycans_in_cancer	0	0	2.5035e-06	0	2.6192e-07	0	2.8049e-06	0	0	0	1.4916e-07	1.6873e-07	0	0	3.664e-06	1.7427e-06	0	0	0	0	0	0	1.5201e-07	2.478e-05
09160_Human_Diseases|09161_Cancer:_overview|Viral_carcinogenesis	0	1.6196e-05	0	0	5.0955e-07	0	0	0	0	0	0	3.0435e-06	0	0	0	4.9607e-07	0	2.7787e-05	1.0788e-05	2.0551e-05	0	0	0	0
09160_Human_Diseases|09162_Cancer:_specific_types	0	0.00010888	1.0883e-06	0	0	0	0	0	0	0	0	1.6257e-05	0	0	0	0.000143028	1.2935e-05	0	0	0	0	0	0	2.139e-06
09160_Human_Diseases|09162_Cancer:_specific_types|Hepatocellular_carcinoma	0	0	0	0	0	0	0	0	0	0	0	1.6257e-05	0	0	0	0.00013861	1.2935e-05	0	0	0	0	0	0	2.139e-06
09160_Human_Diseases|09162_Cancer:_specific_types|Renal_cell_carcinoma	0	0.00010888	1.0883e-06	0	0	0	0	0	0	0	0	0	0	0	0	4.4181e-06	0	0	0	0	0	0	0	0
09160_Human_Diseases|09163_Immune_disease	0	0	0	0	0	0	0	4.0006e-07	0	0	0	5.1312e-06	1.5018e-06	0	0	2.5631e-06	0	0	0	0	0	0	0	1.0811e-05
09160_Human_Diseases|09163_Immune_disease|Primary_immunodeficiency	0	0	0	0	0	0	0	4.0006e-07	0	0	0	5.1312e-06	1.5018e-06	0	0	2.5631e-06	0	0	0	0	0	0	0	1.0811e-05
09160_Human_Diseases|09164_Neurodegenerative_disease	0	0.00015308	9.5238e-07	1.87802e-06	3.3676e-07	1.07619e-05	0	0	0	0	2.523e-06	1.91549e-05	3.4701e-06	0	2.33652e-05	3.97766e-05	0.00013846	2.9508e-06	0	1.22695e-05	0	0	0	3.05541e-05
09160_Human_Diseases|09164_Neurodegenerative_disease|Alzheimer_disease	0	0	0	1.1729e-06	0	0	0	0	0	0	0	3.611e-06	0	0	0	2.2472e-05	0.00013846	0	0	2.0338e-06	0	0	0	2.6279e-05
09160_Human_Diseases|09164_Neurodegenerative_disease|Amyotrophic_lateral_sclerosis	0	0	0	2.3504e-07	0	5.2833e-06	0	0	0	0	0	5.1813e-06	0	0	4.5689e-06	5.1309e-06	0	0	0	1.6891e-06	0	0	0	9.5666e-07
09160_Human_Diseases|09164_Neurodegenerative_disease|Huntington_disease	0	0.00015308	9.5238e-07	2.3504e-07	3.3676e-07	1.9533e-07	0	0	0	0	0	5.1813e-06	0	0	4.5689e-06	5.1309e-06	0	0	0	1.0662e-06	0	0	0	9.5666e-07
09160_Human_Diseases|09164_Neurodegenerative_disease|Parkinson_disease	0	0	0	0	0	0	0	0	0	0	2.523e-06	0	3.4701e-06	0	9.6585e-06	1.9119e-06	0	2.9508e-06	0	5.7913e-06	0	0	0	1.4051e-06
09160_Human_Diseases|09164_Neurodegenerative_disease|Pathways_of_neurodegeneration_-_multiple_diseases	0	0	0	2.3504e-07	0	5.2833e-06	0	0	0	0	0	5.1813e-06	0	0	4.5689e-06	5.1309e-06	0	0	0	1.6891e-06	0	0	0	9.5666e-07
09160_Human_Diseases|09166_Cardiovascular_disease	0	0.00017516	9.5238e-07	1.1729e-06	5.9872e-06	1.9533e-07	0	0	0	2.4829e-05	2.523e-06	1.9867e-05	3.4701e-06	1.2497e-05	1.07008e-05	0.000205068	0.000151395	0.000286503	0	8.8913e-06	0	0	0	2.98231e-05
09160_Human_Diseases|09166_Cardiovascular_disease|Diabetic_cardiomyopathy	0	0	0	1.1729e-06	0	0	0	0	0	0	0	3.611e-06	0	0	0	5.3198e-05	0.00013846	0.00025109	0	2.0338e-06	0	0	0	2.6279e-05
09160_Human_Diseases|09166_Cardiovascular_disease|Fluid_shear_stress_and_atherosclerosis	0	0	0	0	0	0	0	0	0	0	2.523e-06	1.6256e-05	3.4701e-06	0	9.6585e-06	0.00015187	1.2935e-05	2.9508e-06	0	5.7913e-06	0	0	0	3.5441e-06
09160_Human_Diseases|09166_Cardiovascular_disease|Lipid_and_atherosclerosis	0	0.00017516	9.5238e-07	0	5.9872e-06	1.9533e-07	0	0	0	2.4829e-05	0	0	0	1.2497e-05	1.0423e-06	0	0	3.2462e-05	0	1.0662e-06	0	0	0	0
09160_Human_Diseases|09167_Endocrine_and_metabolic_disease	0	0.000147161	2.6146e-06	2.5558e-05	1.8497e-05	0	0	0	0	2.4829e-05	0	3.0435e-06	0	1.2497e-05	4.3994e-06	0.000102472	0	0.000311339	1.0788e-05	2.0551e-05	0	0	0	0
09160_Human_Diseases|09167_Endocrine_and_metabolic_disease|Cushing_syndrome	0	0.00010888	1.0883e-06	0	0	0	0	0	0	0	0	0	0	0	0	4.4181e-06	0	0	0	0	0	0	0	0
09160_Human_Diseases|09167_Endocrine_and_metabolic_disease|Insulin_resistance	0	0	1.5263e-06	2.5558e-05	1.2337e-05	0	0	0	0	0	0	0	0	0	3.3571e-06	9.7558e-05	0	0.00025109	0	0	0	0	0	0
09160_Human_Diseases|09167_Endocrine_and_metabolic_disease|Type_II_diabetes_mellitus	0	1.6196e-05	0	0	5.0955e-07	0	0	0	0	0	0	3.0435e-06	0	0	0	4.9607e-07	0	2.7787e-05	1.0788e-05	2.0551e-05	0	0	0	0
09160_Human_Diseases|09167_Endocrine_and_metabolic_disease|Type_I_diabetes_mellitus	0	2.2085e-05	0	0	5.6505e-06	0	0	0	0	2.4829e-05	0	0	0	1.2497e-05	1.0423e-06	0	0	3.2462e-05	0	0	0	0	0	0
09160_Human_Diseases|09171_Infectious_disease:_bacterial	0	4.417e-05	0	5.3655e-06	1.1301e-05	0	0	1.21479e-05	0	4.9658e-05	2.523e-06	4.12638e-05	1.64943e-05	0.00014436	2.79784e-05	0.000222472	0.00065775	0.000188647	3.581e-05	0.000177941	0.00026704	0	9.0668e-07	0.000189114
09160_Human_Diseases|09171_Infectious_disease:_bacterial|Epithelial_cell_signaling_in_Helicobacter_pylori_infection	0	0	0	1.7435e-06	0	0	0	0	0	0	0	2.7078e-06	0	2.8326e-05	1.1075e-06	2.5809e-05	0	0	0	5.374e-06	0.00026704	0	9.0668e-07	4.186e-06
09160_Human_Diseases|09171_Infectious_disease:_bacterial|Legionellosis	0	2.2085e-05	0	0	5.6505e-06	0	0	4.0493e-06	0	2.4829e-05	0	0	4.3414e-06	1.2497e-05	7.4594e-06	1.6095e-06	0	0.00014356	0	0	0	0	0	1.4087e-05
09160_Human_Diseases|09171_Infectious_disease:_bacterial|Pathogenic_Escherichia_coli_infection	0	0	0	1.1729e-06	0	0	0	0	0	0	0	3.611e-06	0	0	0	2.2472e-05	0.00013846	0	0	2.0338e-06	0	0	0	2.6279e-05
09160_Human_Diseases|09171_Infectious_disease:_bacterial|Pertussis	0	0	0	0	0	0	0	0	0	0	0	2.0716e-05	0	0	0	9.265e-05	0	0	0	0	0	0	0	7.3173e-05
09160_Human_Diseases|09171_Infectious_disease:_bacterial|Salmonella_infection	0	0	0	1.1729e-06	0	0	0	4.0493e-06	0	0	2.523e-06	3.611e-06	7.8115e-06	0	9.6585e-06	2.4383e-05	0.00013846	2.9508e-06	0	7.8251e-06	0	0	0	2.7684e-05
09160_Human_Diseases|09171_Infectious_disease:_bacterial|Shigellosis	0	0	0	0	0	0	0	4.0493e-06	0	0	0	1.0618e-05	4.3414e-06	0	0	5.5549e-05	0	0	0	0	0	0	0	4.3705e-05
09160_Human_Diseases|09171_Infectious_disease:_bacterial|Staphylococcus_aureus_infection	0	0	0	0	0	0	0	0	0	0	0	0	0	8.6441e-05	8.7107e-06	0	6.837e-05	9.6747e-06	3.581e-05	0.00015484	0	0	0	0
09160_Human_Diseases|09171_Infectious_disease:_bacterial|Tuberculosis	0	2.2085e-05	0	1.2762e-06	5.6505e-06	0	0	0	0	2.4829e-05	0	0	0	1.7096e-05	1.0423e-06	0	0.00031246	3.2462e-05	0	7.8677e-06	0	0	0	0
09160_Human_Diseases|09172_Infectious_disease:_viral	0	1.6196e-05	0	0	5.0955e-07	0	0	0	0	0	0	3.0435e-06	0	0	0	4.9607e-07	0	2.7787e-05	1.0788e-05	2.0551e-05	0	0	0	0
09160_Human_Diseases|09172_Infectious_disease:_viral|Human_papillomavirus_infection	0	1.6196e-05	0	0	5.0955e-07	0	0	0	0	0	0	3.0435e-06	0	0	0	4.9607e-07	0	2.7787e-05	1.0788e-05	2.0551e-05	0	0	0	0
09160_Human_Diseases|09175_Drug_resistance:_antimicrobial	0.00045757	0.003415	0.000657644	3.08435e-05	9.0614e-05	0.01054	0.00046611	0.011804	0.00703876	0.0021002	0.010767	0.000760045	0.00027602	0.0045046	0.000196126	0.00057126	0.00023386	0.000424821	7.4822e-05	0.000191171	1.4443e-05	0	2.4862e-05	0.00025994
09160_Human_Diseases|09175_Drug_resistance:_antimicrobial|Cationic_antimicrobial_peptide_(CAMP)_resistance	0.00045757	0.003415	0.00065553	2.5892e-05	9.0614e-05	0.01054	0.00046611	0.011804	0.0069451	0.0021002	0.010767	0.00074125	0.00025616	0.0044046	0.00015165	0.00044455	0.00010743	1.1465e-05	5.73e-05	0.00016012	1.4443e-05	0	2.4862e-05	0.00012927
09160_Human_Diseases|09175_Drug_resistance:_antimicrobial|Vancomycin_resistance	0	0	0	0	0	0	0	0	0	0	0	2.5503e-06	0	7.1335e-06	1.5922e-05	0	0	0.00036288	0	0	0	0	0	0
09160_Human_Diseases|09175_Drug_resistance:_antimicrobial|beta-Lactam_resistance	0	0	2.1135e-06	4.9515e-06	0	0	0	0	9.3664e-05	0	0	1.6245e-05	1.986e-05	9.2866e-05	2.8554e-05	0.00012671	0.00012643	5.0476e-05	1.7522e-05	3.1051e-05	0	0	0	0.00013067
09160_Human_Diseases|09176_Drug_resistance:_antineoplastic	8.9582e-06	3.5989e-05	1.2933e-05	2.1438e-06	4.724e-07	5.8739e-07	0	4.3374e-07	0.00019043	1.7459e-07	2.2509e-07	1.81837e-05	0	4.3963e-05	2.7126e-05	0.000145762	0.0011394	0.00010414	0	1.4946e-05	1.1512e-06	0	0	1.18537e-05
09160_Human_Diseases|09176_Drug_resistance:_antineoplastic|Antifolate_resistance	8.9582e-06	3.5989e-05	1.2933e-05	2.1438e-06	4.724e-07	5.8739e-07	0	4.3374e-07	0.00019043	1.7459e-07	2.2509e-07	1.9267e-06	0	4.3963e-05	2.7126e-05	7.1521e-06	0.0011394	0.00010414	0	1.4946e-05	1.1512e-06	0	0	9.7147e-06
09160_Human_Diseases|09176_Drug_resistance:_antineoplastic|Platinum_drug_resistance	0	0	0	0	0	0	0	0	0	0	0	1.6257e-05	0	0	0	0.00013861	0	0	0	0	0	0	0	2.139e-06
09180_Brite_Hierarchies	0.011574	0.0651208	0.0157985	0.0233868	0.0244142	0.0633347	0.01321	0.0562781	0.0676601	0.0127976	0.0504705	0.0759532	0.0591294	0.0809081	0.0965625	0.0455243	0.0484732	0.076193	0.038423	0.0382188	0.0219661	0.0817374	0.115566	0.0787613
09180_Brite_Hierarchies|09181_Protein_families:_metabolism	0.00120187	0.0103352	0.000934839	0.000126123	0.000972139	0.0106067	0.000826928	0.0119711	0.00998124	0.00211863	0.0108573	0.00114558	0.0117809	0.0261211	0.0243478	0.00217572	0.00498254	0.00322663	0.00166968	0.000639436	0.00108241	0.00013868	0.00633001	0.00409885
09180_Brite_Hierarchies|09181_Protein_families:_metabolism|Amino_acid_related_enzymes	0	0.00026881	0	1.7903e-06	0.00046353	0	0	4.1604e-05	0.0020818	0	4.811e-05	9.9802e-05	0.00019662	8.7571e-05	2.8833e-05	0.00040411	0.0027151	0.00035827	4.5145e-05	8.0927e-05	1.383e-05	0.00013868	3.6555e-07	5.716e-05
09180_Brite_Hierarchies|09181_Protein_families:_metabolism|Glycosyltransferases	0	0	0	0	0	0	0	0	0	0	0	5.1788e-06	0	0	3.2405e-05	0.00019612	0.00012643	0.0001667	1.7929e-05	3.078e-05	0	0	0	2.0808e-05
09180_Brite_Hierarchies|09181_Protein_families:_metabolism|Lipid_biosynthesis_proteins	0	5.5351e-05	5.944e-07	4.467e-06	0.00018415	0	0	4.0244e-06	0.00013195	0	0	1.9707e-05	2.3236e-05	0.00017016	1.3785e-05	0.00010815	0	6.3013e-06	0	0	0.00011397	0	0	4.5535e-05
09180_Brite_Hierarchies|09181_Protein_families:_metabolism|Lipopolysaccharide_biosynthesis_proteins	8.0265e-05	0.00072805	1.7535e-05	6.0701e-06	1.4191e-05	4.4548e-06	4.0568e-05	1.2027e-06	1.9291e-06	1.5846e-06	1.6504e-06	6.6248e-05	0.0087352	3.3637e-06	2.0667e-06	0.00030714	0	0.0003809	0	0	0	0	1.7772e-06	7.3282e-05
09180_Brite_Hierarchies|09181_Protein_families:_metabolism|Peptidases_and_inhibitors	0.00051683	0.0044476	0.00023631	6.7188e-05	0.00021104	5.623e-05	0.00025813	5.8835e-05	1.9926e-05	1.4442e-05	1.3368e-05	0.00021725	0.0014157	0.011041	0.023986	0.00067196	0.0015734	0.00093671	0.0014503	0.00026194	0.00059656	0	0.0062989	0.0036577
09180_Brite_Hierarchies|09181_Protein_families:_metabolism|Peptidoglycan_biosynthesis_and_degradation_proteins	0.00060477	0.0047541	0.0006804	4.6168e-05	9.9228e-05	0.010546	0.00052823	0.011844	0.0075617	0.0021026	0.010772	0.00066943	0.0013216	0.014766	0.00019436	0.0003669	0.00051667	0.00045649	0.00011577	0.00015727	1.4443e-05	0	2.7785e-05	0.00014002
09180_Brite_Hierarchies|09181_Protein_families:_metabolism|Photosynthesis_proteins	0	0	0	0	0	0	0	0	3.2414e-05	0	0	0	0	0	0	0	0	4.2045e-05	0	0	0	0	0	0
09180_Brite_Hierarchies|09181_Protein_families:_metabolism|Prenyltransferases	0	8.1272e-05	0	0	0	0	0	2.146e-05	0	0	2.2164e-05	0	0	7.3498e-06	0	1.3586e-05	2.5164e-06	0.00030257	2.4377e-06	2.9978e-06	4.4784e-06	0	0	0
09180_Brite_Hierarchies|09181_Protein_families:_metabolism|Protein_kinases	0	0	0	4.3912e-07	0	0	0	0	0.00015152	0	0	6.796e-05	8.8589e-05	4.5629e-05	7.6876e-05	0.00010775	4.097e-05	0.00038293	2.4977e-05	7.6239e-05	0.00033913	0	0	0.00010434
09180_Brite_Hierarchies|09181_Protein_families:_metabolism|Protein_phosphatases_and_associated_proteins	0	0	0	0	0	0	0	0	0	0	0	0	0	0	1.3471e-05	0	7.4502e-06	0.00019371	1.312e-05	2.9282e-05	0	0	1.1803e-06	0
09180_Brite_Hierarchies|09182_Protein_families:_genetic_information_processing	0.00801474	0.0467348	0.00916117	0.0149362	0.0143384	0.0484881	0.0117342	0.044143	0.0470573	0.00991354	0.034019	0.0508917	0.0340108	0.0498695	0.068626	0.0312891	0.0226186	0.0665055	0.0276687	0.0314703	0.011277	0.0812884	0.0895485	0.0626612
09180_Brite_Hierarchies|09182_Protein_families:_genetic_information_processing|Chaperones_and_folding_catalysts	4.2125e-06	9.1494e-05	3.996e-06	3.8779e-05	6.5787e-06	9.1551e-07	3.8579e-06	0	0.00067472	2.4829e-05	2.523e-06	5.5295e-05	1.397e-05	3.8903e-05	6.8558e-05	0.00030769	0.00025989	0.00021506	0	3.2664e-05	0	0.039775	0	0.00017832
09180_Brite_Hierarchies|09182_Protein_families:_genetic_information_processing|Chromosome_and_associated_proteins	0.00069808	0.0053237	0.00070177	0.00011224	0.00010565	0.010551	0.00064273	0.011809	0.0077463	0.0021112	0.014505	0.019873	0.00046191	0.0044924	0.0024887	0.00074325	0.00068435	0.00040873	0.0077485	0.00088492	3.9799e-05	0.00010551	7.0559e-05	0.00034269
09180_Brite_Hierarchies|09182_Protein_families:_genetic_information_processing|DNA_repair_and_recombination_proteins	0.0017142	0.014001	0.0052224	0.005774	0.0063735	0.010108	0.0031475	0.0071284	0.010084	0.0018798	0.0027642	0.0055954	0.012776	0.011952	0.028818	0.018134	0.0066501	0.024154	0.0074327	0.023305	0.0074814	0.0013027	0.051303	0.026956
09180_Brite_Hierarchies|09182_Protein_families:_genetic_information_processing|DNA_replication_proteins	0.0020759	0.015142	0.00201	0.0062339	0.0023488	0.019005	0.0051039	0.018101	0.015169	0.004104	0.011367	0.0099065	0.012632	0.012006	0.017812	0.0071933	0.00098363	0.019176	0.0048986	0.0028657	0.001403	8.0044e-05	0.018403	0.031776
09180_Brite_Hierarchies|09182_Protein_families:_genetic_information_processing|Membrane_trafficking	0	1.6196e-05	0	0.0015632	5.0955e-07	0	0	0	0	0	0	1.5969e-05	0	0	1.5283e-05	2.2968e-05	0.00013846	0.00014777	7.249e-05	0.00013703	0	0	0	4.5871e-05
09180_Brite_Hierarchies|09182_Protein_families:_genetic_information_processing|Messenger_RNA_biogenesis	0.00011555	0.00030938	2.5035e-06	1.4851e-05	0.00014743	0	3.9829e-06	0	0.0020105	2.4829e-05	1.4916e-07	1.4776e-05	0	3.5277e-05	3.427e-05	0.0001401	0.0002863	4.1175e-05	3.5866e-05	9.2667e-05	8.7907e-06	0	1.9671e-06	8.6622e-05
09180_Brite_Hierarchies|09182_Protein_families:_genetic_information_processing|Mitochondrial_biogenesis	0.0017022	0.006556	0.0011169	7.3923e-05	0.0013597	0.0087839	0.0026385	0.0070541	0.007828	0.0017641	0.0027584	0.00057241	0.0012293	0.011622	0.017502	8.3689e-05	0.0018639	0.018788	0.00018193	8.4084e-05	9.4768e-05	0.039775	0.018336	9.637e-05
09180_Brite_Hierarchies|09182_Protein_families:_genetic_information_processing|Ribosome_biogenesis	0.00029445	0.00082435	7.6492e-06	0.00023739	0.0018988	2.0919e-05	1.0392e-05	4.7377e-06	0.0018674	1.1682e-07	1.4916e-07	7.1503e-05	7.2544e-05	0.00013674	0.00017611	0.00077403	0.0040381	0.0010381	8.402e-05	0.00013743	0.00014452	0	2.5698e-07	0.00016646
09180_Brite_Hierarchies|09182_Protein_families:_genetic_information_processing|Ribosome	5.612e-05	0.00083501	1.4591e-05	2.6814e-05	0.0012487	0	7.0557e-06	0	0.0003161	0	0	1.7537e-05	8.724e-05	6.0869e-05	5.7381e-05	0.0013002	0.00090494	0.00027959	4.976e-05	0.00034399	0	0	0	1.665e-05
09180_Brite_Hierarchies|09182_Protein_families:_genetic_information_processing|Transcription_factors	0.00030542	0.0020956	7.7292e-05	0.00062835	0.00047677	1.2373e-05	0.0001713	3.5042e-05	0.00032318	4.6602e-06	0.002568	0.014602	0.0064757	0.0092162	0.0015708	0.0014275	0.0031347	0.0010103	0.0070375	0.0033179	0.0020505	0.00011146	0.0014329	0.0026002
09180_Brite_Hierarchies|09182_Protein_families:_genetic_information_processing|Transcription_machinery	0	0.00014305	1.1775e-06	7.1868e-06	7.9068e-06	6.9018e-07	0	0	0.00013923	0	0	1.3904e-05	3.3315e-05	3.0371e-05	2.5166e-06	0.00026421	5.0662e-06	0.00023945	6.1286e-05	0.00011123	0	0	0	0.00010848
09180_Brite_Hierarchies|09182_Protein_families:_genetic_information_processing|Transfer_RNA_biogenesis	0.00013254	0.0008678	9.8436e-07	0.00021144	0.00036177	5.3189e-06	0	1.0763e-05	0.00068875	0	5.3535e-05	0.00012305	0.00021825	0.00023941	8.0053e-05	0.0007238	0.0035512	0.0009703	5.6547e-05	0.00013652	5.4213e-05	0.00013868	8.2793e-07	0.00028035
09180_Brite_Hierarchies|09182_Protein_families:_genetic_information_processing|Translation_factors	0.00091607	0.00052924	1.9055e-06	1.4101e-05	2.3323e-06	0	4.9642e-06	0	0.00021016	0	0	3.0372e-05	1.0605e-05	3.9379e-05	3.7457e-07	0.00017434	0.00011792	3.7047e-05	9.536e-06	2.1158e-05	0	0	0	7.2045e-06
09180_Brite_Hierarchies|09183_Protein_families:_signaling_and_cellular_processes	0.00235742	0.00805076	0.00570247	0.00832448	0.00910359	0.00423988	0.000648849	0.00016398	0.0106216	0.000765416	0.00559426	0.0239159	0.0133376	0.00491744	0.0035887	0.0120595	0.0208721	0.00646086	0.00908463	0.00610908	0.00960671	0.00031034	0.0196873	0.0120013
09180_Brite_Hierarchies|09183_Protein_families:_signaling_and_cellular_processes|Antimicrobial_resistance_genes	0	0	4.123e-06	2.0961e-05	9.4143e-05	6.6153e-07	8.1358e-06	0	0.00015734	2.0932e-06	0	5.3702e-05	0.000139	0.00020962	6.7616e-05	0.00022504	0.00018651	0.00031056	0.00010299	0.00026533	0	6.6203e-05	0	0.00018767
09180_Brite_Hierarchies|09183_Protein_families:_signaling_and_cellular_processes|Bacterial_motility_proteins	4.2125e-06	0.00030859	1.6069e-06	0	0	0	0	4.0493e-06	0	0	9.9281e-06	5.5167e-05	8.9479e-05	5.4268e-05	2.1244e-06	0.00014229	0	0.00010698	3.4498e-07	3.3039e-06	9.9911e-05	0	0	9.6992e-05
09180_Brite_Hierarchies|09183_Protein_families:_signaling_and_cellular_processes|Bacterial_toxins	0	0	0	0	1.1048e-05	0	0	0	0	0	0	0	0	0	2.2226e-05	1.0595e-05	9.7063e-05	2.3546e-05	0	4.5706e-06	3.3986e-05	0	5.9224e-07	0
09180_Brite_Hierarchies|09183_Protein_families:_signaling_and_cellular_processes|Cytoskeleton_proteins	0.00021553	0.0017152	4.464e-05	4.0287e-05	1.2922e-05	1.0675e-05	0.00017027	5.6062e-06	0.00019922	4.2231e-06	0.0037369	0.01918	5.9607e-06	5.552e-05	0.0022349	2.7986e-05	3.6784e-05	1.4336e-05	0.0030544	0.00078928	1.5914e-06	5.6715e-05	4.4454e-05	5.6398e-05
09180_Brite_Hierarchies|09183_Protein_families:_signaling_and_cellular_processes|Exosome	0.00092008	0.00063521	2.1279e-06	7.8876e-06	7.199e-06	0	0	0	2.9234e-05	2.4829e-05	1.8317e-05	5.4949e-05	2.9673e-05	0.00011628	3.6573e-05	0.0002303	0.0032117	0.00016263	5.925e-05	0.00014899	1.1825e-05	0	2.7379e-06	0.0001066
09180_Brite_Hierarchies|09183_Protein_families:_signaling_and_cellular_processes|Glycosylphosphatidylinositol_(GPI)-anchored_proteins	0	0	0	0	0	0	0	0	0	0	0	7.9528e-06	0	0	0	5.1678e-05	0	0	0	0	0	0	0	4.8539e-06
09180_Brite_Hierarchies|09183_Protein_families:_signaling_and_cellular_processes|Prokaryotic_defense_system	0.00061124	0.004346	0.005637	0.0040667	0.007043	0.0041267	0.00045444	8.6206e-05	0.0068926	0.00071693	0.0015091	0.0022939	0.011686	0.00093999	0.0002223	0.0055286	0.00041808	0.00045601	0.0047002	0.0019946	0.0014424	8.1902e-05	0.019626	0.0082097
09180_Brite_Hierarchies|09183_Protein_families:_signaling_and_cellular_processes|Secretion_system	8.4758e-05	0.00064228	9.6758e-06	0.00036862	0.0012733	3.4674e-06	8.006e-06	0	9.371e-05	3.4728e-06	0	0.00027642	0.00010762	4.8552e-05	3.0328e-05	0.0004509	0.0027139	0.0012006	8.4983e-06	3.6313e-06	0	0	2.6572e-07	0.00026699
09180_Brite_Hierarchies|09183_Protein_families:_signaling_and_cellular_processes|Transporters	0.0005216	0.00040348	3.2981e-06	0.003805	0.00065429	9.8375e-05	7.9975e-06	6.4069e-05	0.0024134	7.2323e-06	0.0002994	0.0015776	0.00092997	0.002727	0.00064598	0.0047749	0.013629	0.0029602	0.00096993	0.0023862	0.00671	0.00010552	1.3203e-05	0.0025873
09180_Brite_Hierarchies|09183_Protein_families:_signaling_and_cellular_processes|Two-component_system	0	0	0	1.5021e-05	7.691e-06	0	0	4.0493e-06	0.00083605	6.6354e-06	2.0613e-05	0.00041624	0.00034988	0.00076621	0.00032665	0.00061725	0.00057906	0.001226	0.00018902	0.00051317	0.001307	0	0	0.00048476
09190_Not_Included_in_Pathway_or_Brite	0.00909246	0.0478913	0.0432219	0.0638303	0.0439413	0.0210613	0.0131817	0.0168006	0.0318125	0.00523255	0.0293422	0.048854	0.0552893	0.029886	0.0162518	0.110039	0.055211	0.0107466	0.0223702	0.0161721	0.0443769	0.00230106	0.0390461	0.0754712
09190_Not_Included_in_Pathway_or_Brite|09191_Unclassified:_metabolism	0.0022359	0.0117354	0.000284969	0.0190243	0.00320521	6.26261e-05	0.00067505	6.9743e-05	0.0010957	2.4932e-05	0.00067716	0.00407098	0.0335233	0.00151191	0.000316073	0.0426098	0.00880612	0.001479	0.000353578	0.00359034	0.0073801	0.00046732	0.00628199	0.0247908
09190_Not_Included_in_Pathway_or_Brite|09191_Unclassified:_metabolism|Amino_acid_metabolism	0	0	1.2489e-06	0	0	0	0	0	0	0	0	8.4934e-06	0	0.00010854	0	7.8127e-05	0	0	0	1.915e-05	0	0	0	3.3523e-05
09190_Not_Included_in_Pathway_or_Brite|09191_Unclassified:_metabolism|Carbohydrate_metabolism	0	0	0	0	0	0	0	0	8.2241e-06	0	0	0	0	2.2724e-05	0	0	0.0029563	0	4.6681e-05	0.00011754	0	0	0	0.00018841
09190_Not_Included_in_Pathway_or_Brite|09191_Unclassified:_metabolism|Cofactor_metabolism	0	0.00010122	0	6.8251e-06	0	0	0	0	0	0	0	7.336e-07	0	0.00012214	0	2.977e-05	0	0	0	0	0	0	0	8.5811e-07
09190_Not_Included_in_Pathway_or_Brite|09191_Unclassified:_metabolism|Energy_metabolism	0	7.8185e-05	2.0103e-06	4.8355e-07	1.3568e-05	0	0	0	0.00030928	0	0	1.575e-05	0.00010929	8.9109e-05	2.6533e-05	2.0457e-05	1.8094e-06	2.057e-05	0	0.0014612	0	0.0001248	0.00015359	0.00033663
09190_Not_Included_in_Pathway_or_Brite|09191_Unclassified:_metabolism|Enzymes_with_EC_numbers	0.0022359	0.011556	0.00028171	0.019017	0.0028414	5.4255e-05	0.00067505	6.9743e-05	0.0007782	2.4932e-05	0.00067716	0.0039957	0.033414	0.0011694	0.00028954	0.042386	0.005468	0.0013724	0.00029857	0.0019496	0.0073801	0.00034252	0.0061284	0.024211
09190_Not_Included_in_Pathway_or_Brite|09191_Unclassified:_metabolism|Glycan_metabolism	0	0	0	0	0.00034292	8.3711e-06	0	0	0	0	0	4.7725e-05	0	0	0	8.4013e-05	5.1177e-05	0	0	8.2585e-07	0	0	0	0
09190_Not_Included_in_Pathway_or_Brite|09191_Unclassified:_metabolism|Nucleotide_metabolism	0	0	0	0	7.3211e-06	0	0	0	0	0	0	2.5748e-06	0	0	0	1.9533e-06	4.8949e-07	8.6027e-05	1.3339e-06	1.8026e-05	0	0	0	2.0401e-05
09190_Not_Included_in_Pathway_or_Brite|09191_Unclassified:_metabolism|Secondary_metabolism	0	0	0	0	0	0	0	0	0	0	0	0	0	0	0	9.4611e-06	0.00032834	0	6.9926e-06	2.4e-05	0	0	0	0
09190_Not_Included_in_Pathway_or_Brite|09192_Unclassified:_genetic_information_processing	0.0043155	0.0239867	0.0396923	0.0425791	0.038478	0.00907781	0.00836993	0.000465139	0.0212943	9.49544e-05	0.0117494	0.0310647	0.0125499	0.027564	0.0141808	0.0435422	0.0154763	0.002504	0.0190628	0.0078324	0.023625	0.00110886	0.0277603	0.0412651
09190_Not_Included_in_Pathway_or_Brite|09192_Unclassified:_genetic_information_processing|Protein_processing	0	0.00014965	1.5877e-05	1.2325e-05	6.7051e-07	0	0	0	0.00026141	0	1.412e-06	5.0111e-05	1.8883e-05	1.3041e-05	1.4145e-05	0.00020102	0	0	3.391e-05	5.9596e-05	6.9655e-06	0	2.721e-07	0.00011269
09190_Not_Included_in_Pathway_or_Brite|09192_Unclassified:_genetic_information_processing|Replication_and_repair	0.0042476	0.02339	0.039661	0.042293	0.038469	0.009074	0.0083323	0.00042045	0.021031	9.3862e-05	0.011682	0.030994	0.011828	0.014108	0.01414	0.04308	0.014124	0.0021773	0.018895	0.007155	0.012548	0.00098053	0.017264	0.040912
09190_Not_Included_in_Pathway_or_Brite|09192_Unclassified:_genetic_information_processing|Transcription	6.7904e-05	0.00044701	1.5438e-05	0.00027381	8.3685e-06	3.8132e-06	3.7626e-05	4.4689e-05	1.8511e-06	1.0924e-06	6.5954e-05	2.0615e-05	0.000703	0.013443	2.6646e-05	0.00026114	0.0013523	0.0003267	0.00013388	0.0006178	0.01107	0.00012833	0.010496	0.0002404
09190_Not_Included_in_Pathway_or_Brite|09193_Unclassified:_signaling_and_cellular_processes	0.00040684	0.00227029	0.00115135	0.00015394	0.00209468	2.13492e-05	0.000139087	0.000193412	0.000580582	2.60882e-05	0.00250444	0.0111328	0.000151654	0.00041144	0.00113208	0.000629397	0.0274292	0.000378984	0.00190563	0.0042228	0.0122189	0.00054963	0.00492633	0.000498428
09190_Not_Included_in_Pathway_or_Brite|09193_Unclassified:_signaling_and_cellular_processes|Cell_growth	8.7023e-05	0.00061753	0.00082204	7.9163e-06	1.8054e-05	0	3.7356e-05	8.2511e-05	0	2.3273e-05	7.4601e-05	9.4278e-06	0	0.00012092	1.076e-05	3.096e-06	0.0001962	6.2942e-06	6.1035e-06	9.979e-05	0.0016771	0	0.0047975	6.0205e-05
09190_Not_Included_in_Pathway_or_Brite|09193_Unclassified:_signaling_and_cellular_processes|Cell_motility	0.00014774	0	0	0	0	0	0	0	0	0	0	1.2258e-06	8.5993e-07	0	0	7.1646e-05	0	0	0	0	0	0	0	4.3139e-06
09190_Not_Included_in_Pathway_or_Brite|09193_Unclassified:_signaling_and_cellular_processes|Others	3.337e-05	0.00023784	0.00030021	5.9377e-05	0.0020527	1.4854e-05	8.7739e-06	3.6246e-06	0.00013531	5.054e-07	9.1454e-07	3.1969e-05	7.3619e-05	0.00010291	3.0347e-05	6.9728e-05	0.00010497	0.00018007	1.8613e-05	0.00051319	0.010066	0	9.7548e-05	0.00020475
09190_Not_Included_in_Pathway_or_Brite|09193_Unclassified:_signaling_and_cellular_processes|Signaling_proteins	5.0792e-06	0.00017412	2.911e-06	5.4798e-06	0	3.9601e-07	0	0	0.00026457	0	0	3.4982e-05	2.0662e-06	0	0	8.2053e-05	0	0	1.8032e-05	1.827e-05	0	0	0	1.9031e-05
09190_Not_Included_in_Pathway_or_Brite|09193_Unclassified:_signaling_and_cellular_processes|Structural_proteins	0.00012423	0.0010891	2.5425e-05	5.9367e-05	1.551e-05	5.8215e-06	9.2957e-05	9.9816e-05	2.9717e-06	2.3098e-06	0.0024044	0.010935	1.421e-05	2.343e-05	0.00097917	0.00024623	0.027128	3.414e-05	0.0018587	0.0035751	0.00046766	0.00054963	2.8892e-05	0.00018209
09190_Not_Included_in_Pathway_or_Brite|09193_Unclassified:_signaling_and_cellular_processes|Transport	9.3974e-06	4.1691e-05	7.6318e-07	1.0804e-05	4.2462e-07	2.7766e-07	0	7.46e-06	0	0	2.452e-05	0.00012015	6.0899e-05	0.00016418	5.4141e-05	0.00012116	0	2.027e-05	0	0	8.116e-06	0	2.3868e-06	2.8038e-05
09190_Not_Included_in_Pathway_or_Brite|09193_Unclassified:_signaling_and_cellular_processes|Unclassified_viral_proteins	0	0.00011001	0	1.0996e-05	7.9916e-06	0	0	0	0.00017773	0	0	0	0	0	5.7658e-05	3.5484e-05	0	0.00013821	4.1799e-06	1.6454e-05	0	0	0	0
09190_Not_Included_in_Pathway_or_Brite|09194_Poorly_characterized	0.00213422	0.00989899	0.00209324	0.00207291	0.000163324	0.0118995	0.00399764	0.0160723	0.008842	0.00508658	0.0144112	0.00258554	0.00906451	0.000398557	0.000622891	0.0232572	0.00349937	0.0063846	0.00104821	0.00052652	0.00115295	0.00017525	7.75274e-05	0.0089169
09190_Not_Included_in_Pathway_or_Brite|09194_Poorly_characterized|Function_unknown	0.0021189	0.0095042	0.0020895	0.002024	0.00016255	0.011899	0.0039907	0.016035	0.008842	0.0050863	0.014411	0.0025423	0.0088905	0.00034619	0.00060367	0.022637	0.0033259	0.0038397	0.0010012	0.00034948	0.00047353	0.00017525	6.9611e-05	0.0068657
09190_Not_Included_in_Pathway_or_Brite|09194_Poorly_characterized|General_function_prediction_only	1.5318e-05	0.00039479	3.7424e-06	4.8906e-05	7.7383e-07	5.2585e-07	6.9373e-06	3.7274e-05	0	2.7997e-07	2.242e-07	4.3236e-05	0.00017401	5.2367e-05	1.9221e-05	0.0006202	0.00017347	0.0025449	4.7009e-05	0.00017704	0.00067942	0	7.9164e-06	0.0020512
