# Supplementary material for: Temporal dynamics of gut microbiota and virome in preterm infants: insights from longitudinal metagenomic analysis
Source: Front Cell Infect Microbiol. 2026 Mar 9;16:1598786. doi: 10.3389/fcimb.2026.1598786 (PMC13006629; doi:10.3389/fcimb.2026.1598786)
Supplement: Supplementary file 1 [file DataSheet1.zip › Supplementary Tables S1–17/Supplement_Table_S17_Clinical_Data_of_preterm_infants.xls]

## Sheet: Sheet1
Sample	Gender	gestational_week	gestational_week_day	gestational_age	Weight_g	Mother_age	gestational diabetes mellitus	high_blood_pressure	intrahepatic cholestasis of pregnancy	Abnormal_thyroid_function	Other_comorbidities	Streptococcus_agalactiae_infection	anemic	Mycoplasma_infections	vulvovaginal_pseudomycosis	bacterial_vaginosis	First_Labor_and_Delivery_Exam_week	Green_score	mother_height_m	Pre-pregnancy_weight_Kg	Pre-pregnancy_BMI	pre-delivery_weight_Kg	pre-delivery_BMI	Pregnancy_weight_gain_Kg	Pregnancy_BMI_gain	Antenatal corticosteroid	Antenatal corticosteroid_frequency	Prenatal_magnesium_sulfate	Antibiotic_use_within_24_hours_prior_to_delivery	Duration of prenatal antibiotic use_days	Type_of_antibiotic_use-1	Type_of_antibiotic_use-2	antibiotic_combination	Mother_WBC	Mother_Neutrophil_ratio	Mother_Hgb	Mother_PLT	chorioamnionitis	chorioamnionitis_degree	assisted reproduction	multicellular_condition	Membrane_Breaking_Time	Number_of_pregnancies	Number_of_times_produced	Number_of_abortions	twins	delivery_way	head_circumference_at_birth	length_at_birth
HJY	Female	30	0	30	1210	30	0	0	0	0	1	0	1	0	0	0	10	68.85	1.6	61.3	23.9	66.3	25.9	5	0.167	1	6	1	0	1	1	0	0	20.21	83.6	108	276	0	1	1	1	0	1	2	0	2	1	26	38
MJX	Female	27	1	27.1429	700	36	0	1	0	0	1	0	0	0	0	0	8	60.9	1.55	65	27.1	74.5	31	9.5	0.352	1	4	1	0	23	1	0	0	18.3	74.4	119	220	0	0	0	0	0	4	3	1	0	1	23	30
HJN	Female	30	3	30.4286	790	36	0	1	0	0	1	0	1	0	0	0	10	64.3	1.6	58.5	22.9	67.5	26.4	9	0.3	1	4	1	0	1	1	0	0	8.66	68.4	106	227	0	0	1	1	0	1	1	0	2	1	24.5	34
LJY	Female	30	4	30.5714	1440	39	0	0	0	0	1	1	0	0	1	1	12	64.3	1.56	64.3	26.4	76.3	31.4	12	0.4	1	6	1	0	5	1	1	1	12.96	78	111	137	1	1	1	1	29	2	2	0	2	1	27	39
ZhKZ	Male	30	4	30.5714	1540	28	0	0	0	0	0	0	0	0	0	0	5	59.65	1.58	44	17.6	63.3	25.4	19.3	0.643	1	6	1	0	8	1	1	1	15.78	84.1	128	192	1	0.5	0	1	8	1	1	0	1	1	23.6	34
ZhKR	Male	30	4	30.5714	1420	28	0	0	0	0	0	0	0	0	0	0	5	59.65	1.58	44	17.6	63.3	25.4	19.3	0.643	1	6	1	0	8	1	1	1	15.78	84.1	128	192	1	0.5	0	1	8	1	1	0	1	1	23.5	34
LYY	Female	27	6	27.8571	950	33	0	0	0	0	1	0	1	0	0	0	6	57.1	1.55	53	22.1	65	27.1	12	0.444	0	0	0	0	1	1	0	0	23.12	79.2	103	456	1	1	1	0	0	5	3	2	0	1	26	34
ZhH	Male	30	2	30.2857	1320	34	0	1	0	0	0	0	0	0	0	0	8	62.3	1.56	54	22.2	62.5	25.7	8.5	0.283	1	6	1	0	21	1	0	0	9.15	73.9	116	182	0	0	0	0	0	2	2	0	0	1	27	39
LZh	Male	29	2	29.2857	1350	37	0	0	0	0	1	0	0	1	0	0	8	50.55	1.52	39	16.9	45	19.5	6	0.207	1	4	1	0	29	1	0	0	14.41	82.1	94	291	1	1	0	0	0	2	2	0	0	1	27	38
ZhZH	Male	24	5	24.7143	660	26	1	0	0	0	1	1	0	0	0	0	13	60.9	1.6	56	21.9	63	24.6	7	0.292	1	6	1	0	1	1	0	0	17.95	83.2	122	300	1	1	0	1	0	3	1	2	2	0	22.5	31
XZH	Female	27	2	27.2857	1080	33	0	0	0	0	0	0	0	0	0	0	9	61.3	1.59	59	23.3	53	21	-6	-0.222	1	6	1	0	1	1	0	0	15.95	83.4	138	228	1	0.5	1	1	0	2	1	1	2	1	26	36
PYL	Female	31	6	31.8571	1010	30	0	0	0	0	0	0	0	0	0	0	12	60.9	1.62	59	22.5	69	26.3	10	0.323	0	0	1	0	4	1	0	0	12.38	79.8	111	202	1	1	0	0	11	2	2	0	0	1	27.5	39
							1:yes																																1:definite							2:dichorionic diamniotic	1：cesarean
							0:no																																0.5:subclinical							1:monochorionic diamniotic	0：vaginal
																																							0:none							0:no
[truncated: 76 more columns]
