# Supplementary material for: Temporal dynamics of gut microbiota and virome in preterm infants: insights from longitudinal metagenomic analysis
Source: Front Cell Infect Microbiol. 2026 Mar 9;16:1598786. doi: 10.3389/fcimb.2026.1598786 (PMC13006629; doi:10.3389/fcimb.2026.1598786)
Supplement: Supplementary file 1 [file DataSheet1.zip › Supplementary Tables S1–17/Supplement_Table_S1_bacterial.cleandata_STAT.xls]

## Sheet: Supplement_Table_S1_bacterial.c
Sample_ID	Raw_Reads	Raw_Bases	Raw_Q20	Raw_Q30	Clean_Reads	Clean_Bases	Clean_Q20	Clean_Q30	CleanRatio	CleanData(GB)
LYY_14	84184482	12627672300	0.9581	0.8987	84142220	12572965785	0.9584	0.8991	0.9957	12.57
HJY_14	84217140	12632571000	0.955	0.9009	70909664	9407726597	0.9725	0.9222	0.7447	9.41
MJX_14	78063250	11709487500	0.9613	0.9052	77833310	11470708551	0.962	0.9065	0.9796	11.47
HJN_14	104422238	15663335700	0.9562	0.8917	104398342	15640078125	0.9563	0.8919	0.9985	15.64
LJY_14	98016490	14702473500	0.9583	0.8988	97975546	14648124981	0.9586	0.8991	0.9963	14.65
ZhKZ_14	90937462	13640619300	0.9575	0.8966	90899294	13617120145	0.9577	0.8967	0.9983	13.62
ZhKR_14	80502480	12075372000	0.9652	0.9078	80492414	12063469869	0.9653	0.9079	0.999	12.06
ZhH_14	111082910	16662436500	0.9637	0.9038	111064952	16601788309	0.9638	0.9041	0.9964	16.6
LZh_14	118022392	17703358800	0.9601	0.8991	118002000	17682211146	0.9602	0.8992	0.9988	17.68
ZhZH_14	94802246	14220336900	0.9569	0.8963	94764222	14179630505	0.9572	0.8967	0.9971	14.18
XZH_14	114440054	17166008100	0.965	0.9078	114429012	17144346724	0.965	0.9079	0.9987	17.14
PYL_14	114600576	17190086400	0.9594	0.8985	114576660	17163344987	0.9595	0.8987	0.9984	17.16
LYY_28	94245624	14136843600	0.9675	0.9119	94233970	14109412508	0.9676	0.9121	0.9981	14.11
HJY_28	107981682	16197252300	0.9658	0.9091	107954802	16136814753	0.9659	0.9094	0.9963	16.14
MJX_28	90807274	13621091100	0.9499	0.882	90754584	13589870210	0.9501	0.8823	0.9977	13.59
HJN_28	90481810	13572271500	0.9588	0.8978	90454674	13534016410	0.959	0.8981	0.9972	13.53
LJY_28	81575100	12236265000	0.9553	0.8912	81552614	12222227953	0.9553	0.8913	0.9989	12.22
ZhKZ_28	101490518	15223577700	0.9623	0.9058	101426258	15130717063	0.9627	0.9062	0.9939	15.13
ZhKR_28	88485804	13272870600	0.9646	0.907	88473528	13243592445	0.9647	0.9072	0.9978	13.24
ZhH_28	102122908	15318436200	0.9647	0.907	102112720	15286826562	0.9648	0.9072	0.9979	15.29
LZh_28	79806220	11970933000	0.9683	0.9129	79797350	11945745995	0.9684	0.9131	0.9979	11.95
ZhZH_28	95423430	14313514500	0.9566	0.8965	76719376	10409939509	0.9656	0.9092	0.7273	10.41
XZH_28	115320626	17298093900	0.9666	0.9107	115309400	17266992325	0.9666	0.9109	0.9982	17.27
PYL_28	101645344	15246801600	0.9602	0.9	101629438	15208698076	0.9603	0.9002	0.9975	15.21
