# Supplementary material for: Temporal dynamics of gut microbiota and virome in preterm infants: insights from longitudinal metagenomic analysis
Source: Front Cell Infect Microbiol. 2026 Mar 9;16:1598786. doi: 10.3389/fcimb.2026.1598786 (PMC13006629; doi:10.3389/fcimb.2026.1598786)
Supplement: Supplementary file 1 [file DataSheet1.zip › Supplementary Tables S1–17/Supplement_Table_S2_virus.cleandata_STAT.xls]

## Sheet: Supplement_Table_S2_virus.clean
Sample_ID	Raw_Reads	Raw_Bases	Raw_Q20	Raw_Q30	Clean_Reads	Clean_Bases	Clean_Q20	Clean_Q30	CleanRatio	CleanData(GB)
LYY_14	80772016	12115802400	0.9297	0.872	71124386	10069027154	0.9713	0.9236	0.8311	10.07
HJY_14	68412744	10261911600	0.8284	0.7403	46947992	5944282121	0.9392	0.87	0.5793	5.94
MJX_14	106067052	15910057800	0.9248	0.8657	92194228	12983333681	0.9714	0.9234	0.816	12.98
HJN_14	75255836	11288375400	0.9303	0.8738	66614538	9445274796	0.9726	0.9265	0.8367	9.45
LJY_14	81259324	12188898600	0.9555	0.9094	75468436	10865414043	0.9805	0.9408	0.8914	10.87
ZhKZ_14	57887642	8683146300	0.9789	0.9403	56878084	8323334338	0.9846	0.9475	0.9586	8.32
ZhKR_14	95075494	14261324100	0.8418	0.7566	68730876	8943712661	0.944	0.8769	0.6271	8.94
ZhH_14	68050936	10207640400	0.9784	0.9374	66955576	9801066694	0.9834	0.9437	0.9602	9.8
LZh_14	66930398	10039559700	0.9689	0.9243	64570824	9407847599	0.9807	0.9391	0.9371	9.41
ZhZH_14	82063144	12309471600	0.9376	0.8848	73296800	10424625381	0.9759	0.9323	0.8469	10.42
XZH_14	69207968	10381195200	0.98	0.9406	68266964	9996279245	0.9842	0.9459	0.9629	10
PYL_14	77224802	11583720300	0.9832	0.9463	76553748	11227408337	0.9856	0.9494	0.9692	11.23
LYY_28	76739724	11510958600	0.9704	0.9263	74367484	10859328109	0.9803	0.939	0.9434	10.86
HJY_28	72320238	10848035700	0.9616	0.9136	68608630	9933482753	0.9795	0.9361	0.9157	9.93
MJX_28	67305978	10095896700	0.974	0.9317	65664166	9595202117	0.9819	0.9418	0.9504	9.6
HJN_28	91464252	13719637800	0.982	0.9465	90370976	13253426824	0.9851	0.9508	0.966	13.25
LJY_28	86540604	12981090600	0.9705	0.9233	84354836	12278471811	0.9788	0.9339	0.9459	12.28
ZhKZ_28	80938010	12140701500	0.9711	0.9232	79047692	11558667412	0.9784	0.9325	0.9521	11.56
ZhKR_28	75848222	11377233300	0.97	0.9193	74304976	10874068550	0.9761	0.927	0.9558	10.87
ZhH_28	73171324	10975698600	0.9702	0.9177	71880554	10524354537	0.9753	0.9241	0.9589	10.52
LZh_28	83883820	12582573000	0.9666	0.9151	81401034	11853291878	0.9762	0.9272	0.942	11.85
ZhZH_28	83294766	12494214900	0.9235	0.8631	72534474	10191830653	0.9698	0.9203	0.8157	10.19
XZH_28	80713648	12107047200	0.9826	0.9488	79544582	11651627123	0.9864	0.954	0.9624	11.65
PYL_28	59574404	8936160600	0.98	0.9438	58574794	8571748870	0.985	0.9503	0.9592	8.57
