# Supplementary material for: Temporal dynamics of gut microbiota and virome in preterm infants: insights from longitudinal metagenomic analysis
Source: Front Cell Infect Microbiol. 2026 Mar 9;16:1598786. doi: 10.3389/fcimb.2026.1598786 (PMC13006629; doi:10.3389/fcimb.2026.1598786)
Supplement: Supplementary file 1 [file DataSheet1.zip › Supplementary Tables S1–17/Supplement_Table_S3_host_seq_removal_STAT.xls]

## Sheet: bacterial.host_seq_removal_STAT
Sample_ID	Raw_bases(bp)	Raw_reads	clean_bases(bp)	clean_reads	hostclean_bases(bp)	hostclean_reads
LYY_14	12627672300	84184482	12572965785	84142220	1323457215	8845482
HJY_14	12632571000	84217140	9407726597	70909664	9234091979	69530794
MJX_14	11709487500	78063250	11470708551	77833310	1225294517	8229352
HJN_14	15663335700	104422238	15640078125	104398342	15596176536	104104332
LJY_14	14702473500	98016490	14648124981	97975546	5992084778	40028596
ZhKZ_14	13640619300	90937462	13617120145	90899294	3084216282	20577020
ZhKR_14	12075372000	80502480	12063469869	80492414	11508423424	76785480
ZhH_14	16662436500	111082910	16601788309	111064952	16334029767	109244250
LZh_14	17703358800	118022392	17682211146	118002000	16743681953	111727586
ZhZH_14	14220336900	94802246	14179630505	94764222	554060385	3702412
XZH_14	17166008100	114440054	17144346724	114429012	16805993910	112168332
PYL_14	17190086400	114600576	17163344987	114576660	16945007755	113114468
LYY_28	14136843600	94245624	14109412508	94233970	14071936124	93980046
HJY_28	16197252300	107981682	16136814753	107954802	16072679661	107523814
MJX_28	13621091100	90807274	13589870210	90754584	11544273152	77042136
HJN_28	13572271500	90481810	13534016410	90454674	13394320978	89515968
LJY_28	12236265000	81575100	12222227953	81552614	11523147911	76877448
ZhKZ_28	15223577700	101490518	15130717063	101426258	5595161116	37385574
ZhKR_28	13272870600	88485804	13243592445	88473528	12918870002	86296934
ZhH_28	15318436200	102122908	15286826562	102112720	14925181655	99695368
LZh_28	11970933000	79806220	11945745995	79797350	10782420608	72016608
ZhZH_28	14313514500	95423430	10409939509	76719376	5908888887	42841204
XZH_28	17298093900	115320626	17266992325	115309400	17005871707	113564858
PYL_28	15246801600	101645344	15208698076	101629438	15072057184	100714504

## Sheet: virus.host_seq_removal_STAT
Sample_ID	Raw_bases(bp)	Raw_reads	clean_bases(bp)	clean_reads	hostclean_bases(bp)	hostclean_reads	host_bases(bp)	host_reads
LYY_14	12115802400	80772016	10069027154	71124386	9675946390	68351742	393080764	2772644
HJY_14	10261911600	68412744	5944282121	46947992	5885808922	46509238	58473199	438754
MJX_14	15910057800	106067052	12983333681	92194228	12808572930	90943340	174760751	1250888
HJN_14	11288375400	75255836	9445274796	66614538	9369765139	66049194	75509657	565344
LJY_14	12188898600	81259324	10865414043	75468436	10652904866	73998604	212509177	1469832
ZhKZ_14	8683146300	57887642	8323334338	56878084	8136456163	55592106	186878175	1285978
ZhKR_14	14261324100	95075494	8943712661	68730876	8490312980	65394418	453399681	3336458
ZhH_14	10207640400	68050936	9801066694	66955576	9796875356	66926430	4191338	29146
LZh_14	10039559700	66930398	9407847599	64570824	9391598894	64455056	16248705	115768
ZhZH_14	12309471600	82063144	10424625381	73296800	10230762097	71898684	193863284	1398116
XZH_14	10381195200	69207968	9996279245	68266964	9994081409	68251250	2197836	15714
PYL_14	11583720300	77224802	11227408337	76553748	11226306886	76545864	1101451	7884
LYY_28	11510958600	76739724	10859328109	74367484	10854982675	74335448	4345434	32036
HJY_28	10848035700	72320238	9933482753	68608630	9924123132	68540332	9359621	68298
MJX_28	10095896700	67305978	9595202117	65664166	9585684017	65596550	9518100	67616
HJN_28	13719637800	91464252	13253426824	90370976	13252060227	90361282	1366597	9694
LJY_28	12981090600	86540604	12278471811	84354836	11790158934	80988044	488312877	3366792
ZhKZ_28	12140701500	80938010	11558667412	79047692	11546613875	78961638	12053537	86054
ZhKR_28	11377233300	75848222	10874068550	74304976	10136835175	69249198	737233375	5055778
ZhH_28	10975698600	73171324	10524354537	71880554	10520132116	71851058	4222421	29496
LZh_28	12582573000	83883820	11853291878	81401034	11722228059	80487748	131063819	913286
ZhZH_28	12494214900	83294766	10191830653	72534474	9890753816	70411038	301076837	2123436
XZH_28	12107047200	80713648	11651627123	79544582	11635346218	79428566	16280905	116016
PYL_28	8936160600	59574404	8571748870	58574794	8559449066	58487640	12299804	87154
