# Supplementary material for: Temporal dynamics of gut microbiota and virome in preterm infants: insights from longitudinal metagenomic analysis
Source: Front Cell Infect Microbiol. 2026 Mar 9;16:1598786. doi: 10.3389/fcimb.2026.1598786 (PMC13006629; doi:10.3389/fcimb.2026.1598786)
Supplement: Supplementary file 1 [file DataSheet1.zip › Supplementary Tables S1–17/Supplement_Table_S4_virus_Assembly_contigs.STAT.xls]

## Sheet: virus_Assembly_contigs.STAT
ID	Total_number	Total_length(bp)	Gap_number(bp)	Average_length_(bp)	N50_Length_(bp)	N90_Length_(bp)	Maximum_length_(bp)	Minimum_length_(bp)	GC_content_(%)
HJN_14	16820	10820540	0	643.31	683	304	76113	200	52.56
HJN_28	2695	6429314	0	2385.65	26982	585	387278	200	54.5
HJY_14	7685	5030488	0	654.59	694	336	49016	200	49.13
HJY_28	7306	8102998	0	1109.09	4400	329	58302	200	35.17
LJY_14	14998	9559198	0	637.36	669	333	46060	200	46.05
LJY_28	7280	6831782	0	938.43	1570	351	227851	200	38.18
LYY_14	28259	14085624	0	498.45	509	288	48003	200	42.46
LYY_28	6144	6579763	0	1070.92	2618	360	167963	200	45.55
LZh_14	4563	3918754	0	858.81	1238	330	90012	200	47.69
LZh_28	12289	7207983	0	586.54	555	294	118515	200	39.4
MJX_14	15873	10257514	0	646.22	719	337	48914	200	46.2
MJX_28	4751	5675550	0	1194.6	2648	381	105325	201	37.89
PYL_14	4341	8736997	0	2012.67	10718	572	199005	203	46.08
PYL_28	6833	7623335	0	1115.66	3771	364	222679	200	49.88
XZH_14	3518	3277823	0	931.73	1469	348	49874	200	39.75
XZH_28	10015	7362592	0	735.16	801	338	74152	200	48.58
ZhH_14	3251	3634465	0	1117.95	3510	361	55739	200	36.97
ZhH_28	5548	6311890	0	1137.69	3463	354	571106	200	34.6
ZhKR_14	8727	4868905	0	557.91	525	318	53196	200	48.69
ZhKR_28	6776	6586206	0	971.99	2364	330	241501	200	35.83
ZhKZ_14	5212	3479660	0	667.62	669	331	52060	201	47.16
ZhKZ_28	4667	5805606	0	1243.97	8744	355	207952	200	40.05
ZhZH_14	13804	8960747	0	649.14	714	330	98201	200	43.2
ZhZH_28	15429	8779944	0	569.05	623	317	35774	200	44.43
