# Supplementary material for: Temporal dynamics of gut microbiota and virome in preterm infants: insights from longitudinal metagenomic analysis
Source: Front Cell Infect Microbiol. 2026 Mar 9;16:1598786. doi: 10.3389/fcimb.2026.1598786 (PMC13006629; doi:10.3389/fcimb.2026.1598786)
Supplement: Supplementary file 1 [file DataSheet1.zip › Supplementary Tables S1–17/Supplement_Table_S5_bacterial.Taxonomy.TaxLevels.relative.xls]

## Sheet: Taxonomy.species.relative
# Constructed from biom file
#OTU ID	HJN_14	HJN_28	HJY_14	HJY_28	LJY_14	LJY_28	LYY_14	LYY_28	LZh_14	LZh_28	MJX_14	MJX_28	PYL_14	PYL_28	XZH_14	XZH_28	ZhH_14	ZhH_28	ZhKR_14	ZhKR_28	ZhKZ_14	ZhKZ_28	ZhZH_14	ZhZH_28	taxonomy
s_Burkholderia_gladioli	0	0	1e-05	0	6e-05	0	0.0001	0	0	0	0	1e-05	0	0	0	0	0	0	0	0	0	0	0.00023	0.00048	k_Bacteria|p_Proteobacteria|c_Betaproteobacteria|o_Burkholderiales|f_Burkholderiaceae|g_Burkholderia|s_Burkholderia_gladioli
s_Burkholderia_anthina	0	0	0	0	2e-05	0	4e-05	0	0	0	0	0	0	0	0	0	0	0	0	0	0	0	8e-05	0.00017	k_Bacteria|p_Proteobacteria|c_Betaproteobacteria|o_Burkholderiales|f_Burkholderiaceae|g_Burkholderia|s_Burkholderia_anthina
s_Candidatus_Methylopumilus_rimovensis	2e-05	0	0	0.0001	0	1e-05	0	0.00014	0	3e-05	0	0	0	1e-05	0	3e-05	0.00014	6e-05	0	3e-05	0	3e-05	0	0	k_Bacteria|p_Proteobacteria|c_Betaproteobacteria|o_Nitrosomonadales|f_Methylophilaceae|g_Candidatus_Methylopumilus|s_Candidatus_Methylopumilus_rimovensis
s_Acinetobacter_sp._MYb10	0	0	0	0	0	0	1e-05	0	0	0	0	0	0	0	0	0	0	0	0	1e-05	0	0	0	0.00011	k_Bacteria|p_Proteobacteria|c_Gammaproteobacteria|o_Moraxellales|f_Moraxellaceae|g_Acinetobacter|s_Acinetobacter_sp._MYb10
s_Pseudoalteromonas_sp._Bsw20308	1e-05	0	0	8e-05	0	0	0	9e-05	0	2e-05	0	0	0	1e-05	0	2e-05	0.00013	5e-05	0	2e-05	0	1e-05	0	0	k_Bacteria|p_Proteobacteria|c_Gammaproteobacteria|o_Alteromonadales|f_Pseudoalteromonadaceae|g_Pseudoalteromonas|s_Pseudoalteromonas_sp._Bsw20308
s_Fusobacterium_varium	7e-05	0	0	0.00045	0	2e-05	0	0.00044	0	0.00015	0	0	0	5e-05	0	0.00011	0.00065	0.00023	0	0.00012	0	0.0001	0	0	k_Bacteria|p_Fusobacteria|c_Fusobacteriia|o_Fusobacteriales|f_Fusobacteriaceae|g_Fusobacterium|s_Fusobacterium_varium
s_Clostridium_intestinale	0.00079	2e-05	0	0.00449	0	0.00024	3e-05	0.00434	0	0.00154	1e-05	0	0	0.00049	0	0.00109	0.00674	0.00236	0	0.00117	1e-05	0.00094	6e-05	0	k_Bacteria|p_Firmicutes|c_Clostridia|o_Eubacteriales|f_Clostridiaceae|g_Clostridium|s_Clostridium_intestinale
s_Streptococcus_porcinus	1e-05	0	1e-05	8e-05	8e-05	1e-05	0	8e-05	0	3e-05	1e-05	4e-05	0	1e-05	0	2e-05	0.00013	5e-05	1e-05	3e-05	0	6e-05	0	1e-05	k_Bacteria|p_Firmicutes|c_Bacilli|o_Lactobacillales|f_Streptococcaceae|g_Streptococcus|s_Streptococcus_porcinus
s_Pseudomonas_oryzae	1e-05	0	0	0	0	0	0	0	0	0	0.00015	0	0	0	0	0	0	0	0	0	0	0	0	1e-05	k_Bacteria|p_Proteobacteria|c_Gammaproteobacteria|o_Pseudomonadales|f_Pseudomonadaceae|g_Pseudomonas|s_Pseudomonas_oryzae
s_Streptococcus_sp._A12	0	0	3e-05	0	0.00014	1e-05	2e-05	0	1e-05	1e-05	3e-05	0.00025	9e-05	3e-05	0	0	0	0.00033	3e-05	0.00014	0	0.00029	0	0	k_Bacteria|p_Firmicutes|c_Bacilli|o_Lactobacillales|f_Streptococcaceae|g_Streptococcus|s_Streptococcus_sp._A12
s_Fusobacterium_ulcerans	6e-05	0	0	0.00037	0	2e-05	0	0.00029	0	0.0001	0	0	0	4e-05	0	9e-05	0.00046	0.00017	0	9e-05	0	7e-05	0	0	k_Bacteria|p_Fusobacteria|c_Fusobacteriia|o_Fusobacteriales|f_Fusobacteriaceae|g_Fusobacterium|s_Fusobacterium_ulcerans
s_Paeniclostridium_sordellii	0.00026	1e-05	3e-05	0.00151	1e-05	7e-05	3e-05	0.00152	0	0.00046	1e-05	0	1e-05	0.00016	1e-05	0.00072	0.00224	0.00081	1e-05	0.00037	1e-05	0.0003	2e-05	1e-05	k_Bacteria|p_Firmicutes|c_Clostridia|o_Eubacteriales|f_Peptostreptococcaceae|g_Paeniclostridium|s_Paeniclostridium_sordellii
s_Staphylococcus_aureus	0.00059	0.00011	0.01826	0.00037	0.0005	0.0002	0.01928	0.00037	0.0208	0.00143	0.00304	0.00027	0.00023	4e-05	0.01233	0.00098	0.00107	0.00031	0.02013	0.00078	0.02248	0.00126	0.02278	0.00146	k_Bacteria|p_Firmicutes|c_Bacilli|o_Bacillales|f_Staphylococcaceae|g_Staphylococcus|s_Staphylococcus_aureus
s_Bacillus_mycoides	0.00011	0	0	0.00076	0	3e-05	1e-05	0.00065	0	0.00022	1e-05	0	0	7e-05	0	0.00014	0.00113	0.00035	0	0.00016	0	0.00012	0	0	k_Bacteria|p_Firmicutes|c_Bacilli|o_Bacillales|f_Bacillaceae|g_Bacillus|s_Bacillus_mycoides
s_Acetohalobium_arabaticum	2e-05	0	0	0.0001	0	0	0	9e-05	0	3e-05	0	0	0	1e-05	0	2e-05	0.00014	5e-05	0	3e-05	0	2e-05	0	0	k_Bacteria|p_Firmicutes|c_Clostridia|o_Halanaerobiales|f_Halobacteroidaceae|g_Acetohalobium|s_Acetohalobium_arabaticum
s_Caldanaerobacter_subterraneus	2e-05	0	0	0.0001	0	1e-05	0	9e-05	0	3e-05	0	0	0	1e-05	0	2e-05	0.00013	5e-05	0	2e-05	0	2e-05	0	0	k_Bacteria|p_Firmicutes|c_Clostridia|o_Thermoanaerobacterales|f_Thermoanaerobacteraceae|g_Caldanaerobacter|s_Caldanaerobacter_subterraneus
s_Streptococcus_virus_9873	0	0	0	0	0.00053	0	0	0	0	0	0	0	0	0	0	0	1e-05	0	0	0	0	1e-05	0	7e-05	k_Viruses|p_Uroviricota|c_Caudoviricetes|o_Caudovirales|f_Siphoviridae|g_unclassified_Siphoviridae|s_Streptococcus_virus_9873
s_Carnobacterium_viridans	1e-05	0	0	7e-05	0	1e-05	0	6e-05	0	2e-05	0	0	0	1e-05	0	2e-05	0.00011	9e-05	0	2e-05	0	1e-05	0	1e-05	k_Bacteria|p_Firmicutes|c_Bacilli|o_Lactobacillales|f_Carnobacteriaceae|g_Carnobacterium|s_Carnobacterium_viridans
s_Anaerostipes_rhamnosivorans	9e-05	0	0	0.00015	0	1e-05	0	0.00018	0	7e-05	0	0	0	2e-05	0	4e-05	0.00023	9e-05	0	3e-05	0	3e-05	0	0	k_Bacteria|p_Firmicutes|c_Clostridia|o_Eubacteriales|f_Lachnospiraceae|g_Anaerostipes|s_Anaerostipes_rhamnosivorans
s_Staphylococcus_capitis	0.00012	0	0.00032	0.00015	1e-05	1e-05	0.00047	0.00017	0.00304	7e-05	2e-05	2e-05	1e-05	2e-05	0.00244	9e-05	0.00046	8e-05	0.00039	8e-05	0.00043	6e-05	0.06699	0.00205	k_Bacteria|p_Firmicutes|c_Bacilli|o_Bacillales|f_Staphylococcaceae|g_Staphylococcus|s_Staphylococcus_capitis
s_Rothia_dentocariosa	0	0	0	1e-05	3e-05	1e-05	0.00011	1e-05	0	3e-05	0	0	0	1e-05	0	0	3e-05	0.00027	0	9e-05	0	3e-05	8e-05	1e-05	k_Bacteria|p_Actinobacteria|c_Actinomycetia|o_Micrococcales|f_Micrococcaceae|g_Rothia|s_Rothia_dentocariosa
s_Clostridium_pasteurianum	0.00063	2e-05	0	0.0036	1e-05	0.00019	3e-05	0.0038	0	0.00112	1e-05	0	0	0.00038	0	0.00086	0.00531	0.00193	0	0.00094	1e-05	0.00074	5e-05	0	k_Bacteria|p_Firmicutes|c_Clostridia|o_Eubacteriales|f_Clostridiaceae|g_Clostridium|s_Clostridium_pasteurianum
s_Bradyrhizobium_sp._CCBAU_051011	0	0	0	0	0	0	0	0	0	0	0	0	0	0	0	0	0	0	0	0	0	0	0.00024	2e-05	k_Bacteria|p_Proteobacteria|c_Alphaproteobacteria|o_Hyphomicrobiales|f_Bradyrhizobiaceae|g_Bradyrhizobium|s_Bradyrhizobium_sp._CCBAU_051011
s_Serratia_ureilytica	0	0	0	0.00298	0	0	0	0	0	0	0	0	0	0	0	0	0	0	0	0	0	0	0	1e-05	k_Bacteria|p_Proteobacteria|c_Gammaproteobacteria|o_Enterobacterales|f_Yersiniaceae|g_Serratia|s_Serratia_ureilytica
s_Clostridium_sp.__deep_sea_	4e-05	0	0	0.00025	0	1e-05	0	0.00022	0	9e-05	0	0	0	3e-05	0	6e-05	0.00038	0.00015	0	7e-05	0	5e-05	0	0	k_Bacteria|p_Firmicutes|c_Clostridia|o_Eubacteriales|f_Clostridiaceae|g_Clostridium|s_Clostridium_sp.__deep_sea_
s_Citrobacter_sp._RHBSTW-00986	0.00025	0.00234	0	0	0	0	1e-05	0	0	0	0	0	0	0	0	0	0	0	0	0	0	1e-05	0	0	k_Bacteria|p_Proteobacteria|c_Gammaproteobacteria|o_Enterobacterales|f_Enterobacteriaceae|g_Citrobacter|s_Citrobacter_sp._RHBSTW-00986
s_Bradyrhizobium_canariense	0	0	0	0	1e-05	0	0	0	0	0	0	0	0	0	0	0	0	0	0	0	0	0	0.00021	4e-05	k_Bacteria|p_Proteobacteria|c_Alphaproteobacteria|o_Hyphomicrobiales|f_Bradyrhizobiaceae|g_Bradyrhizobium|s_Bradyrhizobium_canariense
s_Carnobacterium_maltaromaticum	2e-05	0	2e-05	0.00015	0	1e-05	2e-05	0.00014	0	5e-05	0	0	0	2e-05	1e-05	4e-05	0.00021	8e-05	2e-05	4e-05	1e-05	2e-05	2e-05	0	k_Bacteria|p_Firmicutes|c_Bacilli|o_Lactobacillales|f_Carnobacteriaceae|g_Carnobacterium|s_Carnobacterium_maltaromaticum
s_Burkholderia_dolosa	0	0	5e-05	0	0.00016	0	3e-05	0	0	0	0	4e-05	0	0	0	0	0	0	0	0	0	0	8e-05	0.0012	k_Bacteria|p_Proteobacteria|c_Betaproteobacteria|o_Burkholderiales|f_Burkholderiaceae|g_Burkholderia|s_Burkholderia_dolosa
s_Clostridium_saccharobutylicum	0.00671	0.00019	0	0.03775	4e-05	0.00197	0.00023	0.03759	1e-05	0.01255	0.00012	3e-05	3e-05	0.00404	6e-05	0.00907	0.05734	0.01979	2e-05	0.00974	6e-05	0.00806	0.00039	5e-05	k_Bacteria|p_Firmicutes|c_Clostridia|o_Eubacteriales|f_Clostridiaceae|g_Clostridium|s_Clostridium_saccharobutylicum
s_Spiroplasma_endosymbiont_of__Nebria_riversi_	1e-05	0	0	8e-05	0	0	0	7e-05	0	3e-05	0	0	0	1e-05	0	2e-05	0.00012	4e-05	0	2e-05	0	2e-05	0	0	k_Bacteria|p_Tenericutes|c_Mollicutes|o_Entomoplasmatales|f_Spiroplasmataceae|g_Spiroplasma|s_Spiroplasma_endosymbiont_of__Nebria_riversi_
s_Jeotgalicoccus_sp._ATCC_8456	3e-05	0	0	0.00015	0	1e-05	0	0.00015	0	5e-05	0	0	0	2e-05	0	4e-05	0.00023	7e-05	0	4e-05	0	4e-05	0	0	k_Bacteria|p_Firmicutes|c_Bacilli|o_Bacillales|f_Staphylococcaceae|g_Jeotgalicoccus|s_Jeotgalicoccus_sp._ATCC_8456
s_Sporisorium_graminicola	0	0	0	0	1e-05	0	0	0	0	0	1e-05	0	0	0	0	0	0	1e-05	0	0	0	0	0	0.00161	k_Eukaryota|p_Basidiomycota|c_Ustilaginomycetes|o_Ustilaginales|f_Ustilaginaceae|g_Sporisorium|s_Sporisorium_graminicola
s_Citrobacter_portucalensis	3e-05	0.00012	0	0	0	0	0	4e-05	0	0	0	0	1e-05	0	0	0	0	0	0	0	0	2e-05	0	0	k_Bacteria|p_Proteobacteria|c_Gammaproteobacteria|o_Enterobacterales|f_Enterobacteriaceae|g_Citrobacter|s_Citrobacter_portucalensis
s_Streptococcus_sp._zg-86	0	0	1e-05	2e-05	3e-05	1e-05	0	1e-05	0	1e-05	0	0.00017	0	0	0	0	2e-05	1e-05	1e-05	5e-05	0	0.00017	0	0	k_Bacteria|p_Firmicutes|c_Bacilli|o_Lactobacillales|f_Streptococcaceae|g_Streptococcus|s_Streptococcus_sp._zg-86
s_Enterobacter_asburiae	0.00024	0.0027	0	0	0	0	0	0.00186	0	0	0	0	1e-05	1e-05	0	0	0	0	0	0	0	3e-05	0	1e-05	k_Bacteria|p_Proteobacteria|c_Gammaproteobacteria|o_Enterobacterales|f_Enterobacteriaceae|g_Enterobacter|s_Enterobacter_asburiae
s_Pseudomonas_syringae	1e-05	0	0	0	0	0	0	1e-05	0	0	0.00013	0	0	0	0	0	1e-05	0	0	0	0	0	0	2e-05	k_Bacteria|p_Proteobacteria|c_Gammaproteobacteria|o_Pseudomonadales|f_Pseudomonadaceae|g_Pseudomonas|s_Pseudomonas_syringae
s_Serratia_sp._FDAARGOS_506	0	0	0	0.01564	0	0	1e-05	0	0	0	1e-05	0	0	0	0	0	0	0	0	0	1e-05	0	3e-05	1e-05	k_Bacteria|p_Proteobacteria|c_Gammaproteobacteria|o_Enterobacterales|f_Yersiniaceae|g_Serratia|s_Serratia_sp._FDAARGOS_506
s_Streptococcus_phage_TP-778L	0	0	0	0	0.00072	0	1e-05	0	0	0	0	0	0	0	0	0	2e-05	0	0	0	0	1e-05	0	0.00022	k_Viruses|p_Uroviricota|c_Caudoviricetes|o_Caudovirales|f_Siphoviridae|g_Brussowvirus|s_Streptococcus_phage_TP-778L
s_Staphylococcus_caprae	3e-05	0	0.00027	2e-05	0	0	0.00024	2e-05	0.00019	2e-05	0	0	1e-05	0	0.00017	2e-05	5e-05	1e-05	0.00026	1e-05	0.00046	1e-05	0.00052	4e-05	k_Bacteria|p_Firmicutes|c_Bacilli|o_Bacillales|f_Staphylococcaceae|g_Staphylococcus|s_Staphylococcus_caprae
s_Bacillus_velezensis	4e-05	0	2e-05	0.00022	0	3e-05	5e-05	0.00022	5e-05	0.00012	0	4e-05	0	2e-05	2e-05	7e-05	0.00039	0.00017	3e-05	7e-05	3e-05	8e-05	5e-05	1e-05	k_Bacteria|p_Firmicutes|c_Bacilli|o_Bacillales|f_Bacillaceae|g_Bacillus|s_Bacillus_velezensis
s_Bacillus_pumilus	3e-05	0	0	0.00017	0	1e-05	0	0.00017	0	6e-05	0	0	0	2e-05	0	4e-05	0.0003	9e-05	0	5e-05	0	3e-05	0	0	k_Bacteria|p_Firmicutes|c_Bacilli|o_Bacillales|f_Bacillaceae|g_Bacillus|s_Bacillus_pumilus
s_Jeotgalibaca_ciconiae	5e-05	0	0	0.00027	0	1e-05	0	0.00025	0	9e-05	0	0	0	3e-05	0	7e-05	0.00041	0.00014	0	7e-05	0	5e-05	0	0	k_Bacteria|p_Firmicutes|c_Bacilli|o_Lactobacillales|f_Carnobacteriaceae|g_Jeotgalibaca|s_Jeotgalibaca_ciconiae
s_Serratia_marcescens	3e-05	0.00015	0	0.23109	4e-05	2e-05	0.00015	4e-05	2e-05	2e-05	0.00012	4e-05	2e-05	2e-05	2e-05	2e-05	4e-05	3e-05	2e-05	3e-05	7e-05	5e-05	0.00047	0.0001	k_Bacteria|p_Proteobacteria|c_Gammaproteobacteria|o_Enterobacterales|f_Yersiniaceae|g_Serratia|s_Serratia_marcescens
s_Francisella_sp._LA112445	1e-05	0	0	9e-05	0	0	0	0.00011	0	2e-05	0	0	0	1e-05	0	2e-05	0.00012	5e-05	0	2e-05	0	2e-05	0	0	k_Bacteria|p_Proteobacteria|c_Gammaproteobacteria|o_Thiotrichales|f_Francisellaceae|g_Francisella|s_Francisella_sp._LA112445
s_Aeribacillus_pallidus	1e-05	0	0	0.00011	0	0	0	0.00012	0	3e-05	0	0	0	1e-05	0	2e-05	0.00014	5e-05	0	2e-05	0	2e-05	0	0	k_Bacteria|p_Firmicutes|c_Bacilli|o_Bacillales|f_Bacillaceae|g_Aeribacillus|s_Aeribacillus_pallidus
s_Romboutsia_ilealis	0.00022	1e-05	0	0.00133	1e-05	7e-05	1e-05	0.0009	0	0.00045	0	0	0	0.00014	0	0.00033	0.0021	0.00071	0	0.00034	0	0.00025	0	0	k_Bacteria|p_Firmicutes|c_Clostridia|o_Eubacteriales|f_Peptostreptococcaceae|g_Romboutsia|s_Romboutsia_ilealis
s_Streptococcus_dysgalactiae	3e-05	0	2e-05	0.00026	0.00041	2e-05	2e-05	0.00029	1e-05	0.0001	3e-05	0.00011	1e-05	3e-05	0	7e-05	0.00041	0.00017	2e-05	0.0001	1e-05	0.00016	0	4e-05	k_Bacteria|p_Firmicutes|c_Bacilli|o_Lactobacillales|f_Streptococcaceae|g_Streptococcus|s_Streptococcus_dysgalactiae
s_Enterococcus_sp._FDAARGOS_375	2e-05	0	1e-05	0.0001	0	7e-05	2e-05	6e-05	0	3e-05	0	0	0	1e-05	1e-05	9e-05	0.00017	3e-05	2e-05	3e-05	2e-05	1e-05	2e-05	2e-05	k_Bacteria|p_Firmicutes|c_Bacilli|o_Lactobacillales|f_Enterococcaceae|g_Enterococcus|s_Enterococcus_sp._FDAARGOS_375
s_Blautia_hansenii	7e-05	0	0	0.0004	1e-05	2e-05	1e-05	0.00044	0	0.00011	1e-05	0	0	4e-05	0	9e-05	0.00055	0.00022	0	8e-05	0	0.00011	0	0	k_Bacteria|p_Firmicutes|c_Clostridia|o_Eubacteriales|f_Lachnospiraceae|g_Blautia|s_Blautia_hansenii
s_Corynebacterium_minutissimum	0	0	0	0	1e-05	0	3e-05	0	0	0	0	0	0	0	0	5e-05	0	0	0	0	0	0	0.00012	0.00036	k_Bacteria|p_Actinobacteria|c_Actinomycetia|o_Corynebacteriales|f_Corynebacteriaceae|g_Corynebacterium|s_Corynebacterium_minutissimum
s_Cupriavidus_basilensis	0	0	0	0	2e-05	0	1e-05	0	0	0	0	0	0	0	0	0	0	0	0	0	0	0	7e-05	0.00018	k_Bacteria|p_Proteobacteria|c_Betaproteobacteria|o_Burkholderiales|f_Burkholderiaceae|g_Cupriavidus|s_Cupriavidus_basilensis
s_Weizmannia_coagulans	3e-05	0	0	0.00014	1e-05	1e-05	0	0.00021	0	6e-05	0	0	0	2e-05	0	3e-05	0.00022	9e-05	0	4e-05	0	4e-05	0	0	k_Bacteria|p_Firmicutes|c_Bacilli|o_Bacillales|f_Bacillaceae|g_Weizmannia|s_Weizmannia_coagulans
s_Enterobacter_chuandaensis	2e-05	0.00026	0	0	0	0	0	0.00034	0	0	0	0	0	0	0	0	0	0	0	0	0	1e-05	0	0	k_Bacteria|p_Proteobacteria|c_Gammaproteobacteria|o_Enterobacterales|f_Enterobacteriaceae|g_Enterobacter|s_Enterobacter_chuandaensis
s_Erysipelothrix_inopinata	1e-05	0	0	0.0001	0	0	0	8e-05	0	3e-05	0	0	0	1e-05	0	2e-05	0.00013	4e-05	0	2e-05	0	2e-05	0	0	k_Bacteria|p_Firmicutes|c_Erysipelotrichia|o_Erysipelotrichales|f_Erysipelotrichaceae|g_Erysipelothrix|s_Erysipelothrix_inopinata
s_Brevibacterium_sp._PAMC23299	1e-05	0	0	0.00011	0	0	0	7e-05	0	2e-05	0	0	0	1e-05	0	1e-05	0.0002	3e-05	0	1e-05	0	2e-05	0	0	k_Bacteria|p_Actinobacteria|c_Actinomycetia|o_Micrococcales|f_Brevibacteriaceae|g_Brevibacterium|s_Brevibacterium_sp._PAMC23299
s_Klebsiella_quasipneumoniae	0.10025	0.29494	0	0.00017	8e-05	6e-05	0.00153	0.00014	4e-05	5e-05	0.00034	7e-05	0.0065	0.00711	3e-05	6e-05	0.00013	0.00044	3e-05	0.0001	0.00014	0.00014	0.001	1e-05	k_Bacteria|p_Proteobacteria|c_Gammaproteobacteria|o_Enterobacterales|f_Enterobacteriaceae|g_Klebsiella|s_Klebsiella_quasipneumoniae
s_Pseudomonas_sp._TCU-HL1	2e-05	0	0	0	0	0	0	0	0	0	0.00011	0	0	0	0	0	0	0	0	0	0	0	0	0	k_Bacteria|p_Proteobacteria|c_Gammaproteobacteria|o_Pseudomonadales|f_Pseudomonadaceae|g_Pseudomonas|s_Pseudomonas_sp._TCU-HL1
s_Pseudomonas_nitroreducens	0.00029	0	0	0	0	0	0	0	0	0	3e-05	0	0	0	0	0	0	0	0	0	0	0	0	0	k_Bacteria|p_Proteobacteria|c_Gammaproteobacteria|o_Pseudomonadales|f_Pseudomonadaceae|g_Pseudomonas|s_Pseudomonas_nitroreducens
s_Fusobacterium_pseudoperiodonticum	8e-05	0	0	0.00044	2e-05	2e-05	8e-05	0.00044	0	0.00014	0	0	0	5e-05	0	0.00013	0.00061	0.00025	0	0.00013	0	8e-05	4e-05	2e-05	k_Bacteria|p_Fusobacteria|c_Fusobacteriia|o_Fusobacteriales|f_Fusobacteriaceae|g_Fusobacterium|s_Fusobacterium_pseudoperiodonticum
s_Enterobacter_sp._RHBSTW-00422	0	8e-05	0	0	0	0	0	0.00071	0	0	0	0	0	0	0	0	0	0	0	0	0	0	0	0	k_Bacteria|p_Proteobacteria|c_Gammaproteobacteria|o_Enterobacterales|f_Enterobacteriaceae|g_Enterobacter|s_Enterobacter_sp._RHBSTW-00422
s_Fusarium_oxysporum	2e-05	0	0	9e-05	0	0	1e-05	9e-05	0	2e-05	3e-05	0	0	1e-05	0	2e-05	0.00014	5e-05	0	2e-05	0	2e-05	2e-05	1e-05	k_Eukaryota|p_Ascomycota|c_Sordariomycetes|o_Hypocreales|f_Nectriaceae|g_Fusarium|s_Fusarium_oxysporum
s_[Candida]_glabrata	3e-05	0	0	0.00032	0	1e-05	0	0.00027	0	5e-05	0	0	0	2e-05	0	4e-05	0.00025	0.00012	0	7e-05	0	3e-05	0	1e-05	k_Eukaryota|p_Ascomycota|c_Saccharomycetes|o_Saccharomycetales|f_Saccharomycetaceae|g_Nakaseomyces|s_[Candida]_glabrata
s_Roseburia_hominis	6e-05	0	0	0.00031	0	2e-05	0	0.00041	0	8e-05	0	0	0	4e-05	0	8e-05	0.0005	0.00021	0	5e-05	0	0.0001	0	0	k_Bacteria|p_Firmicutes|c_Clostridia|o_Eubacteriales|f_Lachnospiraceae|g_Roseburia|s_Roseburia_hominis
s_Loigolactobacillus_backii	2e-05	0	0	0.00013	0	1e-05	0	0.00013	0	4e-05	0	0	0	1e-05	0	3e-05	0.00018	6e-05	0	3e-05	0	2e-05	0	0	k_Bacteria|p_Firmicutes|c_Bacilli|o_Lactobacillales|f_Lactobacillaceae|g_Loigolactobacillus|s_Loigolactobacillus_backii
s_Nostoc_sp._TCL26-01	1e-05	0	0	7e-05	0	0	0	7e-05	0	3e-05	0	0	0	1e-05	0	2e-05	0.00011	3e-05	0	2e-05	0	2e-05	0	0	k_Bacteria|p_Cyanobacteria|c_|o_Nostocales|f_Nostocaceae|g_Nostoc|s_Nostoc_sp._TCL26-01
s_Streptococcus_lactarius	2e-05	1e-05	0.00014	3e-05	0.00074	0.00027	6e-05	1e-05	5e-05	6e-05	0.00028	0.00297	0.01104	0.00343	1e-05	1e-05	4e-05	0.03899	0.0002	0.00832	4e-05	0.00796	0.00025	1e-05	k_Bacteria|p_Firmicutes|c_Bacilli|o_Lactobacillales|f_Streptococcaceae|g_Streptococcus|s_Streptococcus_lactarius
s_Streptococcus_virus_9874	0	0	0	0	0.00045	1e-05	1e-05	0	0	0	0	0.00024	0	0	0	0	1e-05	1e-05	0	5e-05	0	0.00019	0	0.00011	k_Viruses|p_Uroviricota|c_Caudoviricetes|o_Caudovirales|f_Siphoviridae|g_unclassified_Siphoviridae|s_Streptococcus_virus_9874
s_Clostridium_scatologenes	0.00018	1e-05	0	0.00104	0	5e-05	0	0.00103	0	0.00036	0	0	0	0.00011	0	0.00027	0.00154	0.00056	0	0.00026	0	0.00022	0	0	k_Bacteria|p_Firmicutes|c_Clostridia|o_Eubacteriales|f_Clostridiaceae|g_Clostridium|s_Clostridium_scatologenes
s_Gluconacetobacter_diazotrophicus	1e-05	1e-05	0	1e-05	0.00219	4e-05	0.00815	1e-05	7e-05	1e-05	0.00016	0.00021	1e-05	1e-05	0	1e-05	1e-05	2e-05	3e-05	1e-05	8e-05	3e-05	0.00585	5e-05	k_Bacteria|p_Proteobacteria|c_Alphaproteobacteria|o_Rhodospirillales|f_Acetobacteraceae|g_Gluconacetobacter|s_Gluconacetobacter_diazotrophicus
s_Pseudomonas_oryzihabitans	1e-05	0	0	0	0	0	1e-05	0	0	0	0.00033	0	0	0	0	0	0	0	0	0	0	0	0	2e-05	k_Bacteria|p_Proteobacteria|c_Gammaproteobacteria|o_Pseudomonadales|f_Pseudomonadaceae|g_Pseudomonas|s_Pseudomonas_oryzihabitans
s_Enterobacter_cloacae	0.00026	0.00379	0	7e-05	1e-05	0	2e-05	0.00457	0	0	1e-05	0	7e-05	8e-05	0	0	0	1e-05	0	0	0	9e-05	5e-05	1e-05	k_Bacteria|p_Proteobacteria|c_Gammaproteobacteria|o_Enterobacterales|f_Enterobacteriaceae|g_Enterobacter|s_Enterobacter_cloacae
s_Pseudomonas_sp._TKP	0	0	0	0	1e-05	0	0	0	0	0	0	0	0	0	0	0	0	0	0	0	0	0	5e-05	0.00057	k_Bacteria|p_Proteobacteria|c_Gammaproteobacteria|o_Pseudomonadales|f_Pseudomonadaceae|g_Pseudomonas|s_Pseudomonas_sp._TKP
s_Jeotgalibaca_sp._PTS2502	1e-05	0	0	9e-05	0	0	0	8e-05	0	3e-05	0	0	0	1e-05	0	2e-05	0.00014	4e-05	0	2e-05	0	2e-05	0	0	k_Bacteria|p_Firmicutes|c_Bacilli|o_Lactobacillales|f_Carnobacteriaceae|g_Jeotgalibaca|s_Jeotgalibaca_sp._PTS2502
s_Carnobacterium_sp._17-4	4e-05	0	0	0.00021	0	1e-05	0	0.00019	0	8e-05	0	0	0	2e-05	0	5e-05	0.00034	0.00011	0	6e-05	0	4e-05	0	0	k_Bacteria|p_Firmicutes|c_Bacilli|o_Lactobacillales|f_Carnobacteriaceae|g_Carnobacterium|s_Carnobacterium_sp._17-4
s_Stenotrophomonas_sp._pho	0.00111	0	0	0	0	0	2e-05	2e-05	0	0	0	0	0	0	0	0	0	0	0	0	0	0	0	0	k_Bacteria|p_Proteobacteria|c_Gammaproteobacteria|o_Xanthomonadales|f_Xanthomonadaceae|g_Stenotrophomonas|s_Stenotrophomonas_sp._pho
s_Citrobacter_sp._RHB25-C09	1e-05	0.00013	0	1e-05	0	0	0	1e-05	0	1e-05	0	0	0	0	0	0	2e-05	1e-05	0	1e-05	0	3e-05	0	0	k_Bacteria|p_Proteobacteria|c_Gammaproteobacteria|o_Enterobacterales|f_Enterobacteriaceae|g_Citrobacter|s_Citrobacter_sp._RHB25-C09
s_Streptococcus_sp._HKU75	0	0	1e-05	1e-05	6e-05	1e-05	0	1e-05	0	1e-05	1e-05	0.00013	0	0	0	0	2e-05	1e-05	2e-05	4e-05	0	0.00014	0	0	k_Bacteria|p_Firmicutes|c_Bacilli|o_Lactobacillales|f_Streptococcaceae|g_Streptococcus|s_Streptococcus_sp._HKU75
s_Burkholderia_ambifaria	0	0	1e-05	0	5e-05	0	5e-05	0	0	0	0	0	0	0	0	0	0	0	0	0	0	0	0.00053	0.00039	k_Bacteria|p_Proteobacteria|c_Betaproteobacteria|o_Burkholderiales|f_Burkholderiaceae|g_Burkholderia|s_Burkholderia_ambifaria
s_Rothia_nasimurium	0	0	0	0	0	0	0	0	0	1e-05	0	0	0	0	0	0	1e-05	0.00011	0	3e-05	0	1e-05	0	0	k_Bacteria|p_Actinobacteria|c_Actinomycetia|o_Micrococcales|f_Micrococcaceae|g_Rothia|s_Rothia_nasimurium
s_Bradyrhizobium_sp._CCBAU_51765	0	0	1e-05	0	2e-05	0	2e-05	0	0	0	0	0	0	0	0	0	0	0	0	0	0	0	0.00044	0.00018	k_Bacteria|p_Proteobacteria|c_Alphaproteobacteria|o_Hyphomicrobiales|f_Bradyrhizobiaceae|g_Bradyrhizobium|s_Bradyrhizobium_sp._CCBAU_51765
s_Amedibacterium_intestinale	0.0001	0	0	0.00067	0	3e-05	0	0.00067	0	0.00027	0	1e-05	0	8e-05	0	0.00015	0.00166	0.00046	0	0.00015	0	0.00015	0	0	k_Bacteria|p_Firmicutes|c_Erysipelotrichia|o_Erysipelotrichales|f_Erysipelotrichaceae|g_Amedibacterium|s_Amedibacterium_intestinale
s_Clostridium_beijerinckii	0.01031	0.00028	0	0.0594	3e-05	0.00299	0.00023	0.05766	2e-05	0.01862	0.00012	7e-05	4e-05	0.00669	3e-05	0.01341	0.08595	0.03012	2e-05	0.01584	9e-05	0.01243	0.00092	5e-05	k_Bacteria|p_Firmicutes|c_Clostridia|o_Eubacteriales|f_Clostridiaceae|g_Clostridium|s_Clostridium_beijerinckii
s_Achromobacter_denitrificans	0	0	7e-05	0	0.00011	0	0.00014	0	1e-05	0	0.00029	0	0	0	0	0	0	0	0	0	1e-05	0	0.00074	2e-05	k_Bacteria|p_Proteobacteria|c_Betaproteobacteria|o_Burkholderiales|f_Alcaligenaceae|g_Achromobacter|s_Achromobacter_denitrificans
s_Streptococcus_pluranimalium	1e-05	0	1e-05	9e-05	9e-05	1e-05	0	8e-05	0	3e-05	0	8e-05	0	1e-05	0	2e-05	0.00013	6e-05	0	5e-05	0	9e-05	0	1e-05	k_Bacteria|p_Firmicutes|c_Bacilli|o_Lactobacillales|f_Streptococcaceae|g_Streptococcus|s_Streptococcus_pluranimalium
s_Truepera_radiovictrix	1e-05	0	0	7e-05	0	0	0	7e-05	0	3e-05	0	0	0	1e-05	0	2e-05	0.00011	4e-05	0	2e-05	0	2e-05	0	0	k_Bacteria|p_Deinococcus-Thermus|c_Deinococci|o_Trueperales|f_Trueperaceae|g_Truepera|s_Truepera_radiovictrix
s_Paraburkholderia_acidiphila	0	0	0	0	2e-05	0	3e-05	0	0	0	0	0	0	0	0	0	0	0	0	0	0	0	7e-05	0.00014	k_Bacteria|p_Proteobacteria|c_Betaproteobacteria|o_Burkholderiales|f_Burkholderiaceae|g_Paraburkholderia|s_Paraburkholderia_acidiphila
s_Lautropia_mirabilis	0	0	0	0	5e-05	0	0.00016	0	0	0	0	0	0	0	0	0	0	0	0	0	0	0	0.00015	2e-05	k_Bacteria|p_Proteobacteria|c_Betaproteobacteria|o_Burkholderiales|f_Burkholderiaceae|g_Lautropia|s_Lautropia_mirabilis
s_Paraburkholderia_sp._Msb3	0	0	0	0	2e-05	0	3e-05	0	0	0	0	0	0	0	0	0	0	0	0	0	0	0	9e-05	0.00012	k_Bacteria|p_Proteobacteria|c_Betaproteobacteria|o_Burkholderiales|f_Burkholderiaceae|g_Paraburkholderia|s_Paraburkholderia_sp._Msb3
s_Staphylococcus_sp._HL28	0	0	0.00127	0	1e-05	0	0.00138	0	0.00323	0.00025	0	0	4e-05	0	0.00081	0.0001	0.00026	4e-05	0.0014	0	0.00144	1e-05	0.00078	6e-05	k_Bacteria|p_Firmicutes|c_Bacilli|o_Bacillales|f_Staphylococcaceae|g_Staphylococcus|s_Staphylococcus_sp._HL28
s_Staphylococcus_hominis	2e-05	0	0.00414	8e-05	3e-05	2e-05	0.00307	8e-05	0.00481	0.00029	3e-05	2e-05	8e-05	1e-05	0.00271	0.00011	0.00022	5e-05	0.00387	3e-05	0.0047	6e-05	0.00315	0.00026	k_Bacteria|p_Firmicutes|c_Bacilli|o_Bacillales|f_Staphylococcaceae|g_Staphylococcus|s_Staphylococcus_hominis
s_Staphylococcus_kloosii	0	0	0	0	0	0	0	0	0.00031	3e-05	0	0	0	0	0	1e-05	0	0	0	0	0	0	4e-05	0	k_Bacteria|p_Firmicutes|c_Bacilli|o_Bacillales|f_Staphylococcaceae|g_Staphylococcus|s_Staphylococcus_kloosii
s_Bacillus_paranthracis	1e-05	0	0	7e-05	0	0	0	7e-05	0	2e-05	0	0	0	1e-05	0	1e-05	0.00013	3e-05	0	1e-05	0	1e-05	0	0	k_Bacteria|p_Firmicutes|c_Bacilli|o_Bacillales|f_Bacillaceae|g_Bacillus|s_Bacillus_paranthracis
s_Campylobacter_novaezeelandiae	2e-05	0	0	0.00011	0	0	0	9e-05	0	3e-05	0	0	0	1e-05	0	2e-05	0.00015	5e-05	0	2e-05	0	2e-05	0	0	k_Bacteria|p_Proteobacteria|c_Epsilonproteobacteria|o_Campylobacterales|f_Campylobacteraceae|g_Campylobacter|s_Campylobacter_novaezeelandiae
s_Radiobacillus_deserti	1e-05	0	0	8e-05	0	0	0	8e-05	0	3e-05	0	0	0	1e-05	0	2e-05	0.00012	4e-05	0	2e-05	0	2e-05	0	0	k_Bacteria|p_Firmicutes|c_Bacilli|o_Bacillales|f_Bacillaceae|g_Radiobacillus|s_Radiobacillus_deserti
s_Polaribacter_sp._HaHaR_3_91	2e-05	0	0	0.00011	0	0	0	0.0001	0	3e-05	0	0	0	1e-05	0	3e-05	0.00017	5e-05	0	3e-05	0	3e-05	0	0	k_Bacteria|p_Bacteroidetes|c_Flavobacteriia|o_Flavobacteriales|f_Flavobacteriaceae|g_Polaribacter|s_Polaribacter_sp._HaHaR_3_91
s_Klebsiella_grimontii	0.00058	0.00127	0	7e-05	0	0	2e-05	7e-05	0	3e-05	0	0	0.00039	0.00045	0	3e-05	0.00011	7e-05	0	2e-05	0	2e-05	0	0	k_Bacteria|p_Proteobacteria|c_Gammaproteobacteria|o_Enterobacterales|f_Enterobacteriaceae|g_Klebsiella|s_Klebsiella_grimontii
s_Enterococcus_thailandicus	1e-05	0	0	9e-05	0	0.00107	0	8e-05	0	2e-05	0	0	0	1e-05	0	2e-05	0.00012	4e-05	0	2e-05	0	2e-05	0	0	k_Bacteria|p_Firmicutes|c_Bacilli|o_Lactobacillales|f_Enterococcaceae|g_Enterococcus|s_Enterococcus_thailandicus
s_Bradyrhizobium_sp._1_2017_	0	0	0	0	0	0	0	0	0	0	0	0	0	0	0	0	0	0	0	0	0	0	0.00016	3e-05	k_Bacteria|p_Proteobacteria|c_Alphaproteobacteria|o_Hyphomicrobiales|f_Bradyrhizobiaceae|g_Bradyrhizobium|s_Bradyrhizobium_sp._1_2017_
s_Enterobacter_cloacae_complex_sp._ECL72	2e-05	0.00037	0	0	0	0	0	0.00031	0	0	0	0	0	0	0	0	0	0	0	0	0	0	0	0	k_Bacteria|p_Proteobacteria|c_Gammaproteobacteria|o_Enterobacterales|f_Enterobacteriaceae|g_Enterobacter|s_Enterobacter_cloacae_complex_sp._ECL72
s_Cylindrospermum_stagnale	1e-05	0	0	8e-05	0	0	0	7e-05	0	3e-05	0	0	0	1e-05	0	2e-05	0.00011	4e-05	0	2e-05	0	2e-05	0	0	k_Bacteria|p_Cyanobacteria|c_|o_Nostocales|f_Nostocaceae|g_Cylindrospermum|s_Cylindrospermum_stagnale
s_Bradyrhizobium_arachidis	0	0	0	0	0	0	0	0	0	0	0	0	0	0	0	0	0	0	0	0	0	0	0.00014	3e-05	k_Bacteria|p_Proteobacteria|c_Alphaproteobacteria|o_Hyphomicrobiales|f_Bradyrhizobiaceae|g_Bradyrhizobium|s_Bradyrhizobium_arachidis
s_Pseudomonas_citronellolis	6e-05	0	0	0	0	0	0	0	0	0	0.00013	0	0	0	0	0	0	0	0	0	0	0	0	1e-05	k_Bacteria|p_Proteobacteria|c_Gammaproteobacteria|o_Pseudomonadales|f_Pseudomonadaceae|g_Pseudomonas|s_Pseudomonas_citronellolis
s_Streptococcus_virus_Sfi21	0	0	0	0	0.00105	3e-05	0	0	0	0	0	0.00044	0	0	0	0	1e-05	1e-05	0	9e-05	0	0.00016	0	5e-05	k_Viruses|p_Uroviricota|c_Caudoviricetes|o_Caudovirales|f_Siphoviridae|g_Moineauvirus|s_Streptococcus_virus_Sfi21
s_Citrobacter_freundii	0.00012	0.00071	0	8e-05	0	0	0	0.00013	0	1e-05	0	0	5e-05	6e-05	0	1e-05	4e-05	2e-05	0	1e-05	0	0.00027	0	1e-05	k_Bacteria|p_Proteobacteria|c_Gammaproteobacteria|o_Enterobacterales|f_Enterobacteriaceae|g_Citrobacter|s_Citrobacter_freundii
s_Enterococcus_sp._FDAARGOS_553	0	0	0	0	0	0.00012	0	0	0	0	0	0	0	0	0	1e-05	0	0	0	2e-05	0	0	0	0	k_Bacteria|p_Firmicutes|c_Bacilli|o_Lactobacillales|f_Enterococcaceae|g_Enterococcus|s_Enterococcus_sp._FDAARGOS_553
s_Flavobacterium_sp._LPB0248	2e-05	0	0	9e-05	0	0	0	8e-05	0	3e-05	0	0	0	1e-05	0	2e-05	0.00014	4e-05	0	2e-05	0	2e-05	0	0	k_Bacteria|p_Bacteroidetes|c_Flavobacteriia|o_Flavobacteriales|f_Flavobacteriaceae|g_Flavobacterium|s_Flavobacterium_sp._LPB0248
s_Listeria_ivanovii	2e-05	0	0	9e-05	0	0	0	0.0001	0	3e-05	0	0	0	1e-05	0	2e-05	0.00016	5e-05	0	2e-05	0	2e-05	0	0	k_Bacteria|p_Firmicutes|c_Bacilli|o_Bacillales|f_Listeriaceae|g_Listeria|s_Listeria_ivanovii
s_Desulfosporosinus_acidiphilus	2e-05	0	0	0.00014	0	1e-05	0	0.00014	0	4e-05	0	0	0	1e-05	0	4e-05	0.00019	7e-05	0	4e-05	0	3e-05	0	0	k_Bacteria|p_Firmicutes|c_Clostridia|o_Eubacteriales|f_Peptococcaceae|g_Desulfosporosinus|s_Desulfosporosinus_acidiphilus
s_Paenibacillus_larvae	2e-05	0	0	0.00013	0	1e-05	0	0.0001	0	4e-05	0	0	0	1e-05	0	3e-05	0.00018	7e-05	0	3e-05	0	2e-05	0	0	k_Bacteria|p_Firmicutes|c_Bacilli|o_Bacillales|f_Paenibacillaceae|g_Paenibacillus|s_Paenibacillus_larvae
s_[Clostridium]_innocuum	0.00037	1e-05	0	0.00212	0	0.00014	2e-05	0.00274	0	0.00058	1e-05	9e-05	0	0.00025	0	0.00046	0.00377	0.00139	0	0.00058	1e-05	0.0006	3e-05	0	k_Bacteria|p_Firmicutes|c_Erysipelotrichia|o_Erysipelotrichales|f_Erysipelotrichaceae|g_Erysipelatoclostridium|s_[Clostridium]_innocuum
s_Burkholderia_cenocepacia	1e-05	0	3e-05	0	0.00012	1e-05	0.00026	0	1e-05	0	0	1e-05	0	0	0	0	0	0	0	0	0	0	0.00044	0.00131	k_Bacteria|p_Proteobacteria|c_Betaproteobacteria|o_Burkholderiales|f_Burkholderiaceae|g_Burkholderia|s_Burkholderia_cenocepacia
s_Staphylococcus_schleiferi	1e-05	0	1e-05	6e-05	0	0	1e-05	6e-05	0.00056	6e-05	0	0	0	0	1e-05	2e-05	8e-05	3e-05	1e-05	1e-05	1e-05	1e-05	0	0	k_Bacteria|p_Firmicutes|c_Bacilli|o_Bacillales|f_Staphylococcaceae|g_Staphylococcus|s_Staphylococcus_schleiferi
s_Klebsiella_sp._WP3-S18-ESBL-05	6e-05	0.00013	0	0	0	0	0	0	0	0	0	0	2e-05	0	0	0	0	0	0	0	0	0	0	0	k_Bacteria|p_Proteobacteria|c_Gammaproteobacteria|o_Enterobacterales|f_Enterobacteriaceae|g_Klebsiella|s_Klebsiella_sp._WP3-S18-ESBL-05
s_Streptococcus_gallolyticus	0	0	1e-05	3e-05	0.00052	2e-05	0	3e-05	0	1e-05	1e-05	0.0006	0	0	0	1e-05	5e-05	6e-05	1e-05	0.00014	0	0.00044	0	0.00095	k_Bacteria|p_Firmicutes|c_Bacilli|o_Lactobacillales|f_Streptococcaceae|g_Streptococcus|s_Streptococcus_gallolyticus
s_Pediococcus_pentosaceus	2e-05	0	0	0.00013	1e-05	1e-05	0	0.00011	0	4e-05	0	0	0	1e-05	0	3e-05	0.00017	6e-05	0	3e-05	0	2e-05	0	0	k_Bacteria|p_Firmicutes|c_Bacilli|o_Lactobacillales|f_Lactobacillaceae|g_Pediococcus|s_Pediococcus_pentosaceus
s_Crassaminicella_sp._143-21	6e-05	0	0	0.00036	0	2e-05	0	0.00035	0	0.00012	0	0	0	4e-05	0	8e-05	0.00056	0.00018	0	9e-05	0	8e-05	0	0	k_Bacteria|p_Firmicutes|c_Clostridia|o_Eubacteriales|f_Clostridiaceae|g_Crassaminicella|s_Crassaminicella_sp._143-21
s_Streptococcus_pyogenes	2e-05	0	3e-05	9e-05	0.00017	3e-05	0	0.0001	1e-05	4e-05	3e-05	0.0002	1e-05	1e-05	0	3e-05	0.00013	9e-05	3e-05	8e-05	1e-05	0.00022	0	6e-05	k_Bacteria|p_Firmicutes|c_Bacilli|o_Lactobacillales|f_Streptococcaceae|g_Streptococcus|s_Streptococcus_pyogenes
s_Burkholderia_territorii	0	0	0	0	1e-05	0	2e-05	0	0	0	0	0	0	0	0	0	0	0	0	0	0	0	7e-05	0.00011	k_Bacteria|p_Proteobacteria|c_Betaproteobacteria|o_Burkholderiales|f_Burkholderiaceae|g_Burkholderia|s_Burkholderia_territorii
s_Pseudoalteromonas_piscicida	2e-05	0	0	0.00013	0	1e-05	0	0.00013	0	5e-05	0	0	0	2e-05	0	3e-05	0.00021	7e-05	0	4e-05	0	3e-05	0	0	k_Bacteria|p_Proteobacteria|c_Gammaproteobacteria|o_Alteromonadales|f_Pseudoalteromonadaceae|g_Pseudoalteromonas|s_Pseudoalteromonas_piscicida
s_Caldicellulosiruptor_bescii	1e-05	0	0	0.0001	0	1e-05	0	9e-05	0	3e-05	0	0	0	1e-05	0	2e-05	0.00013	5e-05	0	2e-05	0	2e-05	0	0	k_Bacteria|p_Firmicutes|c_Clostridia|o_Thermoanaerobacterales|f_Thermoanaerobacterales_Family_III._Incertae_Sedis|g_Caldicellulosiruptor|s_Caldicellulosiruptor_bescii
s_Anaerocolumna_sedimenticola	6e-05	0	0	0.00035	0	2e-05	0	0.00034	0	0.00016	0	0	0	4e-05	0	0.00011	0.00051	0.00023	0	9e-05	0	7e-05	0	0	k_Bacteria|p_Firmicutes|c_Clostridia|o_Eubacteriales|f_Lachnospiraceae|g_Anaerocolumna|s_Anaerocolumna_sedimenticola
s_Lacrimispora_saccharolytica	2e-05	0	0	0.00011	0	1e-05	1e-05	0.00014	0	3e-05	0	0	0	1e-05	0	3e-05	0.00017	7e-05	0	3e-05	0	2e-05	0	0	k_Bacteria|p_Firmicutes|c_Clostridia|o_Eubacteriales|f_Lachnospiraceae|g_Lacrimispora|s_Lacrimispora_saccharolytica
s_Arcobacter_defluvii	2e-05	0	0	0.00013	0	1e-05	0	0.00012	0	4e-05	0	0	0	1e-05	0	3e-05	0.00016	7e-05	0	3e-05	0	3e-05	0	0	k_Bacteria|p_Proteobacteria|c_Epsilonproteobacteria|o_Campylobacterales|f_Arcobacteraceae|g_Arcobacter|s_Arcobacter_defluvii
s_Enterobacter_virus_phiT5282H	9e-05	0.00233	0	0	0	0	0	0	0	0	0	0	0	0	0	0	0	0	0	0	0	0	0	0	k_Viruses|p_Uroviricota|c_Caudoviricetes|o_Caudovirales|f_Myoviridae|g_Novemvirus|s_Enterobacter_virus_phiT5282H
s_Stenotrophomonas_sp._Pemsol	0.00043	0	0	0	0	0	0	2e-05	0	0	0	0	0	0	0	0	0	0	0	0	0	0	0	0	k_Bacteria|p_Proteobacteria|c_Gammaproteobacteria|o_Xanthomonadales|f_Xanthomonadaceae|g_Stenotrophomonas|s_Stenotrophomonas_sp._Pemsol
s_Anaerocolumna_chitinilytica	3e-05	0	0	0.0002	0	1e-05	0	0.00021	0	7e-05	0	0	0	2e-05	0	5e-05	0.0003	0.00011	0	5e-05	0	4e-05	0	0	k_Bacteria|p_Firmicutes|c_Clostridia|o_Eubacteriales|f_Lachnospiraceae|g_Anaerocolumna|s_Anaerocolumna_chitinilytica
s_Escherichia_marmotae	0	1e-05	0	0	0	0	0	0	0	0	0	0	0	0	0	0	0	0	0	0	0	0.00029	0	0	k_Bacteria|p_Proteobacteria|c_Gammaproteobacteria|o_Enterobacterales|f_Enterobacteriaceae|g_Escherichia|s_Escherichia_marmotae
s_Streptococcus_milleri	1e-05	0	1e-05	9e-05	1e-05	1e-05	0	0.00011	0	4e-05	0	5e-05	0	1e-05	0	2e-05	0.00016	6e-05	0	4e-05	0	6e-05	0	0	k_Bacteria|p_Firmicutes|c_Bacilli|o_Lactobacillales|f_Streptococcaceae|g_Streptococcus|s_Streptococcus_milleri
s_Sedimentibacter_sp._zth1	4e-05	0	0	0.00024	0	1e-05	0	0.00024	0	7e-05	0	0	0	2e-05	0	6e-05	0.00034	0.00013	0	6e-05	0	4e-05	0	0	k_Bacteria|p_Firmicutes|c_Tissierellia|o_|f_|g_Sedimentibacter|s_Sedimentibacter_sp._zth1
s_Citrobacter_sp._RHBSTW-01044	4e-05	0.00113	0	0	0	0	0	0	0	0	0	0	0	0	0	0	0	0	0	0	0	0	0	0	k_Bacteria|p_Proteobacteria|c_Gammaproteobacteria|o_Enterobacterales|f_Enterobacteriaceae|g_Citrobacter|s_Citrobacter_sp._RHBSTW-01044
s_Neisseria_sp._oral_taxon_014	0	0	0	1e-05	0.00015	0	5e-05	1e-05	0	0	0	0	0	0	0	0	1e-05	1e-05	0	0	0	0	3e-05	0	k_Bacteria|p_Proteobacteria|c_Betaproteobacteria|o_Neisseriales|f_Neisseriaceae|g_Neisseria|s_Neisseria_sp._oral_taxon_014
s_Cupriavidus_taiwanensis	0	0	0	0	2e-05	0	2e-05	0	0	0	0.00021	0	0	0	0	0	0	0	0	0	0	0	7e-05	0.00011	k_Bacteria|p_Proteobacteria|c_Betaproteobacteria|o_Burkholderiales|f_Burkholderiaceae|g_Cupriavidus|s_Cupriavidus_taiwanensis
s_Eubacterium_sp._NSJ-61	7e-05	0	0	0.0005	0	3e-05	0	0.00046	0	0.00018	0	0	0	6e-05	0	0.00011	0.00108	0.00031	0	0.00012	0	0.00013	0	0	k_Bacteria|p_Firmicutes|c_Clostridia|o_Eubacteriales|f_Eubacteriaceae|g_Eubacterium|s_Eubacterium_sp._NSJ-61
s_Alkalicella_caledoniensis	3e-05	0	0	0.0002	0	1e-05	0	0.00019	0	6e-05	0	0	0	2e-05	0	5e-05	0.00028	0.0001	0	5e-05	0	4e-05	0	0	k_Bacteria|p_Firmicutes|c_Clostridia|o_Eubacteriales|f_Proteinivoraceae|g_Alkalicella|s_Alkalicella_caledoniensis
s_Clostridium_chauvoei	0.00102	3e-05	0	0.00589	1e-05	0.00031	3e-05	0.00572	0	0.00203	2e-05	1e-05	1e-05	0.00063	2e-05	0.00143	0.00881	0.00305	0	0.00152	1e-05	0.00122	6e-05	1e-05	k_Bacteria|p_Firmicutes|c_Clostridia|o_Eubacteriales|f_Clostridiaceae|g_Clostridium|s_Clostridium_chauvoei
s_Caproicibacter_fermentans	0.00026	1e-05	0	0.00133	0	7e-05	1e-05	0.00151	0	0.00038	1e-05	0	0	0.00015	0	0.00033	0.00219	0.00077	0	0.00031	0	0.00029	0	0	k_Bacteria|p_Firmicutes|c_Clostridia|o_Eubacteriales|f_Oscillospiraceae|g_Caproicibacter|s_Caproicibacter_fermentans
s_Corynebacterium_diphtheriae	0	0	0	0	0	0	0	0	0	0	0	0	0	0	0	7e-05	0	1e-05	0	1e-05	0	0	0.00013	0.00058	k_Bacteria|p_Actinobacteria|c_Actinomycetia|o_Corynebacteriales|f_Corynebacteriaceae|g_Corynebacterium|s_Corynebacterium_diphtheriae
s_Cutibacterium_acnes	0	0	1e-05	0	0.00011	1e-05	0.00044	0	1e-05	0	1e-05	1e-05	0	0	2e-05	2e-05	0	1e-05	0	0	2e-05	0	0.00064	0.00096	k_Bacteria|p_Actinobacteria|c_Actinomycetia|o_Propionibacteriales|f_Propionibacteriaceae|g_Cutibacterium|s_Cutibacterium_acnes
s_Burkholderia_mayonis	0	0	0	0	2e-05	0	3e-05	0	0	0	0	0	0	0	0	0	0	0	0	0	0	0	9e-05	0.00013	k_Bacteria|p_Proteobacteria|c_Betaproteobacteria|o_Burkholderiales|f_Burkholderiaceae|g_Burkholderia|s_Burkholderia_mayonis
s_Bifidobacterium_animalis	0	0	0	1e-05	6e-05	1e-05	4e-05	1e-05	0	0	5e-05	1e-05	0	4e-05	0.02191	0.00201	1e-05	0.00111	0	1e-05	2e-05	2e-05	0.00012	2e-05	k_Bacteria|p_Actinobacteria|c_Actinomycetia|o_Bifidobacteriales|f_Bifidobacteriaceae|g_Bifidobacterium|s_Bifidobacterium_animalis
s_Ligilactobacillus_murinus	0	0	0	0	4e-05	0	0.00011	0	0	0	1e-05	0	0	0	0	0	1e-05	0	0	0	0	0	6e-05	0	k_Bacteria|p_Firmicutes|c_Bacilli|o_Lactobacillales|f_Lactobacillaceae|g_Ligilactobacillus|s_Ligilactobacillus_murinus
s_Klebsiella_sp._P1927	0.00049	0.00079	0	0	0	0	0	0	0	0	0	0	0.00046	0.00051	0	0	0	0	0	0	0	0	0	0	k_Bacteria|p_Proteobacteria|c_Gammaproteobacteria|o_Enterobacterales|f_Enterobacteriaceae|g_Klebsiella|s_Klebsiella_sp._P1927
s_Clostridium_phage_phiCT9441A	1e-05	0	0	8e-05	0	0	0	9e-05	0	2e-05	0	0	0	1e-05	0	2e-05	0.00011	4e-05	0	2e-05	0	1e-05	0	0	k_Viruses|p_Uroviricota|c_Caudoviricetes|o_Caudovirales|f_Myoviridae|g_unclassified_Myoviridae|s_Clostridium_phage_phiCT9441A
s_Streptococcus_pseudopneumoniae	0.00028	1e-05	0.00296	0.00014	0.01325	2e-05	3e-05	0	0.00087	0.00078	0.00398	0.00015	0.00022	0.00012	0	0	0.00031	0.00033	0.00369	0.0003	0.0002	0.0004	7e-05	4e-05	k_Bacteria|p_Firmicutes|c_Bacilli|o_Lactobacillales|f_Streptococcaceae|g_Streptococcus|s_Streptococcus_pseudopneumoniae
s_Acinetobacter_towneri	2e-05	0	0	1e-05	0	0	0	1e-05	0	0	0	0	0	0	0	0	1e-05	0	0	0	0	0	0	0.00014	k_Bacteria|p_Proteobacteria|c_Gammaproteobacteria|o_Moraxellales|f_Moraxellaceae|g_Acinetobacter|s_Acinetobacter_towneri
s_Pseudomonas_alcaligenes	2e-05	0	0	0	0	0	1e-05	0	0	0	0.00017	0	0	0	0	0	0	0	0	0	0	0	0	1e-05	k_Bacteria|p_Proteobacteria|c_Gammaproteobacteria|o_Pseudomonadales|f_Pseudomonadaceae|g_Pseudomonas|s_Pseudomonas_alcaligenes
s_Kurthia_sp._11kri321	1e-05	0	0	8e-05	0	0	0	7e-05	0	2e-05	0	0	0	1e-05	0	2e-05	0.00011	4e-05	0	2e-05	0	1e-05	0	0	k_Bacteria|p_Firmicutes|c_Bacilli|o_Bacillales|f_Planococcaceae|g_Kurthia|s_Kurthia_sp._11kri321
s_Anoxybacillus_gonensis	2e-05	0	0	0.00011	0	0	0	0.00011	0	3e-05	0	0	0	1e-05	0	3e-05	0.00015	5e-05	0	3e-05	0	2e-05	0	0	k_Bacteria|p_Firmicutes|c_Bacilli|o_Bacillales|f_Bacillaceae|g_Anoxybacillus|s_Anoxybacillus_gonensis
s_Streptococcus_pneumoniae	0.00127	3e-05	0.01373	0.00075	0.05152	0.0001	0.00024	8e-05	0.00351	0.00353	0.01519	0.00105	0.00096	0.00045	1e-05	4e-05	0.00175	0.00158	0.01504	0.0015	0.00072	0.00219	0.00041	0.00019	k_Bacteria|p_Firmicutes|c_Bacilli|o_Lactobacillales|f_Streptococcaceae|g_Streptococcus|s_Streptococcus_pneumoniae
s_Aggregatibacter_sp._oral_taxon_513	0	0	0	0	0	0	1e-05	0	0	0	0	0	0	0	0	0	0	0	0	0.00013	0	0	0	0	k_Bacteria|p_Proteobacteria|c_Gammaproteobacteria|o_Pasteurellales|f_Pasteurellaceae|g_Aggregatibacter|s_Aggregatibacter_sp._oral_taxon_513
s_Veillonella_rodentium	0	0	0	0	3e-05	0	0	0	0	0	1e-05	0	0	0	0	0	0	0	1e-05	0.00117	0	0	0	0	k_Bacteria|p_Firmicutes|c_Negativicutes|o_Veillonellales|f_Veillonellaceae|g_Veillonella|s_Veillonella_rodentium
s_Brevibacillus_laterosporus	2e-05	0	0	0.00016	1e-05	1e-05	0	0.00014	1e-05	5e-05	4e-05	0	0	2e-05	0	3e-05	0.00024	8e-05	0	4e-05	0	3e-05	0	0	k_Bacteria|p_Firmicutes|c_Bacilli|o_Bacillales|f_Paenibacillaceae|g_Brevibacillus|s_Brevibacillus_laterosporus
s_Lactobacillus_ultunensis	1e-05	0	0	0.0001	0	0	0	0.00012	0	2e-05	0	0	0	1e-05	0	2e-05	0.00012	5e-05	0	2e-05	0	2e-05	0	0	k_Bacteria|p_Firmicutes|c_Bacilli|o_Lactobacillales|f_Lactobacillaceae|g_Lactobacillus|s_Lactobacillus_ultunensis
s_Bradyrhizobium_guangzhouense	0	0	0	0	0	0	0	0	0	0	0	0	0	0	0	0	0	0	0	0	0	0	0.00011	1e-05	k_Bacteria|p_Proteobacteria|c_Alphaproteobacteria|o_Hyphomicrobiales|f_Bradyrhizobiaceae|g_Bradyrhizobium|s_Bradyrhizobium_guangzhouense
s_Brachyspira_intermedia	2e-05	0	0	0.00013	0	1e-05	0	0.00012	0	4e-05	0	0	0	1e-05	0	3e-05	0.00018	6e-05	0	3e-05	0	2e-05	0	0	k_Bacteria|p_Spirochaetes|c_Spirochaetia|o_Brachyspirales|f_Brachyspiraceae|g_Brachyspira|s_Brachyspira_intermedia
s_Corynebacterium_sp._FDAARGOS_1242	0	0	0	0	0	0	1e-05	0	0	0	0	0	0	0	0	3e-05	0	0	0	0	0	0	6e-05	0.00014	k_Bacteria|p_Actinobacteria|c_Actinomycetia|o_Corynebacteriales|f_Corynebacteriaceae|g_Corynebacterium|s_Corynebacterium_sp._FDAARGOS_1242
s_Streptococcus_agalactiae	0.00025	0	0.00322	0.00017	0.00952	0.00011	2e-05	2e-05	3e-05	4e-05	0.00013	0.00041	4e-05	2e-05	0	4e-05	4e-05	0.00019	0.00338	0.00015	2e-05	0.0004	5e-05	0.00028	k_Bacteria|p_Firmicutes|c_Bacilli|o_Lactobacillales|f_Streptococcaceae|g_Streptococcus|s_Streptococcus_agalactiae
s_Faecalicatena_sp._Marseille-Q4148	5e-05	0	0	0.00028	0	2e-05	0	0.0003	0	9e-05	0	0	0	3e-05	0	7e-05	0.00047	0.00017	0	7e-05	0	6e-05	0	0	k_Bacteria|p_Firmicutes|c_Clostridia|o_Eubacteriales|f_Lachnospiraceae|g_Faecalicatena|s_Faecalicatena_sp._Marseille-Q4148
s_Enterobacter_sp._MGH_7	0	0.00028	0	0	0	0	0	0.00199	0	0	0	0	0	0	0	0	0	0	0	0	0	0	0	0	k_Bacteria|p_Proteobacteria|c_Gammaproteobacteria|o_Enterobacterales|f_Enterobacteriaceae|g_Enterobacter|s_Enterobacter_sp._MGH_7
s_Gemella_haemolysans	3e-05	0	0.00021	8e-05	0.00122	0	2e-05	7e-05	8e-05	8e-05	0.0003	1e-05	2e-05	1e-05	0	0.00058	0.00012	6e-05	0.00035	4e-05	2e-05	4e-05	0	0	k_Bacteria|p_Firmicutes|c_Bacilli|o_Bacillales|f_|g_Gemella|s_Gemella_haemolysans
s_Romboutsia_sp._CE17	0.00024	1e-05	0	0.00139	0	7e-05	1e-05	0.00086	0	0.00046	2e-05	1e-05	0	0.00015	0	0.00047	0.0022	0.00076	0	0.00035	0	0.00028	5e-05	1e-05	k_Bacteria|p_Firmicutes|c_Clostridia|o_Eubacteriales|f_Peptostreptococcaceae|g_Romboutsia|s_Romboutsia_sp._CE17
s_Caldicellulosiruptor_changbaiensis	2e-05	0	0	0.00011	0	1e-05	0	7e-05	0	3e-05	0	0	0	1e-05	0	3e-05	0.00015	5e-05	0	3e-05	0	2e-05	0	0	k_Bacteria|p_Firmicutes|c_Clostridia|o_Thermoanaerobacterales|f_Thermoanaerobacterales_Family_III._Incertae_Sedis|g_Caldicellulosiruptor|s_Caldicellulosiruptor_changbaiensis
s_Vagococcus_lutrae	2e-05	0	0	0.00016	0	1e-05	0	0.00014	0	4e-05	0	0	0	1e-05	0	3e-05	0.00026	7e-05	0	3e-05	0	3e-05	0	0	k_Bacteria|p_Firmicutes|c_Bacilli|o_Lactobacillales|f_Enterococcaceae|g_Vagococcus|s_Vagococcus_lutrae
s_Clostridium_baratii	0.00242	7e-05	0	0.01367	1e-05	0.00071	9e-05	0.01299	1e-05	0.0048	5e-05	1e-05	1e-05	0.00148	1e-05	0.00326	0.02089	0.00702	1e-05	0.00356	2e-05	0.00306	0.00014	1e-05	k_Bacteria|p_Firmicutes|c_Clostridia|o_Eubacteriales|f_Clostridiaceae|g_Clostridium|s_Clostridium_baratii
s_Kurthia_zopfii	1e-05	0	0	8e-05	0	0	0	8e-05	0	2e-05	0	0	0	1e-05	0	2e-05	0.00011	4e-05	0	2e-05	0	2e-05	0	0	k_Bacteria|p_Firmicutes|c_Bacilli|o_Bacillales|f_Planococcaceae|g_Kurthia|s_Kurthia_zopfii
s_Lachnospira_eligens	2e-05	0	0	0.00016	0	1e-05	0	0.00016	0	5e-05	0	0	0	2e-05	0	4e-05	0.00022	8e-05	0	4e-05	0	3e-05	0	0	k_Bacteria|p_Firmicutes|c_Clostridia|o_Eubacteriales|f_Lachnospiraceae|g_Lachnospira|s_Lachnospira_eligens
s_Acinetobacter_baumannii	0.00091	1e-05	2e-05	9e-05	0.0013	1e-05	0.00011	0.00028	3e-05	3e-05	3e-05	1e-05	1e-05	0.00272	1e-05	2e-05	0.0002	5e-05	2e-05	2e-05	3e-05	4e-05	0.00011	0.00024	k_Bacteria|p_Proteobacteria|c_Gammaproteobacteria|o_Moraxellales|f_Moraxellaceae|g_Acinetobacter|s_Acinetobacter_baumannii
s_Carnobacterium_divergens	0.0001	0	0	0.00053	0	3e-05	0	0.00062	0	0.00014	0	0	0	6e-05	0	0.00012	0.00075	0.00027	0	0.00015	0	0.00012	0	0	k_Bacteria|p_Firmicutes|c_Bacilli|o_Lactobacillales|f_Carnobacteriaceae|g_Carnobacterium|s_Carnobacterium_divergens
s_Aliarcobacter_thereius	2e-05	0	0	0.00012	0	1e-05	0	0.00013	0	4e-05	0	0	0	1e-05	0	3e-05	0.0002	7e-05	0	3e-05	0	3e-05	0	0	k_Bacteria|p_Proteobacteria|c_Epsilonproteobacteria|o_Campylobacterales|f_Arcobacteraceae|g_Aliarcobacter|s_Aliarcobacter_thereius
s_Vescimonas_fastidiosa	2e-05	0	0	9e-05	0	1e-05	0	0.00012	0	2e-05	0	0	0	1e-05	0	2e-05	0.00018	7e-05	0	2e-05	0	3e-05	0	0	k_Bacteria|p_Firmicutes|c_Clostridia|o_Eubacteriales|f_Oscillospiraceae|g_Vescimonas|s_Vescimonas_fastidiosa
s_Lacinutrix_sp._5H-3-7-4	1e-05	0	0	7e-05	0	0	0	8e-05	0	3e-05	0	0	0	1e-05	0	2e-05	0.00012	4e-05	0	2e-05	0	2e-05	0	0	k_Bacteria|p_Bacteroidetes|c_Flavobacteriia|o_Flavobacteriales|f_Flavobacteriaceae|g_Lacinutrix|s_Lacinutrix_sp._5H-3-7-4
s_Longibaculum_sp._KGMB06250	4e-05	0	0	0.00028	0	0.00013	0	0.00011	0	9e-05	0	0.00028	0	3e-05	0	8e-05	0.00045	0.00014	0	0.00014	0	5e-05	0	2e-05	k_Bacteria|p_Firmicutes|c_Erysipelotrichia|o_Erysipelotrichales|f_Erysipelotrichaceae|g_Longibaculum|s_Longibaculum_sp._KGMB06250
s_Arcobacter_cloacae	1e-05	0	0	0.00011	0	0	0	9e-05	0	3e-05	0	0	0	1e-05	0	2e-05	0.00014	4e-05	0	3e-05	0	2e-05	0	0	k_Bacteria|p_Proteobacteria|c_Epsilonproteobacteria|o_Campylobacterales|f_Arcobacteraceae|g_Arcobacter|s_Arcobacter_cloacae
s_Moraxella_osloensis	0	0	1e-05	1e-05	7e-05	0	0.00027	0	0	0	0.00031	3e-05	0	0	0	0	1e-05	1e-05	0	0	0	0	0.00057	0.00065	k_Bacteria|p_Proteobacteria|c_Gammaproteobacteria|o_Moraxellales|f_Moraxellaceae|g_Moraxella|s_Moraxella_osloensis
s_Tissierella_sp._JN-28	2e-05	0	0	0.00011	1e-05	1e-05	0	0.00011	0	4e-05	0	0	0	1e-05	0	3e-05	0.0002	7e-05	0	3e-05	0	2e-05	0	0	k_Bacteria|p_Firmicutes|c_Tissierellia|o_Tissierellales|f_Tissierellaceae|g_Tissierella|s_Tissierella_sp._JN-28
s_Anaerotignum_propionicum	2e-05	0	0	0.00012	0	1e-05	0	0.00012	0	4e-05	0	0	0	1e-05	0	3e-05	0.00015	6e-05	0	3e-05	0	2e-05	0	0	k_Bacteria|p_Firmicutes|c_Clostridia|o_Eubacteriales|f_Lachnospiraceae|g_Anaerotignum|s_Anaerotignum_propionicum
s_Staphylococcus_sp._MZ8	0	0	0.00012	0	0	0	0	0	0.00025	0	0	0	0	0	9e-05	0	0	0	0.00012	0	0.00017	0	0	0	k_Bacteria|p_Firmicutes|c_Bacilli|o_Bacillales|f_Staphylococcaceae|g_Staphylococcus|s_Staphylococcus_sp._MZ8
s_Herbaspirillum_frisingense	0	0	1e-05	0	2e-05	0	6e-05	0	0	0	0	0	0	0	0	0	0	0	0	0	0	0	6e-05	0.00013	k_Bacteria|p_Proteobacteria|c_Betaproteobacteria|o_Burkholderiales|f_Oxalobacteraceae|g_Herbaspirillum|s_Herbaspirillum_frisingense
s_Luteibacter_rhizovicinus	0	0	0	0	0	0	0.00013	0	0	0	0	0	0	0	0	0	0	0	0	0	0	0	0	1e-05	k_Bacteria|p_Proteobacteria|c_Gammaproteobacteria|o_Xanthomonadales|f_Rhodanobacteraceae|g_Luteibacter|s_Luteibacter_rhizovicinus
s_Gracilibacillus_salitolerans	2e-05	0	0	0.00012	0	1e-05	0	0.0001	0	4e-05	0	0	0	1e-05	0	3e-05	0.00017	5e-05	0	3e-05	0	3e-05	0	0	k_Bacteria|p_Firmicutes|c_Bacilli|o_Bacillales|f_Bacillaceae|g_Gracilibacillus|s_Gracilibacillus_salitolerans
s_Caloranaerobacter_azorensis	4e-05	0	0	0.00025	0	1e-05	0	0.00014	0	8e-05	0	0	0	3e-05	0	6e-05	0.00037	0.00013	0	6e-05	0	4e-05	0	0	k_Bacteria|p_Firmicutes|c_Clostridia|o_Eubacteriales|f_Thermohalobacteraceae|g_Caloranaerobacter|s_Caloranaerobacter_azorensis
s_Burkholderia_glumae	0	0	1e-05	0	3e-05	0	5e-05	0	0	0	0	0	0	0	0	0	0	0	0	0	0	0	0.00012	0.00024	k_Bacteria|p_Proteobacteria|c_Betaproteobacteria|o_Burkholderiales|f_Burkholderiaceae|g_Burkholderia|s_Burkholderia_glumae
s_Streptococcus_vestibularis	1e-05	0	6e-05	1e-05	0.00045	0.00024	1e-05	0	1e-05	1e-05	6e-05	0.00688	2e-05	1e-05	0	0	1e-05	0.00022	8e-05	0.00183	1e-05	0.00682	3e-05	0.00016	k_Bacteria|p_Firmicutes|c_Bacilli|o_Lactobacillales|f_Streptococcaceae|g_Streptococcus|s_Streptococcus_vestibularis
s_Polynucleobacter_sp._MG-Unter2-18	0	0	0	0	2e-05	0	9e-05	0	0	0	0.0002	0	0	0	0	0	0	0	0	0	2e-05	4e-05	0.00024	2e-05	k_Bacteria|p_Proteobacteria|c_Betaproteobacteria|o_Burkholderiales|f_Burkholderiaceae|g_Polynucleobacter|s_Polynucleobacter_sp._MG-Unter2-18
s_Proteus_vulgaris	2e-05	0	0	0.00012	0	1e-05	0	0.00011	0	4e-05	0	0	0	1e-05	0	3e-05	0.00019	5e-05	0	3e-05	0	2e-05	0	0	k_Bacteria|p_Proteobacteria|c_Gammaproteobacteria|o_Enterobacterales|f_Morganellaceae|g_Proteus|s_Proteus_vulgaris
s_Chryseobacterium_manosquense	1e-05	0	0	6e-05	3e-05	0	2e-05	4e-05	0	2e-05	0	0	0	0	0	2e-05	6e-05	3e-05	0	1e-05	0	1e-05	0.00032	0.00021	k_Bacteria|p_Bacteroidetes|c_Flavobacteriia|o_Flavobacteriales|f_Weeksellaceae|g_Chryseobacterium|s_Chryseobacterium_manosquense
s_Clostridium_novyi	0.00043	1e-05	0	0.00256	0	0.00013	2e-05	0.00266	0	0.0009	1e-05	0	0	0.00026	0	0.0006	0.00382	0.00136	0	0.00066	0	0.0005	2e-05	0	k_Bacteria|p_Firmicutes|c_Clostridia|o_Eubacteriales|f_Clostridiaceae|g_Clostridium|s_Clostridium_novyi
s_	0.00718	0.00492	0.00058	0.04678	0.00468	0.00063	0.00804	0.0338	0.0007	0.01083	0.01166	0.00095	0.00075	0.00344	0.00025	0.00828	0.0477	0.01832	0.00041	0.00897	0.00042	0.00757	0.0069	0.02298	k_|p_|c_|o_|f_|g_|s_
s_Clostridioides_virus_phiMMP04	0.00014	1e-05	0	3e-05	0	0	0	0.00011	0	0	0	0	0	0	0	0	0	0	0	0	0	0	0	0	k_Viruses|p_Uroviricota|c_Caudoviricetes|o_Caudovirales|f_Myoviridae|g_Sherbrookevirus|s_Clostridioides_virus_phiMMP04
s_Klebsiella_michiganensis	0.00204	0.00282	0	3e-05	0	0	3e-05	3e-05	0	0	0	0	0.00226	0.00259	0	0	1e-05	0.00011	0	0	0	7e-05	0	0	k_Bacteria|p_Proteobacteria|c_Gammaproteobacteria|o_Enterobacterales|f_Enterobacteriaceae|g_Klebsiella|s_Klebsiella_michiganensis
s_Clostridium_sp._JN-9	0.00019	1e-05	0	0.00115	0	6e-05	1e-05	0.00125	0	0.00037	1e-05	0	0	0.00013	0	0.00027	0.00168	0.0006	0	0.00031	0	0.00024	2e-05	0	k_Bacteria|p_Firmicutes|c_Clostridia|o_Eubacteriales|f_Clostridiaceae|g_Clostridium|s_Clostridium_sp._JN-9
s_Enterobacter_bugandensis	1e-05	0.00014	0	9e-05	0	0	0	0.00023	0	1e-05	0	0	0	0	0	1e-05	4e-05	1e-05	0	1e-05	0	1e-05	0	0	k_Bacteria|p_Proteobacteria|c_Gammaproteobacteria|o_Enterobacterales|f_Enterobacteriaceae|g_Enterobacter|s_Enterobacter_bugandensis
s_Clostridium_drakei	0.00018	1e-05	0	0.00106	0	5e-05	1e-05	0.001	0	0.00038	1e-05	0	0	0.00012	0	0.00036	0.00155	0.00067	0	0.00027	0	0.00021	0	0	k_Bacteria|p_Firmicutes|c_Clostridia|o_Eubacteriales|f_Clostridiaceae|g_Clostridium|s_Clostridium_drakei
s_Enterobacter_chengduensis	2e-05	0.0005	0	0	0	0	0	0.00048	0	0	0	0	0	0	0	0	0	0	0	0	0	0	0	0	k_Bacteria|p_Proteobacteria|c_Gammaproteobacteria|o_Enterobacterales|f_Enterobacteriaceae|g_Enterobacter|s_Enterobacter_chengduensis
s_Acinetobacter_sp._Colony158	0.00167	0	0	0	0	0	3e-05	0	0	0	0	0	0	0	0	0	0	0	0	0	0	0	0	0	k_Bacteria|p_Proteobacteria|c_Gammaproteobacteria|o_Moraxellales|f_Moraxellaceae|g_Acinetobacter|s_Acinetobacter_sp._Colony158
s_Enterococcus_cecorum	3e-05	0	0	0.00016	0	2e-05	0	0.00016	0	5e-05	0	0	0	2e-05	0	5e-05	0.00024	9e-05	0	5e-05	0	3e-05	0	4e-05	k_Bacteria|p_Firmicutes|c_Bacilli|o_Lactobacillales|f_Enterococcaceae|g_Enterococcus|s_Enterococcus_cecorum
s_Vallitalea_pronyensis	1e-05	0	0	0.0001	0	0	0	9e-05	0	3e-05	0	0	0	1e-05	0	2e-05	0.00012	5e-05	0	2e-05	0	2e-05	0	0	k_Bacteria|p_Firmicutes|c_Clostridia|o_Eubacteriales|f_Vallitaleaceae|g_Vallitalea|s_Vallitalea_pronyensis
s_Corynebacterium_kroppenstedtii	0	0	0	0	0	0	0	0	2e-05	0	0	0	0	0	0	1e-05	0	3e-05	0	0	0	0	0.00124	0.00061	k_Bacteria|p_Actinobacteria|c_Actinomycetia|o_Corynebacteriales|f_Corynebacteriaceae|g_Corynebacterium|s_Corynebacterium_kroppenstedtii
s_Mariniplasma_anaerobium	1e-05	0	0	8e-05	0	0	0	7e-05	0	2e-05	0	0	0	1e-05	0	2e-05	0.00011	4e-05	0	2e-05	0	2e-05	0	0	k_Bacteria|p_Tenericutes|c_Mollicutes|o_Acholeplasmatales|f_Acholeplasmataceae|g_Mariniplasma|s_Mariniplasma_anaerobium
s_Pradoshia_sp._D12	3e-05	0	0	0.00014	0	1e-05	0	0.00015	0	5e-05	0	0	0	2e-05	0	3e-05	0.00023	8e-05	0	4e-05	0	3e-05	0	0	k_Bacteria|p_Firmicutes|c_Bacilli|o_Bacillales|f_Bacillaceae|g_Pradoshia|s_Pradoshia_sp._D12
s_Herbinix_luporum	1e-05	0	0	0.00013	0	1e-05	0	9e-05	0	4e-05	0	0	0	1e-05	0	2e-05	0.00019	6e-05	0	3e-05	0	2e-05	0	0	k_Bacteria|p_Firmicutes|c_Clostridia|o_Eubacteriales|f_Lachnospiraceae|g_Herbinix|s_Herbinix_luporum
s_Klebsiella_oxytoca	0.00075	0.00051	0	2e-05	0	0	2e-05	3e-05	1e-05	0	0	0	0.00059	0.00066	0	1e-05	0	3e-05	0	0	0	3e-05	0	0	k_Bacteria|p_Proteobacteria|c_Gammaproteobacteria|o_Enterobacterales|f_Enterobacteriaceae|g_Klebsiella|s_Klebsiella_oxytoca
s_Pedobacter_heparinus	2e-05	0	0	0.00011	0	1e-05	0	0.00011	0	3e-05	0	0	0	1e-05	0	3e-05	0.00017	6e-05	0	3e-05	0	2e-05	0	0	k_Bacteria|p_Bacteroidetes|c_Sphingobacteriia|o_Sphingobacteriales|f_Sphingobacteriaceae|g_Pedobacter|s_Pedobacter_heparinus
s_Blautia_obeum	2e-05	0	0	0.00014	1e-05	1e-05	0	0.00012	0	5e-05	0	0	0	2e-05	0	3e-05	0.00021	7e-05	0	4e-05	0	3e-05	0	0	k_Bacteria|p_Firmicutes|c_Clostridia|o_Eubacteriales|f_Lachnospiraceae|g_Blautia|s_Blautia_obeum
s_Granulicatella_elegans	3e-05	0	0	0.00022	0	1e-05	2e-05	0.00019	0	9e-05	0	0	0	3e-05	0	5e-05	0.00052	0.00015	0	5e-05	0	6e-05	0	0	k_Bacteria|p_Firmicutes|c_Bacilli|o_Lactobacillales|f_Carnobacteriaceae|g_Granulicatella|s_Granulicatella_elegans
s_Staphylococcus_cohnii	0	0	0.0002	3e-05	0	0	0.00017	3e-05	0.00042	4e-05	1e-05	0	0	0	0.00012	1e-05	5e-05	2e-05	0.00017	1e-05	0.00022	1e-05	0.00022	2e-05	k_Bacteria|p_Firmicutes|c_Bacilli|o_Bacillales|f_Staphylococcaceae|g_Staphylococcus|s_Staphylococcus_cohnii
s_Streptococcus_marmotae	0	0	0	1e-05	2e-05	1e-05	0	1e-05	0	1e-05	1e-05	0.0003	0	0	0	0	2e-05	1e-05	0	7e-05	0	0.00033	0	0	k_Bacteria|p_Firmicutes|c_Bacilli|o_Lactobacillales|f_Streptococcaceae|g_Streptococcus|s_Streptococcus_marmotae
s_Bradyrhizobium_sp.	0	0	0	0	0	0	0	0	0	0	0	0	0	0	0	0	0	0	0	0	0	0	0.00013	1e-05	k_Bacteria|p_Proteobacteria|c_Alphaproteobacteria|o_Hyphomicrobiales|f_Bradyrhizobiaceae|g_Bradyrhizobium|s_Bradyrhizobium_sp.
s_Metabacillus_litoralis	2e-05	0	0	0.00011	1e-05	0	0	0.00011	0	3e-05	0	0	0	1e-05	0	2e-05	0.00016	5e-05	0	2e-05	0	1e-05	0	0	k_Bacteria|p_Firmicutes|c_Bacilli|o_Bacillales|f_Bacillaceae|g_Metabacillus|s_Metabacillus_litoralis
s_Clostridium_sp._MF28	0.00335	0.0001	0	0.01993	0	0.00103	7e-05	0.02472	1e-05	0.00516	2e-05	2e-05	2e-05	0.00184	4e-05	0.00448	0.02816	0.01018	1e-05	0.00467	3e-05	0.00373	9e-05	2e-05	k_Bacteria|p_Firmicutes|c_Clostridia|o_Eubacteriales|f_Clostridiaceae|g_Clostridium|s_Clostridium_sp._MF28
s_Spiroplasma_cantharicola	1e-05	0	0	8e-05	0	0	0	8e-05	0	4e-05	0	0	0	1e-05	0	2e-05	0.00013	5e-05	0	2e-05	0	1e-05	0	0	k_Bacteria|p_Tenericutes|c_Mollicutes|o_Entomoplasmatales|f_Spiroplasmataceae|g_Spiroplasma|s_Spiroplasma_cantharicola
s_Diaphorobacter_polyhydroxybutyrativorans	0	0	0	0	0	0	0	0	0	0	0.00015	0	0	0	0	0	0	0	0	0	0	0	0	2e-05	k_Bacteria|p_Proteobacteria|c_Betaproteobacteria|o_Burkholderiales|f_Comamonadaceae|g_Diaphorobacter|s_Diaphorobacter_polyhydroxybutyrativorans
s_Polaribacter_sp._NJDZ03	1e-05	0	0	9e-05	0	1e-05	0	7e-05	0	3e-05	0	0	0	1e-05	0	2e-05	0.00011	4e-05	0	2e-05	0	2e-05	0	0	k_Bacteria|p_Bacteroidetes|c_Flavobacteriia|o_Flavobacteriales|f_Flavobacteriaceae|g_Polaribacter|s_Polaribacter_sp._NJDZ03
s_Lachnoclostridium_phytofermentans	0.00012	0	0	0.00069	0	4e-05	0	0.00069	0	0.00023	0	0	0	7e-05	0	0.00017	0.001	0.00036	0	0.00019	0	0.00014	0	0	k_Bacteria|p_Firmicutes|c_Clostridia|o_Eubacteriales|f_Lachnospiraceae|g_Lachnoclostridium|s_Lachnoclostridium_phytofermentans
s_Acinetobacter_lwoffii	2e-05	0	1e-05	0	2e-05	0	0.0001	0	0	0	0	0	0	0	0	0	0	0	0	0	0	0	0.00021	0.00033	k_Bacteria|p_Proteobacteria|c_Gammaproteobacteria|o_Moraxellales|f_Moraxellaceae|g_Acinetobacter|s_Acinetobacter_lwoffii
s_Streptococcus_mutans	0	0	1e-05	0	0.00013	1e-05	0	0	2e-05	2e-05	9e-05	0.00021	1e-05	0	0	0	1e-05	2e-05	1e-05	7e-05	0	0.00021	0	1e-05	k_Bacteria|p_Firmicutes|c_Bacilli|o_Lactobacillales|f_Streptococcaceae|g_Streptococcus|s_Streptococcus_mutans
s_Streptococcus_sp._CNU_G3	1e-05	0	0	6e-05	7e-05	1e-05	0	7e-05	0	2e-05	0	0.00015	0	1e-05	0	1e-05	7e-05	4e-05	0	5e-05	0	0.00015	0	1e-05	k_Bacteria|p_Firmicutes|c_Bacilli|o_Lactobacillales|f_Streptococcaceae|g_Streptococcus|s_Streptococcus_sp._CNU_G3
s_Flavonifractor_plautii	4e-05	0	0	0.00022	0	1e-05	2e-05	0.00032	0	6e-05	0	0	0	3e-05	0	5e-05	0.00033	0.00014	0	6e-05	0	7e-05	0	0	k_Bacteria|p_Firmicutes|c_Clostridia|o_Eubacteriales|f_Oscillospiraceae|g_Flavonifractor|s_Flavonifractor_plautii
s_Clostridium_aceticum	5e-05	0	0	0.00029	0	2e-05	0	0.00029	0	0.0001	0	0	0	3e-05	0	7e-05	0.00046	0.00015	0	8e-05	0	7e-05	0	0	k_Bacteria|p_Firmicutes|c_Clostridia|o_Eubacteriales|f_Clostridiaceae|g_Clostridium|s_Clostridium_aceticum
s_Enterobacter_sp._BIDMC_29	0	9e-05	0	0	0	0	0	0.00014	0	0	0	0	0	0	0	0	0	0	0	0	0	0	0	0	k_Bacteria|p_Proteobacteria|c_Gammaproteobacteria|o_Enterobacterales|f_Enterobacteriaceae|g_Enterobacter|s_Enterobacter_sp._BIDMC_29
s_Zunongwangia_sp._SCSIO_43204	5e-05	0	0	0.00026	0	1e-05	0	0.00032	0	7e-05	0	0	0	3e-05	0	6e-05	0.00038	0.00014	0	7e-05	0	6e-05	0	0	k_Bacteria|p_Bacteroidetes|c_Flavobacteriia|o_Flavobacteriales|f_Flavobacteriaceae|g_Zunongwangia|s_Zunongwangia_sp._SCSIO_43204
s_Bifidobacterium_breve	1e-05	0	0	8e-05	1e-05	1e-05	0	9e-05	0	2e-05	0	1e-05	0	1e-05	0	2e-05	0.00015	5e-05	0	2e-05	0	1e-05	0	0	k_Bacteria|p_Actinobacteria|c_Actinomycetia|o_Bifidobacteriales|f_Bifidobacteriaceae|g_Bifidobacterium|s_Bifidobacterium_breve
s_Turicibacter_sp._H121	5e-05	0	0	0.00033	0	2e-05	0	0.00032	0	0.00011	0	0	0	4e-05	0	0.0001	0.00057	0.0002	0	0.00011	0	6e-05	0	0	k_Bacteria|p_Firmicutes|c_Erysipelotrichia|o_Erysipelotrichales|f_Turicibacteraceae|g_Turicibacter|s_Turicibacter_sp._H121
s_Bradyrhizobium_cosmicum	0	0	0	1e-05	0	0	0	0	0	0	0	0	0	0	0	0	1e-05	0	0	0	0	0	0.00012	2e-05	k_Bacteria|p_Proteobacteria|c_Alphaproteobacteria|o_Hyphomicrobiales|f_Bradyrhizobiaceae|g_Bradyrhizobium|s_Bradyrhizobium_cosmicum
s_Hungatella_hathewayi	3e-05	0	0	0.00014	0	1e-05	1e-05	0.00016	0	6e-05	0	0	0	2e-05	0	4e-05	0.00022	8e-05	0	4e-05	0	3e-05	0	0	k_Bacteria|p_Firmicutes|c_Clostridia|o_Eubacteriales|f_Clostridiaceae|g_Hungatella|s_Hungatella_hathewayi
s_Pseudomonas_chlororaphis	4e-05	0	0	0	0	0	0	0	0	0	0.00029	0	0	0	0	0	0	0	0	0	0	0	0	2e-05	k_Bacteria|p_Proteobacteria|c_Gammaproteobacteria|o_Pseudomonadales|f_Pseudomonadaceae|g_Pseudomonas|s_Pseudomonas_chlororaphis
s_Oceanobacillus_iheyensis	3e-05	0	0	0.00016	0	1e-05	0	0.00013	0	4e-05	0	0	0	1e-05	0	4e-05	0.00023	8e-05	0	4e-05	0	3e-05	0	0	k_Bacteria|p_Firmicutes|c_Bacilli|o_Bacillales|f_Bacillaceae|g_Oceanobacillus|s_Oceanobacillus_iheyensis
s_Staphylococcus_pseudoxylosus	1e-05	0	1e-05	9e-05	0	0	1e-05	8e-05	0.00092	8e-05	0	0	0	1e-05	1e-05	3e-05	0.0001	4e-05	1e-05	3e-05	9e-05	1e-05	5e-05	0	k_Bacteria|p_Firmicutes|c_Bacilli|o_Bacillales|f_Staphylococcaceae|g_Staphylococcus|s_Staphylococcus_pseudoxylosus
s_Edwardsiella_piscicida	0	0	0	0.00045	0	0	0	0	0	0	0	0	0	0	0	0	0	0	0	0	0	0	0	1e-05	k_Bacteria|p_Proteobacteria|c_Gammaproteobacteria|o_Enterobacterales|f_Hafniaceae|g_Edwardsiella|s_Edwardsiella_piscicida
s_Francisella_tularensis	2e-05	0	0	0.00011	0	1e-05	0	0.0001	0	3e-05	0	0	0	1e-05	0	3e-05	0.00014	5e-05	0	3e-05	0	2e-05	0	0	k_Bacteria|p_Proteobacteria|c_Gammaproteobacteria|o_Thiotrichales|f_Francisellaceae|g_Francisella|s_Francisella_tularensis
s_Enterobacter_sp._DNB-S2	4e-05	3e-05	0	0	0	0	0	0.00023	0	0	0	0	0	0	0	0	0	0	0	0	0	0	0	0	k_Bacteria|p_Proteobacteria|c_Gammaproteobacteria|o_Enterobacterales|f_Enterobacteriaceae|g_Enterobacter|s_Enterobacter_sp._DNB-S2
s_Virgibacillus_necropolis	1e-05	0	0	8e-05	0.00012	0	0	7e-05	0	2e-05	0	0	0	1e-05	0	2e-05	0.0001	4e-05	0	2e-05	0	2e-05	0	0	k_Bacteria|p_Firmicutes|c_Bacilli|o_Bacillales|f_Bacillaceae|g_Virgibacillus|s_Virgibacillus_necropolis
s_Alkalihalobacillus_krulwichiae	2e-05	0	0	0.00011	0	1e-05	0	0.0001	0	3e-05	0	0	0	1e-05	0	2e-05	0.00014	5e-05	0	3e-05	0	2e-05	0	0	k_Bacteria|p_Firmicutes|c_Bacilli|o_Bacillales|f_Bacillaceae|g_Alkalihalobacillus|s_Alkalihalobacillus_krulwichiae
s_Streptococcus_infantarius	0	0	1e-05	0	0.00152	1e-05	1e-05	0	0	0	3e-05	0.00024	0	0	0	0	1e-05	2e-05	1e-05	7e-05	1e-05	0.00023	0	0.00071	k_Bacteria|p_Firmicutes|c_Bacilli|o_Lactobacillales|f_Streptococcaceae|g_Streptococcus|s_Streptococcus_infantarius
s_Salmonella_enterica	0.00124	0.00212	2e-05	0.00066	2e-05	2e-05	0.00011	0.00072	2e-05	9e-05	0.00011	1e-05	0.00063	0.00081	1e-05	6e-05	0.0003	0.00011	2e-05	7e-05	3e-05	0.00106	0.00016	0.00011	k_Bacteria|p_Proteobacteria|c_Gammaproteobacteria|o_Enterobacterales|f_Enterobacteriaceae|g_Salmonella|s_Salmonella_enterica
s_Paraclostridium_bifermentans	0.00018	2e-05	0	0.00111	3e-05	6e-05	0.00011	0.00102	1e-05	0.00037	0.0001	2e-05	1e-05	0.00012	1e-05	0.05019	0.00171	0.00059	1e-05	0.00029	5e-05	0.00025	0.00031	0	k_Bacteria|p_Firmicutes|c_Clostridia|o_Eubacteriales|f_Clostridiaceae|g_Paraclostridium|s_Paraclostridium_bifermentans
s_Streptococcus_suis	2e-05	0	8e-05	6e-05	0.00096	8e-05	2e-05	6e-05	3e-05	4e-05	0.00015	0.00033	3e-05	2e-05	0	2e-05	0.00013	0.00016	8e-05	0.00013	2e-05	0.00037	0	9e-05	k_Bacteria|p_Firmicutes|c_Bacilli|o_Lactobacillales|f_Streptococcaceae|g_Streptococcus|s_Streptococcus_suis
s_Sphingomonas_melonis	0	0	0	0	2e-05	0	0.00011	0	0	0	0	0	0	0	0	0	0	0	0	0	0	0	8e-05	5e-05	k_Bacteria|p_Proteobacteria|c_Alphaproteobacteria|o_Sphingomonadales|f_Sphingomonadaceae|g_Sphingomonas|s_Sphingomonas_melonis
s_Neisseria_sicca	0	0	0	0	0.00015	0	0.00055	0	0	0	1e-05	1e-05	0	0	1e-05	0	0	0	0	0	1e-05	0	0.00038	3e-05	k_Bacteria|p_Proteobacteria|c_Betaproteobacteria|o_Neisseriales|f_Neisseriaceae|g_Neisseria|s_Neisseria_sicca
s_Bacillus_cereus	0.00016	1e-05	6e-05	0.00117	0.00083	0.00013	0.00043	0.00093	0.00016	0.00044	0.00059	4e-05	1e-05	0.00013	4e-05	0.00031	0.00233	0.00058	4e-05	0.00031	4e-05	0.00017	0.00018	4e-05	k_Bacteria|p_Firmicutes|c_Bacilli|o_Bacillales|f_Bacillaceae|g_Bacillus|s_Bacillus_cereus
s_Anaerococcus_vaginalis	1e-05	0	0	9e-05	0	0	0	5e-05	0	3e-05	0	0	0	0	0	2e-05	0.00011	4e-05	0	2e-05	0	0	0	0	k_Bacteria|p_Firmicutes|c_Tissierellia|o_Tissierellales|f_Peptoniphilaceae|g_Anaerococcus|s_Anaerococcus_vaginalis
s_Roseburia_intestinalis	7e-05	0	0	0.00041	0	2e-05	1e-05	0.00048	0	0.00018	0	0	0	5e-05	0	9e-05	0.00072	0.00025	0	0.00011	0	0.00012	0	0	k_Bacteria|p_Firmicutes|c_Clostridia|o_Eubacteriales|f_Lachnospiraceae|g_Roseburia|s_Roseburia_intestinalis
s_Streptococcus_sp._oral_taxon_064	1e-05	0	0.0001	0	0.00035	0	1e-05	0	2e-05	2e-05	0.00011	5e-05	1e-05	1e-05	0	0	1e-05	2e-05	0.0001	3e-05	1e-05	7e-05	0	0	k_Bacteria|p_Firmicutes|c_Bacilli|o_Lactobacillales|f_Streptococcaceae|g_Streptococcus|s_Streptococcus_sp._oral_taxon_064
s_Macrococcus_sp._IME1552	5e-05	0	0	0.0004	0	2e-05	0	0.0003	0	0.0001	0	0	0	4e-05	0	8e-05	0.0004	0.00015	0	0.0001	0	6e-05	0	0	k_Bacteria|p_Firmicutes|c_Bacilli|o_Bacillales|f_Staphylococcaceae|g_Macrococcus|s_Macrococcus_sp._IME1552
s_Enterobacter_sp._BIDMC100	1e-05	0.00024	0	0	0	0	0	0.00018	0	0	0	0	0	0	0	0	0	0	0	0	0	0	0	0	k_Bacteria|p_Proteobacteria|c_Gammaproteobacteria|o_Enterobacterales|f_Enterobacteriaceae|g_Enterobacter|s_Enterobacter_sp._BIDMC100
s_Alcaligenes_faecalis	0	0	1e-05	0	2e-05	0	2e-05	0	0	0	4e-05	0	0	0	0	0	0	0	0	0	0	0	0.00014	1e-05	k_Bacteria|p_Proteobacteria|c_Betaproteobacteria|o_Burkholderiales|f_Alcaligenaceae|g_Alcaligenes|s_Alcaligenes_faecalis
s_Aeromonas_sp._WP2-W18-CRE-05	1e-05	0	0	5e-05	0	0	0	0	0	3e-05	0	0	0	0	0	2e-05	0.00016	2e-05	0	2e-05	0	1e-05	0	0	k_Bacteria|p_Proteobacteria|c_Gammaproteobacteria|o_Aeromonadales|f_Aeromonadaceae|g_Aeromonas|s_Aeromonas_sp._WP2-W18-CRE-05
s_Serratia_symbiotica	1e-05	1e-05	0	0.00032	0	0	0	3e-05	0	1e-05	0	0	1e-05	1e-05	0	1e-05	5e-05	2e-05	0	1e-05	0	1e-05	0	0	k_Bacteria|p_Proteobacteria|c_Gammaproteobacteria|o_Enterobacterales|f_Yersiniaceae|g_Serratia|s_Serratia_symbiotica
s_Vagococcus_carniphilus	2e-05	0	0	0.00015	0	1e-05	0	8e-05	0	4e-05	0	0	0	1e-05	0	3e-05	0.00021	7e-05	0	4e-05	0	3e-05	0	0	k_Bacteria|p_Firmicutes|c_Bacilli|o_Lactobacillales|f_Enterococcaceae|g_Vagococcus|s_Vagococcus_carniphilus
s_Paraglaciecola_sp._L1A13	0	0	0	0	4e-05	0	0.00025	0	0	0	0.00049	1e-05	0	0	0	0	0	0	0	0	0.00011	8e-05	0.00067	7e-05	k_Bacteria|p_Proteobacteria|c_Gammaproteobacteria|o_Alteromonadales|f_Alteromonadaceae|g_Paraglaciecola|s_Paraglaciecola_sp._L1A13
s_Achromobacter_xylosoxidans	2e-05	0	0.01374	0	0.00883	0	0.013	1e-05	0.00099	0	0.00099	0	3e-05	0	0	0	7e-05	1e-05	0.00033	0	0.00077	0	0.05865	0.00011	k_Bacteria|p_Proteobacteria|c_Betaproteobacteria|o_Burkholderiales|f_Alcaligenaceae|g_Achromobacter|s_Achromobacter_xylosoxidans
s_Ureibacillus_thermosphaericus	1e-05	0	0	0.00012	0	0	0	0.0001	0	2e-05	0	0	0	1e-05	0	1e-05	9e-05	4e-05	0	2e-05	0	1e-05	0	0	k_Bacteria|p_Firmicutes|c_Bacilli|o_Bacillales|f_Planococcaceae|g_Ureibacillus|s_Ureibacillus_thermosphaericus
s_Streptococcus_sp._HSISM1	0	0	3e-05	1e-05	0.00022	4e-05	1e-05	1e-05	4e-05	4e-05	0.00016	0.00066	0.00059	0.00018	0	0	2e-05	0.00197	4e-05	0.00068	1e-05	0.00089	0	0	k_Bacteria|p_Firmicutes|c_Bacilli|o_Lactobacillales|f_Streptococcaceae|g_Streptococcus|s_Streptococcus_sp._HSISM1
s_Clostridium_sp._CT4	0.00105	3e-05	0	0.00594	1e-05	0.0003	4e-05	0.00594	0	0.00202	2e-05	0	0	0.00065	1e-05	0.0014	0.00888	0.0032	0	0.00153	1e-05	0.00129	5e-05	1e-05	k_Bacteria|p_Firmicutes|c_Clostridia|o_Eubacteriales|f_Clostridiaceae|g_Clostridium|s_Clostridium_sp._CT4
s_Delftia_tsuruhatensis	0	0	2e-05	0	2e-05	0	5e-05	0	0	0	4e-05	0	0	0	0.00011	0	0	0	0	0	0	0	0.00043	0.0001	k_Bacteria|p_Proteobacteria|c_Betaproteobacteria|o_Burkholderiales|f_Comamonadaceae|g_Delftia|s_Delftia_tsuruhatensis
s_Flavobacterium_haoranii	1e-05	0	0	9e-05	0	0	0	7e-05	0	3e-05	0	0	0	1e-05	0	2e-05	0.00014	5e-05	0	2e-05	0	1e-05	0	0	k_Bacteria|p_Bacteroidetes|c_Flavobacteriia|o_Flavobacteriales|f_Flavobacteriaceae|g_Flavobacterium|s_Flavobacterium_haoranii
s_Thermoanaerobacter_mathranii	2e-05	0	0	0.00013	0	1e-05	0	0.00012	0	5e-05	0	0	0	1e-05	0	3e-05	0.00021	7e-05	0	4e-05	0	3e-05	0	0	k_Bacteria|p_Firmicutes|c_Clostridia|o_Thermoanaerobacterales|f_Thermoanaerobacteraceae|g_Thermoanaerobacter|s_Thermoanaerobacter_mathranii
s_Metabacillus_sediminilitoris	3e-05	0	0	0.00016	0	1e-05	0	9e-05	0	5e-05	0	0	0	2e-05	0	4e-05	0.00023	8e-05	0	4e-05	0	3e-05	0	1e-05	k_Bacteria|p_Firmicutes|c_Bacilli|o_Bacillales|f_Bacillaceae|g_Metabacillus|s_Metabacillus_sediminilitoris
s_Enterobacter_cancerogenus	3e-05	0.00034	0	0	0	0	0	0.00068	0	0	0	0	2e-05	2e-05	0	0	0	0	0	0	0	2e-05	0	0	k_Bacteria|p_Proteobacteria|c_Gammaproteobacteria|o_Enterobacterales|f_Enterobacteriaceae|g_Enterobacter|s_Enterobacter_cancerogenus
s_Clostridium_sp._DL-VIII	0.00483	0.00014	0	0.02715	2e-05	0.0014	0.00017	0.02683	1e-05	0.00921	0.0001	2e-05	1e-05	0.00291	1e-05	0.00664	0.0411	0.01436	1e-05	0.00698	4e-05	0.00566	0.00028	3e-05	k_Bacteria|p_Firmicutes|c_Clostridia|o_Eubacteriales|f_Clostridiaceae|g_Clostridium|s_Clostridium_sp._DL-VIII
s_Pseudomonas_furukawaii	1e-05	0	0	0	0	0	0	0	0	0	0.00016	0	0	0	0	0	0	0	0	0	0	0	0	0	k_Bacteria|p_Proteobacteria|c_Gammaproteobacteria|o_Pseudomonadales|f_Pseudomonadaceae|g_Pseudomonas|s_Pseudomonas_furukawaii
s_Mycobacterium_paragordonae	0	0	0	0	0	0	1e-05	0	0	0	0	0	0	0	0	0	0	0	0	0	0	0	2e-05	0.00011	k_Bacteria|p_Actinobacteria|c_Actinomycetia|o_Corynebacteriales|f_Mycobacteriaceae|g_Mycobacterium|s_Mycobacterium_paragordonae
s_Streptococcus_australis	2e-05	0	0.0003	1e-05	0.00107	1e-05	2e-05	0	8e-05	8e-05	0.00039	0.00037	0.00019	6e-05	0	0	3e-05	0.00059	0.00028	0.00032	2e-05	0.00045	3e-05	1e-05	k_Bacteria|p_Firmicutes|c_Bacilli|o_Lactobacillales|f_Streptococcaceae|g_Streptococcus|s_Streptococcus_australis
s_Bacillus_dafuensis	1e-05	0	0	6e-05	1e-05	0	4e-05	5e-05	0	2e-05	0.00011	0	0	1e-05	0	1e-05	8e-05	3e-05	0	1e-05	1e-05	3e-05	9e-05	1e-05	k_Bacteria|p_Firmicutes|c_Bacilli|o_Bacillales|f_Bacillaceae|g_Bacillus|s_Bacillus_dafuensis
s_Corynebacterium_segmentosum	0	0	0	0	1e-05	0	2e-05	0	0	0	0	0	0	0	0	5e-05	0	0	0	0	0	0	0.00567	0.00032	k_Bacteria|p_Actinobacteria|c_Actinomycetia|o_Corynebacteriales|f_Corynebacteriaceae|g_Corynebacterium|s_Corynebacterium_segmentosum
s_Clostridium_autoethanogenum	0.00011	0	0	0.00059	0	3e-05	0	0.00052	0	0.00018	0	0	0	7e-05	0	0.00014	0.00084	0.00029	0	0.00015	0	0.00014	0	0	k_Bacteria|p_Firmicutes|c_Clostridia|o_Eubacteriales|f_Clostridiaceae|g_Clostridium|s_Clostridium_autoethanogenum
s_Streptococcus_salivarius	2e-05	1e-05	6e-05	7e-05	0.00135	0.00245	0.0001	6e-05	4e-05	5e-05	0.00027	0.06377	0.00014	6e-05	1e-05	2e-05	0.00012	0.00174	8e-05	0.01633	5e-05	0.05764	0.00027	0.00052	k_Bacteria|p_Firmicutes|c_Bacilli|o_Lactobacillales|f_Streptococcaceae|g_Streptococcus|s_Streptococcus_salivarius
s_Staphylococcus_equorum	2e-05	0	0.00104	0.00027	0	1e-05	0.001	0.00024	0.00025	7e-05	1e-05	0	2e-05	3e-05	0.00081	5e-05	0.00028	0.00011	0.00118	6e-05	0.0014	4e-05	0.00088	6e-05	k_Bacteria|p_Firmicutes|c_Bacilli|o_Bacillales|f_Staphylococcaceae|g_Staphylococcus|s_Staphylococcus_equorum
s_Apibacter_sp._ESL0404	1e-05	0	0	8e-05	0	0	0	8e-05	0	2e-05	0	0	0	0	0	2e-05	0.00011	4e-05	0	2e-05	0	0	0	0	k_Bacteria|p_Bacteroidetes|c_Flavobacteriia|o_Flavobacteriales|f_Weeksellaceae|g_Apibacter|s_Apibacter_sp._ESL0404
s_Helcococcus_kunzii	4e-05	0	0	0.00028	0	1e-05	0	0.00024	0	9e-05	0	0	0	3e-05	0	6e-05	0.00046	0.00015	0	7e-05	0	5e-05	0	0	k_Bacteria|p_Firmicutes|c_Tissierellia|o_Tissierellales|f_Peptoniphilaceae|g_Helcococcus|s_Helcococcus_kunzii
s_Staphylococcus_lutrae	1e-05	0	0	0.0001	0	1e-05	0	9e-05	0	3e-05	0	0	0	1e-05	0	2e-05	0.00014	6e-05	0	3e-05	0	1e-05	0	0	k_Bacteria|p_Firmicutes|c_Bacilli|o_Bacillales|f_Staphylococcaceae|g_Staphylococcus|s_Staphylococcus_lutrae
s_Erysipelothrix_larvae	1e-05	0	0	7e-05	0	0	0	7e-05	0	2e-05	0	0	0	1e-05	0	2e-05	0.00011	3e-05	0	2e-05	0	1e-05	0	0	k_Bacteria|p_Firmicutes|c_Erysipelotrichia|o_Erysipelotrichales|f_Erysipelotrichaceae|g_Erysipelothrix|s_Erysipelothrix_larvae
s_Clostridioides_virus_phiCDHM14	0.0009	1e-05	0	0.00021	0	0	0	0.00084	0	0	0	0	0	0	0	0	0	0	0	1e-05	0	0	0	0	k_Viruses|p_Uroviricota|c_Caudoviricetes|o_Caudovirales|f_Myoviridae|g_Sherbrookevirus|s_Clostridioides_virus_phiCDHM14
s_Burkholderia_thailandensis	0	0	0	0	2e-05	0	4e-05	0	0	0	0	0	0	0	0	0	0	0	0	0	0	0	0.0001	0.00023	k_Bacteria|p_Proteobacteria|c_Betaproteobacteria|o_Burkholderiales|f_Burkholderiaceae|g_Burkholderia|s_Burkholderia_thailandensis
s_Streptococcus_cristatus	1e-05	0	0.00011	0	0.00046	8e-05	2e-05	1e-05	4e-05	3e-05	0.00015	0.00035	4e-05	1e-05	0	4e-05	2e-05	0.00018	0.00012	0.00016	1e-05	0.00038	2e-05	6e-05	k_Bacteria|p_Firmicutes|c_Bacilli|o_Lactobacillales|f_Streptococcaceae|g_Streptococcus|s_Streptococcus_cristatus
s_Cupriavidus_necator	0	0	0	0	2e-05	0	2e-05	0	0	0	0	0	0	0	0	0	0	0	0	0	0	0	3e-05	0.00011	k_Bacteria|p_Proteobacteria|c_Betaproteobacteria|o_Burkholderiales|f_Burkholderiaceae|g_Cupriavidus|s_Cupriavidus_necator
s_Xanthomonas_euvesicatoria	0.0001	0	0	4e-05	0	0	0	3e-05	0	0	4e-05	0	0	0	0	2e-05	0.00022	0	0	3e-05	0	0	0	1e-05	k_Bacteria|p_Proteobacteria|c_Gammaproteobacteria|o_Xanthomonadales|f_Xanthomonadaceae|g_Xanthomonas|s_Xanthomonas_euvesicatoria
s_Heyndrickxia_oleronia	1e-05	0	0	9e-05	0	0	0	9e-05	0	3e-05	0	0	1e-05	2e-05	0	2e-05	0.00013	5e-05	0	2e-05	0	2e-05	0	0	k_Bacteria|p_Firmicutes|c_Bacilli|o_Bacillales|f_Bacillaceae|g_Heyndrickxia|s_Heyndrickxia_oleronia
s_Colletotrichum_higginsianum	0	0	0	2e-05	0	0	1e-05	1e-05	0	1e-05	3e-05	0	0	0	0	0	2e-05	1e-05	0	1e-05	0	1e-05	3e-05	0.00017	k_Eukaryota|p_Ascomycota|c_Sordariomycetes|o_Glomerellales|f_Glomerellaceae|g_Colletotrichum|s_Colletotrichum_higginsianum
s_Legionella_pneumophila	2e-05	0	0	0.00012	1e-05	1e-05	6e-05	0.0001	0	3e-05	0.00011	0	0	1e-05	0	3e-05	0.00014	5e-05	0	4e-05	1e-05	4e-05	0.0001	1e-05	k_Bacteria|p_Proteobacteria|c_Gammaproteobacteria|o_Legionellales|f_Legionellaceae|g_Legionella|s_Legionella_pneumophila
s_Streptococcus_gwangjuense	0.00013	0	0.00139	6e-05	0.00568	1e-05	1e-05	0	0.00039	0.00039	0.00176	0.0001	0.00011	5e-05	0	0	0.00016	0.00017	0.00159	0.00015	8e-05	0.00024	3e-05	2e-05	k_Bacteria|p_Firmicutes|c_Bacilli|o_Lactobacillales|f_Streptococcaceae|g_Streptococcus|s_Streptococcus_gwangjuense
s_Staphylococcus_saccharolyticus	0	0	0.00016	3e-05	0	0	6e-05	2e-05	6e-05	1e-05	0	0	0	0	3e-05	1e-05	4e-05	1e-05	5e-05	1e-05	9e-05	1e-05	0.00015	1e-05	k_Bacteria|p_Firmicutes|c_Bacilli|o_Bacillales|f_Staphylococcaceae|g_Staphylococcus|s_Staphylococcus_saccharolyticus
s_Campylobacter_fetus	2e-05	0	0	0.00014	0	0	0	0.00012	0	4e-05	0	0	0	1e-05	0	3e-05	0.00017	7e-05	0	3e-05	0	2e-05	0	0	k_Bacteria|p_Proteobacteria|c_Epsilonproteobacteria|o_Campylobacterales|f_Campylobacteraceae|g_Campylobacter|s_Campylobacter_fetus
s_Enterobacteriaceae_endosymbiont_of_Plateumaris_sericea	3e-05	0	0	0.00016	0	1e-05	0	0.00023	0	4e-05	0	0	0	2e-05	0	4e-05	0.00024	0.0001	0	5e-05	0	5e-05	0	0	k_Bacteria|p_Proteobacteria|c_Gammaproteobacteria|o_Enterobacterales|f_Enterobacteriaceae|g_unclassified_Enterobacteriaceae|s_Enterobacteriaceae_endosymbiont_of_Plateumaris_sericea
s_Enterobacter_cloacae_complex_sp._ECNIH7	2e-05	0.00024	0	4e-05	0	0	0	0.00016	0	2e-05	0	0	0	0	0	1e-05	0.00011	2e-05	0	1e-05	0	1e-05	0	0	k_Bacteria|p_Proteobacteria|c_Gammaproteobacteria|o_Enterobacterales|f_Enterobacteriaceae|g_Enterobacter|s_Enterobacter_cloacae_complex_sp._ECNIH7
s_Poseidonibacter_parvus	2e-05	0	0	0.00014	0	1e-05	0	0.00011	0	4e-05	0	0	0	2e-05	0	3e-05	0.00018	8e-05	0	4e-05	0	3e-05	0	0	k_Bacteria|p_Proteobacteria|c_Epsilonproteobacteria|o_Campylobacterales|f_Arcobacteraceae|g_Poseidonibacter|s_Poseidonibacter_parvus
s_Thermoanaerobacter_wiegelii	2e-05	0	0	0.00012	0	1e-05	0	0.00012	0	4e-05	0	0	0	1e-05	0	3e-05	0.00015	6e-05	0	3e-05	0	2e-05	0	0	k_Bacteria|p_Firmicutes|c_Clostridia|o_Thermoanaerobacterales|f_Thermoanaerobacteraceae|g_Thermoanaerobacter|s_Thermoanaerobacter_wiegelii
s_Veillonella_sp._S12025-13	1e-05	0	0	4e-05	1e-05	0	2e-05	3e-05	0	1e-05	2e-05	0	0	0	0	1e-05	4e-05	2e-05	0	0.02307	1e-05	1e-05	5e-05	0	k_Bacteria|p_Firmicutes|c_Negativicutes|o_Veillonellales|f_Veillonellaceae|g_Veillonella|s_Veillonella_sp._S12025-13
s_Halarcobacter_ebronensis	2e-05	0	0	8e-05	0	0	0	8e-05	0	3e-05	0	0	0	1e-05	0	2e-05	0.00013	4e-05	0	2e-05	0	2e-05	0	0	k_Bacteria|p_Proteobacteria|c_Epsilonproteobacteria|o_Campylobacterales|f_Arcobacteraceae|g_Halarcobacter|s_Halarcobacter_ebronensis
s_Pelosinus_sp._UFO1	4e-05	0	0	0.00022	0	1e-05	0	0.00011	0	8e-05	0	0	0	2e-05	0	6e-05	0.00032	0.00012	0	6e-05	0	5e-05	0	0	k_Bacteria|p_Firmicutes|c_Negativicutes|o_Selenomonadales|f_Sporomusaceae|g_Pelosinus|s_Pelosinus_sp._UFO1
s_Bacillus_subtilis	5e-05	0	8e-05	0.00032	1e-05	6e-05	6e-05	0.00031	6e-05	0.00015	0	1e-05	0	3e-05	2e-05	0.00013	0.00052	0.00019	4e-05	0.00012	5e-05	0.00013	0.00011	8e-05	k_Bacteria|p_Firmicutes|c_Bacilli|o_Bacillales|f_Bacillaceae|g_Bacillus|s_Bacillus_subtilis
s_Enterococcus_faecalis	0.00028	0.00019	2e-05	0.00095	0.00038	0.74606	0.00164	0.03154	0.00018	0.00091	0.00169	0.00037	0.00017	0.00025	0.00019	0.43895	0.00135	0.10667	0.00019	0.19001	0.00082	0.00086	0.0053	0.36301	k_Bacteria|p_Firmicutes|c_Bacilli|o_Lactobacillales|f_Enterococcaceae|g_Enterococcus|s_Enterococcus_faecalis
s_Companilactobacillus_allii	2e-05	0	0	0.00013	0	1e-05	0	0.00012	0	5e-05	0	0	0	1e-05	0	3e-05	0.00019	6e-05	0	3e-05	0	3e-05	0	0	k_Bacteria|p_Firmicutes|c_Bacilli|o_Lactobacillales|f_Lactobacillaceae|g_Companilactobacillus|s_Companilactobacillus_allii
s_Pseudomonas_sp._ATCC_13867	0.00038	0	0	0	0	0	0	0	0	0	0.00019	0	0	0	0	0	0	0	0	0	0	0	0	1e-05	k_Bacteria|p_Proteobacteria|c_Gammaproteobacteria|o_Pseudomonadales|f_Pseudomonadaceae|g_Pseudomonas|s_Pseudomonas_sp._ATCC_13867
s_Fusarium_poae	0	0	0	3e-05	0.0001	0	0.00057	3e-05	0	1e-05	0.00096	1e-05	0	0	0	1e-05	5e-05	2e-05	0	1e-05	8e-05	0.00013	0.00117	8e-05	k_Eukaryota|p_Ascomycota|c_Sordariomycetes|o_Hypocreales|f_Nectriaceae|g_Fusarium|s_Fusarium_poae
s_Clostridium_sp._C1	8e-05	0	0	0.00053	0	2e-05	0	0.00051	0	0.00017	0	0	0	6e-05	0	0.00012	0.00091	0.00029	0	0.00012	0	0.0001	0	0	k_Bacteria|p_Firmicutes|c_Clostridia|o_Eubacteriales|f_Clostridiaceae|g_Clostridium|s_Clostridium_sp._C1
s_Jeotgalibaca_porci	1e-05	0	0	6e-05	0	0	0	6e-05	0	2e-05	0	0	0	1e-05	0	1e-05	0.00012	3e-05	0	2e-05	0	2e-05	0	0	k_Bacteria|p_Firmicutes|c_Bacilli|o_Lactobacillales|f_Carnobacteriaceae|g_Jeotgalibaca|s_Jeotgalibaca_porci
s_Flavobacterium_sp._Sr18	2e-05	0	0	0.0001	0	0	0	8e-05	0	3e-05	0	0	0	1e-05	0	2e-05	0.00015	5e-05	0	3e-05	0	2e-05	0	0	k_Bacteria|p_Bacteroidetes|c_Flavobacteriia|o_Flavobacteriales|f_Flavobacteriaceae|g_Flavobacterium|s_Flavobacterium_sp._Sr18
s_Erysipelatoclostridium_ramosum	9e-05	0	0	0.00059	0	4e-05	0	0.00054	0	0.00021	0	3e-05	0	7e-05	0	0.00014	0.00095	0.0003	0	0.00016	0	0.00013	0	0	k_Bacteria|p_Firmicutes|c_Erysipelotrichia|o_Erysipelotrichales|f_Erysipelotrichaceae|g_Erysipelatoclostridium|s_Erysipelatoclostridium_ramosum
s_Enterobacter_cloacae_complex_sp._ECL112	0	4e-05	0	0	0	0	0	0.00011	0	0	0	0	0	0	0	0	0	0	0	0	0	0	0	0	k_Bacteria|p_Proteobacteria|c_Gammaproteobacteria|o_Enterobacterales|f_Enterobacteriaceae|g_Enterobacter|s_Enterobacter_cloacae_complex_sp._ECL112
s_Faecalibacterium_prausnitzii	4e-05	0	0	0.00023	1e-05	1e-05	2e-05	0.00029	0	8e-05	0	0	0	3e-05	0	5e-05	0.00037	0.00014	0	6e-05	0	6e-05	2e-05	0	k_Bacteria|p_Firmicutes|c_Clostridia|o_Eubacteriales|f_Oscillospiraceae|g_Faecalibacterium|s_Faecalibacterium_prausnitzii
s_Serratia_rubidaea	1e-05	0	0	0.00027	0	0	0	0	0	0	0	0	1e-05	1e-05	0	0	0	0	0	0	0	0	0	1e-05	k_Bacteria|p_Proteobacteria|c_Gammaproteobacteria|o_Enterobacterales|f_Yersiniaceae|g_Serratia|s_Serratia_rubidaea
s_Coprococcus_catus	1e-05	0	0	7e-05	0	0	0	7e-05	0	3e-05	0	0	0	1e-05	0	2e-05	0.00013	4e-05	0	2e-05	0	1e-05	0	0	k_Bacteria|p_Firmicutes|c_Clostridia|o_Eubacteriales|f_Lachnospiraceae|g_Coprococcus|s_Coprococcus_catus
s_Streptococcus_parasuis	0	0	1e-05	0	0.00163	0	1e-05	0	0	0	2e-05	3e-05	0	0	0	0	7e-05	1e-05	2e-05	1e-05	1e-05	4e-05	0	0.00018	k_Bacteria|p_Firmicutes|c_Bacilli|o_Lactobacillales|f_Streptococcaceae|g_Streptococcus|s_Streptococcus_parasuis
s_Enterobacter_sp._JBIWA003	1e-05	0.00017	0	3e-05	0	0	0	7e-05	0	0	0	0	0	0	0	0	0	0	0	0	0	0	0	0	k_Bacteria|p_Proteobacteria|c_Gammaproteobacteria|o_Enterobacterales|f_Enterobacteriaceae|g_Enterobacter|s_Enterobacter_sp._JBIWA003
s_Enterobacter_mori	2e-05	0.00012	0	2e-05	0	0	0	0.00012	0	0	0	0	1e-05	1e-05	0	0	0	0	0	0	0	1e-05	0	0	k_Bacteria|p_Proteobacteria|c_Gammaproteobacteria|o_Enterobacterales|f_Enterobacteriaceae|g_Enterobacter|s_Enterobacter_mori
s_Clostridium_tyrobutyricum	0.00031	1e-05	0	0.00175	0	9e-05	1e-05	0.00184	0	0.00055	1e-05	0	0	0.00018	0	0.00042	0.00262	0.00092	0	0.00047	0	0.00038	2e-05	0	k_Bacteria|p_Firmicutes|c_Clostridia|o_Eubacteriales|f_Clostridiaceae|g_Clostridium|s_Clostridium_tyrobutyricum
s_Pseudomonas_sp._HS-18	0.00028	0	0	0	0	0	0	0	0	0	3e-05	0	0	0	0	0	0	0	0	0	0	0	0	0	k_Bacteria|p_Proteobacteria|c_Gammaproteobacteria|o_Pseudomonadales|f_Pseudomonadaceae|g_Pseudomonas|s_Pseudomonas_sp._HS-18
s_Aggregatibacter_aphrophilus	6e-05	0	0	0.00079	1e-05	0	1e-05	0	0	9e-05	0	0	0	5e-05	0	0.00012	0.00045	0.0003	0	5e-05	0	0	2e-05	0	k_Bacteria|p_Proteobacteria|c_Gammaproteobacteria|o_Pasteurellales|f_Pasteurellaceae|g_Aggregatibacter|s_Aggregatibacter_aphrophilus
s_Aerococcus_urinae	5e-05	0	0	0.00024	0	1e-05	0	0.00033	0	8e-05	0	0	0	3e-05	0	5e-05	0.00042	0.00016	0	8e-05	0	6e-05	0	0	k_Bacteria|p_Firmicutes|c_Bacilli|o_Lactobacillales|f_Aerococcaceae|g_Aerococcus|s_Aerococcus_urinae
s_Staphylococcus_condimenti	3e-05	0	6e-05	0.00017	0	2e-05	0.00011	0.00017	2e-05	5e-05	0	0	0	2e-05	6e-05	4e-05	0.00025	9e-05	9e-05	5e-05	0.00011	3e-05	6e-05	1e-05	k_Bacteria|p_Firmicutes|c_Bacilli|o_Bacillales|f_Staphylococcaceae|g_Staphylococcus|s_Staphylococcus_condimenti
s_Clostridium_argentinense	0.0005	2e-05	0	0.0028	0	0.00014	2e-05	0.00277	0	0.00094	1e-05	0	0	0.00029	0	0.00071	0.00422	0.00149	0	0.0007	1e-05	0.00057	3e-05	1e-05	k_Bacteria|p_Firmicutes|c_Clostridia|o_Eubacteriales|f_Clostridiaceae|g_Clostridium|s_Clostridium_argentinense
s_Streptococcus_phage_5093	0	0	0	0	0.0023	3e-05	2e-05	0	0	0	0	0.00064	0	0	0	0	2e-05	2e-05	0	0.00014	1e-05	0.00078	0	0.00013	k_Viruses|p_Uroviricota|c_Caudoviricetes|o_Caudovirales|f_Siphoviridae|g_unclassified_Siphoviridae|s_Streptococcus_phage_5093
s_Veillonella_dispar	1e-05	1e-05	0	4e-05	1e-05	1e-05	5e-05	3e-05	1e-05	1e-05	4e-05	1e-05	0	1e-05	0	1e-05	4e-05	2e-05	0	0.06359	2e-05	3e-05	0.00013	1e-05	k_Bacteria|p_Firmicutes|c_Negativicutes|o_Veillonellales|f_Veillonellaceae|g_Veillonella|s_Veillonella_dispar
s_Klebsiella_variicola	0.00467	0.00832	0	4e-05	1e-05	1e-05	9e-05	9e-05	0	1e-05	7e-05	1e-05	0.0048	0.00531	0	1e-05	4e-05	0.0003	0	1e-05	1e-05	4e-05	9e-05	1e-05	k_Bacteria|p_Proteobacteria|c_Gammaproteobacteria|o_Enterobacterales|f_Enterobacteriaceae|g_Klebsiella|s_Klebsiella_variicola
s_Serratia_proteamaculans	0	0	0	0.00059	0	0	1e-05	0	0	0	1e-05	0	0	0	0	0	0	0	0	0	0	0	0	0	k_Bacteria|p_Proteobacteria|c_Gammaproteobacteria|o_Enterobacterales|f_Yersiniaceae|g_Serratia|s_Serratia_proteamaculans
s_Serratia_liquefaciens	0	0	0	0.00037	0	0	0	0	0	1e-05	0	0	0	0	0	0	0	0	0	0	0	0	0	1e-05	k_Bacteria|p_Proteobacteria|c_Gammaproteobacteria|o_Enterobacterales|f_Yersiniaceae|g_Serratia|s_Serratia_liquefaciens
s_Paenibacillus_polymyxa	2e-05	0	0	0.00011	0	1e-05	0	0.00012	0	4e-05	0	0	0	1e-05	0	3e-05	0.00018	6e-05	0	3e-05	0	2e-05	0	1e-05	k_Bacteria|p_Firmicutes|c_Bacilli|o_Bacillales|f_Paenibacillaceae|g_Paenibacillus|s_Paenibacillus_polymyxa
s_Lysinibacillus_fusiformis	2e-05	0	0	0.0001	0	0	0	0.0001	0	3e-05	0	0	0	1e-05	0	2e-05	0.00013	5e-05	0	3e-05	0	2e-05	0	0	k_Bacteria|p_Firmicutes|c_Bacilli|o_Bacillales|f_Bacillaceae|g_Lysinibacillus|s_Lysinibacillus_fusiformis
s_Streptococcus_uberis	2e-05	0	1e-05	0.0001	0.00019	1e-05	0	0.0001	0	3e-05	1e-05	8e-05	0	1e-05	0	2e-05	0.00013	5e-05	1e-05	5e-05	0	0.0001	0	1e-05	k_Bacteria|p_Firmicutes|c_Bacilli|o_Lactobacillales|f_Streptococcaceae|g_Streptococcus|s_Streptococcus_uberis
s_Photorhabdus_akhurstii	2e-05	0	0	0.00011	0	0	0	0.0001	0	3e-05	0	0	0	1e-05	0	2e-05	0.00014	5e-05	0	3e-05	0	2e-05	0	0	k_Bacteria|p_Proteobacteria|c_Gammaproteobacteria|o_Enterobacterales|f_Morganellaceae|g_Photorhabdus|s_Photorhabdus_akhurstii
s_Bacillus_sp._THAF10	1e-05	0	0	0.0001	0	1e-05	0	9e-05	0	3e-05	0	0	0	1e-05	0	2e-05	0.00014	5e-05	0	3e-05	0	2e-05	0	0	k_Bacteria|p_Firmicutes|c_Bacilli|o_Bacillales|f_Bacillaceae|g_Bacillus|s_Bacillus_sp._THAF10
s_Enterobacter_sichuanensis	1e-05	0.00015	0	0	0	0	0	0.00011	0	0	0	0	0	0	0	0	0	0	0	0	0	0	0	0	k_Bacteria|p_Proteobacteria|c_Gammaproteobacteria|o_Enterobacterales|f_Enterobacteriaceae|g_Enterobacter|s_Enterobacter_sichuanensis
s_Massilia_sp._HC52	0	0	0	0	2e-05	0	0.00011	0	0	0	0.00022	0	0	0	0	0	0	0	0	0	2e-05	5e-05	0.0002	5e-05	k_Bacteria|p_Proteobacteria|c_Betaproteobacteria|o_Burkholderiales|f_Oxalobacteraceae|g_Massilia|s_Massilia_sp._HC52
s_Streptococcus_virus_Sfi19	0	0	0	0	0.00376	4e-05	5e-05	0	0	0	1e-05	0.00061	0	0	0	0	1e-05	1e-05	0	0.00014	1e-05	0.00023	0	7e-05	k_Viruses|p_Uroviricota|c_Caudoviricetes|o_Caudovirales|f_Siphoviridae|g_Moineauvirus|s_Streptococcus_virus_Sfi19
s_Streptococcus_gordonii	2e-05	0	0.00016	2e-05	0.00089	2e-05	3e-05	1e-05	5e-05	5e-05	0.00023	0.00055	9e-05	3e-05	0	0	4e-05	0.00029	0.00021	0.00026	1e-05	0.00053	0	4e-05	k_Bacteria|p_Firmicutes|c_Bacilli|o_Lactobacillales|f_Streptococcaceae|g_Streptococcus|s_Streptococcus_gordonii
s_Nocardia_gipuzkoensis	2e-05	0	0	9e-05	1e-05	0	5e-05	9e-05	0	3e-05	0.00014	0	0	1e-05	0	2e-05	0.00014	5e-05	0	2e-05	1e-05	4e-05	9e-05	1e-05	k_Bacteria|p_Actinobacteria|c_Actinomycetia|o_Corynebacteriales|f_Nocardiaceae|g_Nocardia|s_Nocardia_gipuzkoensis
s_Duncaniella_dubosii	0	0	0	0	3e-05	0	0.00013	0	0	0	0	0	0	0	0	0	0	0	0	0	0	0	0.00013	0	k_Bacteria|p_Bacteroidetes|c_Bacteroidia|o_Bacteroidales|f_Muribaculaceae|g_Duncaniella|s_Duncaniella_dubosii
s_Anabaena_sp._90	6e-05	0	0	0.00036	0	2e-05	0	0.00045	0	0.0001	0	0	0	4e-05	0	8e-05	0.0005	0.00019	0	0.0001	0	9e-05	0	0	k_Bacteria|p_Cyanobacteria|c_|o_Nostocales|f_Nostocaceae|g_Anabaena|s_Anabaena_sp._90
s_Vagococcus_sp._CF-49	1e-05	0	0	8e-05	0	1e-05	0	7e-05	0	3e-05	0	0	0	1e-05	0	2e-05	0.00013	4e-05	0	2e-05	0	2e-05	0	0	k_Bacteria|p_Firmicutes|c_Bacilli|o_Lactobacillales|f_Enterococcaceae|g_Vagococcus|s_Vagococcus_sp._CF-49
s_Klebsiella_pneumoniae	0.41373	0.16385	0	0.00091	0.00068	0.00039	0.00801	0.00103	0.00027	0.00041	0.00266	0.00056	0.74187	0.80727	0.00022	0.00038	0.00102	0.04488	0.00023	0.00047	0.00105	0.0015	0.00772	0.00037	k_Bacteria|p_Proteobacteria|c_Gammaproteobacteria|o_Enterobacterales|f_Enterobacteriaceae|g_Klebsiella|s_Klebsiella_pneumoniae
s_Pseudomonas_knackmussii	0.00011	0	0	0	0	0	0	0	0	0	0.00028	0	0	0	0	0	0	0	0	0	0	0	0	0	k_Bacteria|p_Proteobacteria|c_Gammaproteobacteria|o_Pseudomonadales|f_Pseudomonadaceae|g_Pseudomonas|s_Pseudomonas_knackmussii
s_Novisyntrophococcus_fermenticellae	2e-05	0	0	0.00011	0	1e-05	0	8e-05	0	3e-05	0	0	0	1e-05	0	3e-05	0.00013	5e-05	0	3e-05	0	2e-05	0	0	k_Bacteria|p_Firmicutes|c_Clostridia|o_Eubacteriales|f_Lachnospiraceae|g_Novisyntrophococcus|s_Novisyntrophococcus_fermenticellae
s_Streptococcus_sp._oral_taxon_431	6e-05	0	0.00041	0.00017	0.00196	2e-05	2e-05	0.00023	0.00013	0.00012	0.00063	0.00027	6e-05	4e-05	0	4e-05	0.00026	0.00028	0.00056	0.0002	4e-05	0.00035	0	1e-05	k_Bacteria|p_Firmicutes|c_Bacilli|o_Lactobacillales|f_Streptococcaceae|g_Streptococcus|s_Streptococcus_sp._oral_taxon_431
s_Burkholderia_plantarii	0	0	1e-05	0	3e-05	0	5e-05	0	0	0	0	0	0	0	0	0	0	0	0	0	0	0	0.00012	0.00027	k_Bacteria|p_Proteobacteria|c_Betaproteobacteria|o_Burkholderiales|f_Burkholderiaceae|g_Burkholderia|s_Burkholderia_plantarii
s_Aliarcobacter_cibarius	2e-05	0	0	0.00013	0	0	0	0.00013	0	4e-05	0	0	0	1e-05	0	3e-05	0.00018	6e-05	0	3e-05	0	2e-05	0	0	k_Bacteria|p_Proteobacteria|c_Epsilonproteobacteria|o_Campylobacterales|f_Arcobacteraceae|g_Aliarcobacter|s_Aliarcobacter_cibarius
s_Burkholderia_pyrrocinia	0	0	0	0	3e-05	0	4e-05	0	0	0	0	0	0	0	0	0	0	0	0	0	0	0	0.00011	0.00016	k_Bacteria|p_Proteobacteria|c_Betaproteobacteria|o_Burkholderiales|f_Burkholderiaceae|g_Burkholderia|s_Burkholderia_pyrrocinia
s_Paraburkholderia_caffeinilytica	0	0	0	0	1e-05	0	2e-05	0	0	0	0	0	0	0	0	0	0	0	0	0	0	0	8e-05	0.00012	k_Bacteria|p_Proteobacteria|c_Betaproteobacteria|o_Burkholderiales|f_Burkholderiaceae|g_Paraburkholderia|s_Paraburkholderia_caffeinilytica
s_Ruminococcus_bicirculans	1e-05	0	0	9e-05	0	0	0	9e-05	0	3e-05	0	0	0	1e-05	0	2e-05	0.00013	5e-05	0	3e-05	0	2e-05	0	0	k_Bacteria|p_Firmicutes|c_Clostridia|o_Eubacteriales|f_Oscillospiraceae|g_Ruminococcus|s_Ruminococcus_bicirculans
s_Clostridium_sp._BNL1100	2e-05	0	0	0.00011	0	1e-05	0	0.00011	0	4e-05	0	0	0	1e-05	0	3e-05	0.00016	6e-05	0	3e-05	0	2e-05	0	0	k_Bacteria|p_Firmicutes|c_Clostridia|o_Eubacteriales|f_Clostridiaceae|g_Clostridium|s_Clostridium_sp._BNL1100
s_Pseudomonas_multiresinivorans	0.00133	0	0	0	0	0	2e-05	0	0	0	8e-05	0	0	0	0	0	0	0	0	0	0	0	0	0	k_Bacteria|p_Proteobacteria|c_Gammaproteobacteria|o_Pseudomonadales|f_Pseudomonadaceae|g_Pseudomonas|s_Pseudomonas_multiresinivorans
s_Acidovorax_sp._KKS102	0	0	0	0	2e-05	0	5e-05	0	0	0	1e-05	0	0	0	0	0	0	0	0	0	0	0	7e-05	0.00015	k_Bacteria|p_Proteobacteria|c_Betaproteobacteria|o_Burkholderiales|f_Comamonadaceae|g_Acidovorax|s_Acidovorax_sp._KKS102
s_Muribaculum_intestinale	0	0	0	0	3e-05	0	0.00012	0	0	0	0	0	0	0	0	0	0	0	0	0	0	0	7e-05	0	k_Bacteria|p_Bacteroidetes|c_Bacteroidia|o_Bacteroidales|f_Muribaculaceae|g_Muribaculum|s_Muribaculum_intestinale
s_Sphingomonas_koreensis	0	0	0	0	1e-05	0	3e-05	0	0	0	0	0	0	0	0	0	0	0	0	0	0	0	7e-05	0.00033	k_Bacteria|p_Proteobacteria|c_Alphaproteobacteria|o_Sphingomonadales|f_Sphingomonadaceae|g_Sphingomonas|s_Sphingomonas_koreensis
s_Eubacterium_limosum	7e-05	0	0	0.00035	0	2e-05	0	0.0004	0	0.0001	0	0	0	4e-05	0	9e-05	0.00055	0.0002	0	9e-05	0	7e-05	0	0	k_Bacteria|p_Firmicutes|c_Clostridia|o_Eubacteriales|f_Eubacteriaceae|g_Eubacterium|s_Eubacterium_limosum
s_Francisella_opportunistica	2e-05	0	0	0.00015	0	1e-05	0	0.00014	0	4e-05	0	0	0	1e-05	0	4e-05	0.00021	7e-05	0	4e-05	0	2e-05	0	0	k_Bacteria|p_Proteobacteria|c_Gammaproteobacteria|o_Thiotrichales|f_Francisellaceae|g_Francisella|s_Francisella_opportunistica
s_Citrobacter_koseri	4e-05	0.00016	0	0	0	0	0	0	0	0	0	0	0	1e-05	0	0	0	0	0	0	0	0.0001	0	0	k_Bacteria|p_Proteobacteria|c_Gammaproteobacteria|o_Enterobacterales|f_Enterobacteriaceae|g_Citrobacter|s_Citrobacter_koseri
s_Cupriavidus_pauculus	0	0	0	0	3e-05	0	2e-05	0	0	0	0	0	0	0	4e-05	0	0	0	0	0	0	0	8e-05	0.00013	k_Bacteria|p_Proteobacteria|c_Betaproteobacteria|o_Burkholderiales|f_Burkholderiaceae|g_Cupriavidus|s_Cupriavidus_pauculus
s_Dyadobacter_fermentans	3e-05	0	0	0.00037	0	1e-05	0	0.00026	0	8e-05	0	0	0	4e-05	0	7e-05	0.00035	0.00014	0	8e-05	0	5e-05	0	1e-05	k_Bacteria|p_Bacteroidetes|c_Cytophagia|o_Cytophagales|f_Spirosomaceae|g_Dyadobacter|s_Dyadobacter_fermentans
s_Clostridium_cadaveris	0.00083	2e-05	0	0.00465	0	0.00024	3e-05	0.00461	0	0.0016	1e-05	1e-05	0	0.00051	0	0.00111	0.00739	0.0025	0	0.00121	1e-05	0.00103	7e-05	0	k_Bacteria|p_Firmicutes|c_Clostridia|o_Eubacteriales|f_Clostridiaceae|g_Clostridium|s_Clostridium_cadaveris
s_Weissella_hellenica	2e-05	0	0	0.00012	0	1e-05	0	0.00011	4e-05	4e-05	0	0	0	1e-05	0	2e-05	0.00016	5e-05	0	3e-05	1e-05	3e-05	0	0	k_Bacteria|p_Firmicutes|c_Bacilli|o_Lactobacillales|f_Lactobacillaceae|g_Weissella|s_Weissella_hellenica
s_Pseudomonas_stutzeri	6e-05	0	0	0	5e-05	0	0.00014	0	0	0	0.00065	0	0	0	0	0	0	0	0	0	0	0	0.00016	9e-05	k_Bacteria|p_Proteobacteria|c_Gammaproteobacteria|o_Pseudomonadales|f_Pseudomonadaceae|g_Pseudomonas|s_Pseudomonas_stutzeri
s_Pasteurella_multocida	2e-05	0	0	0.00011	2e-05	1e-05	3e-05	0.00011	0	4e-05	3e-05	0	0	1e-05	0	3e-05	0.00018	5e-05	0	3e-05	1e-05	4e-05	5e-05	2e-05	k_Bacteria|p_Proteobacteria|c_Gammaproteobacteria|o_Pasteurellales|f_Pasteurellaceae|g_Pasteurella|s_Pasteurella_multocida
s_Botrytis_cinerea	1e-05	0	0	9e-05	0.0001	1e-05	0.00049	8e-05	0	3e-05	0.00103	1e-05	0	1e-05	0	2e-05	0.00012	4e-05	0	3e-05	7e-05	0.00015	0.00091	7e-05	k_Eukaryota|p_Ascomycota|c_Leotiomycetes|o_Helotiales|f_Sclerotiniaceae|g_Botrytis|s_Botrytis_cinerea
s_Streptococcus_pasteurianus	0	0	3e-05	0	7e-05	4e-05	0	0	0	0	0	0.00011	0	0	0	0	0	0	1e-05	3e-05	0	4e-05	0	0	k_Bacteria|p_Firmicutes|c_Bacilli|o_Lactobacillales|f_Streptococcaceae|g_Streptococcus|s_Streptococcus_pasteurianus
s_Staphylococcus_pettenkoferi	0	0	0.00015	0	0	0	0.00017	0	7e-05	0	0	0	0	0	0.00012	1e-05	0	0	0.00022	1e-05	0.00018	0	0.00011	1e-05	k_Bacteria|p_Firmicutes|c_Bacilli|o_Bacillales|f_Staphylococcaceae|g_Staphylococcus|s_Staphylococcus_pettenkoferi
s_Curtobacterium_flaccumfaciens	0	0	0	0	5e-05	0	0.00018	0	0	0	0	0	0	0	4e-05	0	0	0	0	0	0	0	0.00017	0.0002	k_Bacteria|p_Actinobacteria|c_Actinomycetia|o_Micrococcales|f_Microbacteriaceae|g_Curtobacterium|s_Curtobacterium_flaccumfaciens
s_Streptococcus_acidominimus	0	0	1e-05	3e-05	4e-05	0	0	2e-05	0	1e-05	1e-05	4e-05	6e-05	2e-05	0	1e-05	3e-05	0.00021	1e-05	3e-05	0	7e-05	0	0	k_Bacteria|p_Firmicutes|c_Bacilli|o_Lactobacillales|f_Streptococcaceae|g_Streptococcus|s_Streptococcus_acidominimus
s_Haploplasma_axanthum	2e-05	0	0	0.00013	0	1e-05	0	7e-05	0	4e-05	0	0	0	1e-05	0	3e-05	0.00018	6e-05	0	3e-05	0	2e-05	0	0	k_Bacteria|p_Tenericutes|c_Mollicutes|o_Acholeplasmatales|f_Acholeplasmataceae|g_Haploplasma|s_Haploplasma_axanthum
s_Streptococcus_virus_Sfi11	0	0	0	0	0.00058	1e-05	0	0	0	0	0	0.00032	0	0	0	0	0	0	0	5e-05	0	9e-05	0	2e-05	k_Viruses|p_Uroviricota|c_Caudoviricetes|o_Caudovirales|f_Siphoviridae|g_Brussowvirus|s_Streptococcus_virus_Sfi11
s_Ralstonia_insidiosa	0	0	2e-05	0	7e-05	0	3e-05	0	0	0	0	0	0	0	0	0	0	0	0	0	0	0	0.00038	0.00022	k_Bacteria|p_Proteobacteria|c_Betaproteobacteria|o_Burkholderiales|f_Burkholderiaceae|g_Ralstonia|s_Ralstonia_insidiosa
s_Flavobacterium_columnare	2e-05	0	0	0.00015	0	0	0	0.00016	0	5e-05	0	0	0	2e-05	0	4e-05	0.00021	8e-05	0	4e-05	0	3e-05	0	0	k_Bacteria|p_Bacteroidetes|c_Flavobacteriia|o_Flavobacteriales|f_Flavobacteriaceae|g_Flavobacterium|s_Flavobacterium_columnare
s_Longicatena_caecimuris	2e-05	0	0	0.00018	0	1e-05	0	0.00015	0	6e-05	0	1e-05	0	2e-05	0	4e-05	0.00035	0.0001	0	4e-05	0	3e-05	0	0	k_Bacteria|p_Firmicutes|c_Erysipelotrichia|o_Erysipelotrichales|f_Erysipelotrichaceae|g_Longicatena|s_Longicatena_caecimuris
s_Polaribacter_sp._Hel1_33_78	2e-05	0	0	0.00011	0	1e-05	0	8e-05	0	3e-05	0	0	0	1e-05	0	2e-05	0.00012	5e-05	0	3e-05	0	1e-05	0	0	k_Bacteria|p_Bacteroidetes|c_Flavobacteriia|o_Flavobacteriales|f_Flavobacteriaceae|g_Polaribacter|s_Polaribacter_sp._Hel1_33_78
s_Corynebacterium_glutamicum	0	0	0	0	0	0	0	0	0	0	0	0	0	0	0	2e-05	0	1e-05	0	0	0	0	0	0.00016	k_Bacteria|p_Actinobacteria|c_Actinomycetia|o_Corynebacteriales|f_Corynebacteriaceae|g_Corynebacterium|s_Corynebacterium_glutamicum
s_Delftia_acidovorans	1e-05	0	1e-05	6e-05	5e-05	1e-05	3e-05	7e-05	0	3e-05	0	0	0	1e-05	9e-05	2e-05	0.00012	3e-05	0	2e-05	0	2e-05	0.00023	5e-05	k_Bacteria|p_Proteobacteria|c_Betaproteobacteria|o_Burkholderiales|f_Comamonadaceae|g_Delftia|s_Delftia_acidovorans
s_Enterococcus_mundtii	2e-05	0	0	0.00012	0	1e-05	0	0.00012	0	4e-05	0	0	0	1e-05	0	3e-05	0.00018	6e-05	0	3e-05	0	2e-05	0	0	k_Bacteria|p_Firmicutes|c_Bacilli|o_Lactobacillales|f_Enterococcaceae|g_Enterococcus|s_Enterococcus_mundtii
s_Lactobacillus_iners	1e-05	0	0	8e-05	0	1e-05	1e-05	9e-05	0	2e-05	0	0	0	1e-05	0	2e-05	0.00012	5e-05	0	3e-05	0	2e-05	0	0	k_Bacteria|p_Firmicutes|c_Bacilli|o_Lactobacillales|f_Lactobacillaceae|g_Lactobacillus|s_Lactobacillus_iners
s_Streptococcus_oralis	0.00027	1e-05	0.00285	0.00013	0.01199	5e-05	0.00019	2e-05	0.00081	0.00073	0.0035	0.00096	0.00031	0.00013	1e-05	1e-05	0.00029	0.00067	0.00335	0.00059	0.00018	0.00125	0.00015	0.0001	k_Bacteria|p_Firmicutes|c_Bacilli|o_Lactobacillales|f_Streptococcaceae|g_Streptococcus|s_Streptococcus_oralis
s_Serpentinicella_alkaliphila	5e-05	0	0	0.00026	0	1e-05	0	0.00029	0	8e-05	0	0	0	3e-05	0	7e-05	0.00038	0.00014	0	7e-05	0	5e-05	0	0	k_Bacteria|p_Firmicutes|c_Clostridia|o_Eubacteriales|f_Clostridiaceae|g_Serpentinicella|s_Serpentinicella_alkaliphila
s_Cytobacillus_gottheilii	2e-05	0	0	0.00014	0	1e-05	0	0.00015	0	4e-05	0	0	0	1e-05	0	3e-05	0.00018	7e-05	0	4e-05	0	3e-05	0	0	k_Bacteria|p_Firmicutes|c_Bacilli|o_Bacillales|f_Bacillaceae|g_Cytobacillus|s_Cytobacillus_gottheilii
s_Acinetobacter_gyllenbergii	1e-05	0	0	2e-05	1e-05	0	1e-05	2e-05	0	1e-05	0	0	0	0	0	0	3e-05	1e-05	0	0	0	0	2e-05	0.00018	k_Bacteria|p_Proteobacteria|c_Gammaproteobacteria|o_Moraxellales|f_Moraxellaceae|g_Acinetobacter|s_Acinetobacter_gyllenbergii
s_Pseudomonas_psychrotolerans	1e-05	0	0	0	0	0	0	0	0	0	0.00014	0	0	0	0	0	0	0	0	0	0	0	0	0	k_Bacteria|p_Proteobacteria|c_Gammaproteobacteria|o_Pseudomonadales|f_Pseudomonadaceae|g_Pseudomonas|s_Pseudomonas_psychrotolerans
s_Burkholderia_lata	0	0	0	0	6e-05	0	0.00022	0	0	0	0	0	0	0	0	0	0	0	0	0	0	0	0.00019	0.00015	k_Bacteria|p_Proteobacteria|c_Betaproteobacteria|o_Burkholderiales|f_Burkholderiaceae|g_Burkholderia|s_Burkholderia_lata
s_Streptococcus_sp._CNU_G2	0	0	0	0	0.00021	0	0	0	0	0	0	1e-05	0	0	0	0	0	0	0	0	0	1e-05	0	0	k_Bacteria|p_Firmicutes|c_Bacilli|o_Lactobacillales|f_Streptococcaceae|g_Streptococcus|s_Streptococcus_sp._CNU_G2
s_Staphylococcus_haemolyticus	2e-05	0	0.00254	0.00012	2e-05	1e-05	0.00301	8e-05	0.00132	9e-05	2e-05	0.00031	6e-05	1e-05	0.00189	0.00012	0.00025	6e-05	0.00327	9e-05	0.00336	5e-05	0.00333	0.00018	k_Bacteria|p_Firmicutes|c_Bacilli|o_Bacillales|f_Staphylococcaceae|g_Staphylococcus|s_Staphylococcus_haemolyticus
s_Bradyrhizobium_japonicum	0	0	0	0	1e-05	0	0	0	0	0	0	0	0	0	0	0	0	0	0	0	0	0	0.00014	3e-05	k_Bacteria|p_Proteobacteria|c_Alphaproteobacteria|o_Hyphomicrobiales|f_Bradyrhizobiaceae|g_Bradyrhizobium|s_Bradyrhizobium_japonicum
s_Delftia_sp._WY8	0	0	0	0	0.00014	0	0	0	0	0	0	0	0	0	0.00051	0	0	0	0	0	0	0	0	0.00023	k_Bacteria|p_Proteobacteria|c_Betaproteobacteria|o_Burkholderiales|f_Comamonadaceae|g_Delftia|s_Delftia_sp._WY8
s_Blattabacterium_cuenoti	6e-05	0	0	0.00057	0	3e-05	0	0.00049	0	0.00013	0	0	0	5e-05	0	0.00011	0.00057	0.00024	0	0.00014	0	8e-05	0	0	k_Bacteria|p_Bacteroidetes|c_Flavobacteriia|o_Flavobacteriales|f_Blattabacteriaceae|g_Blattabacterium|s_Blattabacterium_cuenoti
s_Streptococcus_sp._HSISS3	4e-05	4e-05	3e-05	8e-05	0.00042	0.008	0.0003	8e-05	5e-05	6e-05	0.00039	0.22983	0.00022	9e-05	3e-05	4e-05	9e-05	0.00531	8e-05	0.05855	0.00015	0.22007	0.00094	0.00022	k_Bacteria|p_Firmicutes|c_Bacilli|o_Lactobacillales|f_Streptococcaceae|g_Streptococcus|s_Streptococcus_sp._HSISS3
s_Thermoanaerobacterium_thermosaccharolyticum	7e-05	0	0	0.00045	0	2e-05	0	0.00041	0	0.00015	0	0	0	5e-05	0	0.00011	0.00071	0.00024	0	0.00011	0	9e-05	0	0	k_Bacteria|p_Firmicutes|c_Clostridia|o_Thermoanaerobacterales|f_Thermoanaerobacterales_Family_III._Incertae_Sedis|g_Thermoanaerobacterium|s_Thermoanaerobacterium_thermosaccharolyticum
s_Burkholderia_stagnalis	0	0	1e-05	0	3e-05	0	5e-05	0	0	0	0	0	0	0	0	0	0	0	0	0	0	0	0.00015	0.0002	k_Bacteria|p_Proteobacteria|c_Betaproteobacteria|o_Burkholderiales|f_Burkholderiaceae|g_Burkholderia|s_Burkholderia_stagnalis
s_Klebsiella_sp._LTGPAF-6F	3e-05	0.00027	0	0	0	0	0	0	0	0	0	0	1e-05	1e-05	0	0	0	0	0	0	0	0	0	0	k_Bacteria|p_Proteobacteria|c_Gammaproteobacteria|o_Enterobacterales|f_Enterobacteriaceae|g_Klebsiella|s_Klebsiella_sp._LTGPAF-6F
s_Delftia_lacustris	0	0	2e-05	0	1e-05	0	0	0	0	0	0.00011	0	0	0	4e-05	0	0	0	0	0	0	0	0.00035	0.00016	k_Bacteria|p_Proteobacteria|c_Betaproteobacteria|o_Burkholderiales|f_Comamonadaceae|g_Delftia|s_Delftia_lacustris
s_Pseudomonas_otitidis	2e-05	0	0	0	0	0	0	0	0	0	0.00026	0	0	0	0	0	0	0	0	0	0	0	0	1e-05	k_Bacteria|p_Proteobacteria|c_Gammaproteobacteria|o_Pseudomonadales|f_Pseudomonadaceae|g_Pseudomonas|s_Pseudomonas_otitidis
s_Parvimonas_micra	1e-05	0	0	0.00011	0	0	1e-05	9e-05	0	4e-05	0	0	0	1e-05	0	2e-05	0.00019	6e-05	0	3e-05	0	2e-05	0	0	k_Bacteria|p_Firmicutes|c_Tissierellia|o_Tissierellales|f_Peptoniphilaceae|g_Parvimonas|s_Parvimonas_micra
s_Brachyspira_pilosicoli	2e-05	0	0	0.00013	0	1e-05	0	0.00012	0	4e-05	0	0	0	1e-05	0	3e-05	0.00017	7e-05	0	3e-05	0	2e-05	0	0	k_Bacteria|p_Spirochaetes|c_Spirochaetia|o_Brachyspirales|f_Brachyspiraceae|g_Brachyspira|s_Brachyspira_pilosicoli
s_Jeotgalibaca_dankookensis	1e-05	0	0	9e-05	0	1e-05	0	8e-05	0	3e-05	0	0	0	1e-05	0	2e-05	0.00011	5e-05	0	2e-05	0	2e-05	0	0	k_Bacteria|p_Firmicutes|c_Bacilli|o_Lactobacillales|f_Carnobacteriaceae|g_Jeotgalibaca|s_Jeotgalibaca_dankookensis
s_Corynebacterium_kefirresidentii	1e-05	1e-05	0	3e-05	2e-05	0.00044	9e-05	2e-05	1e-05	1e-05	6e-05	1e-05	0	1e-05	0	0.02454	3e-05	1e-05	1e-05	2e-05	3e-05	2e-05	0.02208	0.05413	k_Bacteria|p_Actinobacteria|c_Actinomycetia|o_Corynebacteriales|f_Corynebacteriaceae|g_Corynebacterium|s_Corynebacterium_kefirresidentii
s_Enterobacter_soli	1e-05	4e-05	0	0	0	0	0	0.00011	0	0	0	0	0	0	0	0	0	0	0	0	0	1e-05	0	0	k_Bacteria|p_Proteobacteria|c_Gammaproteobacteria|o_Enterobacterales|f_Enterobacteriaceae|g_Enterobacter|s_Enterobacter_soli
s_Pseudomonas_resinovorans	2e-05	0	0	0	0	0	0	0	0	0	0.00014	0	0	0	0	0	0	0	0	0	0	0	0	0	k_Bacteria|p_Proteobacteria|c_Gammaproteobacteria|o_Pseudomonadales|f_Pseudomonadaceae|g_Pseudomonas|s_Pseudomonas_resinovorans
s_Streptococcus_virus_2972	0	0	0	0	0.00186	1e-05	2e-05	0	0	0	0	0	0	0	0	0	1e-05	0	0	0	1e-05	9e-05	0	0.00012	k_Viruses|p_Uroviricota|c_Caudoviricetes|o_Caudovirales|f_Siphoviridae|g_Brussowvirus|s_Streptococcus_virus_2972
s_Lactobacillus_jensenii	2e-05	0	0	0.0001	0	1e-05	0	0.0001	5e-05	3e-05	0	0	0	1e-05	0	3e-05	0.00012	5e-05	0	3e-05	2e-05	1e-05	0	0	k_Bacteria|p_Firmicutes|c_Bacilli|o_Lactobacillales|f_Lactobacillaceae|g_Lactobacillus|s_Lactobacillus_jensenii
s_Vagococcus_fluvialis	4e-05	0	0	0.00023	1e-05	2e-05	0	0.00021	0	7e-05	0	0	0	2e-05	0	6e-05	0.00035	0.00011	0	0.00014	0	5e-05	0	2e-05	k_Bacteria|p_Firmicutes|c_Bacilli|o_Lactobacillales|f_Enterococcaceae|g_Vagococcus|s_Vagococcus_fluvialis
s_Streptococcus_sp._LPB0220	0	0	3e-05	0	0.00013	3e-05	0	0	1e-05	1e-05	6e-05	0.0006	0.00067	0.00021	0	0	0	0.00227	3e-05	0.00055	1e-05	0.00089	0	1e-05	k_Bacteria|p_Firmicutes|c_Bacilli|o_Lactobacillales|f_Streptococcaceae|g_Streptococcus|s_Streptococcus_sp._LPB0220
s_Gemella_sanguinis	3e-05	0	0	0.00018	0	1e-05	0	0.00013	0	6e-05	0	4e-05	0	2e-05	0	4e-05	0.00028	9e-05	0	5e-05	0	7e-05	0	0	k_Bacteria|p_Firmicutes|c_Bacilli|o_Bacillales|f_|g_Gemella|s_Gemella_sanguinis
s_Corynebacterium_aurimucosum	0	0	0	0	0	0	2e-05	0	0	0	0	0	0	0	0	0.00025	0	0	0	0	0	0	0.00036	0.00105	k_Bacteria|p_Actinobacteria|c_Actinomycetia|o_Corynebacteriales|f_Corynebacteriaceae|g_Corynebacterium|s_Corynebacterium_aurimucosum
s_Cellulosilyticum_sp._WCF-2	0.00016	1e-05	0	0.00093	0	5e-05	0	0.00082	0	0.00032	0	0	0	0.00011	0	0.00023	0.00139	0.00051	0	0.00025	0	0.00019	0	0	k_Bacteria|p_Firmicutes|c_Clostridia|o_Eubacteriales|f_Lachnospiraceae|g_Cellulosilyticum|s_Cellulosilyticum_sp._WCF-2
s_[Ruminococcus]_gnavus	0.0002	1e-05	0	0.00108	0	6e-05	1e-05	0.00138	0	0.00032	0	0	0	0.00013	0	0.00025	0.00172	0.00065	0	0.00029	0	0.0003	0	0	k_Bacteria|p_Firmicutes|c_Clostridia|o_Eubacteriales|f_Lachnospiraceae|g_Mediterraneibacter|s_[Ruminococcus]_gnavus
s_Rhizobium_pusense	0	0	2e-05	0	2e-05	0	4e-05	0	0	0	0	0	0	0	0	0	0	0	0	0	0	0	0.00019	5e-05	k_Bacteria|p_Proteobacteria|c_Alphaproteobacteria|o_Hyphomicrobiales|f_Rhizobiaceae|g_Rhizobium|s_Rhizobium_pusense
s_Bradyrhizobium_betae	0	0	0	0	0	0	0	0	0	0	0	0	0	0	0	0	0	0	0	0	0	0	0.00018	3e-05	k_Bacteria|p_Proteobacteria|c_Alphaproteobacteria|o_Hyphomicrobiales|f_Bradyrhizobiaceae|g_Bradyrhizobium|s_Bradyrhizobium_betae
s_Enterococcus_durans	1e-05	0	0	0.00011	0	1e-05	0	8e-05	0	3e-05	0	0	0	1e-05	0	0.00011	0.00014	4e-05	0	2e-05	0	1e-05	0	8e-05	k_Bacteria|p_Firmicutes|c_Bacilli|o_Lactobacillales|f_Enterococcaceae|g_Enterococcus|s_Enterococcus_durans
s_Butyrivibrio_fibrisolvens	1e-05	0	0	7e-05	0	0	0	7e-05	0	2e-05	0	0	0	1e-05	0	2e-05	0.00011	4e-05	0	2e-05	0	1e-05	0	0	k_Bacteria|p_Firmicutes|c_Clostridia|o_Eubacteriales|f_Lachnospiraceae|g_Butyrivibrio|s_Butyrivibrio_fibrisolvens
s_Mesoplasma_lactucae	0	0	0	0	0	0	0	0	0.00014	1e-05	0	0	0	0	0	0	0	0	0	0	0	0	0	0	k_Bacteria|p_Tenericutes|c_Mollicutes|o_Entomoplasmatales|f_Entomoplasmataceae|g_Mesoplasma|s_Mesoplasma_lactucae
s_Streptococcus_merionis	0	0	1e-05	2e-05	4e-05	1e-05	0	1e-05	0	1e-05	1e-05	0.00034	0	0	0	0	2e-05	2e-05	1e-05	9e-05	0	0.00033	0	0	k_Bacteria|p_Firmicutes|c_Bacilli|o_Lactobacillales|f_Streptococcaceae|g_Streptococcus|s_Streptococcus_merionis
s_Capnocytophaga_endodontalis	4e-05	0	0	0.00019	1e-05	1e-05	1e-05	0.00026	0	6e-05	0	0	0	2e-05	0	5e-05	0.00029	0.00011	0	5e-05	0	5e-05	0	0	k_Bacteria|p_Bacteroidetes|c_Flavobacteriia|o_Flavobacteriales|f_Flavobacteriaceae|g_Capnocytophaga|s_Capnocytophaga_endodontalis
s_Enterococcus_faecium	6e-05	0	0.00018	0.00039	0.00016	0.00062	0.00029	0.00044	0.0002	0.00018	6e-05	0.00036	1e-05	5e-05	0.00016	0.00143	0.00069	0.00033	0.00025	0.00033	0.00022	0.00042	0.00025	0.00115	k_Bacteria|p_Firmicutes|c_Bacilli|o_Lactobacillales|f_Enterococcaceae|g_Enterococcus|s_Enterococcus_faecium
s_Staphylococcus_epidermidis	0.00155	0.00047	0.88271	0.00186	0.00284	0.00219	0.87779	0.00336	0.93728	0.07457	0.00562	0.00177	0.01525	0.00082	0.51457	0.05469	0.02171	0.00404	0.87398	0.02058	0.93906	0.01139	0.69711	0.03875	k_Bacteria|p_Firmicutes|c_Bacilli|o_Bacillales|f_Staphylococcaceae|g_Staphylococcus|s_Staphylococcus_epidermidis
s_Streptococcus_mitis	0.00372	0.00011	0.03413	0.00171	0.16867	0.00016	0.00041	8e-05	0.0113	0.00985	0.04615	0.00177	0.00285	0.00132	3e-05	6e-05	0.00366	0.00412	0.05072	0.00381	0.00258	0.00538	0.00082	0.00034	k_Bacteria|p_Firmicutes|c_Bacilli|o_Lactobacillales|f_Streptococcaceae|g_Streptococcus|s_Streptococcus_mitis
s_Clostridioides_virus_phiCDHM13	0.00015	1e-05	0	3e-05	0	0	0	0.00015	0	0	0	0	0	0	0	0	0	0	0	0	0	0	0	0	k_Viruses|p_Uroviricota|c_Caudoviricetes|o_Caudovirales|f_Myoviridae|g_Sherbrookevirus|s_Clostridioides_virus_phiCDHM13
s_Carnobacterium_inhibens	4e-05	0	0	0.00022	0	1e-05	0	0.00028	0	9e-05	0	0	0	3e-05	0	5e-05	0.00032	0.00012	0	6e-05	0	5e-05	0	0	k_Bacteria|p_Firmicutes|c_Bacilli|o_Lactobacillales|f_Carnobacteriaceae|g_Carnobacterium|s_Carnobacterium_inhibens
s_Pseudomonas_putida	9e-05	0	0	1e-05	1e-05	0	6e-05	1e-05	0	0	0.00066	0	0	0	0	0	0	0	0	0	0	0	4e-05	9e-05	k_Bacteria|p_Proteobacteria|c_Gammaproteobacteria|o_Pseudomonadales|f_Pseudomonadaceae|g_Pseudomonas|s_Pseudomonas_putida
s_Chryseobacterium_piperi	1e-05	0	0	8e-05	0	0	0	6e-05	0	2e-05	0	0	0	1e-05	0	2e-05	0.00011	4e-05	0	2e-05	0	1e-05	0	0	k_Bacteria|p_Bacteroidetes|c_Flavobacteriia|o_Flavobacteriales|f_Weeksellaceae|g_Chryseobacterium|s_Chryseobacterium_piperi
s_Pseudomonas_denitrificans__nom._rej._	0.00046	0	0	1e-05	0	0	1e-05	1e-05	0	0	0	0	0	0	0	0	1e-05	0	0	0	0	0	0	1e-05	k_Bacteria|p_Proteobacteria|c_Gammaproteobacteria|o_Pseudomonadales|f_Pseudomonadaceae|g_Halopseudomonas|s_Pseudomonas_denitrificans__nom._rej._
s_Pseudomonas_sp._K2W31S-8	1e-05	0	0	0	0	0	0	0	0	0	0.00015	0	0	0	0	0	0	0	0	0	0	0	0	1e-05	k_Bacteria|p_Proteobacteria|c_Gammaproteobacteria|o_Pseudomonadales|f_Pseudomonadaceae|g_Pseudomonas|s_Pseudomonas_sp._K2W31S-8
s_Pelosinus_fermentans	2e-05	0	0	0.00013	0	1e-05	0	0.00014	0	4e-05	0	0	0	2e-05	0	3e-05	0.00017	7e-05	0	4e-05	0	3e-05	0	1e-05	k_Bacteria|p_Firmicutes|c_Negativicutes|o_Selenomonadales|f_Sporomusaceae|g_Pelosinus|s_Pelosinus_fermentans
s_Gemella_morbillorum	3e-05	0	0	0.00019	3e-05	1e-05	1e-05	0.00016	0	6e-05	0	0	0	2e-05	0	5e-05	0.00036	9e-05	0	4e-05	0	4e-05	0	0	k_Bacteria|p_Firmicutes|c_Bacilli|o_Bacillales|f_|g_Gemella|s_Gemella_morbillorum
s_Corynebacterium_matruchotii	0	0	0	0	6e-05	0	0.00024	0	0	0	0	0	0	0	0	0	0	0	0	0	0	0	0.00016	2e-05	k_Bacteria|p_Actinobacteria|c_Actinomycetia|o_Corynebacteriales|f_Corynebacteriaceae|g_Corynebacterium|s_Corynebacterium_matruchotii
s_Enterobacter_kobei	0.00042	0.00269	0	1e-05	1e-05	1e-05	5e-05	0.09645	0	1e-05	4e-05	1e-05	1e-05	2e-05	0	0	5e-05	1e-05	0	1e-05	1e-05	3e-05	0.00011	3e-05	k_Bacteria|p_Proteobacteria|c_Gammaproteobacteria|o_Enterobacterales|f_Enterobacteriaceae|g_Enterobacter|s_Enterobacter_kobei
s_Gilliamella_sp._ESL0441	2e-05	0	0	0.00012	0	1e-05	0	0.00011	0	4e-05	0	0	0	1e-05	0	3e-05	0.00018	6e-05	0	3e-05	0	2e-05	0	0	k_Bacteria|p_Proteobacteria|c_Gammaproteobacteria|o_Orbales|f_Orbaceae|g_Gilliamella|s_Gilliamella_sp._ESL0441
s_Paenibacillus_antarcticus	1e-05	0	0	9e-05	0	0	0	8e-05	0	3e-05	0	0	0	1e-05	0	2e-05	0.00014	4e-05	0	2e-05	0	2e-05	0	0	k_Bacteria|p_Firmicutes|c_Bacilli|o_Bacillales|f_Paenibacillaceae|g_Paenibacillus|s_Paenibacillus_antarcticus
s_Listeria_welshimeri	1e-05	0	0	8e-05	0	0	0	8e-05	0	2e-05	0	0	0	0	0	1e-05	0.00011	4e-05	0	0	0	0	0	0	k_Bacteria|p_Firmicutes|c_Bacilli|o_Bacillales|f_Listeriaceae|g_Listeria|s_Listeria_welshimeri
s_Peptacetobacter_hiranonis	9e-05	0	0	0.00051	0	2e-05	0	0.00058	0	0.00019	0	0	1e-05	6e-05	0	0.00013	0.0008	0.00031	0	0.00013	0	0.00011	0	0	k_Bacteria|p_Firmicutes|c_Clostridia|o_Eubacteriales|f_Peptostreptococcaceae|g_Peptacetobacter|s_Peptacetobacter_hiranonis
s_Stenotrophomonas_maltophilia	0.07209	2e-05	0	1e-05	5e-05	1e-05	0.00098	0.00178	1e-05	1e-05	0.00013	1e-05	1e-05	1e-05	0	1e-05	2e-05	1e-05	0	1e-05	2e-05	2e-05	0.00025	0.00025	k_Bacteria|p_Proteobacteria|c_Gammaproteobacteria|o_Xanthomonadales|f_Xanthomonadaceae|g_Stenotrophomonas|s_Stenotrophomonas_maltophilia
s_Thermothielavioides_terrestris	0	0	0	0	0	0	1e-05	0	0	0	1e-05	0	0	0	0	0	0	0	0	0	0	0	0	0.00023	k_Eukaryota|p_Ascomycota|c_Sordariomycetes|o_Sordariales|f_Chaetomiaceae|g_Thermothielavioides|s_Thermothielavioides_terrestris
s_Candida_dubliniensis	1e-05	0	0	4e-05	3e-05	1e-05	0.00013	4e-05	0	1e-05	0.00027	1e-05	0	0	0	1e-05	5e-05	2e-05	0	1e-05	2e-05	7e-05	0.00025	7e-05	k_Eukaryota|p_Ascomycota|c_Saccharomycetes|o_Saccharomycetales|f_Debaryomycetaceae|g_Candida|s_Candida_dubliniensis
s_Lachnoanaerobaculum_umeaense	3e-05	0	0	0.00018	0	1e-05	1e-05	0.00017	0	5e-05	0	0	0	2e-05	0	4e-05	0.00024	9e-05	0	5e-05	0	3e-05	0	0	k_Bacteria|p_Firmicutes|c_Clostridia|o_Eubacteriales|f_Lachnospiraceae|g_Lachnoanaerobaculum|s_Lachnoanaerobaculum_umeaense
s_Bacillus_sp._FJAT-22090	1e-05	0	0	9e-05	0	1e-05	0	9e-05	0	3e-05	0	0	0	1e-05	0	2e-05	0.00014	5e-05	0	3e-05	0	2e-05	0	0	k_Bacteria|p_Firmicutes|c_Bacilli|o_Bacillales|f_Bacillaceae|g_Bacillus|s_Bacillus_sp._FJAT-22090
s_Mammaliicoccus_lentus	3e-05	0	0	0.00021	0	1e-05	0	0.00019	0	6e-05	0	3e-05	0	2e-05	0	4e-05	0.0003	0.0001	0	6e-05	0	6e-05	3e-05	0	k_Bacteria|p_Firmicutes|c_Bacilli|o_Bacillales|f_Staphylococcaceae|g_Mammaliicoccus|s_Mammaliicoccus_lentus
s_Solimonas_sp._K1W22B-7	0	0	0	0	0	0	1e-05	0	0	0	0	0	0	0	0	0	0	0	0	0	0	0	0	0.00015	k_Bacteria|p_Proteobacteria|c_Gammaproteobacteria|o_Nevskiales|f_Sinobacteraceae|g_Solimonas|s_Solimonas_sp._K1W22B-7
s_Listeria_monocytogenes	8e-05	0	2e-05	0.00044	1e-05	6e-05	3e-05	0.00045	3e-05	0.00013	0	1e-05	0	5e-05	2e-05	0.00013	0.00063	0.00023	2e-05	0.00013	3e-05	0.0001	4e-05	2e-05	k_Bacteria|p_Firmicutes|c_Bacilli|o_Bacillales|f_Listeriaceae|g_Listeria|s_Listeria_monocytogenes
s_Rothia_mucilaginosa	0	0	0	1e-05	0.00084	0.00069	7e-05	1e-05	0	0.00257	3e-05	0.00016	0.00055	0.00071	0	0	0.00122	0.02764	7e-05	0.00908	1e-05	0.00333	0.00012	2e-05	k_Bacteria|p_Actinobacteria|c_Actinomycetia|o_Micrococcales|f_Micrococcaceae|g_Rothia|s_Rothia_mucilaginosa
s_Listeria_grayi	2e-05	0	0	0.00011	0	1e-05	0	0.0001	0	3e-05	0	0	0	1e-05	0	3e-05	0.00017	5e-05	0	3e-05	0	2e-05	0	0	k_Bacteria|p_Firmicutes|c_Bacilli|o_Bacillales|f_Listeriaceae|g_Listeria|s_Listeria_grayi
s_Acinetobacter_septicus	0.00155	0	0	0	0	0	3e-05	0	0	0	0	0	0	0	0	0	0	0	0	0	0	0	0	1e-05	k_Bacteria|p_Proteobacteria|c_Gammaproteobacteria|o_Moraxellales|f_Moraxellaceae|g_Acinetobacter|s_Acinetobacter_septicus
s_Pseudomonas_fluorescens	5e-05	0	0	3e-05	1e-05	0	5e-05	4e-05	0	2e-05	0.00058	0	0	0	0	1e-05	5e-05	2e-05	0	1e-05	0	1e-05	3e-05	6e-05	k_Bacteria|p_Proteobacteria|c_Gammaproteobacteria|o_Pseudomonadales|f_Pseudomonadaceae|g_Pseudomonas|s_Pseudomonas_fluorescens
s_Acetivibrio_clariflavus	2e-05	0	0	0.00013	0	1e-05	0	0.00014	0	4e-05	0	0	0	1e-05	0	3e-05	0.0002	7e-05	0	3e-05	0	2e-05	0	0	k_Bacteria|p_Firmicutes|c_Clostridia|o_Eubacteriales|f_Oscillospiraceae|g_Acetivibrio|s_Acetivibrio_clariflavus
s_Sebaldella_termitidis	2e-05	0	0	0.0001	0	1e-05	0	0.0001	0	4e-05	0	0	0	1e-05	0	3e-05	0.00015	6e-05	0	3e-05	0	2e-05	0	0	k_Bacteria|p_Fusobacteria|c_Fusobacteriia|o_Fusobacteriales|f_Leptotrichiaceae|g_Sebaldella|s_Sebaldella_termitidis
s_Leptotrichia_trevisanii	1e-05	0	0	0.0001	0	0	1e-05	7e-05	0	3e-05	0	0	0	1e-05	0	2e-05	0.00014	4e-05	0	2e-05	0	2e-05	0	0	k_Bacteria|p_Fusobacteria|c_Fusobacteriia|o_Fusobacteriales|f_Leptotrichiaceae|g_Leptotrichia|s_Leptotrichia_trevisanii
s_Campylobacter_jejuni	7e-05	0	0	0.00043	0	2e-05	0	0.00036	0	0.00013	0	1e-05	0	4e-05	0	0.0001	0.00059	0.0002	0	0.00011	0	8e-05	0	0	k_Bacteria|p_Proteobacteria|c_Epsilonproteobacteria|o_Campylobacterales|f_Campylobacteraceae|g_Campylobacter|s_Campylobacter_jejuni
s_Streptococcus_phage_YMC-2011	0	0	0	0	0.00117	0.00017	1e-05	0	0	0	0	0.00303	0	0	0	0	1e-05	3e-05	0	0.00071	1e-05	0.00102	0	1e-05	k_Viruses|p_Uroviricota|c_Caudoviricetes|o_Caudovirales|f_Siphoviridae|g_Moineauvirus|s_Streptococcus_phage_YMC-2011
s_Streptococcus_sp._HSISS2	3e-05	3e-05	4e-05	7e-05	0.00115	0.00614	0.00025	6e-05	6e-05	6e-05	0.00036	0.17368	0.00017	7e-05	2e-05	3e-05	8e-05	0.00386	7e-05	0.04377	0.00011	0.16419	0.00073	0.00012	k_Bacteria|p_Firmicutes|c_Bacilli|o_Lactobacillales|f_Streptococcaceae|g_Streptococcus|s_Streptococcus_sp._HSISS2
s_Schnuerera_ultunensis	6e-05	0	0	0.00037	0	2e-05	0	0.00042	0	0.00011	0	0	0	4e-05	0	8e-05	0.00057	0.0002	0	0.0001	0	8e-05	0	0	k_Bacteria|p_Firmicutes|c_Tissierellia|o_Tissierellales|f_Tissierellaceae|g_Schnuerera|s_Schnuerera_ultunensis
s_Shigella_dysenteriae	2e-05	3e-05	0	0	0	0	0	1e-05	0	0	0	0	1e-05	1e-05	0	0	0	0	0	0	0	0.00018	0	0	k_Bacteria|p_Proteobacteria|c_Gammaproteobacteria|o_Enterobacterales|f_Enterobacteriaceae|g_Shigella|s_Shigella_dysenteriae
s_Streptococcus_virus_9871	0	0	0	0	0.00044	0	0	0	0	0	0	0	0	0	0	0	1e-05	0	0	0	0	0	0	0.00012	k_Viruses|p_Uroviricota|c_Caudoviricetes|o_Caudovirales|f_Siphoviridae|g_unclassified_Siphoviridae|s_Streptococcus_virus_9871
s_Limosilactobacillus_frumenti	0	0	0	0	0.00041	0	0	0	0	0	0	0	0	0	0	0	1e-05	0	0	0	1e-05	0	0	0	k_Bacteria|p_Firmicutes|c_Bacilli|o_Lactobacillales|f_Lactobacillaceae|g_Limosilactobacillus|s_Limosilactobacillus_frumenti
s_Acinetobacter_guillouiae	0	0	1e-05	0	1e-05	0	3e-05	0	0	0	0	0	0	0	0	0	0	0	0	0	0	0	5e-05	0.00049	k_Bacteria|p_Proteobacteria|c_Gammaproteobacteria|o_Moraxellales|f_Moraxellaceae|g_Acinetobacter|s_Acinetobacter_guillouiae
s_Saccharomyces_cerevisiae	2e-05	0	0	0.00025	0	0	0	0.00026	0	7e-05	0	0	0	1e-05	0	5e-05	0.00032	0.00012	0	6e-05	0	1e-05	0	0	k_Eukaryota|p_Ascomycota|c_Saccharomycetes|o_Saccharomycetales|f_Saccharomycetaceae|g_Saccharomyces|s_Saccharomyces_cerevisiae
s_Ligilactobacillus_salivarius	1e-05	0	0	9e-05	0	1e-05	0	8e-05	0	2e-05	0	0	0	1e-05	0	2e-05	0.00012	4e-05	0	2e-05	0	1e-05	0	0	k_Bacteria|p_Firmicutes|c_Bacilli|o_Lactobacillales|f_Lactobacillaceae|g_Ligilactobacillus|s_Ligilactobacillus_salivarius
s_Streptococcus_equinus	2e-05	0	1e-05	9e-05	9e-05	1e-05	0	9e-05	0	3e-05	0	9e-05	0	1e-05	0	2e-05	0.00014	6e-05	1e-05	5e-05	0	0.0001	0	1e-05	k_Bacteria|p_Firmicutes|c_Bacilli|o_Lactobacillales|f_Streptococcaceae|g_Streptococcus|s_Streptococcus_equinus
s_Anaerostipes_caccae	0.0001	0	0	0.00054	0	0.00018	1e-05	0.00074	0	0.00018	0	0.00033	0	7e-05	0	0.00013	0.00089	0.00035	0	0.00021	0	0.00015	0	0	k_Bacteria|p_Firmicutes|c_Clostridia|o_Eubacteriales|f_Lachnospiraceae|g_Anaerostipes|s_Anaerostipes_caccae
s_Clostridium_thermarum	0.00018	1e-05	0	0.00114	0	5e-05	1e-05	0.00108	0	0.00041	0	0	0	0.00012	0	0.00028	0.00194	0.00062	0	0.00028	0	0.00025	2e-05	0	k_Bacteria|p_Firmicutes|c_Clostridia|o_Eubacteriales|f_Clostridiaceae|g_Clostridium|s_Clostridium_thermarum
s_Lachnoclostridium_sp._YL32	0.0001	0	0	0.0005	1e-05	3e-05	4e-05	0.0006	0	0.00014	0	0	0	6e-05	0	0.00011	0.00067	0.00027	0	0.00015	0	0.00012	4e-05	0	k_Bacteria|p_Firmicutes|c_Clostridia|o_Eubacteriales|f_Lachnospiraceae|g_Lachnoclostridium|s_Lachnoclostridium_sp._YL32
s_Stenotrophomonas_sp._ESTM1D_MKCIP4_1	0.00028	0	0	0	0	0	0	0.0001	0	0	0	0	0	0	0	0	0	0	0	0	0	0	0	1e-05	k_Bacteria|p_Proteobacteria|c_Gammaproteobacteria|o_Xanthomonadales|f_Xanthomonadaceae|g_Stenotrophomonas|s_Stenotrophomonas_sp._ESTM1D_MKCIP4_1
s_Burkholderia_sp._Bp7605	0	0	1e-05	0	4e-05	0	7e-05	0	0	0	0	0	0	0	0	0	0	0	0	0	0	0	0.00012	0.00022	k_Bacteria|p_Proteobacteria|c_Betaproteobacteria|o_Burkholderiales|f_Burkholderiaceae|g_Burkholderia|s_Burkholderia_sp._Bp7605
s_Finegoldia_magna	4e-05	0	0	0.00031	0	1e-05	2e-05	0.00026	0	0.0001	0	0	0	3e-05	0	7e-05	0.00053	0.00016	0	9e-05	0	6e-05	0	3e-05	k_Bacteria|p_Firmicutes|c_Tissierellia|o_Tissierellales|f_Peptoniphilaceae|g_Finegoldia|s_Finegoldia_magna
s_Bradyrhizobium_erythrophlei	0	0	0	0	1e-05	0	1e-05	0	0	0	1e-05	0	0	0	0	0	0	0	0	0	0	0	0.00026	3e-05	k_Bacteria|p_Proteobacteria|c_Alphaproteobacteria|o_Hyphomicrobiales|f_Bradyrhizobiaceae|g_Bradyrhizobium|s_Bradyrhizobium_erythrophlei
s_Clostridium_isatidis	0.00104	3e-05	0	0.00618	0	0.00031	3e-05	0.00604	0	0.00215	2e-05	0	0	0.00066	0	0.00144	0.01013	0.00329	0	0.00156	1e-05	0.00125	6e-05	1e-05	k_Bacteria|p_Firmicutes|c_Clostridia|o_Eubacteriales|f_Clostridiaceae|g_Clostridium|s_Clostridium_isatidis
s_Aliarcobacter_butzleri	2e-05	0	0	0.00017	0	1e-05	0	0.00014	0	5e-05	0	0	0	2e-05	0	4e-05	0.00021	7e-05	0	4e-05	0	3e-05	0	2e-05	k_Bacteria|p_Proteobacteria|c_Epsilonproteobacteria|o_Campylobacterales|f_Arcobacteraceae|g_Aliarcobacter|s_Aliarcobacter_butzleri
s_Acidianus_sulfidivorans	1e-05	0	0	7e-05	0	0	0	6e-05	0	2e-05	0	0	0	1e-05	0	1e-05	0.00011	3e-05	0	2e-05	0	1e-05	0	0	k_Archaea|p_Crenarchaeota|c_Thermoprotei|o_Sulfolobales|f_Sulfolobaceae|g_Acidianus|s_Acidianus_sulfidivorans
s_Mycobacterium_canettii	0	0	0	3e-05	2e-05	1e-05	5e-05	1e-05	0	0	0.00025	1e-05	0	0	0	0	2e-05	0	0	1e-05	2e-05	5e-05	0.00016	0	k_Bacteria|p_Actinobacteria|c_Actinomycetia|o_Corynebacteriales|f_Mycobacteriaceae|g_Mycobacterium|s_Mycobacterium_canettii
s_Paenibacillus_sp._lzh-N1	1e-05	0	0	0.00012	0	1e-05	0	0.00012	0	3e-05	0	0	0	2e-05	0	3e-05	0.00014	6e-05	0	3e-05	0	3e-05	0	0	k_Bacteria|p_Firmicutes|c_Bacilli|o_Bacillales|f_Paenibacillaceae|g_Paenibacillus|s_Paenibacillus_sp._lzh-N1
s_Ralstonia_solanacearum	0	0	1e-05	0	3e-05	0	5e-05	0	0	0	9e-05	0	0	0	0	0	0	0	0	0	0	0	0.00019	0.00025	k_Bacteria|p_Proteobacteria|c_Betaproteobacteria|o_Burkholderiales|f_Burkholderiaceae|g_Ralstonia|s_Ralstonia_solanacearum
s_Arcobacter_peruensis	3e-05	0	0	0.00012	0	1e-05	0	0.00014	0	5e-05	0	0	0	2e-05	0	3e-05	0.0002	6e-05	0	3e-05	0	3e-05	0	0	k_Bacteria|p_Proteobacteria|c_Epsilonproteobacteria|o_Campylobacterales|f_Arcobacteraceae|g_Arcobacter|s_Arcobacter_peruensis
s_Enterococcus_hirae	0	0	0	2e-05	0	1e-05	0	2e-05	0	1e-05	0	0	0	0	0	0.00021	3e-05	1e-05	0	1e-05	0	0	0	2e-05	k_Bacteria|p_Firmicutes|c_Bacilli|o_Lactobacillales|f_Enterococcaceae|g_Enterococcus|s_Enterococcus_hirae
s_Corynebacterium_macginleyi	0	0	0	0	0	0	1e-05	0	0	0	0	0	0	0	0	4e-05	0	0	0	0	0	0	0.00089	0.00022	k_Bacteria|p_Actinobacteria|c_Actinomycetia|o_Corynebacteriales|f_Corynebacteriaceae|g_Corynebacterium|s_Corynebacterium_macginleyi
s_Cupriavidus_sp._EM10	0	0	1e-05	0	3e-05	0	2e-05	0	0	0	0	0	0	0	5e-05	0	0	0	0	0	0	0	0.00011	0.00028	k_Bacteria|p_Proteobacteria|c_Betaproteobacteria|o_Burkholderiales|f_Burkholderiaceae|g_Cupriavidus|s_Cupriavidus_sp._EM10
s_Paraburkholderia_aromaticivorans	0	0	1e-05	2e-05	7e-05	0	0.00012	1e-05	0	1e-05	0	1e-05	0	0	0	0	2e-05	1e-05	0	1e-05	0	1e-05	0.00027	0.00049	k_Bacteria|p_Proteobacteria|c_Betaproteobacteria|o_Burkholderiales|f_Burkholderiaceae|g_Paraburkholderia|s_Paraburkholderia_aromaticivorans
s_Pseudomonas_sp._SCB32	0.00035	0	0	0	0	0	0	0	0	0	0.00015	0	0	0	0	0	0	0	0	0	0	0	0	0	k_Bacteria|p_Proteobacteria|c_Gammaproteobacteria|o_Pseudomonadales|f_Pseudomonadaceae|g_Pseudomonas|s_Pseudomonas_sp._SCB32
s_Clostridium_tetani	0.00031	1e-05	0	0.00179	0	8e-05	2e-05	0.0018	3e-05	0.00058	0	0	0	0.00019	0	0.00042	0.00276	0.00095	0	0.00047	0	0.00036	2e-05	0	k_Bacteria|p_Firmicutes|c_Clostridia|o_Eubacteriales|f_Clostridiaceae|g_Clostridium|s_Clostridium_tetani
s_Clostridium_butyricum	0.01513	0.00075	0	0.08344	0.00069	0.0047	0.00321	0.08531	0.00033	0.71948	0.00303	0.02493	0.16839	0.08974	0.43366	0.27936	0.12727	0.44471	0.00033	0.26638	0.00142	0.01923	0.00957	0.00052	k_Bacteria|p_Firmicutes|c_Clostridia|o_Eubacteriales|f_Clostridiaceae|g_Clostridium|s_Clostridium_butyricum
s_Burkholderia_cepacia	0	0	6e-05	0	0.0001	0	0.0002	0	1e-05	0	1e-05	0	0	0	0	0	0	0	0	0	1e-05	0	0.00092	0.00057	k_Bacteria|p_Proteobacteria|c_Betaproteobacteria|o_Burkholderiales|f_Burkholderiaceae|g_Burkholderia|s_Burkholderia_cepacia
s_Hathewaya_histolytica	0.00015	0	0	0.00089	0	4e-05	1e-05	0.00093	0	0.00029	0	0	0	9e-05	0	0.00021	0.00131	0.00047	0	0.00023	0	0.00019	0	0	k_Bacteria|p_Firmicutes|c_Clostridia|o_Eubacteriales|f_Clostridiaceae|g_Hathewaya|s_Hathewaya_histolytica
s_Escherichia_fergusonii	4e-05	0.00061	0	4e-05	0	0	0	1e-05	0	0	1e-05	4e-05	1e-05	1e-05	0	5e-05	0	1e-05	0	1e-05	0	0.00052	0	6e-05	k_Bacteria|p_Proteobacteria|c_Gammaproteobacteria|o_Enterobacterales|f_Enterobacteriaceae|g_Escherichia|s_Escherichia_fergusonii
s_Escherichia_albertii	1e-05	1e-05	0	0	0	0	0	0	0	0	0	0	0	1e-05	0	0	0	0	0	0	0	0.00042	0	0	k_Bacteria|p_Proteobacteria|c_Gammaproteobacteria|o_Enterobacterales|f_Enterobacteriaceae|g_Escherichia|s_Escherichia_albertii
s_Flavobacterium_sp._KBS0721	3e-05	0	0	0.00016	0	1e-05	0	0.00015	0	7e-05	0	0	0	2e-05	0	0.0001	0.0002	0.00013	0	5e-05	0	3e-05	0	0	k_Bacteria|p_Bacteroidetes|c_Flavobacteriia|o_Flavobacteriales|f_Flavobacteriaceae|g_Flavobacterium|s_Flavobacterium_sp._KBS0721
s_Megamonas_funiformis	5e-05	0	0	0.00033	0	2e-05	0	0.00036	0	0.00011	0	0	0	4e-05	0	8e-05	0.00045	0.00018	0	9e-05	0	7e-05	0	0	k_Bacteria|p_Firmicutes|c_Negativicutes|o_Selenomonadales|f_Selenomonadaceae|g_Megamonas|s_Megamonas_funiformis
s_Bacillus_sp._HD4P25	3e-05	0	0	0.00016	0	1e-05	0	0.00016	0	5e-05	0	0	0	2e-05	0	4e-05	0.00026	8e-05	0	4e-05	0	4e-05	0	0	k_Bacteria|p_Firmicutes|c_Bacilli|o_Bacillales|f_Bacillaceae|g_Bacillus|s_Bacillus_sp._HD4P25
s_Methanosphaera_stadtmanae	2e-05	0	0	0.00014	0	1e-05	0	0.00012	0	4e-05	0	0	0	1e-05	0	3e-05	0.00017	6e-05	0	4e-05	0	3e-05	0	0	k_Archaea|p_Euryarchaeota|c_Methanobacteria|o_Methanobacteriales|f_Methanobacteriaceae|g_Methanosphaera|s_Methanosphaera_stadtmanae
s_Wolbachia_endosymbiont_of_Drosophila_simulans	2e-05	0	0	9e-05	0	0	0	8e-05	0	3e-05	0	0	0	1e-05	0	2e-05	0.00011	5e-05	0	3e-05	0	2e-05	0	0	k_Bacteria|p_Proteobacteria|c_Alphaproteobacteria|o_Rickettsiales|f_Anaplasmataceae|g_Wolbachia|s_Wolbachia_endosymbiont_of_Drosophila_simulans
s_Clostridium_taeniosporum	0.00424	0.00012	0	0.02429	2e-05	0.00124	0.00015	0.02454	1e-05	0.00763	8e-05	2e-05	1e-05	0.00256	1e-05	0.00571	0.03508	0.01278	1e-05	0.00629	4e-05	0.00495	0.00027	2e-05	k_Bacteria|p_Firmicutes|c_Clostridia|o_Eubacteriales|f_Clostridiaceae|g_Clostridium|s_Clostridium_taeniosporum
s_Romboutsia_hominis	0.00025	1e-05	0	0.00146	0	7e-05	1e-05	0.00142	0	0.00048	0	0	0	0.00016	0	0.00058	0.00213	0.00078	0	0.00037	0	0.00029	2e-05	0	k_Bacteria|p_Firmicutes|c_Clostridia|o_Eubacteriales|f_Peptostreptococcaceae|g_Romboutsia|s_Romboutsia_hominis
s_Zygotorulaspora_mrakii	2e-05	0	0	0.00022	0	1e-05	0	0.0002	0	6e-05	0	0	0	2e-05	0	5e-05	0.0003	0.0001	0	6e-05	0	2e-05	0	0	k_Eukaryota|p_Ascomycota|c_Saccharomycetes|o_Saccharomycetales|f_Saccharomycetaceae|g_Zygotorulaspora|s_Zygotorulaspora_mrakii
s_Shewanella_putrefaciens	2e-05	0	0	0.0001	0	0	0	0.0001	0	3e-05	0	0	0	1e-05	0	2e-05	0.00017	5e-05	0	3e-05	0	2e-05	0	0	k_Bacteria|p_Proteobacteria|c_Gammaproteobacteria|o_Alteromonadales|f_Shewanellaceae|g_Shewanella|s_Shewanella_putrefaciens
s_Alkaliphilus_sp._B6464	8e-05	0	0	0.00048	0	2e-05	0	0.00049	0	0.00015	0	0	0	5e-05	0	0.00011	0.00066	0.00025	0	0.00012	0	9e-05	0	0	k_Bacteria|p_Firmicutes|c_Clostridia|o_Eubacteriales|f_Clostridiaceae|g_Alkaliphilus|s_Alkaliphilus_sp._B6464
s_Marinilactibacillus_sp._15R	2e-05	0	0	0.00013	0	1e-05	0	0.00012	0	4e-05	0	0	0	1e-05	0	3e-05	0.0002	6e-05	0	3e-05	0	3e-05	0	0	k_Bacteria|p_Firmicutes|c_Bacilli|o_Lactobacillales|f_Carnobacteriaceae|g_Marinilactibacillus|s_Marinilactibacillus_sp._15R
s_Formosa_agariphila	2e-05	0	0	0.00012	0	1e-05	0	0.00012	0	4e-05	0	0	0	1e-05	0	3e-05	0.00019	7e-05	0	3e-05	0	3e-05	0	0	k_Bacteria|p_Bacteroidetes|c_Flavobacteriia|o_Flavobacteriales|f_Flavobacteriaceae|g_Formosa|s_Formosa_agariphila
s_Paraburkholderia_phytofirmans	0	0	3e-05	0	0.00013	0	0.00023	0	1e-05	0	0	1e-05	0	0	0	0	0	0	0	0	0	0	0.00057	0.00115	k_Bacteria|p_Proteobacteria|c_Betaproteobacteria|o_Burkholderiales|f_Burkholderiaceae|g_Paraburkholderia|s_Paraburkholderia_phytofirmans
s_Clostridium_saccharoperbutylacetonicum	0.00578	0.00017	0	0.0329	3e-05	0.00171	0.00019	0.03186	1e-05	0.01086	0.00011	5e-05	2e-05	0.0035	2e-05	0.00795	0.04896	0.01716	1e-05	0.00847	5e-05	0.00672	0.00034	4e-05	k_Bacteria|p_Firmicutes|c_Clostridia|o_Eubacteriales|f_Clostridiaceae|g_Clostridium|s_Clostridium_saccharoperbutylacetonicum
s_Streptococcus_intermedius	0	0	2e-05	1e-05	0.00013	1e-05	1e-05	1e-05	1e-05	1e-05	3e-05	0.00015	2e-05	1e-05	0	0	2e-05	7e-05	2e-05	6e-05	0	0.00016	0	4e-05	k_Bacteria|p_Firmicutes|c_Bacilli|o_Lactobacillales|f_Streptococcaceae|g_Streptococcus|s_Streptococcus_intermedius
s_Escherichia_coli	0.00417	0.01363	0	0.00146	0.00014	4e-05	0.00069	0.00218	4e-05	0.00011	0.00022	6e-05	0.00156	0.00204	2e-05	0.00011	0.00046	0.00026	1e-05	9e-05	0.00011	0.3314	0.00089	0.0002	k_Bacteria|p_Proteobacteria|c_Gammaproteobacteria|o_Enterobacterales|f_Enterobacteriaceae|g_Escherichia|s_Escherichia_coli
s_Bacillus_weihaiensis	1e-05	0	0	8e-05	0	0	0	7e-05	0	2e-05	0	0	0	1e-05	0	2e-05	0.00011	4e-05	0	2e-05	0	2e-05	0	0	k_Bacteria|p_Firmicutes|c_Bacilli|o_Bacillales|f_Bacillaceae|g_Bacillus|s_Bacillus_weihaiensis
s_Clostridium_cellulovorans	0.00041	1e-05	0	0.00231	0	0.00012	1e-05	0.00238	0	0.00081	1e-05	0	0	0.00025	0	0.0006	0.0035	0.00129	0	0.0006	0	0.00049	3e-05	0	k_Bacteria|p_Firmicutes|c_Clostridia|o_Eubacteriales|f_Clostridiaceae|g_Clostridium|s_Clostridium_cellulovorans
s_Pseudomonas_sp._PDNC002	0.00094	0	0	0	0	0	1e-05	0	0	0	0.00014	0	0	0	0	0	0	0	0	0	0	0	0	0	k_Bacteria|p_Proteobacteria|c_Gammaproteobacteria|o_Pseudomonadales|f_Pseudomonadaceae|g_Pseudomonas|s_Pseudomonas_sp._PDNC002
s_Oceanobacillus_zhaokaii	1e-05	0	0	9e-05	0	1e-05	0	8e-05	0	3e-05	0	0	0	1e-05	0	3e-05	0.00011	5e-05	0	2e-05	0	2e-05	0	0	k_Bacteria|p_Firmicutes|c_Bacilli|o_Bacillales|f_Bacillaceae|g_Oceanobacillus|s_Oceanobacillus_zhaokaii
s_Staphylococcus_lugdunensis	2e-05	0	0.00013	7e-05	0	0	8e-05	6e-05	0.00026	4e-05	0	0	0	1e-05	4e-05	2e-05	9e-05	3e-05	7e-05	4e-05	0.00015	1e-05	0.00026	3e-05	k_Bacteria|p_Firmicutes|c_Bacilli|o_Bacillales|f_Staphylococcaceae|g_Staphylococcus|s_Staphylococcus_lugdunensis
s_Staphylococcus_sp._M0911	0	0	0.0002	0	0	0	0.00013	0	8e-05	0	0	0	0	0	7e-05	1e-05	2e-05	0	0.00012	0	0.00012	0	0.0001	0	k_Bacteria|p_Firmicutes|c_Bacilli|o_Bacillales|f_Staphylococcaceae|g_Staphylococcus|s_Staphylococcus_sp._M0911
s_Campylobacter_concisus	1e-05	0	0	9e-05	0	0	1e-05	7e-05	0	3e-05	0	0	0	1e-05	0	2e-05	0.00011	5e-05	0	2e-05	0	1e-05	0	0	k_Bacteria|p_Proteobacteria|c_Epsilonproteobacteria|o_Campylobacterales|f_Campylobacteraceae|g_Campylobacter|s_Campylobacter_concisus
s_Flammeovirga_kamogawensis	1e-05	0	0	8e-05	0	0	0	8e-05	0	5e-05	0	0	0	1e-05	0	4e-05	0.00012	9e-05	0	2e-05	0	1e-05	0	0	k_Bacteria|p_Bacteroidetes|c_Cytophagia|o_Cytophagales|f_Flammeovirgaceae|g_Flammeovirga|s_Flammeovirga_kamogawensis
s_Clostridium_fermenticellae	0.0002	1e-05	0	0.0011	0	5e-05	1e-05	0.00105	0	0.00037	0	0	0	0.00012	0	0.00027	0.00162	0.00057	0	0.00028	0	0.00022	0	0	k_Bacteria|p_Firmicutes|c_Clostridia|o_Eubacteriales|f_Clostridiaceae|g_Clostridium|s_Clostridium_fermenticellae
s_Bacillus_pseudomycoides	1e-05	0	0	9e-05	0	0	0	8e-05	0	3e-05	0	0	0	1e-05	0	2e-05	0.00013	4e-05	0	2e-05	0	2e-05	0	0	k_Bacteria|p_Firmicutes|c_Bacilli|o_Bacillales|f_Bacillaceae|g_Bacillus|s_Bacillus_pseudomycoides
s_Tepidanaerobacter_acetatoxydans	2e-05	0	0	0.0001	0	0	0	0.0001	0	3e-05	0	0	0	1e-05	0	2e-05	0.00015	5e-05	0	3e-05	0	2e-05	0	0	k_Bacteria|p_Firmicutes|c_Clostridia|o_Thermosediminibacterales|f_Tepidanaerobacteraceae|g_Tepidanaerobacter|s_Tepidanaerobacter_acetatoxydans
s_Streptococcus_phage_EJ-1	1e-05	0	3e-05	0	0.00222	2e-05	0	0	0.00028	0.00018	0.00257	2e-05	5e-05	2e-05	0	0	6e-05	7e-05	0.00015	9e-05	9e-05	0.00011	0	0	k_Viruses|p_Uroviricota|c_Caudoviricetes|o_Caudovirales|f_Myoviridae|g_unclassified_Myoviridae|s_Streptococcus_phage_EJ-1
s_Bacillus_nitratireducens	1e-05	0	0	0.0001	0	0	0	9e-05	0	3e-05	0	0	0	1e-05	0	2e-05	0.00015	4e-05	0	2e-05	0	1e-05	0	0	k_Bacteria|p_Firmicutes|c_Bacilli|o_Bacillales|f_Bacillaceae|g_Bacillus|s_Bacillus_nitratireducens
s_Intestinimonas_butyriciproducens	4e-05	0	0	0.0002	0	1e-05	0	0.00027	0	5e-05	0	0	0	2e-05	0	5e-05	0.00031	0.00012	0	6e-05	0	6e-05	0	0	k_Bacteria|p_Firmicutes|c_Clostridia|o_Eubacteriales|f_Eubacteriales_Family_XIII._Incertae_Sedis|g_Intestinimonas|s_Intestinimonas_butyriciproducens
s_Veillonella_nakazawae	1e-05	0	0	0.0001	0	1e-05	1e-05	8e-05	0	3e-05	1e-05	0	0	1e-05	0	2e-05	0.00016	4e-05	0	0.01934	1e-05	2e-05	4e-05	0	k_Bacteria|p_Firmicutes|c_Negativicutes|o_Veillonellales|f_Veillonellaceae|g_Veillonella|s_Veillonella_nakazawae
s_Poseidonibacter_lekithochrous	2e-05	0	0	0.00013	0	1e-05	0	0.00012	0	4e-05	0	0	0	1e-05	0	4e-05	0.00017	8e-05	0	3e-05	0	2e-05	0	0	k_Bacteria|p_Proteobacteria|c_Epsilonproteobacteria|o_Campylobacterales|f_Arcobacteraceae|g_Poseidonibacter|s_Poseidonibacter_lekithochrous
s_Clostridium_sp._001	0.00019	1e-05	0	0.0011	0	5e-05	0	0.00102	0	0.00036	0	0	0	0.00011	0	0.00027	0.00156	0.00057	0	0.00028	0	0.00021	0	0	k_Bacteria|p_Firmicutes|c_Clostridia|o_Eubacteriales|f_Clostridiaceae|g_Clostridium|s_Clostridium_sp._001
s_Streptococcus_virus_ALQ132	0	0	0	1e-05	0.00493	1e-05	6e-05	0	0	0	2e-05	2e-05	0	0	0	0	2e-05	1e-05	0	1e-05	2e-05	6e-05	0	0.0003	k_Viruses|p_Uroviricota|c_Caudoviricetes|o_Caudovirales|f_Siphoviridae|g_Brussowvirus|s_Streptococcus_virus_ALQ132
s_Lactococcus_lactis	1e-05	0	0	0.00011	0.00054	1e-05	0.00026	8e-05	0	3e-05	0.00017	2e-05	0	1e-05	0	5e-05	0.00015	5e-05	0	2e-05	0	2e-05	0	0.00018	k_Bacteria|p_Firmicutes|c_Bacilli|o_Lactobacillales|f_Streptococcaceae|g_Lactococcus|s_Lactococcus_lactis
s_Bradyrhizobium_vignae	0	0	0	0	0	0	0	0	0	0	0	0	0	0	0	0	0	0	0	0	0	0	0.00016	4e-05	k_Bacteria|p_Proteobacteria|c_Alphaproteobacteria|o_Hyphomicrobiales|f_Bradyrhizobiaceae|g_Bradyrhizobium|s_Bradyrhizobium_vignae
s_Tolypothrix_sp._PCC_7910	2e-05	0	0	0.00012	0	1e-05	0	0.00011	0	4e-05	0	0	0	1e-05	0	3e-05	0.00016	6e-05	0	3e-05	0	3e-05	0	0	k_Bacteria|p_Cyanobacteria|c_|o_Nostocales|f_Tolypothrichaceae|g_Tolypothrix|s_Tolypothrix_sp._PCC_7910
s_Duganella_sp._AF9R3	0	0	0	0	3e-05	0	3e-05	0	0	0	0	0	0	0	0	0	0	0	0	0	0	0	8e-05	0.00015	k_Bacteria|p_Proteobacteria|c_Betaproteobacteria|o_Burkholderiales|f_Oxalobacteraceae|g_Duganella|s_Duganella_sp._AF9R3
s_Blautia_sp._NBRC_113351	1e-05	0	0	7e-05	0	0	0	7e-05	0	3e-05	0	0	0	1e-05	0	2e-05	0.00014	4e-05	0	2e-05	0	2e-05	0	0	k_Bacteria|p_Firmicutes|c_Clostridia|o_Eubacteriales|f_Lachnospiraceae|g_Blautia|s_Blautia_sp._NBRC_113351
s_Bradyrhizobium_lablabi	0	0	0	0	0	0	0	0	0	0	0	0	0	0	0	0	0	0	0	0	0	0	0.00022	2e-05	k_Bacteria|p_Proteobacteria|c_Alphaproteobacteria|o_Hyphomicrobiales|f_Bradyrhizobiaceae|g_Bradyrhizobium|s_Bradyrhizobium_lablabi
s_Staphylococcus_pseudintermedius	0	0	9e-05	1e-05	2e-05	1e-05	0.00016	1e-05	5e-05	1e-05	1e-05	1e-05	0	0	0.00012	1e-05	2e-05	1e-05	0.00018	1e-05	0.00017	1e-05	0.0001	1e-05	k_Bacteria|p_Firmicutes|c_Bacilli|o_Bacillales|f_Staphylococcaceae|g_Staphylococcus|s_Staphylococcus_pseudintermedius
s_Burkholderia_pseudomallei	0	0	3e-05	0	0.00013	0	0.00039	0	1e-05	0	6e-05	1e-05	0	0	0	0	0	0	0	0	2e-05	2e-05	0.00059	0.00142	k_Bacteria|p_Proteobacteria|c_Betaproteobacteria|o_Burkholderiales|f_Burkholderiaceae|g_Burkholderia|s_Burkholderia_pseudomallei
s_Caldicellulosiruptor_owensensis	2e-05	0	0	0.00011	0	1e-05	0	0.00012	0	4e-05	0	0	0	1e-05	0	3e-05	0.00018	6e-05	0	3e-05	0	3e-05	0	0	k_Bacteria|p_Firmicutes|c_Clostridia|o_Thermoanaerobacterales|f_Thermoanaerobacterales_Family_III._Incertae_Sedis|g_Caldicellulosiruptor|s_Caldicellulosiruptor_owensensis
s_Arthrobacter_citreus	3e-05	0	0	0.00017	0	1e-05	0	0.00015	0	5e-05	0	0	0	2e-05	0	4e-05	0.00023	8e-05	0	4e-05	0	3e-05	0	0	k_Bacteria|p_Actinobacteria|c_Actinomycetia|o_Micrococcales|f_Micrococcaceae|g_Arthrobacter|s_Arthrobacter_citreus
s_Sphingobium_yanoikuyae	0	0	0	0	1e-05	0	4e-05	0	0	0	0	0	0	0	0	0	0	0	0	0	0	0	6e-05	0.00013	k_Bacteria|p_Proteobacteria|c_Alphaproteobacteria|o_Sphingomonadales|f_Sphingomonadaceae|g_Sphingobium|s_Sphingobium_yanoikuyae
s_Clostridium_sp._M62/1	0.00011	0	0	0.00198	0	3e-05	1e-05	0.00185	0	0.0006	0	0	0	0.00029	0	0.00036	0.00516	0.00181	0	0.00036	0	0.00084	0	0	k_Bacteria|p_Firmicutes|c_Clostridia|o_Eubacteriales|f_Clostridiaceae|g_Clostridium|s_Clostridium_sp._M62/1
s_Flavobacterium_psychrophilum	2e-05	0	0	0.00012	0	1e-05	0	0.00014	0	4e-05	0	0	0	1e-05	0	3e-05	0.00017	6e-05	0	3e-05	0	3e-05	0	0	k_Bacteria|p_Bacteroidetes|c_Flavobacteriia|o_Flavobacteriales|f_Flavobacteriaceae|g_Flavobacterium|s_Flavobacterium_psychrophilum
s_Sneathia_vaginalis	3e-05	0	0	0.00016	0	1e-05	0	0.00016	0	7e-05	0	0	0	2e-05	0	5e-05	0.00028	0.0001	0	5e-05	0	3e-05	0	0	k_Bacteria|p_Fusobacteria|c_Fusobacteriia|o_Fusobacteriales|f_Leptotrichiaceae|g_Sneathia|s_Sneathia_vaginalis
s_Burkholderia_ubonensis	0	0	2e-05	0	8e-05	0	0.00016	0	0	0	0	1e-05	0	0	0	0	0	0	0	0	0	1e-05	0.00037	0.00062	k_Bacteria|p_Proteobacteria|c_Betaproteobacteria|o_Burkholderiales|f_Burkholderiaceae|g_Burkholderia|s_Burkholderia_ubonensis
s_Paucilactobacillus_oligofermentans	1e-05	0	0	7e-05	0	0	0	7e-05	0	2e-05	0	0	0	1e-05	0	1e-05	0.00011	3e-05	0	2e-05	0	1e-05	0	0	k_Bacteria|p_Firmicutes|c_Bacilli|o_Lactobacillales|f_Lactobacillaceae|g_Paucilactobacillus|s_Paucilactobacillus_oligofermentans
s_Caloramator_sp._E03	0.00022	1e-05	0	0.00123	0	7e-05	1e-05	0.00111	0	0.00044	0	0	0	0.00013	0	0.00029	0.0017	0.0006	0	0.00034	0	0.00027	0	0	k_Bacteria|p_Firmicutes|c_Clostridia|o_Eubacteriales|f_Clostridiaceae|g_Caloramator|s_Caloramator_sp._E03
s_Klebsiella_sp._WP3-W18-ESBL-02	6e-05	0.00023	0	0	0	0	0	0	0	0	0	0	0	0	0	0	0	0	0	0	0	0	0	0	k_Bacteria|p_Proteobacteria|c_Gammaproteobacteria|o_Enterobacterales|f_Enterobacteriaceae|g_Klebsiella|s_Klebsiella_sp._WP3-W18-ESBL-02
s_Fusobacterium_sp._NSJ-57	3e-05	0	0	0.00021	0	1e-05	0	0.00019	0	6e-05	0	0	0	2e-05	0	5e-05	0.00034	0.0001	0	5e-05	0	3e-05	0	0	k_Bacteria|p_Fusobacteria|c_Fusobacteriia|o_Fusobacteriales|f_Fusobacteriaceae|g_Fusobacterium|s_Fusobacterium_sp._NSJ-57
s_Pseudomonas_protegens	0.0018	0	0	0	0	0	3e-05	0	0	0	0.00045	0	0	0	0	0	0	0	0	0	0	0	0	1e-05	k_Bacteria|p_Proteobacteria|c_Gammaproteobacteria|o_Pseudomonadales|f_Pseudomonadaceae|g_Pseudomonas|s_Pseudomonas_protegens
s_Streptococcus_rubneri	0	0	2e-05	0	8e-05	1e-05	0	0	1e-05	1e-05	2e-05	0.00016	0.0001	3e-05	0	0	0	0.00038	2e-05	0.00012	0	0.0002	0	0	k_Bacteria|p_Firmicutes|c_Bacilli|o_Lactobacillales|f_Streptococcaceae|g_Streptococcus|s_Streptococcus_rubneri
s_Staphylococcus_pasteuri	2e-05	0	0.00766	0.0001	4e-05	2e-05	0.00666	0.00013	0.00067	5e-05	0	1e-05	0.00019	2e-05	0.00381	0.00034	0.00109	8e-05	0.00685	3e-05	0.00768	6e-05	0.00405	0.00034	k_Bacteria|p_Firmicutes|c_Bacilli|o_Bacillales|f_Staphylococcaceae|g_Staphylococcus|s_Staphylococcus_pasteuri
s_Shigella_boydii	2e-05	4e-05	0	0	0	0	0	1e-05	0	0	0	0	1e-05	1e-05	0	0	0	0	0	0	0	0.0002	0	0	k_Bacteria|p_Proteobacteria|c_Gammaproteobacteria|o_Enterobacterales|f_Enterobacteriaceae|g_Shigella|s_Shigella_boydii
s_Clostridium_diolis	0.0009	3e-05	0	0.00491	0	0.00026	0	0.00475	0	0.00153	0	0	0	0.00048	1e-05	0.00119	0.00776	0.00256	0	0.00128	0	0.00111	0	0	k_Bacteria|p_Firmicutes|c_Clostridia|o_Eubacteriales|f_Clostridiaceae|g_Clostridium|s_Clostridium_diolis
s_Citrobacter_sp._RHBSTW-00424	2e-05	0.00029	0	0	0	0	0	0	0	0	0	0	0	0	0	0	0	0	0	0	0	0	0	0	k_Bacteria|p_Proteobacteria|c_Gammaproteobacteria|o_Enterobacterales|f_Enterobacteriaceae|g_Citrobacter|s_Citrobacter_sp._RHBSTW-00424
s_Bordetella_avium	0	0	2e-05	0	3e-05	0	4e-05	0	0	0	0	0	0	0	0	0	0	0	0	0	0	0	0.00022	0	k_Bacteria|p_Proteobacteria|c_Betaproteobacteria|o_Burkholderiales|f_Alcaligenaceae|g_Bordetella|s_Bordetella_avium
s_Enterobacter_ludwigii	0.00018	0.00086	0	0	0	0	0	0.00052	0	0	0	0	0	1e-05	0	0	0	0	0	0	0	1e-05	0	0	k_Bacteria|p_Proteobacteria|c_Gammaproteobacteria|o_Enterobacterales|f_Enterobacteriaceae|g_Enterobacter|s_Enterobacter_ludwigii
s_Clostridium_sp._C5S11	0.00529	0.00015	0	0.03007	2e-05	0.00155	0.00018	0.02943	1e-05	0.00999	0.0001	2e-05	1e-05	0.00317	2e-05	0.00725	0.04525	0.01572	1e-05	0.00777	5e-05	0.0062	0.00033	3e-05	k_Bacteria|p_Firmicutes|c_Clostridia|o_Eubacteriales|f_Clostridiaceae|g_Clostridium|s_Clostridium_sp._C5S11
s_Rivularia_sp._PCC_7116	1e-05	0	0	8e-05	0	0	0	8e-05	0	3e-05	0	0	0	1e-05	0	2e-05	0.00012	4e-05	0	2e-05	0	1e-05	0	0	k_Bacteria|p_Cyanobacteria|c_|o_Nostocales|f_Rivulariaceae|g_Rivularia|s_Rivularia_sp._PCC_7116
s_Corynebacterium_simulans	0	0	0	0	0	0	3e-05	0	0	0	2e-05	0	0	0	1e-05	0.00815	0	0	0	1e-05	1e-05	1e-05	0.01625	0.07924	k_Bacteria|p_Actinobacteria|c_Actinomycetia|o_Corynebacteriales|f_Corynebacteriaceae|g_Corynebacterium|s_Corynebacterium_simulans
s_Micrococcus_luteus	0	0	0	0	1e-05	0	4e-05	0	0	0	0	0	0	0	0	0	0	0	0	0	0	0	0	0.00018	k_Bacteria|p_Actinobacteria|c_Actinomycetia|o_Micrococcales|f_Micrococcaceae|g_Micrococcus|s_Micrococcus_luteus
s_Serratia_plymuthica	0	0	0	0.00339	0	0	0	0	0	0	6e-05	0	0	0	0	0	0	0	0	0	0	0	0	0	k_Bacteria|p_Proteobacteria|c_Gammaproteobacteria|o_Enterobacterales|f_Yersiniaceae|g_Serratia|s_Serratia_plymuthica
s_Lactococcus_cremoris	2e-05	0	2e-05	5e-05	0.00055	1e-05	0.00167	0.00011	0	4e-05	0.00133	0.00014	0	1e-05	0	0.0001	0.00018	7e-05	0	4e-05	0	7e-05	0	8e-05	k_Bacteria|p_Firmicutes|c_Bacilli|o_Lactobacillales|f_Streptococcaceae|g_Lactococcus|s_Lactococcus_cremoris
s_Halanaerobium_hydrogeniformans	2e-05	0	0	0.00012	0	1e-05	0	0.00011	0	5e-05	0	0	0	1e-05	0	3e-05	0.00017	6e-05	0	3e-05	0	2e-05	0	0	k_Bacteria|p_Firmicutes|c_Clostridia|o_Halanaerobiales|f_Halanaerobiaceae|g_Halanaerobium|s_Halanaerobium_hydrogeniformans
s_Companilactobacillus_zhachilii	1e-05	0	0	7e-05	0	0	0	7e-05	0	2e-05	0	0	0	1e-05	0	2e-05	0.00011	4e-05	0	2e-05	0	2e-05	0	0	k_Bacteria|p_Firmicutes|c_Bacilli|o_Lactobacillales|f_Lactobacillaceae|g_Companilactobacillus|s_Companilactobacillus_zhachilii
s_Sutcliffiella_horikoshii	2e-05	0	0	0.0001	0	1e-05	0	0.00011	0	5e-05	0	0	0	1e-05	0	3e-05	0.00015	6e-05	0	3e-05	0	2e-05	0	0	k_Bacteria|p_Firmicutes|c_Bacilli|o_Bacillales|f_Bacillaceae|g_Sutcliffiella|s_Sutcliffiella_horikoshii
s_Paraburkholderia_acidisoli	0	0	1e-05	0	2e-05	0	4e-05	0	0	0	0	0	0	0	0	0	0	0	0	0	0	0	6e-05	0.00019	k_Bacteria|p_Proteobacteria|c_Betaproteobacteria|o_Burkholderiales|f_Burkholderiaceae|g_Paraburkholderia|s_Paraburkholderia_acidisoli
s_Turicibacter_sanguinis	7e-05	0	0	0.0004	0	2e-05	0	0.00029	0	0.00013	0	0	0	4e-05	0	0.0001	0.00058	0.00021	0	0.0001	0	8e-05	0	0	k_Bacteria|p_Firmicutes|c_Erysipelotrichia|o_Erysipelotrichales|f_Turicibacteraceae|g_Turicibacter|s_Turicibacter_sanguinis
s_Staphylococcus_sp._MI_10-1553	0	0	7e-05	0	0	0	0.0001	0	1e-05	0	0	0	0	0	0.0001	0	0	0	0.00013	0	0.00015	0	0.00011	1e-05	k_Bacteria|p_Firmicutes|c_Bacilli|o_Bacillales|f_Staphylococcaceae|g_Staphylococcus|s_Staphylococcus_sp._MI_10-1553
s_Candidatus_Formimonas_warabiya	2e-05	0	0	0.00011	0	1e-05	0	0.00011	0	4e-05	0	0	0	1e-05	0	3e-05	0.00014	6e-05	0	3e-05	0	2e-05	0	0	k_Bacteria|p_Firmicutes|c_Clostridia|o_Eubacteriales|f_Peptococcaceae|g_Candidatus_Formimonas|s_Candidatus_Formimonas_warabiya
s_Natranaerobius_thermophilus	2e-05	0	0	9e-05	0	0	0	9e-05	0	3e-05	0	0	0	1e-05	0	2e-05	0.00013	5e-05	0	2e-05	0	2e-05	0	0	k_Bacteria|p_Firmicutes|c_Clostridia|o_Natranaerobiales|f_Natranaerobiaceae|g_Natranaerobius|s_Natranaerobius_thermophilus
s_Clostridium_acetobutylicum	0.00039	1e-05	0	0.00217	0	0.00011	2e-05	0.00217	0	0.00074	1e-05	0	0	0.00024	1e-05	0.00058	0.00317	0.00118	0	0.00055	0	0.00044	2e-05	0	k_Bacteria|p_Firmicutes|c_Clostridia|o_Eubacteriales|f_Clostridiaceae|g_Clostridium|s_Clostridium_acetobutylicum
s_Clostridioides_virus_CDMH1	0.00098	2e-05	0	0.00024	0	0	1e-05	0.00099	0	0	0	0	0	0	0	0	0	0	0	1e-05	0	0	0	0	k_Viruses|p_Uroviricota|c_Caudoviricetes|o_Caudovirales|f_Myoviridae|g_Yongloolinvirus|s_Clostridioides_virus_CDMH1
s_Pseudoleptotrichia_goodfellowii	1e-05	0	0	7e-05	0	0	0	8e-05	0	3e-05	0	0	0	1e-05	0	2e-05	0.00011	5e-05	0	2e-05	0	2e-05	0	0	k_Bacteria|p_Fusobacteria|c_Fusobacteriia|o_Fusobacteriales|f_Leptotrichiaceae|g_Pseudoleptotrichia|s_Pseudoleptotrichia_goodfellowii
s_Clostridium_perfringens	0.00413	0.00013	0	0.02333	4e-05	0.00126	0.00019	0.02298	2e-05	0.00819	0.00013	0.00011	0.02911	0.00444	3e-05	0.00575	0.03598	0.01225	1e-05	0.00605	6e-05	0.00517	0.00043	3e-05	k_Bacteria|p_Firmicutes|c_Clostridia|o_Eubacteriales|f_Clostridiaceae|g_Clostridium|s_Clostridium_perfringens
s_Bradyrhizobium_guangxiense	0	0	0	0	1e-05	0	0	0	0	0	0	0	0	0	0	0	0	0	0	0	0	0	0.00015	5e-05	k_Bacteria|p_Proteobacteria|c_Alphaproteobacteria|o_Hyphomicrobiales|f_Bradyrhizobiaceae|g_Bradyrhizobium|s_Bradyrhizobium_guangxiense
s_Shigella_flexneri	7e-05	0.00016	0	0	0	0	0	0	0	0	0	0	2e-05	4e-05	0	0	0	0	0	0	0	0.00038	0	0	k_Bacteria|p_Proteobacteria|c_Gammaproteobacteria|o_Enterobacterales|f_Enterobacteriaceae|g_Shigella|s_Shigella_flexneri
s_Flavobacterium_sp._I3-2	2e-05	0	0	0.00011	0	1e-05	0	0.0001	0	3e-05	0	0	0	1e-05	0	2e-05	0.00014	5e-05	0	3e-05	0	2e-05	0	0	k_Bacteria|p_Bacteroidetes|c_Flavobacteriia|o_Flavobacteriales|f_Flavobacteriaceae|g_Flavobacterium|s_Flavobacterium_sp._I3-2
s_Streptococcus_thermophilus	6e-05	0.00077	0.00016	0.00057	0.61606	0.00247	0.00624	0.00017	0.00014	0.00015	0.00184	0.0152	0.00018	9e-05	5e-05	0.00021	0.0063	0.00155	0.00045	0.00393	0.00302	0.01968	0.00148	0.36737	k_Bacteria|p_Firmicutes|c_Bacilli|o_Lactobacillales|f_Streptococcaceae|g_Streptococcus|s_Streptococcus_thermophilus
s_Clostridium_carboxidivorans	0.00026	1e-05	0	0.00151	0	8e-05	1e-05	0.00142	0	0.00046	0	0	0	0.00016	0	0.00036	0.00216	0.00079	0	0.00038	0	0.00029	2e-05	1e-05	k_Bacteria|p_Firmicutes|c_Clostridia|o_Eubacteriales|f_Clostridiaceae|g_Clostridium|s_Clostridium_carboxidivorans
s_Bradyrhizobium_sp._CCBAU_51753	0	0	0	0	0	0	0	0	0	0	0	0	0	0	0	0	0	0	0	0	0	0	0.00014	1e-05	k_Bacteria|p_Proteobacteria|c_Alphaproteobacteria|o_Hyphomicrobiales|f_Bradyrhizobiaceae|g_Bradyrhizobium|s_Bradyrhizobium_sp._CCBAU_51753
s_Achromobacter_sp._ES-001	8e-05	0	0.00019	0	0.00031	0	0.0004	0	3e-05	0	4e-05	0	0	0	0	0	0	0	1e-05	0	3e-05	0	0.00216	1e-05	k_Bacteria|p_Proteobacteria|c_Betaproteobacteria|o_Burkholderiales|f_Alcaligenaceae|g_Achromobacter|s_Achromobacter_sp._ES-001
s_Flavobacterium_sp._F-323	1e-05	0	0	9e-05	0	0	0	8e-05	0	2e-05	0	0	0	1e-05	0	2e-05	0.00012	5e-05	0	2e-05	0	1e-05	0	0	k_Bacteria|p_Bacteroidetes|c_Flavobacteriia|o_Flavobacteriales|f_Flavobacteriaceae|g_Flavobacterium|s_Flavobacterium_sp._F-323
s_Megavirus_chiliensis	1e-05	0	0	8e-05	0	0	0	3e-05	0	1e-05	0	0	0	0	0	1e-05	0.00011	4e-05	0	1e-05	0	0	0	0	k_Viruses|p_Nucleocytoviricota|c_Megaviricetes|o_Imitervirales|f_Mimiviridae|g_Mimivirus|s_Megavirus_chiliensis
s_Bacillus_cytotoxicus	2e-05	0	0	0.00012	0	1e-05	0	0.00011	0	4e-05	0	0	0	1e-05	0	3e-05	0.00018	5e-05	0	3e-05	0	2e-05	0	0	k_Bacteria|p_Firmicutes|c_Bacilli|o_Bacillales|f_Bacillaceae|g_Bacillus|s_Bacillus_cytotoxicus
s_Enterococcus_sp._M190262	1e-05	0	0	4e-05	0	0	0	2e-05	0	1e-05	0	0	0	0	0	0.00015	6e-05	1e-05	0	0	0	0	0	0.0001	k_Bacteria|p_Firmicutes|c_Bacilli|o_Lactobacillales|f_Enterococcaceae|g_Enterococcus|s_Enterococcus_sp._M190262
s_Paraglaciecola_mesophila	1e-05	0	0	9e-05	0	0	0	9e-05	0	2e-05	0	0	0	1e-05	0	2e-05	0.00012	5e-05	0	2e-05	0	2e-05	0	0	k_Bacteria|p_Proteobacteria|c_Gammaproteobacteria|o_Alteromonadales|f_Alteromonadaceae|g_Paraglaciecola|s_Paraglaciecola_mesophila
s_Acinetobacter_johnsonii	0.00015	0	4e-05	6e-05	6e-05	0	0.00023	4e-05	1e-05	2e-05	1e-05	1e-05	0	1e-05	0	1e-05	6e-05	3e-05	0	1e-05	1e-05	1e-05	0.00054	0.00185	k_Bacteria|p_Proteobacteria|c_Gammaproteobacteria|o_Moraxellales|f_Moraxellaceae|g_Acinetobacter|s_Acinetobacter_johnsonii
s_Clostridium_sp._AWRP	0.00023	1e-05	0	0.00126	0	7e-05	0	0.00124	0	0.00044	0	0	0	0.00013	0	0.00031	0.0019	0.00068	0	0.00032	0	0.00027	0	0	k_Bacteria|p_Firmicutes|c_Clostridia|o_Eubacteriales|f_Clostridiaceae|g_Clostridium|s_Clostridium_sp._AWRP
s_Staphylococcus_chromogenes	0	0	0.00014	0	0	0	0.00011	0	0.00068	4e-05	0	0	0	0	0.0001	1e-05	1e-05	0	0.00014	0	0.00017	0	9e-05	1e-05	k_Bacteria|p_Firmicutes|c_Bacilli|o_Bacillales|f_Staphylococcaceae|g_Staphylococcus|s_Staphylococcus_chromogenes
s_Clostridium_estertheticum	0.00041	1e-05	0	0.0024	0	0.00012	1e-05	0.00234	0	0.00084	1e-05	0	0	0.00026	0	0.00061	0.00352	0.00128	0	0.0006	0	0.0005	4e-05	0	k_Bacteria|p_Firmicutes|c_Clostridia|o_Eubacteriales|f_Clostridiaceae|g_Clostridium|s_Clostridium_estertheticum
s_Pseudomonas_aeruginosa	0.00102	2e-05	2e-05	0.00012	7e-05	1e-05	0.00013	9e-05	1e-05	4e-05	0.8571	1e-05	1e-05	2e-05	1e-05	4e-05	0.00016	5e-05	1e-05	3e-05	3e-05	5e-05	0.00044	0.00021	k_Bacteria|p_Proteobacteria|c_Gammaproteobacteria|o_Pseudomonadales|f_Pseudomonadaceae|g_Pseudomonas|s_Pseudomonas_aeruginosa
s_Phycicoccus_sp._HDW14	4e-05	0	0	0.00029	0	1e-05	0	0.00031	0	8e-05	0	0	0	4e-05	0	7e-05	0.00035	0.00015	0	8e-05	0	6e-05	0	1e-05	k_Bacteria|p_Actinobacteria|c_Actinomycetia|o_Micrococcales|f_Intrasporangiaceae|g_Phycicoccus|s_Phycicoccus_sp._HDW14
s_Streptococcus_sp._FDAARGOS_192	0	0	2e-05	0	0.00013	0.00012	0	0	2e-05	2e-05	9e-05	0.00355	2e-05	1e-05	0	0	1e-05	0.00014	2e-05	0.00098	1e-05	0.0036	3e-05	3e-05	k_Bacteria|p_Firmicutes|c_Bacilli|o_Lactobacillales|f_Streptococcaceae|g_Streptococcus|s_Streptococcus_sp._FDAARGOS_192
s_Melissococcus_plutonius	5e-05	0	0	0.00032	0	2e-05	0	0.0003	0	0.00011	0	0	0	3e-05	0	9e-05	0.00044	0.00018	0	9e-05	0	6e-05	0	0	k_Bacteria|p_Firmicutes|c_Bacilli|o_Lactobacillales|f_Enterococcaceae|g_Melissococcus|s_Melissococcus_plutonius
s_Malassezia_restricta	0	0	0	0	6e-05	0	0.0002	0	0	0	0	1e-05	0	0	0	0	0	0	0	0	0	0	0.00016	0.00797	k_Eukaryota|p_Basidiomycota|c_Malasseziomycetes|o_Malasseziales|f_Malasseziaceae|g_Malassezia|s_Malassezia_restricta
s_Burkholderia_multivorans	0	0	2e-05	0	8e-05	0	0.00013	0	0	0	3e-05	0	0	0	0	0	0	0	0	0	0	0	0.00032	0.00051	k_Bacteria|p_Proteobacteria|c_Betaproteobacteria|o_Burkholderiales|f_Burkholderiaceae|g_Burkholderia|s_Burkholderia_multivorans
s_Mammaliicoccus_sciuri	5e-05	0	3e-05	0.00032	0	2e-05	4e-05	0.00025	3e-05	0.00011	0	0	0	3e-05	2e-05	8e-05	0.00049	0.00017	3e-05	8e-05	4e-05	6e-05	4e-05	0	k_Bacteria|p_Firmicutes|c_Bacilli|o_Bacillales|f_Staphylococcaceae|g_Mammaliicoccus|s_Mammaliicoccus_sciuri
s_Bradyrhizobium_diazoefficiens	0	0	1e-05	0	2e-05	0	0	0	0	0	0	0	0	0	0	0	0	0	0	0	0	0	0.00067	0.00013	k_Bacteria|p_Proteobacteria|c_Alphaproteobacteria|o_Hyphomicrobiales|f_Bradyrhizobiaceae|g_Bradyrhizobium|s_Bradyrhizobium_diazoefficiens
s_Alicyclobacillus_ferrooxydans	0	0	0	0	3e-05	0	0.00016	0	0	0	0.00031	0	0	0	0	0	0	0	0	0	3e-05	8e-05	0.00033	1e-05	k_Bacteria|p_Firmicutes|c_Bacilli|o_Bacillales|f_Alicyclobacillaceae|g_Alicyclobacillus|s_Alicyclobacillus_ferrooxydans
s_Streptococcus_sp._oral_taxon_061	2e-05	0	0.00021	1e-05	0.00077	2e-05	3e-05	0	4e-05	3e-05	0.00015	0.00043	6e-05	2e-05	0	0	1e-05	0.00021	0.0002	0.00013	1e-05	0.00046	3e-05	1e-05	k_Bacteria|p_Firmicutes|c_Bacilli|o_Lactobacillales|f_Streptococcaceae|g_Streptococcus|s_Streptococcus_sp._oral_taxon_061
s_Streptococcus_sobrinus	0	0	1e-05	0	5e-05	1e-05	0	0	0	0	2e-05	0.00015	0	0	0	0	0	1e-05	1e-05	4e-05	0	0.00014	0	1e-05	k_Bacteria|p_Firmicutes|c_Bacilli|o_Lactobacillales|f_Streptococcaceae|g_Streptococcus|s_Streptococcus_sobrinus
s_Streptococcus_virus_DT1	0	0	0	1e-05	0.0118	4e-05	0.00013	1e-05	0	0	3e-05	0.00027	0	0	0	0	5e-05	2e-05	0	7e-05	4e-05	0.00027	5e-05	0.00048	k_Viruses|p_Uroviricota|c_Caudoviricetes|o_Caudovirales|f_Siphoviridae|g_Moineauvirus|s_Streptococcus_virus_DT1
s_Streptobacillus_moniliformis	4e-05	0	0	0.00024	0	1e-05	0	0.0003	0	7e-05	0	0	0	3e-05	0	6e-05	0.00035	0.00014	0	7e-05	0	6e-05	0	0	k_Bacteria|p_Fusobacteria|c_Fusobacteriia|o_Fusobacteriales|f_Leptotrichiaceae|g_Streptobacillus|s_Streptobacillus_moniliformis
s_Ruthenibacterium_lactatiformans	3e-05	0	0	0.00014	0	1e-05	0	0.00023	0	5e-05	0	0	0	2e-05	0	4e-05	0.00023	0.00011	0	4e-05	0	5e-05	0	0	k_Bacteria|p_Firmicutes|c_Clostridia|o_Eubacteriales|f_Oscillospiraceae|g_Ruthenibacterium|s_Ruthenibacterium_lactatiformans
s_Clostridium_gasigenes	0.00098	3e-05	0	0.00566	1e-05	0.00029	3e-05	0.00559	0	0.0019	2e-05	1e-05	0	0.0006	0	0.00136	0.0083	0.00292	0	0.00145	1e-05	0.00112	6e-05	1e-05	k_Bacteria|p_Firmicutes|c_Clostridia|o_Eubacteriales|f_Clostridiaceae|g_Clostridium|s_Clostridium_gasigenes
s_Corynebacterium_striatum	0	0	0	0	0	0	2e-05	0	0	0	0	0	0	0	0	0.00101	0	0	0	0	0	0	0.00185	0.00861	k_Bacteria|p_Actinobacteria|c_Actinomycetia|o_Corynebacteriales|f_Corynebacteriaceae|g_Corynebacterium|s_Corynebacterium_striatum
s_Fusobacterium_mortiferum	4e-05	0	0	0.00025	0	1e-05	0	0.00022	0	8e-05	0	0	0	3e-05	0	6e-05	0.00033	0.00011	0	6e-05	0	4e-05	0	0	k_Bacteria|p_Fusobacteria|c_Fusobacteriia|o_Fusobacteriales|f_Fusobacteriaceae|g_Fusobacterium|s_Fusobacterium_mortiferum
s_Ruminiclostridium_herbifermentans	5e-05	0	0	0.00037	0	2e-05	0	0.00032	0	0.00012	0	0	0	4e-05	0	9e-05	0.00051	0.00019	0	9e-05	0	6e-05	0	0	k_Bacteria|p_Firmicutes|c_Clostridia|o_Eubacteriales|f_Oscillospiraceae|g_Ruminiclostridium|s_Ruminiclostridium_herbifermentans
s_Enterobacter_sp._RHBSTW-00175	9e-05	0.00011	0	0	0	0	0	0.0001	0	0	0	0	9e-05	0.0001	0	0	0	1e-05	0	0	0	1e-05	0	0	k_Bacteria|p_Proteobacteria|c_Gammaproteobacteria|o_Enterobacterales|f_Enterobacteriaceae|g_Enterobacter|s_Enterobacter_sp._RHBSTW-00175
s_Aliarcobacter_cryaerophilus	6e-05	0	0	0.00052	0	2e-05	0	0.00053	0	0.00013	0	0	0	6e-05	0	0.00011	0.00061	0.00026	0	0.00015	0	0.0001	0	0	k_Bacteria|p_Proteobacteria|c_Epsilonproteobacteria|o_Campylobacterales|f_Arcobacteraceae|g_Aliarcobacter|s_Aliarcobacter_cryaerophilus
s_Pseudomonas_campi	1e-05	0	0	0	0	0	0	0	0	0	0.00011	0	0	0	0	0	0	0	0	0	0	0	0	0	k_Bacteria|p_Proteobacteria|c_Gammaproteobacteria|o_Pseudomonadales|f_Pseudomonadaceae|g_Pseudomonas|s_Pseudomonas_campi
s_Bacillus_sp._DU-106	3e-05	0	0	0.00025	0	0	0	0.00023	0	6e-05	0	0	0	2e-05	0	3e-05	0.00046	0.00011	0	3e-05	0	3e-05	0	0	k_Bacteria|p_Firmicutes|c_Bacilli|o_Bacillales|f_Bacillaceae|g_Bacillus|s_Bacillus_sp._DU-106
s_Streptococcus_virus_O1205	0	0	0	0	0.00049	1e-05	0	0	0	0	0	0.00023	0	0	0	0	1e-05	0	0	3e-05	0	0.00013	0	4e-05	k_Viruses|p_Uroviricota|c_Caudoviricetes|o_Caudovirales|f_Siphoviridae|g_Brussowvirus|s_Streptococcus_virus_O1205
s_Streptococcus_sp._NPS_308	2e-05	0	0.00018	1e-05	0.00095	1e-05	6e-05	0	0.00015	8e-05	0.00073	0.00018	3e-05	1e-05	0	0	3e-05	7e-05	0.00024	0.00011	5e-05	0.00023	4e-05	1e-05	k_Bacteria|p_Firmicutes|c_Bacilli|o_Lactobacillales|f_Streptococcaceae|g_Streptococcus|s_Streptococcus_sp._NPS_308
s_Sphingomonas_paucimobilis	0	0	6e-05	0	0.0001	0	0.00037	0	1e-05	0	2e-05	0	0	0	7e-05	0	0	0	0	0	1e-05	0	0.00055	5e-05	k_Bacteria|p_Proteobacteria|c_Alphaproteobacteria|o_Sphingomonadales|f_Sphingomonadaceae|g_Sphingomonas|s_Sphingomonas_paucimobilis
s_Veillonella_atypica	1e-05	0	0	6e-05	0	0	1e-05	6e-05	0	2e-05	1e-05	0	0	1e-05	0	2e-05	9e-05	3e-05	0	0.00589	0	2e-05	2e-05	0	k_Bacteria|p_Firmicutes|c_Negativicutes|o_Veillonellales|f_Veillonellaceae|g_Veillonella|s_Veillonella_atypica
s_Paraburkholderia_phymatum	0	0	0	0	1e-05	0	2e-05	0	0	0	0	0	0	0	0	0	0	0	0	0	0	0	5e-05	0.00011	k_Bacteria|p_Proteobacteria|c_Betaproteobacteria|o_Burkholderiales|f_Burkholderiaceae|g_Paraburkholderia|s_Paraburkholderia_phymatum
s_Enterobacter_roggenkampii	0.01716	0.45391	0	0.00017	0.00013	9e-05	0.00074	0.00173	5e-05	9e-05	0.0007	0.00012	6e-05	5e-05	5e-05	9e-05	0.00019	0.0001	5e-05	0.00013	0.00025	0.00027	0.00155	3e-05	k_Bacteria|p_Proteobacteria|c_Gammaproteobacteria|o_Enterobacterales|f_Enterobacteriaceae|g_Enterobacter|s_Enterobacter_roggenkampii
s_Faecalitalea_cylindroides	2e-05	0	0	0.00013	0	0	0	5e-05	0	6e-05	0	0	0	2e-05	0	3e-05	0.00037	0.0001	0	3e-05	0	3e-05	0	0	k_Bacteria|p_Firmicutes|c_Erysipelotrichia|o_Erysipelotrichales|f_Erysipelotrichaceae|g_Faecalitalea|s_Faecalitalea_cylindroides
s_Achromobacter_deleyi	0	0	3e-05	0	2e-05	0	2e-05	0	0	0	0	0	0	0	0	0	0	0	0	0	0	0	0.00011	2e-05	k_Bacteria|p_Proteobacteria|c_Betaproteobacteria|o_Burkholderiales|f_Alcaligenaceae|g_Achromobacter|s_Achromobacter_deleyi
s_Aminipila_terrae	2e-05	0	0	0.00015	0	1e-05	0	0.00016	0	5e-05	0	0	0	2e-05	0	4e-05	0.00023	8e-05	0	4e-05	0	3e-05	0	0	k_Bacteria|p_Firmicutes|c_Clostridia|o_Eubacteriales|f_Eubacteriales_Family_XIII._Incertae_Sedis|g_Aminipila|s_Aminipila_terrae
s_Streptococcus_sp._NSJ-72	0	0	0	0	1e-05	0	0	0	0	0	0	0.0001	0	0	0	0	0	0	0	4e-05	0	0.00011	0	1e-05	k_Bacteria|p_Firmicutes|c_Bacilli|o_Lactobacillales|f_Streptococcaceae|g_Streptococcus|s_Streptococcus_sp._NSJ-72
s_Leptotrichia_wadei	8e-05	0	0	0.00022	0	1e-05	1e-05	0.00026	0	6e-05	0	0	0	3e-05	0	5e-05	0.00031	0.00011	0	6e-05	0	4e-05	0	0	k_Bacteria|p_Fusobacteria|c_Fusobacteriia|o_Fusobacteriales|f_Leptotrichiaceae|g_Leptotrichia|s_Leptotrichia_wadei
s_Naumovozyma_castellii	1e-05	0	0	6e-05	1e-05	0	4e-05	5e-05	0	2e-05	0.0001	0	0	0	0	1e-05	7e-05	3e-05	0	1e-05	1e-05	3e-05	0.00011	1e-05	k_Eukaryota|p_Ascomycota|c_Saccharomycetes|o_Saccharomycetales|f_Saccharomycetaceae|g_Naumovozyma|s_Naumovozyma_castellii
s_Lysinibacillus_sp._CD3-6	2e-05	0	0	0.00014	0	1e-05	0	0.00018	0	3e-05	0	0	0	1e-05	0	3e-05	0.00022	8e-05	0	3e-05	0	3e-05	0	0	k_Bacteria|p_Firmicutes|c_Bacilli|o_Bacillales|f_Bacillaceae|g_Lysinibacillus|s_Lysinibacillus_sp._CD3-6
s_Chryseobacterium_indologenes	2e-05	0	0	0.00012	0	1e-05	0	0.00011	0	4e-05	0	0	0	1e-05	0	3e-05	0.00017	6e-05	0	3e-05	0	2e-05	0	0	k_Bacteria|p_Bacteroidetes|c_Flavobacteriia|o_Flavobacteriales|f_Weeksellaceae|g_Chryseobacterium|s_Chryseobacterium_indologenes
s_Acinetobacter_ursingii	0.00569	0	0	0	0	0	8e-05	0	0	0	0	0	0	0	0	0	0	0	0	0	0	0	0	1e-05	k_Bacteria|p_Proteobacteria|c_Gammaproteobacteria|o_Moraxellales|f_Moraxellaceae|g_Acinetobacter|s_Acinetobacter_ursingii
s_Providencia_sneebia	5e-05	0	0	0.00051	0	2e-05	0	0.00047	0	0.00012	0	0	0	6e-05	0	0.0001	0.00056	0.00022	0	0.00014	0	9e-05	0	0	k_Bacteria|p_Proteobacteria|c_Gammaproteobacteria|o_Enterobacterales|f_Morganellaceae|g_Providencia|s_Providencia_sneebia
s_Streptococcus_sp._116-D4	0.00013	0	0.00142	5e-05	0.00642	2e-05	3e-05	0	0.00045	0.00037	0.00265	0.00034	0.00012	5e-05	0	0	0.00014	0.00021	0.00159	0.00022	0.0001	0.00049	4e-05	2e-05	k_Bacteria|p_Firmicutes|c_Bacilli|o_Lactobacillales|f_Streptococcaceae|g_Streptococcus|s_Streptococcus_sp._116-D4
s_Streptococcus_koreensis	0	0	3e-05	0	0.00012	0	0	0	1e-05	1e-05	3e-05	6e-05	8e-05	3e-05	0	0	0	0.00027	3e-05	0.0001	0	0.0001	0	0	k_Bacteria|p_Firmicutes|c_Bacilli|o_Lactobacillales|f_Streptococcaceae|g_Streptococcus|s_Streptococcus_koreensis
s_Alkaliphilus_metalliredigens	4e-05	0	0	0.00019	0	1e-05	0	0.00025	0	6e-05	0	0	0	2e-05	0	5e-05	0.00029	0.00012	0	5e-05	0	4e-05	0	0	k_Bacteria|p_Firmicutes|c_Clostridia|o_Eubacteriales|f_Clostridiaceae|g_Alkaliphilus|s_Alkaliphilus_metalliredigens
s_Luteibacter_pinisoli	0	0	0	0	0	0	0.00053	0	0	0	0	0	0	0	0	0	0	0	0	0	0	0	0	1e-05	k_Bacteria|p_Proteobacteria|c_Gammaproteobacteria|o_Xanthomonadales|f_Rhodanobacteraceae|g_Luteibacter|s_Luteibacter_pinisoli
s_Clostridium_septicum	0.00131	4e-05	0	0.00774	1e-05	0.0004	4e-05	0.00801	0	0.0025	2e-05	1e-05	0	0.00083	0	0.00182	0.01151	0.00416	0	0.00203	1e-05	0.00155	0.0001	1e-05	k_Bacteria|p_Firmicutes|c_Clostridia|o_Eubacteriales|f_Clostridiaceae|g_Clostridium|s_Clostridium_septicum
s_Mycoplasma_mycoides	4e-05	0	1e-05	0.00022	0.00014	8e-05	0.00097	0.00018	1e-05	0.00011	0	3e-05	0	5e-05	0	9e-05	0.00031	0.00022	1e-05	9e-05	7e-05	4e-05	0.0012	0.00049	k_Bacteria|p_Tenericutes|c_Mollicutes|o_Mycoplasmatales|f_Mycoplasmataceae|g_Mycoplasma|s_Mycoplasma_mycoides
s_Candidatus_Arthromitus_sp._SFB-rat-Yit	0.0001	0	0	0.0006	0	3e-05	0	0.00056	0	0.00019	0	0	0	6e-05	0	0.00014	0.00083	0.0003	0	0.00016	0	0.00011	0	0	k_Bacteria|p_Firmicutes|c_Clostridia|o_Eubacteriales|f_Clostridiaceae|g_Candidatus_Arthromitus|s_Candidatus_Arthromitus_sp._SFB-rat-Yit
s_Blautia_producta	0.0001	0	1e-05	0.00057	0	3e-05	1e-05	0.00073	0	0.00023	0	0	0	7e-05	0	0.00013	0.0008	0.00033	0	0.00016	0	0.00015	2e-05	0	k_Bacteria|p_Firmicutes|c_Clostridia|o_Eubacteriales|f_Lachnospiraceae|g_Blautia|s_Blautia_producta
s_Staphylococcus_simulans	1e-05	0	0.0001	8e-05	0	0	9e-05	7e-05	0.0001	3e-05	0	1e-05	0	1e-05	7e-05	2e-05	0.00013	4e-05	9e-05	3e-05	0.00014	2e-05	0.0002	1e-05	k_Bacteria|p_Firmicutes|c_Bacilli|o_Bacillales|f_Staphylococcaceae|g_Staphylococcus|s_Staphylococcus_simulans
s_Lactobacillus_panisapium	3e-05	0	0	0.00013	0	1e-05	0	8e-05	0	5e-05	0	0	0	2e-05	0	4e-05	0.0002	7e-05	0	4e-05	0	3e-05	0	0	k_Bacteria|p_Firmicutes|c_Bacilli|o_Lactobacillales|f_Lactobacillaceae|g_Lactobacillus|s_Lactobacillus_panisapium
s_Fusobacterium_sp._oral_taxon_203	2e-05	0	0	0.00011	0	0	0	0.00011	0	4e-05	0	0	0	1e-05	0	2e-05	0.00019	6e-05	0	5e-05	0	2e-05	0	0	k_Bacteria|p_Fusobacteria|c_Fusobacteriia|o_Fusobacteriales|f_Fusobacteriaceae|g_Fusobacterium|s_Fusobacterium_sp._oral_taxon_203
s_Streptococcus_equi	0	0	1e-05	1e-05	0.00016	0	0	1e-05	0	1e-05	1e-05	5e-05	2e-05	1e-05	0	0	1e-05	9e-05	1e-05	2e-05	0	6e-05	0	1e-05	k_Bacteria|p_Firmicutes|c_Bacilli|o_Lactobacillales|f_Streptococcaceae|g_Streptococcus|s_Streptococcus_equi
s_Paenibacillus_xylanilyticus	1e-05	0	0	7e-05	0	0	0	8e-05	0	3e-05	0	0	0	1e-05	0	2e-05	0.00013	4e-05	0	2e-05	0	2e-05	0	0	k_Bacteria|p_Firmicutes|c_Bacilli|o_Bacillales|f_Paenibacillaceae|g_Paenibacillus|s_Paenibacillus_xylanilyticus
s_Kaistella_haifensis	0	0	0	0	2e-05	0	1e-05	0	0	0	0	0	0	0	0	0	0	0	0	0	0	0	0.00028	0.00019	k_Bacteria|p_Bacteroidetes|c_Flavobacteriia|o_Flavobacteriales|f_Weeksellaceae|g_Kaistella|s_Kaistella_haifensis
s_Burkholderia_sp._MBR-1	0	0	0	0	3e-05	0	0.00013	0	0	0	0	0	0	0	0	0	0	0	0	0	0	0	0	3e-05	k_Bacteria|p_Proteobacteria|c_Betaproteobacteria|o_Burkholderiales|f_Burkholderiaceae|g_Burkholderia|s_Burkholderia_sp._MBR-1
s_Thermoanaerobacterium_sp._RBIITD	4e-05	0	0	0.00022	0	1e-05	0	0.00021	0	7e-05	0	0	0	2e-05	0	5e-05	0.00031	0.00011	0	6e-05	0	4e-05	0	0	k_Bacteria|p_Firmicutes|c_Clostridia|o_Thermoanaerobacterales|f_Thermoanaerobacterales_Family_III._Incertae_Sedis|g_Thermoanaerobacterium|s_Thermoanaerobacterium_sp._RBIITD
s_Streptococcus_parasanguinis	0	0	3e-05	0	0.00017	3e-05	1e-05	0	1e-05	1e-05	4e-05	0.00074	0.00069	0.00022	0	0	0	0.00234	4e-05	0.00068	0	0.00102	2e-05	1e-05	k_Bacteria|p_Firmicutes|c_Bacilli|o_Lactobacillales|f_Streptococcaceae|g_Streptococcus|s_Streptococcus_parasanguinis
s_Arsenophonus_endosymbiont_of_Apis_mellifera	1e-05	0	0	8e-05	0	0	0	6e-05	0	2e-05	0	0	0	0	0	2e-05	0.00011	4e-05	0	2e-05	0	1e-05	0	0	k_Bacteria|p_Proteobacteria|c_Gammaproteobacteria|o_Enterobacterales|f_Morganellaceae|g_Arsenophonus|s_Arsenophonus_endosymbiont_of_Apis_mellifera
s_Niallia_circulans	5e-05	0	0	0.00029	0	1e-05	0	0.00028	0	9e-05	0	0	0	3e-05	0	7e-05	0.00044	0.00015	0	7e-05	0	6e-05	0	0	k_Bacteria|p_Firmicutes|c_Bacilli|o_Bacillales|f_Bacillaceae|g_Niallia|s_Niallia_circulans
s_Clostridium_kluyveri	0.00053	2e-05	0	0.00344	0	0.00016	2e-05	0.0033	0	0.0012	1e-05	0	0	0.00039	1e-05	0.0008	0.0064	0.00202	0	0.00083	0	0.00075	4e-05	0	k_Bacteria|p_Firmicutes|c_Clostridia|o_Eubacteriales|f_Clostridiaceae|g_Clostridium|s_Clostridium_kluyveri
s_Achromobacter_ruhlandii	0	0	6e-05	0	0.0001	0	0.00012	0	1e-05	0	0	0	0	0	0	0	0	0	1e-05	0	0	0	0.00066	0	k_Bacteria|p_Proteobacteria|c_Betaproteobacteria|o_Burkholderiales|f_Alcaligenaceae|g_Achromobacter|s_Achromobacter_ruhlandii
s_Clostridium_ljungdahlii	0.00024	1e-05	0	0.00141	0	8e-05	0	0.00129	0	0.00043	0	0	0	0.00014	0	0.00034	0.00217	0.00072	0	0.00037	0	0.00029	0	0	k_Bacteria|p_Firmicutes|c_Clostridia|o_Eubacteriales|f_Clostridiaceae|g_Clostridium|s_Clostridium_ljungdahlii
s_Klebsiella_sp._P1954	0.00058	0.00028	0	0	0	0	0	0	0	0	0	0	0.00068	0.00073	0	0	0	0	0	0	0	0	0	0	k_Bacteria|p_Proteobacteria|c_Gammaproteobacteria|o_Enterobacterales|f_Enterobacteriaceae|g_Klebsiella|s_Klebsiella_sp._P1954
s_Clostridium_sporogenes	0.00131	4e-05	0	0.00746	0	0.00038	2e-05	0.00704	0	0.00247	1e-05	1e-05	1e-05	0.00074	1e-05	0.00189	0.0116	0.00396	0	0.0019	2e-05	0.00157	7e-05	6e-05	k_Bacteria|p_Firmicutes|c_Clostridia|o_Eubacteriales|f_Clostridiaceae|g_Clostridium|s_Clostridium_sporogenes
s_Gottschalkia_acidurici	8e-05	0	0	0.00048	0	3e-05	0	0.00033	0	0.00015	0	0	0	5e-05	0	0.00012	0.00071	0.00026	0	0.00012	0	9e-05	0	0	k_Bacteria|p_Firmicutes|c_Tissierellia|o_Tissierellales|f_Gottschalkiaceae|g_Gottschalkia|s_Gottschalkia_acidurici
s_Rickettsia_conorii	3e-05	0	0	0.00016	0	0	0	0.0002	0	3e-05	0	0	0	2e-05	0	2e-05	0.00025	6e-05	0	4e-05	0	4e-05	0	0	k_Bacteria|p_Proteobacteria|c_Alphaproteobacteria|o_Rickettsiales|f_Rickettsiaceae|g_Rickettsia|s_Rickettsia_conorii
s_Clostridioides_sp._ES-W-0016-02	0.00018	1e-05	0	0.0006	0	6e-05	0	0.00073	0	0.00016	0	6e-05	0	6e-05	0	0.00018	0.0008	0.00032	0	0.00017	0	0.00011	0	0	k_Bacteria|p_Firmicutes|c_Clostridia|o_Eubacteriales|f_Peptostreptococcaceae|g_Clostridioides|s_Clostridioides_sp._ES-W-0016-02
s_Metabacillus_sp._KUDC1714	2e-05	0	0	0.00015	0	1e-05	0	0.00013	0	4e-05	0	0	0	1e-05	0	3e-05	0.00019	7e-05	0	3e-05	0	2e-05	0	0	k_Bacteria|p_Firmicutes|c_Bacilli|o_Bacillales|f_Bacillaceae|g_Metabacillus|s_Metabacillus_sp._KUDC1714
s_Geosporobacter_ferrireducens	3e-05	0	0	0.00016	0	1e-05	0	0.00016	0	6e-05	0	0	0	2e-05	0	4e-05	0.00026	9e-05	0	4e-05	0	3e-05	0	0	k_Bacteria|p_Firmicutes|c_Clostridia|o_Eubacteriales|f_Clostridiaceae|g_Geosporobacter|s_Geosporobacter_ferrireducens
s_Burkholderia_sp._DHOD12	0	0	1e-05	0	3e-05	0	5e-05	0	0	0	0	0	0	0	0	0	0	0	0	0	0	0	0.00013	0.00023	k_Bacteria|p_Proteobacteria|c_Betaproteobacteria|o_Burkholderiales|f_Burkholderiaceae|g_Burkholderia|s_Burkholderia_sp._DHOD12
s_Streptococcus_sp._FDAARGOS_522	0	0	0	0	0	0	0	0	0	0	0	1e-05	0	0	0	0	0	0	0	0.00014	0	0	0	0	k_Bacteria|p_Firmicutes|c_Bacilli|o_Lactobacillales|f_Streptococcaceae|g_Streptococcus|s_Streptococcus_sp._FDAARGOS_522
s_Lacticaseibacillus_paracasei	0	0	0	1e-05	3e-05	1e-05	0.00014	0	0	1e-05	0	0	0	0	0	1e-05	1e-05	1e-05	0	1e-05	0	0	7e-05	0.00054	k_Bacteria|p_Firmicutes|c_Bacilli|o_Lactobacillales|f_Lactobacillaceae|g_Lacticaseibacillus|s_Lacticaseibacillus_paracasei
s_Pseudomonas_lalkuanensis	2e-05	0	0	0	0	0	0	0	0	0	0.00011	0	0	0	0	0	0	0	0	0	0	0	0	1e-05	k_Bacteria|p_Proteobacteria|c_Gammaproteobacteria|o_Pseudomonadales|f_Pseudomonadaceae|g_Pseudomonas|s_Pseudomonas_lalkuanensis
s_Furfurilactobacillus_rossiae	3e-05	0	0	0.00019	0	1e-05	0	0.00018	0	5e-05	0	0	0	2e-05	0	4e-05	0.00024	9e-05	0	5e-05	0	3e-05	0	1e-05	k_Bacteria|p_Firmicutes|c_Bacilli|o_Lactobacillales|f_Lactobacillaceae|g_Furfurilactobacillus|s_Furfurilactobacillus_rossiae
s_Neisseria_mucosa	0	0	0	0	7e-05	0	0.00025	0	0	0	0	1e-05	0	0	0	0	0	0	0	0	0	0	0.00018	1e-05	k_Bacteria|p_Proteobacteria|c_Betaproteobacteria|o_Neisseriales|f_Neisseriaceae|g_Neisseria|s_Neisseria_mucosa
s_Clostridioides_sp._ES-S-0010-02	0.00019	1e-05	0	0.0005	0	6e-05	0	0.0005	0	0.00016	0	0.00013	0	6e-05	0	0.0001	0.00071	0.00023	0	0.00014	0	0.00011	0	0	k_Bacteria|p_Firmicutes|c_Clostridia|o_Eubacteriales|f_Peptostreptococcaceae|g_Clostridioides|s_Clostridioides_sp._ES-S-0010-02
s_Fusobacterium_nucleatum	0.0001	0	1e-05	0.00068	4e-05	3e-05	5e-05	0.00062	0	0.00021	1e-05	5e-05	0	7e-05	0	0.00016	0.00096	0.00032	1e-05	0.0002	0	0.00018	4e-05	1e-05	k_Bacteria|p_Fusobacteria|c_Fusobacteriia|o_Fusobacteriales|f_Fusobacteriaceae|g_Fusobacterium|s_Fusobacterium_nucleatum
s_Polaribacter_sp._L3A8	1e-05	0	0	7e-05	0	0	0	7e-05	0	3e-05	0	0	0	1e-05	0	1e-05	0.00012	4e-05	0	2e-05	0	2e-05	0	0	k_Bacteria|p_Bacteroidetes|c_Flavobacteriia|o_Flavobacteriales|f_Flavobacteriaceae|g_Polaribacter|s_Polaribacter_sp._L3A8
s_Streptococcus_constellatus	1e-05	0	3e-05	4e-05	0.00037	6e-05	0	4e-05	3e-05	4e-05	0.0001	0.00026	1e-05	1e-05	0	5e-05	6e-05	0.00015	3e-05	0.0001	2e-05	0.00043	0	0.00016	k_Bacteria|p_Firmicutes|c_Bacilli|o_Lactobacillales|f_Streptococcaceae|g_Streptococcus|s_Streptococcus_constellatus
s_Paraburkholderia_caribensis	0	0	1e-05	0	2e-05	0	3e-05	0	0	0	0	0	0	0	0	0	0	0	0	0	0	0	0.0001	0.00014	k_Bacteria|p_Proteobacteria|c_Betaproteobacteria|o_Burkholderiales|f_Burkholderiaceae|g_Paraburkholderia|s_Paraburkholderia_caribensis
s_Escherichia_sp._E4742	0	0	0	0	0	0	2e-05	0	0	0	0	0	0	0	0	0	0	0	0	0	0	0.00019	0	0	k_Bacteria|p_Proteobacteria|c_Gammaproteobacteria|o_Enterobacterales|f_Enterobacteriaceae|g_Escherichia|s_Escherichia_sp._E4742
s_Raoultella_ornithinolytica	0.00015	0.00018	0	0.0001	0	0	0	3e-05	0	0	0	0	0.00013	0.00014	0	0	2e-05	1e-05	0	0	0	6e-05	0	1e-05	k_Bacteria|p_Proteobacteria|c_Gammaproteobacteria|o_Enterobacterales|f_Enterobacteriaceae|g_Raoultella|s_Raoultella_ornithinolytica
s_Prochlorococcus_marinus	2e-05	0	0	0.00015	0	0	1e-05	0.00011	0	4e-05	0	0	0	1e-05	0	3e-05	0.00018	6e-05	0	3e-05	0	2e-05	0	0	k_Bacteria|p_Cyanobacteria|c_|o_Synechococcales|f_Prochlorococcaceae|g_Prochlorococcus|s_Prochlorococcus_marinus
s_Staphylococcus_nepalensis	1e-05	0	0.00022	4e-05	0	0	0.00022	4e-05	4e-05	1e-05	0	0	1e-05	0	0.00022	1e-05	6e-05	2e-05	0.00028	1e-05	0.00033	1e-05	0.00023	1e-05	k_Bacteria|p_Firmicutes|c_Bacilli|o_Bacillales|f_Staphylococcaceae|g_Staphylococcus|s_Staphylococcus_nepalensis
s_Tetragenococcus_halophilus	2e-05	0	0	0.00016	0	5e-05	0	0.00014	0	5e-05	0	0	0	2e-05	0	4e-05	0.00023	8e-05	0	4e-05	0	3e-05	0	1e-05	k_Bacteria|p_Firmicutes|c_Bacilli|o_Lactobacillales|f_Enterococcaceae|g_Tetragenococcus|s_Tetragenococcus_halophilus
s_Lactobacillus_crispatus	2e-05	0	0	0.00012	0	1e-05	0	0.00012	0	4e-05	0	0	0	1e-05	0	3e-05	0.00016	6e-05	0	3e-05	0	2e-05	0	0	k_Bacteria|p_Firmicutes|c_Bacilli|o_Lactobacillales|f_Lactobacillaceae|g_Lactobacillus|s_Lactobacillus_crispatus
s_Bradyrhizobium_paxllaeri	0	0	0	0	0	0	0	0	0	0	0	0	0	0	0	0	0	0	0	0	0	0	0.00019	1e-05	k_Bacteria|p_Proteobacteria|c_Alphaproteobacteria|o_Hyphomicrobiales|f_Bradyrhizobiaceae|g_Bradyrhizobium|s_Bradyrhizobium_paxllaeri
s_Staphylococcus_warneri	0	0	0.00045	0	1e-05	0	0.00037	0	0.00038	3e-05	0	0	1e-05	0	0.00039	1e-05	2e-05	0	0.00046	3e-05	0.00062	1e-05	0.00239	0.00021	k_Bacteria|p_Firmicutes|c_Bacilli|o_Bacillales|f_Staphylococcaceae|g_Staphylococcus|s_Staphylococcus_warneri
s_Klebsiella_africana	0.00086	0.00043	0	1e-05	0	0	1e-05	1e-05	0	0	0	0	0.00093	0.00103	0	0	1e-05	6e-05	0	0	0	1e-05	0	0	k_Bacteria|p_Proteobacteria|c_Gammaproteobacteria|o_Enterobacterales|f_Enterobacteriaceae|g_Klebsiella|s_Klebsiella_africana
s_Clostridium_sp._JN-1	0.00024	1e-05	0	0.00137	0	7e-05	0	0.00134	0	0.00047	0	0	0	0.00015	0	0.00034	0.00203	0.00072	0	0.00035	0	0.00027	2e-05	0	k_Bacteria|p_Firmicutes|c_Clostridia|o_Eubacteriales|f_Clostridiaceae|g_Clostridium|s_Clostridium_sp._JN-1
s_Bradyrhizobium_sp._CCGE-LA001	0	0	0	0	0	0	0	0	0	0	0	0	0	0	0	0	0	0	0	0	0	0	0.00014	3e-05	k_Bacteria|p_Proteobacteria|c_Alphaproteobacteria|o_Hyphomicrobiales|f_Bradyrhizobiaceae|g_Bradyrhizobium|s_Bradyrhizobium_sp._CCGE-LA001
s_Mycoplasma_mobile	1e-05	0	0	5e-05	0	0	0	0.00011	0	1e-05	0	0	0	0	0	1e-05	7e-05	3e-05	0	1e-05	0	1e-05	0	0	k_Bacteria|p_Tenericutes|c_Mollicutes|o_Mycoplasmatales|f_Mycoplasmataceae|g_Mycoplasma|s_Mycoplasma_mobile
s_Anaerobutyricum_hallii	6e-05	0	0	0.00032	0	2e-05	0	0.00044	0	0.00011	0	1e-05	0	4e-05	0	7e-05	0.00047	0.00019	0	0.00012	0	0.0001	0	0	k_Bacteria|p_Firmicutes|c_Clostridia|o_Eubacteriales|f_Lachnospiraceae|g_Anaerobutyricum|s_Anaerobutyricum_hallii
s_Paraburkholderia_edwinii	0	0	0	0	1e-05	0	2e-05	0	0	0	0	0	0	0	0	0	0	0	0	0	0	0	6e-05	0.00011	k_Bacteria|p_Proteobacteria|c_Betaproteobacteria|o_Burkholderiales|f_Burkholderiaceae|g_Paraburkholderia|s_Paraburkholderia_edwinii
s_Macrococcus_caseolyticus	1e-05	0	0	0.0001	1e-05	0	2e-05	0.0001	1e-05	3e-05	0	0	0	1e-05	0	2e-05	0.00013	5e-05	0	3e-05	1e-05	2e-05	0	0	k_Bacteria|p_Firmicutes|c_Bacilli|o_Bacillales|f_Staphylococcaceae|g_Macrococcus|s_Macrococcus_caseolyticus
s_Streptococcus_anginosus	0	0	3e-05	0	0.00015	1e-05	0	0	2e-05	2e-05	0.00011	0.0002	3e-05	1e-05	0	0	1e-05	0.0001	3e-05	0.00013	1e-05	0.00024	0	2e-05	k_Bacteria|p_Firmicutes|c_Bacilli|o_Lactobacillales|f_Streptococcaceae|g_Streptococcus|s_Streptococcus_anginosus
s_Klebsiella_sp._KPN54798	0.00103	0.00088	0	0	0	0	0	0	0	0	0	0	0.00098	0.00095	0	0	0	6e-05	0	0	0	0	0	0	k_Bacteria|p_Proteobacteria|c_Gammaproteobacteria|o_Enterobacterales|f_Enterobacteriaceae|g_Klebsiella|s_Klebsiella_sp._KPN54798
s_Buchnera_aphidicola	2e-05	1e-05	0	0.00017	0	1e-05	1e-05	0.00014	0	5e-05	0	0	0	2e-05	0	4e-05	0.00021	7e-05	0	4e-05	0	3e-05	0	0	k_Bacteria|p_Proteobacteria|c_Gammaproteobacteria|o_Enterobacterales|f_Erwiniaceae|g_Buchnera|s_Buchnera_aphidicola
s_Veillonella_parvula	1e-05	0	0	0.00014	6e-05	0	6e-05	6e-05	0	2e-05	1e-05	0	0	1e-05	0	1e-05	8e-05	3e-05	0	0.0168	1e-05	2e-05	7e-05	1e-05	k_Bacteria|p_Firmicutes|c_Negativicutes|o_Veillonellales|f_Veillonellaceae|g_Veillonella|s_Veillonella_parvula
s_Corynebacterium_singulare	0	0	1e-05	0	9e-05	2e-05	0.00049	0	0	0	0	1e-05	0	0	0	2e-05	0	0	0	0	0	0	0.00024	0.00023	k_Bacteria|p_Actinobacteria|c_Actinomycetia|o_Corynebacteriales|f_Corynebacteriaceae|g_Corynebacterium|s_Corynebacterium_singulare
s_Caldicellulosiruptor_kronotskyensis	2e-05	0	0	0.00012	0	1e-05	0	0.00013	0	4e-05	0	0	0	1e-05	0	3e-05	0.00017	6e-05	0	4e-05	0	3e-05	0	0	k_Bacteria|p_Firmicutes|c_Clostridia|o_Thermoanaerobacterales|f_Thermoanaerobacterales_Family_III._Incertae_Sedis|g_Caldicellulosiruptor|s_Caldicellulosiruptor_kronotskyensis
s_Bradyrhizobium_sp._CCBAU_53351	0	0	0	0	0	0	0	0	0	0	0	0	0	0	0	0	0	0	0	0	0	0	0.00015	4e-05	k_Bacteria|p_Proteobacteria|c_Alphaproteobacteria|o_Hyphomicrobiales|f_Bradyrhizobiaceae|g_Bradyrhizobium|s_Bradyrhizobium_sp._CCBAU_53351
s_Enterococcus_casseliflavus	0	0	0	0	0	0.00016	1e-05	2e-05	0	0	0	0	0	0	0	6e-05	0	0	0	3e-05	0	0	0	2e-05	k_Bacteria|p_Firmicutes|c_Bacilli|o_Lactobacillales|f_Enterococcaceae|g_Enterococcus|s_Enterococcus_casseliflavus
s_Burkholderia_contaminans	0	0	0	0	3e-05	0	6e-05	0	0	0	0	0	0	0	0	0	0	0	0	0	0	0	0.00011	0.00015	k_Bacteria|p_Proteobacteria|c_Betaproteobacteria|o_Burkholderiales|f_Burkholderiaceae|g_Burkholderia|s_Burkholderia_contaminans
s_Winogradskyella_helgolandensis	1e-05	0	0	6e-05	0	0	0	6e-05	0	2e-05	0	0	0	1e-05	0	1e-05	0.00011	3e-05	0	2e-05	0	2e-05	0	0	k_Bacteria|p_Bacteroidetes|c_Flavobacteriia|o_Flavobacteriales|f_Flavobacteriaceae|g_Winogradskyella|s_Winogradskyella_helgolandensis
s_Bradyrhizobium_sp._BTAi1	0	0	0	0	1e-05	0	1e-05	0	0	0	0	0	0	0	2e-05	0	0	0	0	0	0	0	0.00018	5e-05	k_Bacteria|p_Proteobacteria|c_Alphaproteobacteria|o_Hyphomicrobiales|f_Bradyrhizobiaceae|g_Bradyrhizobium|s_Bradyrhizobium_sp._BTAi1
s_Paraburkholderia_tropica	0	0	1e-05	0	3e-05	0	5e-05	0	0	0	0	0	0	0	0	0	0	0	0	0	0	0	0.0001	0.00021	k_Bacteria|p_Proteobacteria|c_Betaproteobacteria|o_Burkholderiales|f_Burkholderiaceae|g_Paraburkholderia|s_Paraburkholderia_tropica
s_Clostridium_botulinum	0.00817	0.00028	1e-05	0.04673	0.0149	0.00244	0.00416	0.04637	3e-05	0.01593	0.01083	0.0007	3e-05	0.00487	5e-05	0.01149	0.07106	0.02496	3e-05	0.01182	0.00012	0.0097	0.00055	6e-05	k_Bacteria|p_Firmicutes|c_Clostridia|o_Eubacteriales|f_Clostridiaceae|g_Clostridium|s_Clostridium_botulinum
s_Pseudomonas_guangdongensis	1e-05	0	0	0	0	0	0	0	0	0	0.00013	0	0	0	0	0	0	0	0	0	0	0	0	1e-05	k_Bacteria|p_Proteobacteria|c_Gammaproteobacteria|o_Pseudomonadales|f_Pseudomonadaceae|g_Pseudomonas|s_Pseudomonas_guangdongensis
s_Megasphaera_stantonii	1e-05	0	0	7e-05	0	0	0	6e-05	0	2e-05	0	0	0	1e-05	0	2e-05	0.00011	4e-05	0	2e-05	0	2e-05	0	0	k_Bacteria|p_Firmicutes|c_Negativicutes|o_Veillonellales|f_Veillonellaceae|g_Megasphaera|s_Megasphaera_stantonii
s_Bradyrhizobium_icense	0	0	0	0	0	0	0	0	0	0	0	0	0	0	0	0	0	0	0	0	0	0	0.00025	1e-05	k_Bacteria|p_Proteobacteria|c_Alphaproteobacteria|o_Hyphomicrobiales|f_Bradyrhizobiaceae|g_Bradyrhizobium|s_Bradyrhizobium_icense
s_Gilliamella_apicola	2e-05	0	0	9e-05	0	1e-05	0	0.00012	0	2e-05	0	2e-05	0	1e-05	0	2e-05	0.00014	5e-05	0	3e-05	0	5e-05	0	0	k_Bacteria|p_Proteobacteria|c_Gammaproteobacteria|o_Orbales|f_Orbaceae|g_Gilliamella|s_Gilliamella_apicola
s_Enterobacter_sp._ODB01	1e-05	0.00014	0	0	0	0	0	0.00505	0	0	0	0	0	0	0	0	0	0	0	0	0	0	0	0	k_Bacteria|p_Proteobacteria|c_Gammaproteobacteria|o_Enterobacterales|f_Enterobacteriaceae|g_Enterobacter|s_Enterobacter_sp._ODB01
s_Cellulophaga_lytica	2e-05	0	0	9e-05	0	0	0	9e-05	0	3e-05	0	0	0	1e-05	0	2e-05	0.00013	5e-05	0	2e-05	0	2e-05	0	0	k_Bacteria|p_Bacteroidetes|c_Flavobacteriia|o_Flavobacteriales|f_Flavobacteriaceae|g_Cellulophaga|s_Cellulophaga_lytica
s_Clostridium_cochlearium	0.00021	1e-05	0	0.00123	0	6e-05	0	0.00118	0	0.00038	0	0	0	0.00013	0	0.00028	0.00184	0.00064	0	0.00029	0	0.00026	2e-05	0	k_Bacteria|p_Firmicutes|c_Clostridia|o_Eubacteriales|f_Clostridiaceae|g_Clostridium|s_Clostridium_cochlearium
s_Streptococcus_canis	1e-05	0	1e-05	5e-05	0.00014	1e-05	0	5e-05	1e-05	3e-05	4e-05	4e-05	0	1e-05	0	1e-05	9e-05	4e-05	1e-05	3e-05	0	6e-05	0	1e-05	k_Bacteria|p_Firmicutes|c_Bacilli|o_Lactobacillales|f_Streptococcaceae|g_Streptococcus|s_Streptococcus_canis
s_Eubacterium_callanderi	3e-05	0	0	0.00016	0	1e-05	0	0.00014	0	5e-05	0	0	0	1e-05	0	4e-05	0.00023	8e-05	0	4e-05	0	3e-05	0	0	k_Bacteria|p_Firmicutes|c_Clostridia|o_Eubacteriales|f_Eubacteriaceae|g_Eubacterium|s_Eubacterium_callanderi
s_Brachyspira_hyodysenteriae	2e-05	0	0	0.00014	0	1e-05	0	0.00011	0	4e-05	0	0	0	1e-05	0	3e-05	0.00019	7e-05	0	4e-05	0	3e-05	0	0	k_Bacteria|p_Spirochaetes|c_Spirochaetia|o_Brachyspirales|f_Brachyspiraceae|g_Brachyspira|s_Brachyspira_hyodysenteriae
s_Burkholderia_vietnamiensis	0	0	2e-05	0	4e-05	0	5e-05	0	0	0	0	0	0	0	0	0	0	0	0	0	0	0	0.00022	0.00026	k_Bacteria|p_Proteobacteria|c_Betaproteobacteria|o_Burkholderiales|f_Burkholderiaceae|g_Burkholderia|s_Burkholderia_vietnamiensis
s_[Clostridium]_scindens	0.00027	1e-05	0	0.00146	1e-05	7e-05	3e-05	0.00173	0	0.00048	1e-05	0	0	0.00018	0	0.00033	0.00239	0.00086	0	0.0004	0	0.00036	2e-05	0	k_Bacteria|p_Firmicutes|c_Clostridia|o_Eubacteriales|f_Lachnospiraceae|g_Lachnoclostridium|s_[Clostridium]_scindens
s_Comamonas_testosteroni	0	0	0	0	0	0	1e-05	0	0	0	0.00015	0	0	0	0	0	0	0	0	0	0	0	0	1e-05	k_Bacteria|p_Proteobacteria|c_Betaproteobacteria|o_Burkholderiales|f_Comamonadaceae|g_Comamonas|s_Comamonas_testosteroni
s_Leptotrichia_sp._oral_taxon_212	1e-05	0	0	0.0001	2e-05	0	2e-05	7e-05	0	3e-05	0	0	0	1e-05	0	2e-05	0.00014	4e-05	0	2e-05	0	2e-05	0	0	k_Bacteria|p_Fusobacteria|c_Fusobacteriia|o_Fusobacteriales|f_Leptotrichiaceae|g_Leptotrichia|s_Leptotrichia_sp._oral_taxon_212
s_Rothia_aeria	0	0	0	0	3e-05	1e-05	0.00013	0	0	2e-05	0	0	0	0	0	0	1e-05	0.00016	0	5e-05	0	2e-05	7e-05	1e-05	k_Bacteria|p_Actinobacteria|c_Actinomycetia|o_Micrococcales|f_Micrococcaceae|g_Rothia|s_Rothia_aeria
s_Staphylococcus_felis	2e-05	0	8e-05	9e-05	0	0	6e-05	0.0001	2e-05	3e-05	0	0	0	1e-05	3e-05	2e-05	0.00014	5e-05	5e-05	2e-05	5e-05	2e-05	5e-05	0	k_Bacteria|p_Firmicutes|c_Bacilli|o_Bacillales|f_Staphylococcaceae|g_Staphylococcus|s_Staphylococcus_felis
s_Leptotrichia_buccalis	2e-05	0	0	0.00015	0	1e-05	1e-05	0.00013	0	5e-05	0	0	0	2e-05	0	4e-05	0.00023	9e-05	0	4e-05	0	3e-05	2e-05	0	k_Bacteria|p_Fusobacteria|c_Fusobacteriia|o_Fusobacteriales|f_Leptotrichiaceae|g_Leptotrichia|s_Leptotrichia_buccalis
s_Priestia_megaterium	0.00016	1e-05	0	0.00096	0	3e-05	1e-05	0.001	0	0.0003	0	0	0	0.0001	0	0.00019	0.00142	0.0005	0	0.00021	0	0.00016	0	2e-05	k_Bacteria|p_Firmicutes|c_Bacilli|o_Bacillales|f_Bacillaceae|g_Priestia|s_Priestia_megaterium
s_Faecalibacillus_intestinalis	5e-05	0	0	0.00035	0	3e-05	0	0.0004	0	0.0001	0	5e-05	0	4e-05	0	8e-05	0.00053	0.00018	0	7e-05	0	7e-05	0	0	k_Bacteria|p_Firmicutes|c_Erysipelotrichia|o_Erysipelotrichales|f_Erysipelotrichaceae|g_Faecalibacillus|s_Faecalibacillus_intestinalis
s_Klebsiella_sp._LY	0.00026	0.00032	0	0	0	0	0	0	0	0	0	0	4e-05	4e-05	0	0	0	0	0	0	0	0	0	0	k_Bacteria|p_Proteobacteria|c_Gammaproteobacteria|o_Enterobacterales|f_Enterobacteriaceae|g_Klebsiella|s_Klebsiella_sp._LY
s_Streptococcus_parauberis	0	0	0	3e-05	2e-05	2e-05	0	2e-05	0	1e-05	0	0.00035	1e-05	0	0	1e-05	3e-05	4e-05	0	8e-05	0	0.00033	0	1e-05	k_Bacteria|p_Firmicutes|c_Bacilli|o_Lactobacillales|f_Streptococcaceae|g_Streptococcus|s_Streptococcus_parauberis
s_Klebsiella_sp._WP8-S18-ESBL-06	0.00014	0.00017	0	1e-05	0	0	0	1e-05	0	0	0	0	0.0002	0.00025	0	0	0	1e-05	0	0	0	0	0	0	k_Bacteria|p_Proteobacteria|c_Gammaproteobacteria|o_Enterobacterales|f_Enterobacteriaceae|g_Klebsiella|s_Klebsiella_sp._WP8-S18-ESBL-06
s_Thermothelomyces_thermophilus	1e-05	0	0	0.0001	0	0	0	0.0001	0	2e-05	1e-05	0	0	1e-05	0	2e-05	0.00012	5e-05	0	3e-05	0	2e-05	0	0.00011	k_Eukaryota|p_Ascomycota|c_Sordariomycetes|o_Sordariales|f_Chaetomiaceae|g_Thermothelomyces|s_Thermothelomyces_thermophilus
s_Muribaculum_gordoncarteri	0	0	0	0	5e-05	0	0.0002	0	0	0	0	0	0	0	0	0	0	0	0	0	0	0	0.00014	0	k_Bacteria|p_Bacteroidetes|c_Bacteroidia|o_Bacteroidales|f_Muribaculaceae|g_Muribaculum|s_Muribaculum_gordoncarteri
s_Streptococcus_virus_7201	0	0	0	0	0.00607	3e-05	8e-05	0	0	0	2e-05	0.0004	0	0	0	0	3e-05	1e-05	0	0.0001	2e-05	0.00017	1e-05	0.00015	k_Viruses|p_Uroviricota|c_Caudoviricetes|o_Caudovirales|f_Siphoviridae|g_Moineauvirus|s_Streptococcus_virus_7201
s_Lactococcus_sp._LG1267	0.00016	0	0	0.00174	1e-05	4e-05	0	0.00099	0	0.00038	0	0	0	0.00011	0	0.0002	0.0036	0.00048	0	0.0002	0	0.00018	0	0	k_Bacteria|p_Firmicutes|c_Bacilli|o_Lactobacillales|f_Streptococcaceae|g_Lactococcus|s_Lactococcus_sp._LG1267
s_Vibrio_neptunius	2e-05	0	0	9e-05	0	1e-05	0	9e-05	0	4e-05	0	0	0	1e-05	0	2e-05	0.00014	5e-05	0	3e-05	0	2e-05	0	0	k_Bacteria|p_Proteobacteria|c_Gammaproteobacteria|o_Vibrionales|f_Vibrionaceae|g_Vibrio|s_Vibrio_neptunius
s_Bradyrhizobium_guangdongense	0	0	0	0	0	0	0	0	0	0	0	0	0	0	0	0	0	0	0	0	0	0	0.0002	2e-05	k_Bacteria|p_Proteobacteria|c_Alphaproteobacteria|o_Hyphomicrobiales|f_Bradyrhizobiaceae|g_Bradyrhizobium|s_Bradyrhizobium_guangdongense
s_Crassaminicella_thermophila	4e-05	0	0	0.00028	0	1e-05	0	0.00026	0	9e-05	0	0	0	3e-05	0	6e-05	0.00039	0.00014	0	7e-05	0	5e-05	0	0	k_Bacteria|p_Firmicutes|c_Clostridia|o_Eubacteriales|f_Clostridiaceae|g_Crassaminicella|s_Crassaminicella_thermophila
s_Paraburkholderia_sp._7MH5	0	0	0	0	3e-05	0	5e-05	0	0	0	0	0	0	0	0	0	0	0	0	0	0	0	8e-05	0.00019	k_Bacteria|p_Proteobacteria|c_Betaproteobacteria|o_Burkholderiales|f_Burkholderiaceae|g_Paraburkholderia|s_Paraburkholderia_sp._7MH5
s_Streptococcus_sanguinis	3e-05	0	9e-05	0.00012	0.00043	2e-05	8e-05	0.00012	3e-05	6e-05	0.00013	0.0003	3e-05	2e-05	0	3e-05	0.00019	0.00016	0.00011	0.00016	1e-05	0.00034	9e-05	2e-05	k_Bacteria|p_Firmicutes|c_Bacilli|o_Lactobacillales|f_Streptococcaceae|g_Streptococcus|s_Streptococcus_sanguinis
s_Paenibacillus_sp._FSL_H7-0737	2e-05	0	0	0.00013	0	1e-05	0	0.00012	0	5e-05	0	0	0	1e-05	0	3e-05	0.00019	6e-05	0	3e-05	0	3e-05	0	0	k_Bacteria|p_Firmicutes|c_Bacilli|o_Bacillales|f_Paenibacillaceae|g_Paenibacillus|s_Paenibacillus_sp._FSL_H7-0737
s_Vallitalea_guaymasensis	8e-05	0	0	0.00045	0	2e-05	0	0.00042	0	0.00015	0	0	0	5e-05	0	0.00013	0.00064	0.00022	0	0.00012	0	8e-05	0	0	k_Bacteria|p_Firmicutes|c_Clostridia|o_Eubacteriales|f_Vallitaleaceae|g_Vallitalea|s_Vallitalea_guaymasensis
s_Priestia_filamentosa	1e-05	0	0	0.00011	0	0	0	9e-05	0	3e-05	0	0	0	1e-05	0	2e-05	0.00013	5e-05	0	3e-05	0	2e-05	0	0	k_Bacteria|p_Firmicutes|c_Bacilli|o_Bacillales|f_Bacillaceae|g_Priestia|s_Priestia_filamentosa
s_Lactobacillus_paragasseri	3e-05	0	0	0.00019	0	1e-05	0	0.00019	0	5e-05	0	0	0	2e-05	0	4e-05	0.00022	9e-05	0	6e-05	0	4e-05	0	0	k_Bacteria|p_Firmicutes|c_Bacilli|o_Lactobacillales|f_Lactobacillaceae|g_Lactobacillus|s_Lactobacillus_paragasseri
s_Lysinibacillus_timonensis	1e-05	0	0	9e-05	0	1e-05	0	8e-05	0	3e-05	0	2e-05	0	1e-05	0	2e-05	0.00013	4e-05	0	3e-05	0	3e-05	0	0	k_Bacteria|p_Firmicutes|c_Bacilli|o_Bacillales|f_Bacillaceae|g_Lysinibacillus|s_Lysinibacillus_timonensis
s_Vagococcus_zengguangii	1e-05	0	0	7e-05	0	1e-05	0	7e-05	0	2e-05	0	0	0	1e-05	0	2e-05	0.00011	3e-05	0	6e-05	0	1e-05	0	1e-05	k_Bacteria|p_Firmicutes|c_Bacilli|o_Lactobacillales|f_Enterococcaceae|g_Vagococcus|s_Vagococcus_zengguangii
s_Acidovorax_carolinensis	1e-05	0.00024	0	1e-05	1e-05	0	2e-05	1e-05	0	0	0	0	0	0	0	0	2e-05	1e-05	0	0	0	0	4e-05	3e-05	k_Bacteria|p_Proteobacteria|c_Betaproteobacteria|o_Burkholderiales|f_Comamonadaceae|g_Acidovorax|s_Acidovorax_carolinensis
s_Anaerococcus_obesiensis	3e-05	0	0	0.00018	0	1e-05	0	0.00019	0	5e-05	0	0	0	2e-05	0	4e-05	0.00026	9e-05	0	5e-05	0	4e-05	0	0	k_Bacteria|p_Firmicutes|c_Tissierellia|o_Tissierellales|f_Peptoniphilaceae|g_Anaerococcus|s_Anaerococcus_obesiensis
s_Pseudomonas_sp._LPB0260	1e-05	0	0	0	0	0	0	0	0	0	0.00017	0	0	0	0	0	0	0	0	0	0	0	0	0	k_Bacteria|p_Proteobacteria|c_Gammaproteobacteria|o_Pseudomonadales|f_Pseudomonadaceae|g_Pseudomonas|s_Pseudomonas_sp._LPB0260
s_Lysinibacillus_sphaericus	1e-05	0	0	7e-05	0	0	0	7e-05	0	4e-05	0	0	0	1e-05	0	2e-05	0.00011	5e-05	0	2e-05	0	1e-05	0	0	k_Bacteria|p_Firmicutes|c_Bacilli|o_Bacillales|f_Bacillaceae|g_Lysinibacillus|s_Lysinibacillus_sphaericus
s_Enterobacter_cloacae_complex_sp.	0.0001	0.00122	0	0	0	0	0	0.00165	0	0	0	0	1e-05	2e-05	0	0	0	0	0	0	0	3e-05	0	0	k_Bacteria|p_Proteobacteria|c_Gammaproteobacteria|o_Enterobacterales|f_Enterobacteriaceae|g_Enterobacter|s_Enterobacter_cloacae_complex_sp.
s_Lactococcus_raffinolactis	0	0	1e-05	1e-05	0.0001	1e-05	0.00044	1e-05	0	0	0.00041	3e-05	0	0	0	1e-05	1e-05	1e-05	0	0	0	0	0	1e-05	k_Bacteria|p_Firmicutes|c_Bacilli|o_Lactobacillales|f_Streptococcaceae|g_Lactococcus|s_Lactococcus_raffinolactis
s_Streptococcus_phage_TP-J34	0	0	0	0	0.00016	0	0	0	0	0	0	8e-05	0	0	0	0	1e-05	0	0	2e-05	0	9e-05	0	3e-05	k_Viruses|p_Uroviricota|c_Caudoviricetes|o_Caudovirales|f_Siphoviridae|g_unclassified_Siphoviridae|s_Streptococcus_phage_TP-J34
s_Paraburkholderia_terrae	0	0	0	0	2e-05	0	3e-05	0	0	0	0	0	0	0	0	0	0	0	0	0	0	0	5e-05	0.00014	k_Bacteria|p_Proteobacteria|c_Betaproteobacteria|o_Burkholderiales|f_Burkholderiaceae|g_Paraburkholderia|s_Paraburkholderia_terrae
s_Drechmeria_coniospora	0	0	0	0	0	0	1e-05	0	0	0	1e-05	0	0	0	0	0	0	0	0	0	0	0	0	0.00013	k_Eukaryota|p_Ascomycota|c_Sordariomycetes|o_Hypocreales|f_Ophiocordycipitaceae|g_Drechmeria|s_Drechmeria_coniospora
s_Streptococcus_pseudoporcinus	0	0	1e-05	1e-05	6e-05	1e-05	0	1e-05	1e-05	1e-05	4e-05	0.00025	1e-05	1e-05	0	0	2e-05	6e-05	1e-05	9e-05	0	0.00024	0	1e-05	k_Bacteria|p_Firmicutes|c_Bacilli|o_Lactobacillales|f_Streptococcaceae|g_Streptococcus|s_Streptococcus_pseudoporcinus
s_Alicycliphilus_denitrificans	0	0	0	0	0	0	0	0	0	0	0.00014	0	0	0	0	0	0	0	0	0	0	0	0	3e-05	k_Bacteria|p_Proteobacteria|c_Betaproteobacteria|o_Burkholderiales|f_Comamonadaceae|g_Alicycliphilus|s_Alicycliphilus_denitrificans
s_Myroides_profundi	3e-05	0	0	0.00017	0	0	0	0.00021	0	4e-05	0	0	0	1e-05	0	4e-05	0.00022	9e-05	0	4e-05	0	3e-05	0	0	k_Bacteria|p_Bacteroidetes|c_Flavobacteriia|o_Flavobacteriales|f_Flavobacteriaceae|g_Myroides|s_Myroides_profundi
s_Bordetella_bronchiseptica	0	0	0	0	0	0	0	0	0	0	0.0002	0	0	0	0	0	0	0	0	0	0	0	3e-05	2e-05	k_Bacteria|p_Proteobacteria|c_Betaproteobacteria|o_Burkholderiales|f_Alcaligenaceae|g_Bordetella|s_Bordetella_bronchiseptica
s_Sarcina_sp._JB2	0.00028	1e-05	0	0.00173	0	8e-05	1e-05	0.00173	0	0.00051	1e-05	0	0	0.00018	0	0.0004	0.00247	0.00088	0	0.00043	0	0.00034	2e-05	0	k_Bacteria|p_Firmicutes|c_Clostridia|o_Eubacteriales|f_Clostridiaceae|g_Sarcina|s_Sarcina_sp._JB2
s_Bacillus_thuringiensis	6e-05	0	2e-05	0.00045	2e-05	3e-05	9e-05	0.00042	4e-05	0.00013	1e-05	1e-05	0	4e-05	1e-05	9e-05	0.00073	0.00021	2e-05	0.00011	2e-05	7e-05	3e-05	2e-05	k_Bacteria|p_Firmicutes|c_Bacilli|o_Bacillales|f_Bacillaceae|g_Bacillus|s_Bacillus_thuringiensis
s_Paraburkholderia_megapolitana	0	0	0	0	2e-05	0	4e-05	0	0	0	0	0	0	0	0	0	0	0	0	0	0	0	7e-05	0.00015	k_Bacteria|p_Proteobacteria|c_Betaproteobacteria|o_Burkholderiales|f_Burkholderiaceae|g_Paraburkholderia|s_Paraburkholderia_megapolitana
s_Acinetobacter_nosocomialis	2e-05	0	0	1e-05	1e-05	0	0	0.00277	0	0	0	0	0	3e-05	0	0	2e-05	0	0	1e-05	0	0	0	1e-05	k_Bacteria|p_Proteobacteria|c_Gammaproteobacteria|o_Moraxellales|f_Moraxellaceae|g_Acinetobacter|s_Acinetobacter_nosocomialis
s_Streptococcus_virus_phiAbc2	0	0	0	0	0.00784	4e-05	7e-05	0	0	0	2e-05	0.0003	0	0	0	0	3e-05	1e-05	0	6e-05	3e-05	0.00024	0	0.00035	k_Viruses|p_Uroviricota|c_Caudoviricetes|o_Caudovirales|f_Siphoviridae|g_Moineauvirus|s_Streptococcus_virus_phiAbc2
s_Calothrix_sp._336/3	2e-05	0	0	0.00014	0	1e-05	0	0.00013	0	5e-05	0	0	0	1e-05	0	3e-05	0.00017	7e-05	0	4e-05	0	3e-05	0	0	k_Bacteria|p_Cyanobacteria|c_|o_Nostocales|f_Calotrichaceae|g_Calothrix|s_Calothrix_sp._336/3
s_Paenibacillus_uliginis	1e-05	0	0	8e-05	0	0	0	3e-05	0	3e-05	0	0	0	1e-05	0	2e-05	0.00011	4e-05	0	2e-05	0	2e-05	0	0	k_Bacteria|p_Firmicutes|c_Bacilli|o_Bacillales|f_Paenibacillaceae|g_Paenibacillus|s_Paenibacillus_uliginis
s_Staphylococcus_saprophyticus	1e-05	0	0.00021	8e-05	0	0	0.00017	7e-05	0.00039	5e-05	0	0	1e-05	1e-05	0.00013	3e-05	0.00012	5e-05	0.00018	3e-05	0.00023	1e-05	0.00031	1e-05	k_Bacteria|p_Firmicutes|c_Bacilli|o_Bacillales|f_Staphylococcaceae|g_Staphylococcus|s_Staphylococcus_saprophyticus
s_Clostridium_formicaceticum	0.00018	0	0	0.00104	0	5e-05	1e-05	0.00103	0	0.00031	0	0	0	0.00011	0	0.00024	0.00143	0.00054	0	0.00027	0	0.00022	1e-05	0	k_Bacteria|p_Firmicutes|c_Clostridia|o_Eubacteriales|f_Clostridiaceae|g_Clostridium|s_Clostridium_formicaceticum
s_Pantoea_alhagi	7e-05	0.00018	0	0	0	0	0	0	0	0	0	0	0	0	0	0	0	0	0	0	0	0	0	0	k_Bacteria|p_Proteobacteria|c_Gammaproteobacteria|o_Enterobacterales|f_Erwiniaceae|g_Pantoea|s_Pantoea_alhagi
s_Anaerocolumna_cellulosilytica	5e-05	0	0	0.00028	0	1e-05	0	0.00027	0	0.0001	0	0	0	3e-05	0	7e-05	0.00036	0.00015	0	7e-05	0	5e-05	0	0	k_Bacteria|p_Firmicutes|c_Clostridia|o_Eubacteriales|f_Lachnospiraceae|g_Anaerocolumna|s_Anaerocolumna_cellulosilytica
s_Corynebacterium_tuberculostearicum	3e-05	0	0	1e-05	1e-05	4e-05	7e-05	0	0.00013	0	3e-05	6e-05	0	0	0	0.00176	0	1e-05	0	0.0002	0.0002	8e-05	0.00185	0.00508	k_Bacteria|p_Actinobacteria|c_Actinomycetia|o_Corynebacteriales|f_Corynebacteriaceae|g_Corynebacterium|s_Corynebacterium_tuberculostearicum
s_Intestinibaculum_porci	2e-05	0	0	0.0001	0	1e-05	0	0.00011	0	4e-05	0	0	0	1e-05	0	3e-05	0.00016	6e-05	0	3e-05	0	2e-05	0	0	k_Bacteria|p_Firmicutes|c_Erysipelotrichia|o_Erysipelotrichales|f_Erysipelotrichaceae|g_Intestinibaculum|s_Intestinibaculum_porci
s_Lactococcus_virus_96603	0	0	0	0	7e-05	0	0.0001	0	0	0	0.00018	1e-05	0	0	0	0	0	0	0	0	0	0	0	0	k_Viruses|p_Uroviricota|c_Caudoviricetes|o_Caudovirales|f_Siphoviridae|g_Skunavirus|s_Lactococcus_virus_96603
s_Acetoanaerobium_sticklandii	2e-05	0	0	0.00011	0	1e-05	0	0.0001	0	4e-05	0	0	0	1e-05	0	3e-05	0.00017	6e-05	0	3e-05	0	2e-05	0	0	k_Bacteria|p_Firmicutes|c_Clostridia|o_Eubacteriales|f_Peptostreptococcaceae|g_Acetoanaerobium|s_Acetoanaerobium_sticklandii
s_Streptococcus_ilei	0	0	4e-05	0	0.00016	1e-05	0	0	1e-05	1e-05	2e-05	0.00016	0.00016	5e-05	0	0	0	0.00055	4e-05	0.00018	0	0.00021	0	1e-05	k_Bacteria|p_Firmicutes|c_Bacilli|o_Lactobacillales|f_Streptococcaceae|g_Streptococcus|s_Streptococcus_ilei
s_Lactococcus_garvieae	1e-05	0	0	9e-05	3e-05	1e-05	1e-05	4e-05	0	3e-05	1e-05	0	0	1e-05	0	2e-05	0.00012	4e-05	0	2e-05	0	1e-05	0	2e-05	k_Bacteria|p_Firmicutes|c_Bacilli|o_Lactobacillales|f_Streptococcaceae|g_Lactococcus|s_Lactococcus_garvieae
s_Blautia_pseudococcoides	5e-05	0	0	0.00024	0	2e-05	1e-05	0.00032	0	6e-05	0	2e-05	0	3e-05	0	6e-05	0.00036	0.00015	0	6e-05	0	6e-05	0	0	k_Bacteria|p_Firmicutes|c_Clostridia|o_Eubacteriales|f_Lachnospiraceae|g_Blautia|s_Blautia_pseudococcoides
s_Haemophilus_parainfluenzae	1e-05	0	0	9e-05	4e-05	0	0.00015	6e-05	0	3e-05	0	0	0	1e-05	0	2e-05	0.00011	3e-05	0	8e-05	0	2e-05	0.00012	1e-05	k_Bacteria|p_Proteobacteria|c_Gammaproteobacteria|o_Pasteurellales|f_Pasteurellaceae|g_Haemophilus|s_Haemophilus_parainfluenzae
s_Sporosarcina_pasteurii	6e-05	0	0	0.00029	0	2e-05	0	0.00038	0	0.00011	0	0	0	3e-05	0	7e-05	0.00044	0.00017	0	8e-05	0	8e-05	0	0	k_Bacteria|p_Firmicutes|c_Bacilli|o_Bacillales|f_Planococcaceae|g_Sporosarcina|s_Sporosarcina_pasteurii
s_Anaerostipes_hadrus	4e-05	0	0	0.00028	0	1e-05	1e-05	0.00024	0	9e-05	0	0	0	3e-05	0	6e-05	0.00046	0.00015	0	8e-05	0	6e-05	0	1e-05	k_Bacteria|p_Firmicutes|c_Clostridia|o_Eubacteriales|f_Lachnospiraceae|g_Anaerostipes|s_Anaerostipes_hadrus
s_Streptococcus_sp._HSISS1	0	0	0	0	0.00021	4e-05	0	0	0	0	0	0.00127	1e-05	0	0	0	0	0.00011	0	0.00044	0	0.00152	0	0.00037	k_Bacteria|p_Firmicutes|c_Bacilli|o_Lactobacillales|f_Streptococcaceae|g_Streptococcus|s_Streptococcus_sp._HSISS1
s_Formosa_sediminum	3e-05	0	0	0.00019	0	1e-05	0	0.00019	0	8e-05	0	0	0	2e-05	0	5e-05	0.00028	0.00011	0	5e-05	0	4e-05	0	0	k_Bacteria|p_Bacteroidetes|c_Flavobacteriia|o_Flavobacteriales|f_Flavobacteriaceae|g_Formosa|s_Formosa_sediminum
s_Clostridioides_virus_phiCD481-1	0.00017	0	0	4e-05	0	0	0	0.00015	0	0	0	0	0	0	0	0	0	0	0	0	0	0	0	0	k_Viruses|p_Uroviricota|c_Caudoviricetes|o_Caudovirales|f_Myoviridae|g_Sherbrookevirus|s_Clostridioides_virus_phiCD481-1
s_Lactobacillus_johnsonii	2e-05	0	0	0.00013	0	1e-05	2e-05	0.00013	0	4e-05	0	0	0	1e-05	0	3e-05	0.0002	7e-05	0	4e-05	0	3e-05	0	0	k_Bacteria|p_Firmicutes|c_Bacilli|o_Lactobacillales|f_Lactobacillaceae|g_Lactobacillus|s_Lactobacillus_johnsonii
s_Lactobacillus_helveticus	0	0	0	0	0.0002	0	0	0	0	0	0	0	0	0	0	0	7e-05	0	0	0	0	0	0	0	k_Bacteria|p_Firmicutes|c_Bacilli|o_Lactobacillales|f_Lactobacillaceae|g_Lactobacillus|s_Lactobacillus_helveticus
s_Clostridioides_difficile	0.2332	0.01004	1e-05	0.10155	0.00023	0.19309	0.00455	0.20854	0.00012	0.00708	0.00103	0.44735	0.00012	0.00572	0.00013	0.00397	0.02813	0.00894	0.00011	0.09442	0.00045	0.00479	0.00297	0.00022	k_Bacteria|p_Firmicutes|c_Clostridia|o_Eubacteriales|f_Peptostreptococcaceae|g_Clostridioides|s_Clostridioides_difficile
s_Achromobacter_sp._77	0	0	1e-05	0	1e-05	0	2e-05	0	0	0	0	0	0	0	0	0	0	0	0	0	0	0	0.00011	0	k_Bacteria|p_Proteobacteria|c_Betaproteobacteria|o_Burkholderiales|f_Alcaligenaceae|g_Achromobacter|s_Achromobacter_sp._77
s_Klebsiella_huaxiensis	0.00015	0.0004	0	0	0	0	0	0	0	0	0	0	0.00011	0.00012	0	0	0	1e-05	0	0	0	2e-05	0	0	k_Bacteria|p_Proteobacteria|c_Gammaproteobacteria|o_Enterobacterales|f_Enterobacteriaceae|g_Klebsiella|s_Klebsiella_huaxiensis
s_Clostridium_bornimense	0.00112	3e-05	0	0.00682	1e-05	0.00033	4e-05	0.00689	0	0.00223	3e-05	0	0	0.00074	0	0.00162	0.01079	0.00386	0	0.00169	1e-05	0.00143	8e-05	1e-05	k_Bacteria|p_Firmicutes|c_Clostridia|o_Eubacteriales|f_Clostridiaceae|g_Clostridium|s_Clostridium_bornimense
s_Streptococcus_virus_858	0	0	0	0	0.00023	0	0	0	0	0	0	0	0	0	0	0	1e-05	0	0	0	0	0	0	5e-05	k_Viruses|p_Uroviricota|c_Caudoviricetes|o_Caudovirales|f_Siphoviridae|g_Brussowvirus|s_Streptococcus_virus_858
s_Bradyrhizobium_sp._S2-11-2	0	0	0	0	0	0	0	0	0	0	0	0	0	0	0	0	0	0	0	0	0	0	0.00012	1e-05	k_Bacteria|p_Proteobacteria|c_Alphaproteobacteria|o_Hyphomicrobiales|f_Bradyrhizobiaceae|g_Bradyrhizobium|s_Bradyrhizobium_sp._S2-11-2
s_Flavobacterium_johnsoniae	0	0	0	1e-05	1e-05	0	6e-05	1e-05	0	0	0.00013	0	0	0	0	0	1e-05	0	0	0	2e-05	3e-05	0.00015	1e-05	k_Bacteria|p_Bacteroidetes|c_Flavobacteriia|o_Flavobacteriales|f_Flavobacteriaceae|g_Flavobacterium|s_Flavobacterium_johnsoniae
s_Klebsiella_aerogenes	0.00084	0.00066	0	0	0	0	1e-05	1e-05	0	0	0	0	0.00084	0.00092	0	0	0	5e-05	0	0	0	3e-05	2e-05	0	k_Bacteria|p_Proteobacteria|c_Gammaproteobacteria|o_Enterobacterales|f_Enterobacteriaceae|g_Klebsiella|s_Klebsiella_aerogenes
s_Serratia_sp._CMO1	1e-05	1e-05	0	0.00044	0	0	0	1e-05	0	0	0	0	1e-05	1e-05	0	0	0	0	0	0	0	1e-05	0	0	k_Bacteria|p_Proteobacteria|c_Gammaproteobacteria|o_Enterobacterales|f_Yersiniaceae|g_Serratia|s_Serratia_sp._CMO1
s_Paraburkholderia_fungorum	0	0	3e-05	0	0.00014	0	0.00025	0	1e-05	0	1e-05	1e-05	0	0	0	0	0	0	0	0	1e-05	0	0.00059	0.00109	k_Bacteria|p_Proteobacteria|c_Betaproteobacteria|o_Burkholderiales|f_Burkholderiaceae|g_Paraburkholderia|s_Paraburkholderia_fungorum
s_Acaryochloris_marina	3e-05	0.00017	0	0.00016	0	1e-05	0	0.00015	0	4e-05	0	0	0	2e-05	0	4e-05	0.0002	8e-05	0	4e-05	0	3e-05	0	0	k_Bacteria|p_Cyanobacteria|c_|o_Synechococcales|f_Acaryochloridaceae|g_Acaryochloris|s_Acaryochloris_marina
s_Klebsiella_quasivariicola	0.00088	0.00057	0	2e-05	0	0	2e-05	0	0	0	0	0	0.00084	0.00094	0	0	0	5e-05	0	0	0	1e-05	0	0	k_Bacteria|p_Proteobacteria|c_Gammaproteobacteria|o_Enterobacterales|f_Enterobacteriaceae|g_Klebsiella|s_Klebsiella_quasivariicola
s_Corynebacterium_jeikeium	0	0	1e-05	0	4e-05	1e-05	0.00021	0	0	0	0	0	0	0	0	1e-05	0	1e-05	0	0	0	0	0.0001	0.0002	k_Bacteria|p_Actinobacteria|c_Actinomycetia|o_Corynebacteriales|f_Corynebacteriaceae|g_Corynebacterium|s_Corynebacterium_jeikeium
s_Anaerococcus_prevotii	3e-05	0	0	0.00016	0	1e-05	1e-05	0.00015	0	5e-05	0	0	0	2e-05	0	4e-05	0.00026	9e-05	0	4e-05	0	3e-05	0	0	k_Bacteria|p_Firmicutes|c_Tissierellia|o_Tissierellales|f_Peptoniphilaceae|g_Anaerococcus|s_Anaerococcus_prevotii
s_Paenibacillus_sp._JNUCC-31	2e-05	0	0	0.00013	0	1e-05	0	0.00013	0	5e-05	0	0	0	2e-05	0	3e-05	0.0002	6e-05	0	4e-05	0	3e-05	0	0	k_Bacteria|p_Firmicutes|c_Bacilli|o_Bacillales|f_Paenibacillaceae|g_Paenibacillus|s_Paenibacillus_sp._JNUCC-31
s_Streptococcus_sp._1643	1e-05	0	9e-05	0	0.00034	1e-05	1e-05	0	2e-05	2e-05	9e-05	0.00015	1e-05	0	0	0	0	2e-05	0.0001	4e-05	0	0.00017	0	0	k_Bacteria|p_Firmicutes|c_Bacilli|o_Lactobacillales|f_Streptococcaceae|g_Streptococcus|s_Streptococcus_sp._1643
s_Crassaminicella_profunda	4e-05	0	0	0.00024	0	1e-05	0	0.00017	0	7e-05	0	0	0	2e-05	0	6e-05	0.00033	0.00012	0	6e-05	0	4e-05	0	0	k_Bacteria|p_Firmicutes|c_Clostridia|o_Eubacteriales|f_Clostridiaceae|g_Crassaminicella|s_Crassaminicella_profunda
s_Pseudomonas_mendocina	3e-05	0	0	3e-05	0	0	0	3e-05	0	1e-05	0.00019	0	0	0	0	1e-05	4e-05	1e-05	0	1e-05	0	1e-05	0	2e-05	k_Bacteria|p_Proteobacteria|c_Gammaproteobacteria|o_Pseudomonadales|f_Pseudomonadaceae|g_Pseudomonas|s_Pseudomonas_mendocina
s_Chryseobacterium_sp._3008163	2e-05	0	0	0.00013	0	1e-05	1e-05	0.00014	0	4e-05	2e-05	0	0	1e-05	0	3e-05	0.00016	6e-05	0	3e-05	0	2e-05	2e-05	0	k_Bacteria|p_Bacteroidetes|c_Flavobacteriia|o_Flavobacteriales|f_Weeksellaceae|g_Chryseobacterium|s_Chryseobacterium_sp._3008163
s_Staphylococcus_xylosus	0	0	6e-05	1e-05	0	0	7e-05	0	0.00015	1e-05	0	0	0	0	4e-05	1e-05	1e-05	0	7e-05	1e-05	6e-05	0	0.00012	0	k_Bacteria|p_Firmicutes|c_Bacilli|o_Bacillales|f_Staphylococcaceae|g_Staphylococcus|s_Staphylococcus_xylosus
s_Ustilago_maydis	1e-05	0	0	4e-05	0	0	0	3e-05	0	1e-05	0	0	0	0	0	1e-05	6e-05	2e-05	0	1e-05	0	1e-05	0	0.00059	k_Eukaryota|p_Basidiomycota|c_Ustilaginomycetes|o_Ustilaginales|f_Ustilaginaceae|g_Ustilago|s_Ustilago_maydis
s_Cellulosilyticum_lentocellum	5e-05	0	0	0.00029	0	2e-05	0	0.00031	0	0.0001	0	0	0	3e-05	0	7e-05	0.00044	0.00015	0	8e-05	0	7e-05	0	0	k_Bacteria|p_Firmicutes|c_Clostridia|o_Eubacteriales|f_Lachnospiraceae|g_Cellulosilyticum|s_Cellulosilyticum_lentocellum
s_Acinetobacter_sp._10FS3-1	2e-05	0	0	9e-05	0	0	0	7e-05	0	3e-05	0	0	0	1e-05	0	2e-05	0.00012	3e-05	0	2e-05	0	2e-05	0	0	k_Bacteria|p_Proteobacteria|c_Gammaproteobacteria|o_Moraxellales|f_Moraxellaceae|g_Acinetobacter|s_Acinetobacter_sp._10FS3-1
s_Halarcobacter_anaerophilus	1e-05	0	0	8e-05	0	0	0	8e-05	0	2e-05	0	0	0	1e-05	0	2e-05	0.00011	4e-05	0	2e-05	0	1e-05	0	0	k_Bacteria|p_Proteobacteria|c_Epsilonproteobacteria|o_Campylobacterales|f_Arcobacteraceae|g_Halarcobacter|s_Halarcobacter_anaerophilus
s_Acutalibacter_muris	6e-05	0	0	0.00028	1e-05	2e-05	3e-05	0.00041	0	7e-05	0	0	0	4e-05	0	7e-05	0.00038	0.00018	0	8e-05	0	9e-05	2e-05	0	k_Bacteria|p_Firmicutes|c_Clostridia|o_Eubacteriales|f_Oscillospiraceae|g_Acutalibacter|s_Acutalibacter_muris
s_Enterobacter_hormaechei	0.00074	0.00868	0	0.00021	1e-05	0	5e-05	0.01106	0	0	0	0	0.00011	0.00013	0	0	1e-05	2e-05	0	1e-05	1e-05	0.00024	8e-05	2e-05	k_Bacteria|p_Proteobacteria|c_Gammaproteobacteria|o_Enterobacterales|f_Enterobacteriaceae|g_Enterobacter|s_Enterobacter_hormaechei
s_Bulleidia_sp._zg-1006	3e-05	0	0	0.00023	0	1e-05	0	0.00021	0	6e-05	0	0	0	3e-05	0	5e-05	0.00031	0.00012	0	6e-05	0	4e-05	0	0	k_Bacteria|p_Firmicutes|c_Erysipelotrichia|o_Erysipelotrichales|f_Erysipelotrichaceae|g_Bulleidia|s_Bulleidia_sp._zg-1006
s_Enterococcus_phage_EF62phi	0	0	0	0	0	0	1e-05	0	0	0	1e-05	0	0	0	0	0	0	0.00587	0	0	0	0	2e-05	0	k_Viruses|p_Uroviricota|c_Caudoviricetes|o_Caudovirales|f_Podoviridae|g_unclassified_Podoviridae|s_Enterococcus_phage_EF62phi
s_Bradyrhizobium_symbiodeficiens	0	0	0	0	0	0	0	0	0	0	0	0	0	0	0	0	0	0	0	0	0	0	0.00014	3e-05	k_Bacteria|p_Proteobacteria|c_Alphaproteobacteria|o_Hyphomicrobiales|f_Bradyrhizobiaceae|g_Bradyrhizobium|s_Bradyrhizobium_symbiodeficiens
s_Burkholderia_stabilis	0	0	0	0	2e-05	0	3e-05	0	0	0	2e-05	0	0	0	0	0	0	0	0	0	0	0	7e-05	0.00016	k_Bacteria|p_Proteobacteria|c_Betaproteobacteria|o_Burkholderiales|f_Burkholderiaceae|g_Burkholderia|s_Burkholderia_stabilis
s_Enterobacter_sp._MGH_14	0.00027	0.00052	0	0	0	0	0	0	0	0	0	0	7e-05	7e-05	0	0	0	0	0	0	0	0	0	0	k_Bacteria|p_Proteobacteria|c_Gammaproteobacteria|o_Enterobacterales|f_Enterobacteriaceae|g_Enterobacter|s_Enterobacter_sp._MGH_14

## Sheet: Taxonomy.class.relative
# Constructed from biom file
#OTU ID	HJN_14	HJN_28	HJY_14	HJY_28	LJY_14	LJY_28	LYY_14	LYY_28	LZh_14	LZh_28	MJX_14	MJX_28	PYL_14	PYL_28	XZH_14	XZH_28	ZhH_14	ZhH_28	ZhKR_14	ZhKR_28	ZhKZ_14	ZhKZ_28	ZhZH_14	ZhZH_28	taxonomy
c_Actinomycetia	0.00027	5e-05	0.00015	0.00138	0.00229	0.00146	0.00408	0.00126	0.00022	0.00314	0.00092	0.00037	0.00061	0.00097	0.022	0.0385	0.00319	0.03114	0.00011	0.01024	0.00039	0.00414	0.05396	0.16008	k_Bacteria|p_Actinobacteria|c_Actinomycetia|o_|f_|g_|s_
c_Sphingobacteriia	0.00014	1e-05	0	0.00094	2e-05	5e-05	4e-05	0.00085	0	0.00031	1e-05	6e-05	0	0.0001	0	0.00025	0.00128	0.0005	0	0.00027	0	0.00022	6e-05	0.00013	k_Bacteria|p_Bacteroidetes|c_Sphingobacteriia|o_|f_|g_|s_
c_Halobacteria	1e-05	0	0	4e-05	1e-05	0	4e-05	3e-05	0	0	2e-05	0	0	0	0	1e-05	4e-05	2e-05	0	0	0	1e-05	6e-05	0.00021	k_Archaea|p_Euryarchaeota|c_Halobacteria|o_|f_|g_|s_
c_Fusobacteriia	0.00069	2e-05	1e-05	0.0042	0.00013	0.00021	0.00024	0.00389	1e-05	0.00135	4e-05	6e-05	1e-05	0.00044	1e-05	0.00101	0.00591	0.00213	2e-05	0.00115	1e-05	0.00083	0.00021	5e-05	k_Bacteria|p_Fusobacteria|c_Fusobacteriia|o_|f_|g_|s_
c_Bacteroidia	0.00013	1e-05	1e-05	0.00089	0.00034	5e-05	0.00124	0.00073	2e-05	0.00028	6e-05	3e-05	0	0.0001	1e-05	0.00021	0.00113	0.00043	1e-05	0.00025	2e-05	0.00017	0.0009	0.00011	k_Bacteria|p_Bacteroidetes|c_Bacteroidia|o_|f_|g_|s_
c_Methanobacteria	6e-05	0	0	0.00039	2e-05	2e-05	1e-05	0.00035	0	0.00013	0	0	1e-05	6e-05	0	0.0001	0.00055	0.0002	0	0.00011	0	8e-05	0	0	k_Archaea|p_Euryarchaeota|c_Methanobacteria|o_|f_|g_|s_
c_Flavobacteriia	0.00116	5e-05	4e-05	0.00791	0.00031	0.00037	0.00059	0.00709	8e-05	0.00252	0.00027	8e-05	1e-05	0.00082	3e-05	0.00195	0.01026	0.004	2e-05	0.00207	5e-05	0.00144	0.00141	0.00082	k_Bacteria|p_Bacteroidetes|c_Flavobacteriia|o_|f_|g_|s_
c_Deltaproteobacteria	6e-05	0	1e-05	0.00032	3e-05	1e-05	6e-05	0.00028	1e-05	0.0001	2e-05	0	0	3e-05	0	8e-05	0.00042	0.00017	0	8e-05	1e-05	6e-05	9e-05	0.00043	k_Bacteria|p_Proteobacteria|c_Deltaproteobacteria|o_|f_|g_|s_
c_Tokiviricetes	0	0	0	0	0	0	0	0	0	0	0	0	0	0	0	0	0.00011	2e-05	0	0	0	0	0	0	k_Viruses|p_Taleaviricota|c_Tokiviricetes|o_|f_|g_|s_
c_Tissierellia	0.00037	1e-05	0	0.00239	1e-05	0.00012	6e-05	0.00213	6e-05	0.00076	2e-05	0	1e-05	0.00026	0	0.00057	0.00374	0.0013	0	0.00063	1e-05	0.00045	6e-05	5e-05	k_Bacteria|p_Firmicutes|c_Tissierellia|o_|f_|g_|s_
c_Megaviricetes	2e-05	0	0	0.00017	0	0	0	0.00011	0	4e-05	0	0	0	1e-05	0	3e-05	0.0002	8e-05	0	3e-05	0	2e-05	0	0	k_Viruses|p_Nucleocytoviricota|c_Megaviricetes|o_|f_|g_|s_
c_Deinococci	1e-05	0	0	7e-05	1e-05	1e-05	2e-05	7e-05	0	3e-05	0	0	0	1e-05	0	2e-05	0.00011	4e-05	0	2e-05	0	2e-05	2e-05	0.00023	k_Bacteria|p_Deinococcus-Thermus|c_Deinococci|o_|f_|g_|s_
c_Oligoflexia	2e-05	0	0	0.0001	0	2e-05	0	9e-05	0	5e-05	0	0	0	1e-05	0	3e-05	0.00013	7e-05	0	3e-05	0	2e-05	2e-05	1e-05	k_Bacteria|p_Proteobacteria|c_Oligoflexia|o_|f_|g_|s_
c_Gammaproteobacteria	0.64974	0.98184	0.00026	0.27924	0.00359	0.00117	0.01651	0.14868	0.0006	0.00357	0.87463	0.00116	0.76545	0.83737	0.00044	0.00296	0.01451	0.05111	0.00047	0.00355	0.00202	0.34115	0.01714	0.00972	k_Bacteria|p_Proteobacteria|c_Gammaproteobacteria|o_|f_|g_|s_
c_Eurotiomycetes	2e-05	0	0	0.00011	2e-05	1e-05	8e-05	0.0001	0	4e-05	6e-05	0	0	1e-05	0	4e-05	0.00015	8e-05	0	3e-05	1e-05	3e-05	9e-05	0.00023	k_Eukaryota|p_Ascomycota|c_Eurotiomycetes|o_|f_|g_|s_
c_Caudoviricetes	0.00264	0.0024	8e-05	0.00105	0.0479	0.00048	0.00267	0.00273	0.00031	0.00029	0.00556	0.0068	6e-05	6e-05	1e-05	0.00013	0.00082	0.00636	0.00019	0.00173	0.0003	0.00375	0.00031	0.00249	k_Viruses|p_Uroviricota|c_Caudoviricetes|o_|f_|g_|s_
c_Thermococci	1e-05	0	0	8e-05	0	0	0	7e-05	0	3e-05	0	0	0	1e-05	0	2e-05	0.00011	4e-05	0	2e-05	0	2e-05	0	1e-05	k_Archaea|p_Euryarchaeota|c_Thermococci|o_|f_|g_|s_
c_Methanococci	5e-05	0	0	0.00034	0	1e-05	0	0.00028	0	0.0001	0	0	0	3e-05	0	7e-05	0.00044	0.00016	0	8e-05	0	5e-05	0	0	k_Archaea|p_Euryarchaeota|c_Methanococci|o_|f_|g_|s_
c_Ustilaginomycetes	1e-05	0	0	4e-05	1e-05	0	1e-05	3e-05	0	2e-05	1e-05	0	0	0	0	1e-05	6e-05	2e-05	0	1e-05	0	1e-05	2e-05	0.00219	k_Eukaryota|p_Basidiomycota|c_Ustilaginomycetes|o_|f_|g_|s_
c_Erysipelotrichia	0.00092	3e-05	1e-05	0.0057	1e-05	0.00044	4e-05	0.00586	1e-05	0.00183	2e-05	0.00048	0	0.00065	0	0.00131	0.01016	0.00342	0	0.00155	1e-05	0.00133	6e-05	3e-05	k_Bacteria|p_Firmicutes|c_Erysipelotrichia|o_|f_|g_|s_
c_Chlamydiia	2e-05	0	0	9e-05	0	1e-05	0	9e-05	0	3e-05	0	0	0	1e-05	0	3e-05	0.00013	5e-05	0	2e-05	0	2e-05	0	0	k_Bacteria|p_Chlamydiae|c_Chlamydiia|o_|f_|g_|s_
c_Chitinophagia	3e-05	0	0	0.0002	3e-05	1e-05	1e-05	0.00017	0	6e-05	1e-05	0	0	2e-05	0	5e-05	0.00026	0.0001	0	5e-05	0	3e-05	2e-05	3e-05	k_Bacteria|p_Bacteroidetes|c_Chitinophagia|o_|f_|g_|s_
c_Sordariomycetes	6e-05	1e-05	1e-05	0.00045	0.00014	2e-05	0.00065	0.00041	1e-05	0.00014	0.00111	2e-05	0	4e-05	1e-05	0.0001	0.00058	0.00022	1e-05	0.00013	0.00011	0.00022	0.00133	0.00117	k_Eukaryota|p_Ascomycota|c_Sordariomycetes|o_|f_|g_|s_
c_Methanomicrobia	5e-05	0	0	0.0003	1e-05	1e-05	0	0.00027	0	0.0001	1e-05	0	0	3e-05	0	7e-05	0.00039	0.00015	0	8e-05	0	5e-05	0	1e-05	k_Archaea|p_Euryarchaeota|c_Methanomicrobia|o_|f_|g_|s_
c_Clostridia	0.32695	0.01312	0.0001	0.63562	0.01634	0.22106	0.01462	0.74254	0.0007	0.8742	0.01626	0.47391	0.1979	0.14559	0.43415	0.44174	0.83365	0.69144	0.00067	0.47667	0.00271	0.11867	0.01819	0.00141	k_Bacteria|p_Firmicutes|c_Clostridia|o_|f_|g_|s_
c_Thermoprotei	9e-05	0	0	0.00066	0	3e-05	0	0.00055	0	0.0002	1e-05	0	0	7e-05	0	0.00015	0.0009	0.00031	0	0.00017	0	0.00012	2e-05	1e-05	k_Archaea|p_Crenarchaeota|c_Thermoprotei|o_|f_|g_|s_
c_Bacilli	0.01376	0.002	0.98403	0.03819	0.91163	0.77337	0.92561	0.06424	0.99641	0.10453	0.09454	0.51631	0.03582	0.01126	0.54217	0.50598	0.08594	0.19674	0.99798	0.36624	0.99291	0.5237	0.81023	0.78162	k_Bacteria|p_Firmicutes|c_Bacilli|o_|f_|g_|s_
c_	0.00011	0	0	0.00098	5e-05	0	0.00012	0.00083	0	0.00026	0.0001	0	0	5e-05	0	0.0002	0.00114	0.00045	0	0.00025	0	0.00016	0.00015	0.00065	k_|p_|c_|o_|f_|g_|s_
c_Negativicutes	0.00025	2e-05	0	0.00154	0.00013	9e-05	0.00019	0.0014	1e-05	0.00047	0.00011	2e-05	1e-05	0.00017	1e-05	0.00036	0.00205	0.00078	2e-05	0.13012	5e-05	0.00034	0.00033	6e-05	k_Bacteria|p_Firmicutes|c_Negativicutes|o_|f_|g_|s_
c_Spirochaetia	0.00016	1e-05	0	0.00119	3e-05	6e-05	6e-05	0.00103	0	0.00045	3e-05	0	0	0.00013	0	0.00031	0.00155	0.00064	0	0.00031	1e-05	0.0002	7e-05	2e-05	k_Bacteria|p_Spirochaetes|c_Spirochaetia|o_|f_|g_|s_
c_Saccharomycetes	0.00015	2e-05	1e-05	0.00144	0.00013	4e-05	0.00029	0.00124	0	0.00038	0.00055	2e-05	0	0.0001	0	0.00028	0.00166	0.00062	0	0.00035	6e-05	0.00026	0.00056	0.00044	k_Eukaryota|p_Ascomycota|c_Saccharomycetes|o_|f_|g_|s_
c_Cytophagia	0.00016	1e-05	0	0.00122	3e-05	6e-05	7e-05	0.00104	0	0.00037	6e-05	1e-05	0	0.00013	0	0.00029	0.00149	0.0006	0	0.00031	1e-05	0.0002	0.00012	0.00015	k_Bacteria|p_Bacteroidetes|c_Cytophagia|o_|f_|g_|s_
c_Leotiomycetes	1e-05	0	0	9e-05	0.0001	1e-05	0.00048	8e-05	0	3e-05	0.00102	1e-05	0	1e-05	0	2e-05	0.00012	4e-05	0	3e-05	7e-05	0.00015	0.0009	7e-05	k_Eukaryota|p_Ascomycota|c_Leotiomycetes|o_|f_|g_|s_
c_Betaproteobacteria	0.00035	0.00028	0.0149	0.00073	0.01306	9e-05	0.02033	0.00068	0.00123	0.00025	0.00403	0.00027	5e-05	0.0001	0.00092	0.00018	0.00103	0.00044	0.0004	0.00023	0.00098	0.00033	0.07639	0.02251	k_Bacteria|p_Proteobacteria|c_Betaproteobacteria|o_|f_|g_|s_
c_Malasseziomycetes	0	0	0	0	6e-05	0	0.0002	0	0	0	0	1e-05	0	0	0	0	0	0	0	0	0	0	0.00015	0.00796	k_Eukaryota|p_Basidiomycota|c_Malasseziomycetes|o_|f_|g_|s_
c_Epsilonproteobacteria	0.00072	3e-05	1e-05	0.00474	7e-05	0.00022	0.00013	0.00432	1e-05	0.00147	6e-05	2e-05	1e-05	0.00051	1e-05	0.00114	0.00623	0.00238	1e-05	0.00123	2e-05	0.00084	0.0002	6e-05	k_Bacteria|p_Proteobacteria|c_Epsilonproteobacteria|o_|f_|g_|s_
c_Agaricomycetes	0	0	0	0	0	0	0	0	0	1e-05	0	0	0	0	0	0	0	0	0	0	0	0	0	0.00018	k_Eukaryota|p_Basidiomycota|c_Agaricomycetes|o_|f_|g_|s_
c_Thermodesulfobacteria	1e-05	0	0	0.0001	0	1e-05	0	5e-05	0	3e-05	0	0	0	1e-05	0	2e-05	0.00012	4e-05	0	2e-05	0	1e-05	0	0	k_Bacteria|p_Thermodesulfobacteria|c_Thermodesulfobacteria|o_|f_|g_|s_
c_Mollicutes	0.00039	2e-05	8e-05	0.00514	0.00021	0.0003	0.00109	0.0046	0.00018	0.00172	4e-05	5e-05	1e-05	0.00055	2e-05	0.00128	0.00682	0.00267	2e-05	0.00136	0.0001	0.00046	0.0014	0.00052	k_Bacteria|p_Tenericutes|c_Mollicutes|o_|f_|g_|s_
c_Nitrososphaeria	3e-05	0	0	0.00016	0	1e-05	0	0.00017	0	8e-05	0	0	0	2e-05	0	4e-05	0.00023	8e-05	0	4e-05	0	3e-05	0	0	k_Archaea|p_Thaumarchaeota|c_Nitrososphaeria|o_|f_|g_|s_
c_Alphaproteobacteria	0.00027	4e-05	0.00024	0.00139	0.00321	0.00013	0.01045	0.00125	0.00011	0.00045	0.00043	0.0003	2e-05	0.00016	0.00019	0.00034	0.00179	0.00078	5e-05	0.0004	0.00013	0.00033	0.01554	0.0063	k_Bacteria|p_Proteobacteria|c_Alphaproteobacteria|o_|f_|g_|s_
c_Thermotogae	6e-05	0	0	0.00041	0	2e-05	0	0.00037	0	0.00013	0	0	0	4e-05	0	0.0001	0.00057	0.0002	0	0.0001	0	7e-05	0	0	k_Bacteria|p_Thermotogae|c_Thermotogae|o_|f_|g_|s_

## Sheet: Taxonomy.family.relative
# Constructed from biom file
#OTU ID	HJN_14	HJN_28	HJY_14	HJY_28	LJY_14	LJY_28	LYY_14	LYY_28	LZh_14	LZh_28	MJX_14	MJX_28	PYL_14	PYL_28	XZH_14	XZH_28	ZhH_14	ZhH_28	ZhKR_14	ZhKR_28	ZhKZ_14	ZhKZ_28	ZhZH_14	ZhZH_28	taxonomy
f_Campylobacteraceae	0.00023	1e-05	1e-05	0.00144	3e-05	7e-05	9e-05	0.00128	0	0.00043	1e-05	1e-05	0	0.00014	0	0.00034	0.0019	0.0007	0	0.00037	1e-05	0.00025	0.00011	2e-05	k_Bacteria|p_Proteobacteria|c_Epsilonproteobacteria|o_Campylobacterales|f_Campylobacteraceae|g_|s_
f_Nocardiaceae	2e-05	0	0	9e-05	3e-05	1e-05	0.0001	9e-05	0	3e-05	0.00021	0	0	1e-05	0	2e-05	0.00014	8e-05	0	3e-05	1e-05	5e-05	0.00014	0.00031	k_Bacteria|p_Actinobacteria|c_Actinomycetia|o_Corynebacteriales|f_Nocardiaceae|g_|s_
f_Thermodesulfobacteriaceae	1e-05	0	0	0.0001	0	1e-05	0	5e-05	0	3e-05	0	0	0	1e-05	0	2e-05	0.00012	4e-05	0	2e-05	0	1e-05	0	0	k_Bacteria|p_Thermodesulfobacteria|c_Thermodesulfobacteria|o_Thermodesulfobacteriales|f_Thermodesulfobacteriaceae|g_|s_
f_Clostridiaceae	0.08877	0.00293	3e-05	0.50674	0.01591	0.02644	0.00953	0.50641	0.00054	0.85814	0.01508	0.0261	0.19774	0.13681	0.43399	0.43039	0.76406	0.66728	0.00052	0.37508	0.0022	0.1078	0.01466	0.00105	k_Bacteria|p_Firmicutes|c_Clostridia|o_Eubacteriales|f_Clostridiaceae|g_|s_
f_Fervidobacteriaceae	3e-05	0	0	0.00019	0	1e-05	0	0.00017	0	6e-05	0	0	0	2e-05	0	5e-05	0.00026	9e-05	0	4e-05	0	3e-05	0	0	k_Bacteria|p_Thermotogae|c_Thermotogae|o_Thermotogales|f_Fervidobacteriaceae|g_|s_
f_Nectriaceae	3e-05	0	0	0.00017	0.00011	1e-05	0.00059	0.00017	0	7e-05	0.00101	1e-05	0	2e-05	0	4e-05	0.00026	0.0001	0	5e-05	9e-05	0.00016	0.00121	0.00022	k_Eukaryota|p_Ascomycota|c_Sordariomycetes|o_Hypocreales|f_Nectriaceae|g_|s_
f_Oceanospirillaceae	1e-05	0	0	8e-05	0	0	1e-05	8e-05	0	2e-05	1e-05	0	0	1e-05	0	2e-05	0.00011	4e-05	0	2e-05	0	2e-05	0	1e-05	k_Bacteria|p_Proteobacteria|c_Gammaproteobacteria|o_Oceanospirillales|f_Oceanospirillaceae|g_|s_
f_Acholeplasmataceae	7e-05	0	0	0.00043	0	2e-05	1e-05	0.00036	0	0.00015	0	0	0	4e-05	0	0.00011	0.00061	0.00022	0	0.00011	0	7e-05	0	0	k_Bacteria|p_Tenericutes|c_Mollicutes|o_Acholeplasmatales|f_Acholeplasmataceae|g_|s_
f_Nitrososphaeraceae	3e-05	0	0	0.00016	0	1e-05	0	0.00017	0	8e-05	0	0	0	2e-05	0	3e-05	0.00018	8e-05	0	4e-05	0	2e-05	0	0	k_Archaea|p_Thaumarchaeota|c_Nitrososphaeria|o_Nitrososphaerales|f_Nitrososphaeraceae|g_|s_
f_Fusobacteriaceae	0.00042	2e-05	1e-05	0.00268	0.0001	0.00013	0.00016	0.00244	1e-05	0.00086	3e-05	5e-05	1e-05	0.00028	0	0.00065	0.00375	0.00134	2e-05	0.00073	1e-05	0.00053	0.00013	4e-05	k_Bacteria|p_Fusobacteria|c_Fusobacteriia|o_Fusobacteriales|f_Fusobacteriaceae|g_|s_
f_Peptococcaceae	0.0001	0	0	0.00064	1e-05	3e-05	1e-05	0.0006	0	0.00021	0	0	0	6e-05	0	0.00016	0.00088	0.00033	0	0.00017	0	0.00013	0	2e-05	k_Bacteria|p_Firmicutes|c_Clostridia|o_Eubacteriales|f_Peptococcaceae|g_|s_
f_Sphingomonadaceae	2e-05	0	0.0001	7e-05	0.00031	1e-05	0.00107	6e-05	1e-05	2e-05	3e-05	2e-05	0	1e-05	8e-05	1e-05	0.0001	5e-05	1e-05	2e-05	1e-05	1e-05	0.00134	0.0016	k_Bacteria|p_Proteobacteria|c_Alphaproteobacteria|o_Sphingomonadales|f_Sphingomonadaceae|g_|s_
f_Sphingobacteriaceae	0.00014	1e-05	0	0.00094	2e-05	5e-05	4e-05	0.00085	0	0.00031	1e-05	6e-05	0	0.0001	0	0.00025	0.00128	0.0005	0	0.00027	0	0.00022	6e-05	0.00013	k_Bacteria|p_Bacteroidetes|c_Sphingobacteriia|o_Sphingobacteriales|f_Sphingobacteriaceae|g_|s_
f_Hymenobacteraceae	2e-05	0	0	0.00014	1e-05	1e-05	3e-05	0.00012	0	4e-05	1e-05	0	0	1e-05	0	3e-05	0.00018	8e-05	0	4e-05	0	2e-05	3e-05	9e-05	k_Bacteria|p_Bacteroidetes|c_Cytophagia|o_Cytophagales|f_Hymenobacteraceae|g_|s_
f_Neisseriaceae	2e-05	0	0	0.00016	0.00053	1e-05	0.00122	0.00012	2e-05	5e-05	7e-05	3e-05	0	2e-05	1e-05	3e-05	0.00018	7e-05	1e-05	4e-05	1e-05	3e-05	0.00082	0.00012	k_Bacteria|p_Proteobacteria|c_Betaproteobacteria|o_Neisseriales|f_Neisseriaceae|g_|s_
f_Malasseziaceae	0	0	0	0	6e-05	0	0.0002	0	0	0	0	1e-05	0	0	0	0	0	0	0	0	0	0	0.00015	0.00796	k_Eukaryota|p_Basidiomycota|c_Malasseziomycetes|o_Malasseziales|f_Malasseziaceae|g_|s_
f_Tepidanaerobacteraceae	2e-05	0	0	0.0001	0	1e-05	0	0.0001	0	3e-05	0	0	0	1e-05	0	2e-05	0.00015	5e-05	0	3e-05	0	2e-05	0	0	k_Bacteria|p_Firmicutes|c_Clostridia|o_Thermosediminibacterales|f_Tepidanaerobacteraceae|g_|s_
f_Microbacteriaceae	1e-05	0	1e-05	6e-05	9e-05	1e-05	0.00029	5e-05	0	3e-05	2e-05	1e-05	0	1e-05	4e-05	2e-05	7e-05	0.00016	0	6e-05	0	3e-05	0.00025	0.00089	k_Bacteria|p_Actinobacteria|c_Actinomycetia|o_Micrococcales|f_Microbacteriaceae|g_|s_
f_Prochlorococcaceae	2e-05	0	0	0.00015	0	0	1e-05	0.00011	0	4e-05	1e-05	0	0	1e-05	0	3e-05	0.00018	6e-05	0	3e-05	0	2e-05	2e-05	1e-05	k_Bacteria|p_Cyanobacteria|c_|o_Synechococcales|f_Prochlorococcaceae|g_|s_
f_Nitrosopumilaceae	3e-05	0	0	0.00019	0	1e-05	0	0.00016	0	6e-05	0	0	0	2e-05	0	4e-05	0.00028	9e-05	0	5e-05	0	3e-05	0	0	k_Archaea|p_Thaumarchaeota|c_Nitrososphaeria|o_Nitrosopumilales|f_Nitrosopumilaceae|g_|s_
f_Colwelliaceae	1e-05	0	0	9e-05	0	0	0	7e-05	0	4e-05	0	0	0	1e-05	0	3e-05	0.00012	5e-05	0	2e-05	0	1e-05	0	0	k_Bacteria|p_Proteobacteria|c_Gammaproteobacteria|o_Alteromonadales|f_Colwelliaceae|g_|s_
f_Rhodobacteraceae	0	0	1e-05	3e-05	0.00011	0	6e-05	1e-05	0	1e-05	1e-05	0	0	0	0	1e-05	3e-05	2e-05	0	1e-05	0	1e-05	0.00012	0.00033	k_Bacteria|p_Proteobacteria|c_Alphaproteobacteria|o_Rhodobacterales|f_Rhodobacteraceae|g_|s_
f_Planococcaceae	0.00017	1e-05	1e-05	0.00114	1e-05	0.0001	2e-05	0.00113	2e-05	0.00036	1e-05	0	0	0.00012	1e-05	0.00025	0.00147	0.00057	1e-05	0.00027	2e-05	0.0004	4e-05	2e-05	k_Bacteria|p_Firmicutes|c_Bacilli|o_Bacillales|f_Planococcaceae|g_|s_
f_Yersiniaceae	0.00023	0.00036	0	0.26508	6e-05	4e-05	0.00018	0.00025	2e-05	0.0001	0.00025	5e-05	9e-05	0.00013	2e-05	8e-05	0.00033	0.00014	2e-05	9e-05	9e-05	0.00015	0.00054	0.00018	k_Bacteria|p_Proteobacteria|c_Gammaproteobacteria|o_Enterobacterales|f_Yersiniaceae|g_|s_
f_Aphanizomenonaceae	2e-05	0	0	0.0001	0	0	0	0.0001	0	4e-05	0	0	0	1e-05	0	3e-05	0.00015	5e-05	0	3e-05	0	2e-05	0	0	k_Bacteria|p_Cyanobacteria|c_|o_Nostocales|f_Aphanizomenonaceae|g_|s_
f_Cytophagaceae	2e-05	0	0	0.00014	1e-05	1e-05	1e-05	0.00012	0	5e-05	0	0	0	1e-05	0	3e-05	0.00019	7e-05	0	4e-05	0	2e-05	2e-05	1e-05	k_Bacteria|p_Bacteroidetes|c_Cytophagia|o_Cytophagales|f_Cytophagaceae|g_|s_
f_	0.00056	0.00011	0	0.00426	0.00025	3e-05	0.00077	0.00362	0	0.00135	0.00036	0	0	0.00032	0	0.00089	0.0054	0.00219	0	0.00104	0	0.00062	0.00071	0.00381	k_|p_|c_|o_|f_|g_|s_
f_Pseudomonadaceae	0.00838	9e-05	4e-05	0.0003	0.0002	3e-05	0.00073	0.00028	2e-05	0.00011	0.86791	3e-05	2e-05	6e-05	1e-05	8e-05	0.00039	0.00017	1e-05	0.0001	4e-05	0.0001	0.00092	0.00167	k_Bacteria|p_Proteobacteria|c_Gammaproteobacteria|o_Pseudomonadales|f_Pseudomonadaceae|g_|s_
f_Pyriculariaceae	1e-05	0	0	4e-05	1e-05	0	1e-05	3e-05	0	1e-05	2e-05	0	0	0	0	1e-05	5e-05	2e-05	0	1e-05	0	1e-05	3e-05	0.00013	k_Eukaryota|p_Ascomycota|c_Sordariomycetes|o_Magnaporthales|f_Pyriculariaceae|g_|s_
f_Bartonellaceae	2e-05	0	0	0.00011	1e-05	1e-05	1e-05	9e-05	0	3e-05	2e-05	0	0	1e-05	0	3e-05	0.00015	5e-05	0	3e-05	0	2e-05	0	0	k_Bacteria|p_Proteobacteria|c_Alphaproteobacteria|o_Hyphomicrobiales|f_Bartonellaceae|g_|s_
f_Brachyspiraceae	8e-05	0	0	0.00055	0	3e-05	1e-05	0.00046	0	0.00017	0	0	0	6e-05	0	0.00013	0.00071	0.00027	0	0.00014	0	0.0001	0	0	k_Bacteria|p_Spirochaetes|c_Spirochaetia|o_Brachyspirales|f_Brachyspiraceae|g_|s_
f_Aerococcaceae	6e-05	0	0	0.0003	4e-05	3e-05	4e-05	0.00038	0	0.0001	0	0	0	4e-05	0	8e-05	0.00051	0.0002	0	0.00013	0	8e-05	3e-05	2e-05	k_Bacteria|p_Firmicutes|c_Bacilli|o_Lactobacillales|f_Aerococcaceae|g_|s_
f_Streptococcaceae	0.00689	0.00107	0.06255	0.00767	0.90372	0.02106	0.01071	0.00369	0.01863	0.01782	0.08235	0.51266	0.01961	0.00724	0.00021	0.00139	0.01994	0.07162	0.08297	0.14712	0.00757	0.50388	0.00567	0.37232	k_Bacteria|p_Firmicutes|c_Bacilli|o_Lactobacillales|f_Streptococcaceae|g_|s_
f_Arcobacteraceae	0.00036	2e-05	0	0.00249	2e-05	0.00011	3e-05	0.00231	1e-05	0.00077	3e-05	0	0	0.00028	0	0.0006	0.00326	0.00127	0	0.00065	1e-05	0.00045	6e-05	2e-05	k_Bacteria|p_Proteobacteria|c_Epsilonproteobacteria|o_Campylobacterales|f_Arcobacteraceae|g_|s_
f_Mycoplasmoidaceae	1e-05	0	0	0.00012	0	0	0	0.00011	0	3e-05	0	0	0	1e-05	0	3e-05	0.00016	6e-05	0	3e-05	0	2e-05	0	0	k_Bacteria|p_Tenericutes|c_Mollicutes|o_Mycoplasmoidales|f_Mycoplasmoidaceae|g_|s_
f_Leptotrichiaceae	0.00028	1e-05	0	0.00152	4e-05	7e-05	7e-05	0.00145	0	0.00049	1e-05	0	0	0.00016	0	0.00036	0.00216	0.00079	0	0.00042	0	0.0003	8e-05	1e-05	k_Bacteria|p_Fusobacteria|c_Fusobacteriia|o_Fusobacteriales|f_Leptotrichiaceae|g_|s_
f_Pectobacteriaceae	7e-05	0.00012	1e-05	0.00017	2e-05	1e-05	3e-05	0.00014	0	4e-05	7e-05	0	2e-05	4e-05	0	3e-05	0.00018	6e-05	0	4e-05	0	3e-05	9e-05	2e-05	k_Bacteria|p_Proteobacteria|c_Gammaproteobacteria|o_Enterobacterales|f_Pectobacteriaceae|g_|s_
f_Muribaculaceae	0	0	0	0	0.00015	0	0.00059	0	0	0	1e-05	1e-05	0	0	0	0	0	0	0	0	1e-05	0	0.00042	0	k_Bacteria|p_Bacteroidetes|c_Bacteroidia|o_Bacteroidales|f_Muribaculaceae|g_|s_
f_Bacteroidaceae	6e-05	0	0	0.00041	7e-05	2e-05	0.00022	0.00029	0	0.00014	1e-05	1e-05	0	4e-05	0	9e-05	0.00054	0.00019	0	0.00011	0	8e-05	0.00017	1e-05	k_Bacteria|p_Bacteroidetes|c_Bacteroidia|o_Bacteroidales|f_Bacteroidaceae|g_|s_
f_Tolypothrichaceae	2e-05	0	0	0.00012	0	1e-05	0	0.00011	0	4e-05	0	0	0	1e-05	0	3e-05	0.00016	6e-05	0	3e-05	0	3e-05	0	0	k_Bacteria|p_Cyanobacteria|c_|o_Nostocales|f_Tolypothrichaceae|g_|s_
f_Petrotogaceae	2e-05	0	0	0.00014	0	1e-05	0	0.00012	0	5e-05	0	0	0	1e-05	0	3e-05	0.0002	6e-05	0	4e-05	0	3e-05	0	0	k_Bacteria|p_Thermotogae|c_Thermotogae|o_Petrotogales|f_Petrotogaceae|g_|s_
f_Moraxellaceae	0.01059	2e-05	0.0001	0.00101	0.0016	0.0001	0.00112	0.00381	5e-05	0.00031	0.00039	7e-05	1e-05	0.00289	2e-05	0.00023	0.00142	0.00047	4e-05	0.00028	5e-05	0.00027	0.00169	0.00451	k_Bacteria|p_Proteobacteria|c_Gammaproteobacteria|o_Moraxellales|f_Moraxellaceae|g_|s_
f_Methylophilaceae	3e-05	0	0	0.00017	0	1e-05	1e-05	0.00021	0	5e-05	0	0	0	2e-05	0	4e-05	0.00024	0.0001	0	5e-05	0	5e-05	0	2e-05	k_Bacteria|p_Proteobacteria|c_Betaproteobacteria|o_Nitrosomonadales|f_Methylophilaceae|g_|s_
f_Spirosomaceae	4e-05	0	0	0.00038	0	2e-05	0	0.00027	0	9e-05	0	1e-05	0	4e-05	0	7e-05	0.00036	0.00014	0	9e-05	0	6e-05	0	2e-05	k_Bacteria|p_Bacteroidetes|c_Cytophagia|o_Cytophagales|f_Spirosomaceae|g_|s_
f_Erythrobacteraceae	0	0	1e-05	3e-05	2e-05	0	5e-05	2e-05	0	1e-05	1e-05	0	0	0	0	0	2e-05	1e-05	0	1e-05	0	1e-05	9e-05	0.00021	k_Bacteria|p_Proteobacteria|c_Alphaproteobacteria|o_Sphingomonadales|f_Erythrobacteraceae|g_|s_
f_Saccharomycetaceae	0.00011	1e-05	0	0.00121	7e-05	3e-05	0.00012	0.00105	0	0.0003	0.00021	1e-05	0	8e-05	0	0.00022	0.00134	0.0005	0	0.00029	2e-05	0.00014	0.00023	0.00022	k_Eukaryota|p_Ascomycota|c_Saccharomycetes|o_Saccharomycetales|f_Saccharomycetaceae|g_|s_
f_Micromonosporaceae	1e-05	0	0	3e-05	1e-05	0	3e-05	3e-05	0	1e-05	1e-05	0	0	1e-05	0	1e-05	4e-05	3e-05	0	1e-05	0	1e-05	3e-05	0.00033	k_Bacteria|p_Actinobacteria|c_Actinomycetia|o_Micromonosporales|f_Micromonosporaceae|g_|s_
f_Podoviridae	0	0	0	1e-05	0.00012	0	2e-05	1e-05	0	0	2e-05	0	0	0	0	1e-05	1e-05	0.00587	0	0	0	1e-05	2e-05	0	k_Viruses|p_Uroviricota|c_Caudoviricetes|o_Caudovirales|f_Podoviridae|g_|s_
f_Burkholderiaceae	7e-05	2e-05	0.00056	9e-05	0.00244	4e-05	0.00429	7e-05	0.00013	4e-05	0.00075	0.0002	1e-05	2e-05	0.00014	3e-05	0.00011	7e-05	2e-05	4e-05	0.0001	0.00012	0.0104	0.01839	k_Bacteria|p_Proteobacteria|c_Betaproteobacteria|o_Burkholderiales|f_Burkholderiaceae|g_|s_
f_Francisellaceae	7e-05	0	0	0.00045	0	2e-05	0	0.00043	0	0.00013	1e-05	0	0	5e-05	0	0.00011	0.00058	0.00022	0	0.00013	0	7e-05	0	0	k_Bacteria|p_Proteobacteria|c_Gammaproteobacteria|o_Thiotrichales|f_Francisellaceae|g_|s_
f_Mycobacteriaceae	1e-05	1e-05	1e-05	5e-05	6e-05	0.0001	0.00017	3e-05	0	1e-05	0.0003	2e-05	0	1e-05	0	1e-05	5e-05	6e-05	0	4e-05	2e-05	0.00016	0.00056	0.00063	k_Bacteria|p_Actinobacteria|c_Actinomycetia|o_Corynebacteriales|f_Mycobacteriaceae|g_|s_
f_Legionellaceae	4e-05	0	0	0.00026	3e-05	1e-05	0.0001	0.00023	0	8e-05	0.00023	0	0	3e-05	0	6e-05	0.00034	0.00012	0	7e-05	2e-05	9e-05	0.00022	2e-05	k_Bacteria|p_Proteobacteria|c_Gammaproteobacteria|o_Legionellales|f_Legionellaceae|g_|s_
f_Thermohalobacteraceae	4e-05	0	0	0.00025	0	1e-05	0	0.00014	0	8e-05	0	0	0	3e-05	0	6e-05	0.00037	0.00013	0	6e-05	0	4e-05	0	0	k_Bacteria|p_Firmicutes|c_Clostridia|o_Eubacteriales|f_Thermohalobacteraceae|g_|s_
f_Glomerellaceae	0	0	0	2e-05	0	0	1e-05	1e-05	0	1e-05	3e-05	0	0	0	0	0	2e-05	1e-05	0	1e-05	0	1e-05	3e-05	0.00017	k_Eukaryota|p_Ascomycota|c_Sordariomycetes|o_Glomerellales|f_Glomerellaceae|g_|s_
f_Gottschalkiaceae	0.00012	0	0	0.00072	0	4e-05	0	0.00058	0	0.00022	0	0	0	8e-05	0	0.00018	0.00105	0.00041	0	0.00019	0	0.00014	0	0	k_Bacteria|p_Firmicutes|c_Tissierellia|o_Tissierellales|f_Gottschalkiaceae|g_|s_
f_Vibrionaceae	0.00014	7e-05	0	0.0008	2e-05	6e-05	3e-05	0.00077	1e-05	0.00027	9e-05	2e-05	1e-05	9e-05	0	0.00019	0.00117	0.0004	0	0.00022	1e-05	0.00025	4e-05	3e-05	k_Bacteria|p_Proteobacteria|c_Gammaproteobacteria|o_Vibrionales|f_Vibrionaceae|g_|s_
f_Vallitaleaceae	0.0001	0	0	0.00059	0	3e-05	1e-05	0.00084	0	0.00022	0	0	0	7e-05	0	0.00017	0.00085	0.00032	0	0.00016	0	0.00018	0	0	k_Bacteria|p_Firmicutes|c_Clostridia|o_Eubacteriales|f_Vallitaleaceae|g_|s_
f_Cellulomonadaceae	0	0	0	0	0	0	1e-05	0	0	0	0	0	0	0	0	0	0	1e-05	0	0	0	0	0	0.00014	k_Bacteria|p_Actinobacteria|c_Actinomycetia|o_Micrococcales|f_Cellulomonadaceae|g_|s_
f_Oscillospiraceae	0.00059	2e-05	0	0.00319	5e-05	0.00017	0.00014	0.00372	1e-05	0.00098	2e-05	1e-05	0	0.00037	0	0.00078	0.00499	0.00189	0	0.00082	1e-05	0.00075	0.00011	3e-05	k_Bacteria|p_Firmicutes|c_Clostridia|o_Eubacteriales|f_Oscillospiraceae|g_|s_
f_Listeriaceae	0.00025	1e-05	3e-05	0.00144	1e-05	8e-05	4e-05	0.00135	3e-05	0.0005	1e-05	1e-05	0	0.00016	2e-05	0.00022	0.00222	0.00075	2e-05	0.00038	4e-05	0.00016	5e-05	3e-05	k_Bacteria|p_Firmicutes|c_Bacilli|o_Bacillales|f_Listeriaceae|g_|s_
f_Nostocaceae	0.00015	0	0	0.00089	1e-05	4e-05	2e-05	0.00094	0	0.00028	2e-05	1e-05	0	0.0001	0	0.00021	0.00123	0.00046	0	0.00024	0	0.00021	4e-05	2e-05	k_Bacteria|p_Cyanobacteria|c_|o_Nostocales|f_Nostocaceae|g_|s_
f_Cyclobacteriaceae	2e-05	0	0	0.00017	1e-05	1e-05	1e-05	0.00017	0	5e-05	3e-05	0	0	2e-05	0	4e-05	0.00022	9e-05	0	5e-05	0	3e-05	4e-05	2e-05	k_Bacteria|p_Bacteroidetes|c_Cytophagia|o_Cytophagales|f_Cyclobacteriaceae|g_|s_
f_Acidaminococcaceae	2e-05	0	0	0.0001	0	0	0	9e-05	0	3e-05	0	0	0	1e-05	0	2e-05	0.00013	5e-05	0	2e-05	0	1e-05	0	0	k_Bacteria|p_Firmicutes|c_Negativicutes|o_Acidaminococcales|f_Acidaminococcaceae|g_|s_
f_Intrasporangiaceae	4e-05	0	0	0.00029	0	1e-05	2e-05	0.00032	0	8e-05	0	0	0	4e-05	0	7e-05	0.00036	0.00016	0	9e-05	0	6e-05	0	6e-05	k_Bacteria|p_Actinobacteria|c_Actinomycetia|o_Micrococcales|f_Intrasporangiaceae|g_|s_
f_Micrococcaceae	3e-05	1e-05	1e-05	0.00021	0.00094	0.00073	0.00049	0.00019	1e-05	0.00272	6e-05	0.00017	0.00057	0.00076	1e-05	5e-05	0.00154	0.0287	7e-05	0.00945	2e-05	0.00349	0.00036	0.00052	k_Bacteria|p_Actinobacteria|c_Actinomycetia|o_Micrococcales|f_Micrococcaceae|g_|s_
f_Bifidobacteriaceae	3e-05	1e-05	0	0.00013	0.00024	2e-05	6e-05	0.00015	1e-05	3e-05	7e-05	3e-05	1e-05	6e-05	0.02191	0.00204	0.00021	0.00119	0	4e-05	2e-05	4e-05	0.00013	8e-05	k_Bacteria|p_Actinobacteria|c_Actinomycetia|o_Bifidobacteriales|f_Bifidobacteriaceae|g_|s_
f_Propionibacteriaceae	0	0	2e-05	0	0.00017	1e-05	0.00053	0	1e-05	0	1e-05	1e-05	0	0	2e-05	2e-05	0	3e-05	0	1e-05	2e-05	1e-05	0.0007	0.00109	k_Bacteria|p_Actinobacteria|c_Actinomycetia|o_Propionibacteriales|f_Propionibacteriaceae|g_|s_
f_Alcaligenaceae	0.00014	0	0.0142	7e-05	0.0095	0	0.01378	5e-05	0.00106	2e-05	0.0021	1e-05	3e-05	1e-05	0	1e-05	0.00015	4e-05	0.00036	2e-05	0.00082	1e-05	0.06276	0.00076	k_Bacteria|p_Proteobacteria|c_Betaproteobacteria|o_Burkholderiales|f_Alcaligenaceae|g_|s_
f_Boseaceae	0	0	0	0	1e-05	0	3e-05	0	0	0	0	0	0	0	0	0	0	0	0	0	0	0	5e-05	0.00012	k_Bacteria|p_Proteobacteria|c_Alphaproteobacteria|o_Hyphomicrobiales|f_Boseaceae|g_|s_
f_Debaryomycetaceae	2e-05	0	0	0.00013	4e-05	1e-05	0.00015	0.00011	0	5e-05	0.00029	1e-05	0	1e-05	0	3e-05	0.00017	6e-05	0	4e-05	3e-05	9e-05	0.00028	8e-05	k_Eukaryota|p_Ascomycota|c_Saccharomycetes|o_Saccharomycetales|f_Debaryomycetaceae|g_|s_
f_Staphylococcaceae	0.00279	0.0006	0.92062	0.00562	0.00477	0.00263	0.91103	0.00681	0.97654	0.07794	0.00877	0.00247	0.01595	0.00122	0.54133	0.05723	0.02902	0.00608	0.9142	0.02246	0.98377	0.01347	0.79801	0.04359	k_Bacteria|p_Firmicutes|c_Bacilli|o_Bacillales|f_Staphylococcaceae|g_|s_
f_Zoogloeaceae	0	0	0	0	1e-05	0	2e-05	0	0	0	0	0	0	0	0	0	0	0	0	0	0	0	3e-05	0.00014	k_Bacteria|p_Proteobacteria|c_Betaproteobacteria|o_Rhodocyclales|f_Zoogloeaceae|g_|s_
f_Hafniaceae	2e-05	3e-05	0	0.00045	0	0	1e-05	1e-05	0	0	2e-05	0	1e-05	1e-05	0	0	0	0	0	0	0	1e-05	2e-05	1e-05	k_Bacteria|p_Proteobacteria|c_Gammaproteobacteria|o_Enterobacterales|f_Hafniaceae|g_|s_
f_Rivulariaceae	1e-05	0	0	9e-05	0	0	0	8e-05	0	3e-05	0	0	0	1e-05	0	2e-05	0.00012	4e-05	0	2e-05	0	1e-05	0	0	k_Bacteria|p_Cyanobacteria|c_|o_Nostocales|f_Rivulariaceae|g_|s_
f_Sporomusaceae	7e-05	0	0	0.00038	0	2e-05	0	0.00028	0	0.00013	0	0	0	5e-05	0	9e-05	0.00054	0.0002	0	0.00011	0	8e-05	0	1e-05	k_Bacteria|p_Firmicutes|c_Negativicutes|o_Selenomonadales|f_Sporomusaceae|g_|s_
f_Trueperaceae	1e-05	0	0	7e-05	0	0	0	7e-05	0	3e-05	0	0	0	1e-05	0	2e-05	0.00011	4e-05	0	2e-05	0	2e-05	0	0	k_Bacteria|p_Deinococcus-Thermus|c_Deinococci|o_Trueperales|f_Trueperaceae|g_|s_
f_Lachnospiraceae	0.00196	6e-05	1e-05	0.01088	0.0001	0.00072	0.00027	0.01207	1e-05	0.00365	7e-05	0.00039	1e-05	0.00127	1e-05	0.0026	0.01659	0.00623	1e-05	0.00295	2e-05	0.00258	0.00027	4e-05	k_Bacteria|p_Firmicutes|c_Clostridia|o_Eubacteriales|f_Lachnospiraceae|g_|s_
f_Ophiocordycipitaceae	0	0	0	0	0	0	1e-05	0	0	0	1e-05	0	0	0	0	0	0	0	0	0	0	0	0	0.00013	k_Eukaryota|p_Ascomycota|c_Sordariomycetes|o_Hypocreales|f_Ophiocordycipitaceae|g_|s_
f_Weeksellaceae	0.00022	1e-05	2e-05	0.00157	0.00011	8e-05	0.00019	0.00137	1e-05	0.00051	5e-05	2e-05	0	0.00016	1e-05	0.00039	0.00195	0.00077	1e-05	0.00041	1e-05	0.00027	0.00089	0.00061	k_Bacteria|p_Bacteroidetes|c_Flavobacteriia|o_Flavobacteriales|f_Weeksellaceae|g_|s_
f_Peptoniphilaceae	0.00016	1e-05	0	0.00114	1e-05	5e-05	4e-05	0.00099	0	0.00036	1e-05	0	0	0.00012	0	0.00026	0.00185	0.0006	0	0.00029	0	0.0002	3e-05	5e-05	k_Bacteria|p_Firmicutes|c_Tissierellia|o_Tissierellales|f_Peptoniphilaceae|g_|s_
f_Tannerellaceae	2e-05	0	0	0.00011	3e-05	1e-05	0.00011	0.00011	0	4e-05	3e-05	0	0	1e-05	0	3e-05	0.00016	6e-05	0	3e-05	0	2e-05	0.0001	1e-05	k_Bacteria|p_Bacteroidetes|c_Bacteroidia|o_Bacteroidales|f_Tannerellaceae|g_|s_
f_Pseudonocardiaceae	1e-05	0	0	3e-05	2e-05	0	4e-05	1e-05	0	1e-05	1e-05	0	0	1e-05	0	1e-05	4e-05	4e-05	0	2e-05	0	1e-05	5e-05	0.00038	k_Bacteria|p_Actinobacteria|c_Actinomycetia|o_Pseudonocardiales|f_Pseudonocardiaceae|g_|s_
f_Morganellaceae	0.00024	0.00014	1e-05	0.0013	4e-05	5e-05	2e-05	0.00116	0	0.00037	2e-05	0	4e-05	0.00018	0	0.00027	0.00167	0.00058	1e-05	0.00034	1e-05	0.00024	4e-05	2e-05	k_Bacteria|p_Proteobacteria|c_Gammaproteobacteria|o_Enterobacterales|f_Morganellaceae|g_|s_
f_Thermococcaceae	1e-05	0	0	8e-05	0	0	0	7e-05	0	3e-05	0	0	0	1e-05	0	2e-05	0.00011	4e-05	0	2e-05	0	2e-05	0	1e-05	k_Archaea|p_Euryarchaeota|c_Thermococci|o_Thermococcales|f_Thermococcaceae|g_|s_
f_Thiovulaceae	6e-05	0	0	0.00039	0	2e-05	1e-05	0.00035	0	0.00013	0	0	0	4e-05	0	0.0001	0.0005	0.0002	0	0.0001	0	7e-05	0	0	k_Bacteria|p_Proteobacteria|c_Epsilonproteobacteria|o_Campylobacterales|f_Thiovulaceae|g_|s_
f_Alteromonadaceae	3e-05	0	0	0.00021	6e-05	1e-05	0.00026	0.0002	0	6e-05	0.0005	1e-05	0	2e-05	0	5e-05	0.00028	0.0001	0	6e-05	0.00011	0.00013	0.00068	8e-05	k_Bacteria|p_Proteobacteria|c_Gammaproteobacteria|o_Alteromonadales|f_Alteromonadaceae|g_|s_
f_Veillonellaceae	7e-05	1e-05	0	0.00048	0.00012	3e-05	0.00016	0.00035	1e-05	0.00013	0.0001	2e-05	1e-05	5e-05	1e-05	0.0001	0.00056	0.0002	2e-05	0.12984	4e-05	0.00012	0.0003	3e-05	k_Bacteria|p_Firmicutes|c_Negativicutes|o_Veillonellales|f_Veillonellaceae|g_|s_
f_Halomonadaceae	2e-05	1e-05	0	4e-05	2e-05	0	3e-05	3e-05	0	1e-05	4e-05	0	0	1e-05	0	1e-05	4e-05	2e-05	0	1e-05	0	1e-05	4e-05	0.00054	k_Bacteria|p_Proteobacteria|c_Gammaproteobacteria|o_Oceanospirillales|f_Halomonadaceae|g_|s_
f_Paenibacillaceae	0.00031	1e-05	2e-05	0.002	5e-05	0.00013	0.00015	0.00178	4e-05	0.00067	6e-05	1e-05	0	0.00022	1e-05	0.0005	0.00283	0.00101	3e-05	0.00056	3e-05	0.0004	0.00015	0.00012	k_Bacteria|p_Firmicutes|c_Bacilli|o_Bacillales|f_Paenibacillaceae|g_|s_
f_Sclerotiniaceae	1e-05	0	0	9e-05	0.0001	1e-05	0.00048	8e-05	0	3e-05	0.00102	1e-05	0	1e-05	0	2e-05	0.00012	4e-05	0	3e-05	7e-05	0.00015	0.0009	7e-05	k_Eukaryota|p_Ascomycota|c_Leotiomycetes|o_Helotiales|f_Sclerotiniaceae|g_|s_
f_Rhizobiaceae	1e-05	0	2e-05	5e-05	9e-05	0	0.00015	5e-05	0	2e-05	3e-05	1e-05	0	0	0	1e-05	6e-05	3e-05	0	2e-05	1e-05	1e-05	0.0004	0.00054	k_Bacteria|p_Proteobacteria|c_Alphaproteobacteria|o_Hyphomicrobiales|f_Rhizobiaceae|g_|s_
f_Flammeovirgaceae	3e-05	0	0	0.00021	0	1e-05	1e-05	0.00021	0	0.0001	0	0	0	3e-05	0	8e-05	0.00029	0.00015	0	5e-05	0	4e-05	0	0	k_Bacteria|p_Bacteroidetes|c_Cytophagia|o_Cytophagales|f_Flammeovirgaceae|g_|s_
f_Desulfobacteraceae	3e-05	0	0	0.00017	1e-05	1e-05	0	0.00015	0	5e-05	1e-05	0	0	2e-05	0	4e-05	0.00021	8e-05	0	4e-05	0	3e-05	0	1e-05	k_Bacteria|p_Proteobacteria|c_Deltaproteobacteria|o_Desulfobacterales|f_Desulfobacteraceae|g_|s_
f_Corynebacteriaceae	7e-05	1e-05	3e-05	0.00019	0.00032	0.00054	0.0014	0.00016	0.00017	7e-05	0.00012	0.0001	1e-05	3e-05	2e-05	0.0362	0.00025	0.00022	1e-05	0.00031	0.00027	0.00016	0.05108	0.15199	k_Bacteria|p_Actinobacteria|c_Actinomycetia|o_Corynebacteriales|f_Corynebacteriaceae|g_|s_
f_Peptostreptococcaceae	0.23456	0.01009	5e-05	0.10892	0.00026	0.19345	0.00461	0.21479	0.00013	0.00949	0.00107	0.44741	0.00014	0.00651	0.00014	0.00652	0.03933	0.01295	0.00013	0.09629	0.00047	0.00627	0.00306	0.00025	k_Bacteria|p_Firmicutes|c_Clostridia|o_Eubacteriales|f_Peptostreptococcaceae|g_|s_
f_Clavicipitaceae	1e-05	0	0	5e-05	0	0	1e-05	3e-05	1e-05	1e-05	1e-05	0	0	0	1e-05	1e-05	6e-05	2e-05	1e-05	1e-05	1e-05	1e-05	2e-05	0.00011	k_Eukaryota|p_Ascomycota|c_Sordariomycetes|o_Hypocreales|f_Clavicipitaceae|g_|s_
f_Rhodanobacteraceae	0	0	0	0	1e-05	0	0.00079	0	0	0	0	0	0	0	0	0	0	0	0	0	0	0	5e-05	0.00014	k_Bacteria|p_Proteobacteria|c_Gammaproteobacteria|o_Xanthomonadales|f_Rhodanobacteraceae|g_|s_
f_Phyllobacteriaceae	1e-05	0	1e-05	0	9e-05	0	9e-05	0	0	0	4e-05	0	0	0	0	0	0	1e-05	0	0	0	0	0.00018	0.00026	k_Bacteria|p_Proteobacteria|c_Alphaproteobacteria|o_Hyphomicrobiales|f_Phyllobacteriaceae|g_|s_
f_Lactobacillaceae	0.00048	2e-05	6e-05	0.00311	0.0012	0.00029	0.00047	0.00282	0.00015	0.00098	0.00012	0.00018	1e-05	0.00034	3e-05	0.00085	0.00431	0.0016	5e-05	0.00092	0.0001	0.00072	0.00028	0.00079	k_Bacteria|p_Firmicutes|c_Bacilli|o_Lactobacillales|f_Lactobacillaceae|g_|s_
f_Helicobacteraceae	5e-05	0	0	0.00029	1e-05	1e-05	0	0.00028	0	9e-05	1e-05	0	0	3e-05	0	7e-05	0.00041	0.00015	0	7e-05	0	5e-05	0	0	k_Bacteria|p_Proteobacteria|c_Epsilonproteobacteria|o_Campylobacterales|f_Helicobacteraceae|g_|s_
f_Turicibacteraceae	0.00012	0	0	0.00073	0	4e-05	0	0.00061	0	0.00024	0	0	0	8e-05	0	0.00019	0.00115	0.00041	0	0.00021	0	0.00014	0	0	k_Bacteria|p_Firmicutes|c_Erysipelotrichia|o_Erysipelotrichales|f_Turicibacteraceae|g_|s_
f_Prevotellaceae	2e-05	0	1e-05	0.00018	4e-05	1e-05	0.00012	0.00015	0	6e-05	1e-05	0	0	2e-05	0	5e-05	0.00021	9e-05	0	6e-05	0	3e-05	7e-05	4e-05	k_Bacteria|p_Bacteroidetes|c_Bacteroidia|o_Bacteroidales|f_Prevotellaceae|g_|s_
f_Mycoplasmataceae	0.00016	1e-05	7e-05	0.00116	0.00015	0.00012	0.00098	0.00106	2e-05	0.00042	3e-05	4e-05	0	0.00014	1e-05	0.00032	0.00153	0.00069	1e-05	0.00034	8e-05	0.0002	0.00123	0.0005	k_Bacteria|p_Tenericutes|c_Mollicutes|o_Mycoplasmatales|f_Mycoplasmataceae|g_|s_
f_Comamonadaceae	5e-05	0.00025	9e-05	0.0001	0.00039	1e-05	0.0005	0.00011	1e-05	4e-05	0.00081	1e-05	0	1e-05	0.00075	3e-05	0.00017	6e-05	0	3e-05	1e-05	3e-05	0.00163	0.00195	k_Bacteria|p_Proteobacteria|c_Betaproteobacteria|o_Burkholderiales|f_Comamonadaceae|g_|s_
f_Blattabacteriaceae	7e-05	0	0	0.00065	0	3e-05	1e-05	0.00053	0	0.00015	0	0	0	6e-05	0	0.00013	0.00067	0.00028	0	0.00016	0	9e-05	0	0	k_Bacteria|p_Bacteroidetes|c_Flavobacteriia|o_Flavobacteriales|f_Blattabacteriaceae|g_|s_
f_Caulobacteraceae	0	0	2e-05	1e-05	7e-05	0	0.00027	1e-05	0	0	0	2e-05	0	0	0	0	1e-05	1e-05	0	1e-05	0	0	0.00029	0.00058	k_Bacteria|p_Proteobacteria|c_Alphaproteobacteria|o_Caulobacterales|f_Caulobacteraceae|g_|s_
f_Ustilaginaceae	1e-05	0	0	4e-05	1e-05	0	1e-05	3e-05	0	2e-05	1e-05	0	0	0	0	1e-05	6e-05	2e-05	0	1e-05	0	1e-05	2e-05	0.00219	k_Eukaryota|p_Basidiomycota|c_Ustilaginomycetes|o_Ustilaginales|f_Ustilaginaceae|g_|s_
f_Erwiniaceae	0.00017	0.00029	0	0.0005	2e-05	1e-05	5e-05	0.00026	0	9e-05	1e-05	0	5e-05	9e-05	0	7e-05	0.00037	0.00014	0	8e-05	0	6e-05	5e-05	6e-05	k_Bacteria|p_Proteobacteria|c_Gammaproteobacteria|o_Enterobacterales|f_Erwiniaceae|g_|s_
f_Aspergillaceae	1e-05	0	0	7e-05	2e-05	0	8e-05	6e-05	0	3e-05	6e-05	0	0	1e-05	0	3e-05	9e-05	6e-05	0	2e-05	1e-05	2e-05	8e-05	0.00019	k_Eukaryota|p_Ascomycota|c_Eurotiomycetes|o_Eurotiales|f_Aspergillaceae|g_|s_
f_Chromobacteriaceae	0	0	1e-05	7e-05	1e-05	0	2e-05	5e-05	1e-05	2e-05	0	0	0	1e-05	0	2e-05	8e-05	4e-05	0	2e-05	0	0	3e-05	0.00012	k_Bacteria|p_Proteobacteria|c_Betaproteobacteria|o_Neisseriales|f_Chromobacteriaceae|g_|s_
f_Erysipelotrichaceae	0.00079	2e-05	1e-05	0.00497	1e-05	0.00041	4e-05	0.00525	0	0.00159	2e-05	0.00047	0	0.00058	0	0.00112	0.00901	0.00301	0	0.00134	1e-05	0.00119	6e-05	3e-05	k_Bacteria|p_Firmicutes|c_Erysipelotrichia|o_Erysipelotrichales|f_Erysipelotrichaceae|g_|s_
f_Siphoviridae	0.00013	3e-05	5e-05	0.00025	0.0454	0.00044	0.00258	0.00021	3e-05	4e-05	0.00287	0.00678	1e-05	1e-05	1e-05	7e-05	0.00042	0.0003	4e-05	0.00154	0.00018	0.00358	0.00022	0.00241	k_Viruses|p_Uroviricota|c_Caudoviricetes|o_Caudovirales|f_Siphoviridae|g_|s_
f_Enterobacteriaceae	0.5541	0.9802	3e-05	0.00524	0.00113	0.00067	0.01144	0.13551	0.00045	0.00107	0.00422	0.0009	0.76515	0.83343	0.00035	0.00103	0.00349	0.04709	0.00035	0.00115	0.00163	0.33897	0.01175	0.00099	k_Bacteria|p_Proteobacteria|c_Gammaproteobacteria|o_Enterobacterales|f_Enterobacteriaceae|g_|s_
f_Spiroplasmataceae	0.00012	1e-05	0	0.00084	1e-05	3e-05	1e-05	0.00068	0	0.00026	1e-05	0	0	8e-05	0	0.00019	0.00106	0.0004	0	0.00021	0	0.00014	2e-05	1e-05	k_Bacteria|p_Tenericutes|c_Mollicutes|o_Entomoplasmatales|f_Spiroplasmataceae|g_|s_
f_Acetobacteraceae	3e-05	1e-05	1e-05	8e-05	0.0022	5e-05	0.00817	9e-05	7e-05	3e-05	0.00017	0.00021	1e-05	2e-05	0	3e-05	0.00012	7e-05	3e-05	3e-05	8e-05	5e-05	0.00587	0.0002	k_Bacteria|p_Proteobacteria|c_Alphaproteobacteria|o_Rhodospirillales|f_Acetobacteraceae|g_|s_
f_Alicyclobacillaceae	0	0	0	1e-05	3e-05	0	0.00016	1e-05	0	0	0.00061	0	0	0	0	0	1e-05	1e-05	0	0	6e-05	8e-05	0.00032	2e-05	k_Bacteria|p_Firmicutes|c_Bacilli|o_Bacillales|f_Alicyclobacillaceae|g_|s_
f_Treponemataceae	3e-05	0	0	0.00024	1e-05	1e-05	4e-05	0.00023	0	0.00016	0	0	0	3e-05	0	9e-05	0.00033	0.00018	0	7e-05	0	4e-05	3e-05	1e-05	k_Bacteria|p_Spirochaetes|c_Spirochaetia|o_Spirochaetales|f_Treponemataceae|g_|s_
f_Pasteurellaceae	0.00015	2e-05	1e-05	0.00138	0.00014	7e-05	0.00031	0.00119	0	0.00027	5e-05	1e-05	1e-05	0.00011	1e-05	0.00026	0.00122	0.00057	1e-05	0.0004	1e-05	0.00019	0.00027	5e-05	k_Bacteria|p_Proteobacteria|c_Gammaproteobacteria|o_Pasteurellales|f_Pasteurellaceae|g_|s_
f_Rickettsiaceae	4e-05	0	0	0.00026	0	1e-05	0	0.00028	0	7e-05	0	0	0	3e-05	0	6e-05	0.00037	0.00013	0	6e-05	0	5e-05	0	0	k_Bacteria|p_Proteobacteria|c_Alphaproteobacteria|o_Rickettsiales|f_Rickettsiaceae|g_|s_
f_Psychromonadaceae	1e-05	0	0	8e-05	0	0	0	8e-05	0	2e-05	0	0	0	1e-05	0	2e-05	0.00011	4e-05	0	2e-05	0	1e-05	0	0	k_Bacteria|p_Proteobacteria|c_Gammaproteobacteria|o_Alteromonadales|f_Psychromonadaceae|g_|s_
f_Aphanothecaceae	3e-05	0	0	0.00018	0	1e-05	0	0.00013	0	7e-05	1e-05	0	0	2e-05	0	5e-05	0.00024	0.0001	0	5e-05	0	3e-05	0	0	k_Bacteria|p_Cyanobacteria|c_|o_Chroococcales|f_Aphanothecaceae|g_|s_
f_Eubacteriales_Family_XIII._Incertae_Sedis	8e-05	0	0	0.00046	1e-05	2e-05	1e-05	0.00026	0	0.00013	0	0	0	5e-05	0	0.00011	0.00068	0.00026	0	0.00014	0	5e-05	0	1e-05	k_Bacteria|p_Firmicutes|c_Clostridia|o_Eubacteriales|f_Eubacteriales_Family_XIII._Incertae_Sedis|g_|s_
f_Acaryochloridaceae	3e-05	0.00017	0	0.00016	0	1e-05	0	0.00015	0	4e-05	0	0	0	2e-05	0	4e-05	0.0002	8e-05	0	4e-05	0	3e-05	0	0	k_Bacteria|p_Cyanobacteria|c_|o_Synechococcales|f_Acaryochloridaceae|g_|s_
f_Methanobacteriaceae	6e-05	0	0	0.00038	2e-05	2e-05	1e-05	0.00035	0	0.00013	0	0	1e-05	6e-05	0	0.0001	0.00054	0.00019	0	0.0001	0	8e-05	0	0	k_Archaea|p_Euryarchaeota|c_Methanobacteria|o_Methanobacteriales|f_Methanobacteriaceae|g_|s_
f_Halanaerobiaceae	6e-05	0	0	0.00036	0	2e-05	0	0.00033	0	0.00012	0	0	0	4e-05	0	8e-05	0.0005	0.00018	0	9e-05	0	7e-05	0	0	k_Bacteria|p_Firmicutes|c_Clostridia|o_Halanaerobiales|f_Halanaerobiaceae|g_|s_
f_Nocardioidaceae	0	0	0	0	1e-05	0	4e-05	0	0	0	1e-05	0	0	0	0	0	0	3e-05	0	1e-05	0	1e-05	4e-05	0.00029	k_Bacteria|p_Actinobacteria|c_Actinomycetia|o_Propionibacteriales|f_Nocardioidaceae|g_|s_
f_Proteinivoraceae	3e-05	0	0	0.0002	0	1e-05	0	0.00019	0	6e-05	0	0	0	2e-05	0	5e-05	0.00028	0.0001	0	5e-05	0	4e-05	0	0	k_Bacteria|p_Firmicutes|c_Clostridia|o_Eubacteriales|f_Proteinivoraceae|g_|s_
f_Chitinophagaceae	3e-05	0	0	0.0002	3e-05	1e-05	1e-05	0.00017	0	6e-05	1e-05	0	0	2e-05	0	5e-05	0.00026	0.0001	0	5e-05	0	3e-05	2e-05	2e-05	k_Bacteria|p_Bacteroidetes|c_Chitinophagia|o_Chitinophagales|f_Chitinophagaceae|g_|s_
f_Dietziaceae	0	0	0	0	1e-05	0	4e-05	0	0	0	0	0	0	0	0	0	0	0	0	0	0	0	0	0.00084	k_Bacteria|p_Actinobacteria|c_Actinomycetia|o_Corynebacteriales|f_Dietziaceae|g_|s_
f_Methanosarcinaceae	4e-05	0	0	0.00026	0	1e-05	0	0.00023	0	9e-05	1e-05	0	0	3e-05	0	6e-05	0.00033	0.00013	0	7e-05	0	5e-05	0	0	k_Archaea|p_Euryarchaeota|c_Methanomicrobia|o_Methanosarcinales|f_Methanosarcinaceae|g_|s_
f_Sinobacteraceae	0	0	0	0	0	0	1e-05	0	0	0	0	0	0	0	0	0	0	0	0	0	0	0	0	0.00015	k_Bacteria|p_Proteobacteria|c_Gammaproteobacteria|o_Nevskiales|f_Sinobacteraceae|g_|s_
f_Rikenellaceae	0	0	0	2e-05	3e-05	0	0.00012	1e-05	0	0	0	0	0	0	0	0	2e-05	1e-05	0	0	0	0	8e-05	1e-05	k_Bacteria|p_Bacteroidetes|c_Bacteroidia|o_Bacteroidales|f_Rikenellaceae|g_|s_
f_Pseudoalteromonadaceae	6e-05	0	0	0.00038	2e-05	2e-05	1e-05	0.00035	1e-05	0.00013	4e-05	0	0	4e-05	0	9e-05	0.00055	0.0002	0	0.00011	0	8e-05	2e-05	4e-05	k_Bacteria|p_Proteobacteria|c_Gammaproteobacteria|o_Alteromonadales|f_Pseudoalteromonadaceae|g_|s_
f_Eubacteriaceae	0.00017	0	0	0.00107	1e-05	5e-05	2e-05	0.00105	0	0.00035	0	0	0	0.00012	0	0.00025	0.00193	0.00062	0	0.00027	0	0.00024	2e-05	0	k_Bacteria|p_Firmicutes|c_Clostridia|o_Eubacteriales|f_Eubacteriaceae|g_|s_
f_Carnobacteriaceae	0.00036	1e-05	3e-05	0.00216	7e-05	0.00013	9e-05	0.00218	1e-05	0.0007	2e-05	1e-05	1e-05	0.00023	2e-05	0.0005	0.00341	0.00121	3e-05	0.00055	3e-05	0.00047	0.0001	2e-05	k_Bacteria|p_Firmicutes|c_Bacilli|o_Lactobacillales|f_Carnobacteriaceae|g_|s_
f_Tissierellaceae	9e-05	0	0	0.00053	1e-05	3e-05	1e-05	0.00056	6e-05	0.00017	1e-05	0	0	6e-05	0	0.00013	0.00085	0.0003	0	0.00014	0	0.00011	3e-05	0	k_Bacteria|p_Firmicutes|c_Tissierellia|o_Tissierellales|f_Tissierellaceae|g_|s_
f_Oxalobacteraceae	1e-05	0	3e-05	2e-05	0.00016	0	0.00045	2e-05	1e-05	1e-05	0.00024	1e-05	0	0	0	0	3e-05	1e-05	0	1e-05	2e-05	5e-05	0.00069	0.00083	k_Bacteria|p_Proteobacteria|c_Betaproteobacteria|o_Burkholderiales|f_Oxalobacteraceae|g_|s_
f_Anaplasmataceae	6e-05	0	0	0.00038	0	2e-05	1e-05	0.00034	0	0.00013	1e-05	1e-05	0	4e-05	0	0.0001	0.00049	0.00019	0	0.00011	0	7e-05	0	0	k_Bacteria|p_Proteobacteria|c_Alphaproteobacteria|o_Rickettsiales|f_Anaplasmataceae|g_|s_
f_Orbaceae	6e-05	1e-05	0	0.00036	0	2e-05	1e-05	0.00037	0	0.00011	0	2e-05	0	4e-05	0	8e-05	0.00052	0.00019	0	0.0001	0	0.0001	0	0	k_Bacteria|p_Proteobacteria|c_Gammaproteobacteria|o_Orbales|f_Orbaceae|g_|s_
f_Roseobacteraceae	1e-05	0	0	4e-05	1e-05	0	3e-05	4e-05	0	1e-05	3e-05	0	0	1e-05	0	1e-05	4e-05	3e-05	0	1e-05	0	1e-05	5e-05	0.00016	k_Bacteria|p_Proteobacteria|c_Alphaproteobacteria|o_Rhodobacterales|f_Roseobacteraceae|g_|s_
f_Shewanellaceae	4e-05	0	0	0.00024	1e-05	1e-05	1e-05	0.00021	0	8e-05	2e-05	0	0	3e-05	0	5e-05	0.00035	0.00012	0	7e-05	0	4e-05	0	0.00011	k_Bacteria|p_Proteobacteria|c_Gammaproteobacteria|o_Alteromonadales|f_Shewanellaceae|g_|s_
f_Actinomycetaceae	1e-05	0	1e-05	4e-05	0.00015	1e-05	0.00037	3e-05	1e-05	2e-05	1e-05	1e-05	0	1e-05	0	1e-05	5e-05	0.0001	0	4e-05	1e-05	2e-05	0.00025	0.00017	k_Bacteria|p_Actinobacteria|c_Actinomycetia|o_Actinomycetales|f_Actinomycetaceae|g_|s_
f_Methanocaldococcaceae	2e-05	0	0	0.00016	0	1e-05	0	0.00013	0	4e-05	0	0	0	1e-05	0	3e-05	0.0002	8e-05	0	4e-05	0	2e-05	0	0	k_Archaea|p_Euryarchaeota|c_Methanococci|o_Methanococcales|f_Methanocaldococcaceae|g_|s_
f_Entomoplasmataceae	3e-05	0	0	0.00017	0	1e-05	0	0.00015	0.00014	6e-05	0	0	0	2e-05	0	4e-05	0.00023	7e-05	0	4e-05	0	3e-05	0	0	k_Bacteria|p_Tenericutes|c_Mollicutes|o_Entomoplasmatales|f_Entomoplasmataceae|g_|s_
f_Thermoanaerobacterales_Family_III._Incertae_Sedis	0.0002	1e-05	0	0.00126	0	6e-05	1e-05	0.00115	0	0.00042	1e-05	0	0	0.00013	0	0.0003	0.00185	0.00064	0	0.00033	0	0.00025	0	0	k_Bacteria|p_Firmicutes|c_Clostridia|o_Thermoanaerobacterales|f_Thermoanaerobacterales_Family_III._Incertae_Sedis|g_|s_
f_Calotrichaceae	4e-05	0	0	0.0003	0	2e-05	1e-05	0.00027	0	0.0001	0	0	0	3e-05	0	7e-05	0.00038	0.00015	0	8e-05	0	5e-05	2e-05	0	k_Bacteria|p_Cyanobacteria|c_|o_Nostocales|f_Calotrichaceae|g_|s_
f_Chaetomiaceae	1e-05	0	0	0.0001	1e-05	0	1e-05	0.0001	0	2e-05	2e-05	0	0	1e-05	0	2e-05	0.00012	5e-05	0	3e-05	1e-05	2e-05	3e-05	0.00034	k_Eukaryota|p_Ascomycota|c_Sordariomycetes|o_Sordariales|f_Chaetomiaceae|g_|s_
f_Sulfolobaceae	5e-05	0	0	0.00038	0	1e-05	0	0.00032	0	0.00012	0	0	0	4e-05	0	9e-05	0.00051	0.00017	0	0.0001	0	7e-05	0	0	k_Archaea|p_Crenarchaeota|c_Thermoprotei|o_Sulfolobales|f_Sulfolobaceae|g_|s_
f_Selenomonadaceae	0.0001	0	0	0.00058	1e-05	3e-05	2e-05	0.00067	0	0.00019	0	0	0	7e-05	0	0.00014	0.00082	0.00032	0	0.00016	0	0.00012	2e-05	1e-05	k_Bacteria|p_Firmicutes|c_Negativicutes|o_Selenomonadales|f_Selenomonadaceae|g_|s_
f_Thermoanaerobacteraceae	6e-05	0	0	0.00043	0	2e-05	1e-05	0.0004	0	0.00014	0	0	0	5e-05	0	0.00011	0.00058	0.00021	0	0.00011	0	8e-05	0	1e-05	k_Bacteria|p_Firmicutes|c_Clostridia|o_Thermoanaerobacterales|f_Thermoanaerobacteraceae|g_|s_
f_Aeromonadaceae	5e-05	0.00017	1e-05	8e-05	1e-05	0	3e-05	5e-05	0	3e-05	9e-05	0	1e-05	1e-05	0	2e-05	0.00019	4e-05	0	3e-05	0	2e-05	6e-05	8e-05	k_Bacteria|p_Proteobacteria|c_Gammaproteobacteria|o_Aeromonadales|f_Aeromonadaceae|g_|s_
f_Borreliaceae	4e-05	0	0	0.00027	0	1e-05	1e-05	0.00023	0	9e-05	1e-05	0	0	3e-05	0	7e-05	0.00034	0.00012	0	7e-05	0	4e-05	0	0	k_Bacteria|p_Spirochaetes|c_Spirochaetia|o_Spirochaetales|f_Borreliaceae|g_|s_
f_Natranaerobiaceae	2e-05	0	0	9e-05	0	0	0	9e-05	0	3e-05	0	0	0	1e-05	0	2e-05	0.00013	5e-05	0	2e-05	0	2e-05	0	0	k_Bacteria|p_Firmicutes|c_Clostridia|o_Natranaerobiales|f_Natranaerobiaceae|g_|s_
f_Streptomycetaceae	2e-05	1e-05	2e-05	5e-05	0.00017	1e-05	0.00017	5e-05	0	2e-05	7e-05	1e-05	1e-05	1e-05	0	2e-05	7e-05	0.00013	0	6e-05	1e-05	5e-05	0.00019	0.00144	k_Bacteria|p_Actinobacteria|c_Actinomycetia|o_Streptomycetales|f_Streptomycetaceae|g_|s_
f_Xanthomonadaceae	0.07489	3e-05	2e-05	9e-05	0.00013	1e-05	0.00122	0.00265	1e-05	5e-05	0.0007	2e-05	1e-05	1e-05	1e-05	4e-05	0.00029	4e-05	1e-05	5e-05	3e-05	4e-05	0.00044	0.00069	k_Bacteria|p_Proteobacteria|c_Gammaproteobacteria|o_Xanthomonadales|f_Xanthomonadaceae|g_|s_
f_Enterococcaceae	0.00068	0.00021	0.00022	0.00357	0.00063	0.74815	0.00201	0.03387	0.00039	0.00176	0.00176	0.00075	0.00019	0.00054	0.00038	0.44158	0.00526	0.10804	0.00047	0.19102	0.00108	0.00168	0.00559	0.36431	k_Bacteria|p_Firmicutes|c_Bacilli|o_Lactobacillales|f_Enterococcaceae|g_|s_
f_Bacillaceae	0.00175	6e-05	0.00052	0.01114	0.00118	0.00078	0.00115	0.01021	0.00063	0.00368	0.00084	0.00023	4e-05	0.00115	0.00016	0.00339	0.01693	0.00565	0.00022	0.00283	0.00032	0.00214	0.00077	0.0004	k_Bacteria|p_Firmicutes|c_Bacilli|o_Bacillales|f_Bacillaceae|g_|s_
f_Bradyrhizobiaceae	1e-05	0	5e-05	2e-05	0.0002	1e-05	0.00019	2e-05	1e-05	1e-05	2e-05	1e-05	0	0	9e-05	0	3e-05	1e-05	0	1e-05	0	1e-05	0.00659	0.00129	k_Bacteria|p_Proteobacteria|c_Alphaproteobacteria|o_Hyphomicrobiales|f_Bradyrhizobiaceae|g_|s_
f_Flavobacteriaceae	0.00087	3e-05	3e-05	0.00565	0.00019	0.00027	0.00039	0.00516	7e-05	0.00184	0.00022	5e-05	1e-05	0.00059	2e-05	0.00142	0.0076	0.00293	1e-05	0.00149	4e-05	0.00107	0.00051	0.00021	k_Bacteria|p_Bacteroidetes|c_Flavobacteriia|o_Flavobacteriales|f_Flavobacteriaceae|g_|s_
f_Thermoproteaceae	1e-05	0	0	8e-05	0	0	0	7e-05	0	3e-05	0	0	0	1e-05	0	2e-05	0.00011	4e-05	0	2e-05	0	2e-05	0	0	k_Archaea|p_Crenarchaeota|c_Thermoprotei|o_Thermoproteales|f_Thermoproteaceae|g_|s_
f_Methanococcaceae	3e-05	0	0	0.00018	0	1e-05	0	0.00015	0	6e-05	0	0	0	2e-05	0	4e-05	0.00024	9e-05	0	5e-05	0	3e-05	0	0	k_Archaea|p_Euryarchaeota|c_Methanococci|o_Methanococcales|f_Methanococcaceae|g_|s_
f_Brevibacteriaceae	1e-05	0	0	0.00013	1e-05	0	4e-05	8e-05	0	3e-05	0	0	0	1e-05	0	1e-05	0.00024	5e-05	0	2e-05	0	2e-05	2e-05	0.00016	k_Bacteria|p_Actinobacteria|c_Actinomycetia|o_Micrococcales|f_Brevibacteriaceae|g_|s_
f_Halobacteroidaceae	4e-05	0	0	0.00022	0	1e-05	0	0.00021	0	7e-05	0	0	0	2e-05	0	5e-05	0.00031	0.00011	0	6e-05	0	5e-05	0	0	k_Bacteria|p_Firmicutes|c_Clostridia|o_Halanaerobiales|f_Halobacteroidaceae|g_|s_
f_Myoviridae	0.00251	0.00238	3e-05	0.00074	0.00238	3e-05	7e-05	0.00247	0.00028	0.00023	0.00266	2e-05	5e-05	4e-05	0	4e-05	0.0003	0.00016	0.00015	0.00015	0.00012	0.00015	7e-05	1e-05	k_Viruses|p_Uroviricota|c_Caudoviricetes|o_Caudovirales|f_Myoviridae|g_|s_
f_Methylobacteriaceae	0	0	1e-05	0	4e-05	0	0.00016	0	0	1e-05	1e-05	0	0	0	0	0	0	1e-05	0	0	0	0	0.00025	0.00034	k_Bacteria|p_Proteobacteria|c_Alphaproteobacteria|o_Hyphomicrobiales|f_Methylobacteriaceae|g_|s_

## Sheet: Taxonomy.genus.relative
# Constructed from biom file
#OTU ID	HJN_14	HJN_28	HJY_14	HJY_28	LJY_14	LJY_28	LYY_14	LYY_28	LZh_14	LZh_28	MJX_14	MJX_28	PYL_14	PYL_28	XZH_14	XZH_28	ZhH_14	ZhH_28	ZhKR_14	ZhKR_28	ZhKZ_14	ZhKZ_28	ZhZH_14	ZhZH_28	taxonomy
g_Francisella	6e-05	0	0	0.00044	0	2e-05	0	0.00042	0	0.00012	0	0	0	5e-05	0	0.0001	0.00056	0.00022	0	0.00012	0	7e-05	0	0	k_Bacteria|p_Proteobacteria|c_Gammaproteobacteria|o_Thiotrichales|f_Francisellaceae|g_Francisella|s_
g_Bartonella	2e-05	0	0	0.00011	1e-05	1e-05	1e-05	9e-05	0	3e-05	2e-05	0	0	1e-05	0	3e-05	0.00015	5e-05	0	3e-05	0	2e-05	0	0	k_Bacteria|p_Proteobacteria|c_Alphaproteobacteria|o_Hyphomicrobiales|f_Bartonellaceae|g_Bartonella|s_
g_Novisyntrophococcus	2e-05	0	0	0.00011	0	1e-05	0	8e-05	0	3e-05	0	0	0	1e-05	0	3e-05	0.00013	5e-05	0	3e-05	0	2e-05	0	0	k_Bacteria|p_Firmicutes|c_Clostridia|o_Eubacteriales|f_Lachnospiraceae|g_Novisyntrophococcus|s_
g_Escherichia	0.00431	0.01425	0	0.00149	0.00014	6e-05	0.00069	0.0025	4e-05	0.00011	0.00021	0.0001	0.00163	0.00218	2e-05	0.00022	0.00046	0.00034	1e-05	0.0001	0.0001	0.33237	0.00087	0.00026	k_Bacteria|p_Proteobacteria|c_Gammaproteobacteria|o_Enterobacterales|f_Enterobacteriaceae|g_Escherichia|s_
g_Saccharomyces	2e-05	0	0	0.00025	0	0	0	0.00026	0	7e-05	0	0	0	1e-05	0	5e-05	0.00033	0.00012	0	6e-05	0	1e-05	0	0	k_Eukaryota|p_Ascomycota|c_Saccharomycetes|o_Saccharomycetales|f_Saccharomycetaceae|g_Saccharomyces|s_
g_Halanaerobium	3e-05	0	0	0.00019	0	1e-05	0	0.00019	0	7e-05	0	0	0	2e-05	0	5e-05	0.00027	0.0001	0	5e-05	0	4e-05	0	0	k_Bacteria|p_Firmicutes|c_Clostridia|o_Halanaerobiales|f_Halanaerobiaceae|g_Halanaerobium|s_
g_Anaerotignum	2e-05	0	0	0.00012	0	1e-05	0	0.00012	0	4e-05	0	0	0	1e-05	0	3e-05	0.00015	6e-05	0	3e-05	0	2e-05	0	0	k_Bacteria|p_Firmicutes|c_Clostridia|o_Eubacteriales|f_Lachnospiraceae|g_Anaerotignum|s_
g_Candidatus_Methylopumilus	2e-05	0	0	0.00012	0	1e-05	0	0.00016	0	4e-05	0	0	0	2e-05	0	3e-05	0.00017	7e-05	0	4e-05	0	4e-05	0	0	k_Bacteria|p_Proteobacteria|c_Betaproteobacteria|o_Nitrosomonadales|f_Methylophilaceae|g_Candidatus_Methylopumilus|s_
g_Turicibacter	0.00013	0	0	0.00073	0	4e-05	0	0.00061	0	0.00024	0	0	0	8e-05	0	0.00019	0.00115	0.00041	0	0.00021	0	0.00014	0	0	k_Bacteria|p_Firmicutes|c_Erysipelotrichia|o_Erysipelotrichales|f_Turicibacteraceae|g_Turicibacter|s_
g_Elizabethkingia	1e-05	0	0	0.00012	1e-05	1e-05	2e-05	0.0001	0	6e-05	0	0	0	2e-05	0	5e-05	0.00014	8e-05	0	3e-05	0	2e-05	2e-05	0	k_Bacteria|p_Bacteroidetes|c_Flavobacteriia|o_Flavobacteriales|f_Weeksellaceae|g_Elizabethkingia|s_
g_Leclercia	0.00013	0.00017	0	5e-05	0	0	1e-05	9e-05	0	2e-05	1e-05	0	6e-05	7e-05	0	1e-05	7e-05	3e-05	0	1e-05	0	0.00012	0	1e-05	k_Bacteria|p_Proteobacteria|c_Gammaproteobacteria|o_Enterobacterales|f_Enterobacteriaceae|g_Leclercia|s_
g_Fusobacterium	0.00042	2e-05	1e-05	0.00266	0.0001	0.00013	0.00016	0.00242	1e-05	0.00084	3e-05	5e-05	1e-05	0.00028	0	0.00064	0.00372	0.00132	2e-05	0.00072	1e-05	0.00053	0.00013	4e-05	k_Bacteria|p_Fusobacteria|c_Fusobacteriia|o_Fusobacteriales|f_Fusobacteriaceae|g_Fusobacterium|s_
g_Streptomyces	2e-05	1e-05	2e-05	5e-05	0.00017	1e-05	0.00016	5e-05	0	2e-05	7e-05	1e-05	1e-05	1e-05	0	2e-05	7e-05	0.00012	0	6e-05	1e-05	5e-05	0.00018	0.00139	k_Bacteria|p_Actinobacteria|c_Actinomycetia|o_Streptomycetales|f_Streptomycetaceae|g_Streptomyces|s_
g_Tepidanaerobacter	2e-05	0	0	0.0001	0	0	0	0.0001	0	3e-05	0	0	0	1e-05	0	2e-05	0.00015	5e-05	0	3e-05	0	2e-05	0	0	k_Bacteria|p_Firmicutes|c_Clostridia|o_Thermosediminibacterales|f_Tepidanaerobacteraceae|g_Tepidanaerobacter|s_
g_Paucilactobacillus	2e-05	0	0	0.0001	0	1e-05	0	9e-05	0	3e-05	0	0	0	1e-05	0	2e-05	0.00015	5e-05	0	2e-05	0	2e-05	0	0	k_Bacteria|p_Firmicutes|c_Bacilli|o_Lactobacillales|f_Lactobacillaceae|g_Paucilactobacillus|s_
g_Cronobacter	3e-05	4e-05	0	0	0	0	1e-05	5e-05	0	0	1e-05	0	5e-05	6e-05	0	0	0	0	0	0	0	0.00013	0	1e-05	k_Bacteria|p_Proteobacteria|c_Gammaproteobacteria|o_Enterobacterales|f_Enterobacteriaceae|g_Cronobacter|s_
g_Ruthenibacterium	3e-05	0	0	0.00014	0	1e-05	0	0.00023	0	5e-05	0	0	0	2e-05	0	4e-05	0.00023	0.00011	0	4e-05	0	5e-05	0	0	k_Bacteria|p_Firmicutes|c_Clostridia|o_Eubacteriales|f_Oscillospiraceae|g_Ruthenibacterium|s_
g_Serratia	8e-05	0.00019	0	0.26475	5e-05	3e-05	0.00017	9e-05	2e-05	4e-05	0.0002	4e-05	6e-05	7e-05	2e-05	3e-05	0.0001	5e-05	2e-05	4e-05	8e-05	8e-05	0.00052	0.00015	k_Bacteria|p_Proteobacteria|c_Gammaproteobacteria|o_Enterobacterales|f_Yersiniaceae|g_Serratia|s_
g_Lysinibacillus	9e-05	0	0	0.00055	0	3e-05	1e-05	0.00059	0	0.00017	0	2e-05	0	6e-05	0	0.00013	0.00077	0.00029	0	0.00014	0	0.00011	0	1e-05	k_Bacteria|p_Firmicutes|c_Bacilli|o_Bacillales|f_Bacillaceae|g_Lysinibacillus|s_
g_Helicobacter	5e-05	0	0	0.00029	1e-05	1e-05	0	0.00028	0	9e-05	1e-05	0	0	3e-05	0	7e-05	0.00041	0.00015	0	7e-05	0	5e-05	0	0	k_Bacteria|p_Proteobacteria|c_Epsilonproteobacteria|o_Campylobacterales|f_Helicobacteraceae|g_Helicobacter|s_
g_Dietzia	0	0	0	0	1e-05	0	4e-05	0	0	0	0	0	0	0	0	0	0	0	0	0	0	0	0	0.00084	k_Bacteria|p_Actinobacteria|c_Actinomycetia|o_Corynebacteriales|f_Dietziaceae|g_Dietzia|s_
g_Alkaliphilus	0.00012	0	0	0.00073	0	3e-05	1e-05	0.0008	0	0.00023	0	0	0	8e-05	0	0.00017	0.00102	0.0004	0	0.00019	0	0.00014	0	0	k_Bacteria|p_Firmicutes|c_Clostridia|o_Eubacteriales|f_Clostridiaceae|g_Alkaliphilus|s_
g_Kaistella	1e-05	0	1e-05	4e-05	3e-05	0	2e-05	1e-05	0	1e-05	0	1e-05	0	0	0	1e-05	4e-05	2e-05	0	1e-05	0	2e-05	0.00034	0.00022	k_Bacteria|p_Bacteroidetes|c_Flavobacteriia|o_Flavobacteriales|f_Weeksellaceae|g_Kaistella|s_
g_Olleya	1e-05	0	0	7e-05	0	0	0	7e-05	0	2e-05	0	0	0	1e-05	0	2e-05	0.00011	4e-05	0	2e-05	0	1e-05	0	1e-05	k_Bacteria|p_Bacteroidetes|c_Flavobacteriia|o_Flavobacteriales|f_Flavobacteriaceae|g_Olleya|s_
g_Actinomyces	0	0	0	1e-05	9e-05	0	0.00028	1e-05	0	1e-05	0	1e-05	0	0	0	0	1e-05	3e-05	0	1e-05	0	1e-05	0.00017	0.00011	k_Bacteria|p_Actinobacteria|c_Actinomycetia|o_Actinomycetales|f_Actinomycetaceae|g_Actinomyces|s_
g_Psychrobacter	2e-05	0	0	0.00015	0	1e-05	2e-05	0.00013	0	4e-05	0	0	0	2e-05	0	3e-05	0.00019	7e-05	0	4e-05	0	3e-05	0	1e-05	k_Bacteria|p_Proteobacteria|c_Gammaproteobacteria|o_Moraxellales|f_Moraxellaceae|g_Psychrobacter|s_
g_Mycolicibacterium	0	0	0	0	2e-05	0	6e-05	1e-05	0	0	1e-05	1e-05	0	0	0	0	1e-05	2e-05	0	1e-05	0	1e-05	0.0002	0.00022	k_Bacteria|p_Actinobacteria|c_Actinomycetia|o_Corynebacteriales|f_Mycobacteriaceae|g_Mycolicibacterium|s_
g_Niallia	5e-05	0	0	0.00029	0	1e-05	0	0.00028	0	9e-05	0	0	0	3e-05	0	7e-05	0.00043	0.00015	0	7e-05	0	6e-05	0	0	k_Bacteria|p_Firmicutes|c_Bacilli|o_Bacillales|f_Bacillaceae|g_Niallia|s_
g_Staphylococcus	0.00259	0.0006	0.92066	0.0042	0.00352	0.00256	0.91195	0.00562	0.97674	0.07753	0.0088	0.00243	0.01594	0.00107	0.54133	0.05692	0.02717	0.00545	0.91399	0.02209	0.98399	0.01319	0.79967	0.04358	k_Bacteria|p_Firmicutes|c_Bacilli|o_Bacillales|f_Staphylococcaceae|g_Staphylococcus|s_
g_Kocuria	0	0	0	0	1e-05	0	8e-05	0	0	1e-05	0	0	0	0	0	0	1e-05	0.00012	0	4e-05	0	2e-05	0	0.00011	k_Bacteria|p_Actinobacteria|c_Actinomycetia|o_Micrococcales|f_Micrococcaceae|g_Kocuria|s_
g_Companilactobacillus	7e-05	0	0	0.0004	0	2e-05	0	0.00036	0	0.00014	0	1e-05	0	4e-05	0	0.0001	0.00059	0.0002	0	0.00011	0	9e-05	0	0	k_Bacteria|p_Firmicutes|c_Bacilli|o_Lactobacillales|f_Lactobacillaceae|g_Companilactobacillus|s_
g_Pseudoalteromonas	6e-05	0	0	0.00034	2e-05	2e-05	1e-05	0.00032	1e-05	0.00012	4e-05	0	0	4e-05	0	8e-05	0.0005	0.00019	0	0.0001	0	7e-05	2e-05	4e-05	k_Bacteria|p_Proteobacteria|c_Gammaproteobacteria|o_Alteromonadales|f_Pseudoalteromonadaceae|g_Pseudoalteromonas|s_
g_Eremothecium	0	0	0	2e-05	0	0	0	1e-05	0	0	0	0	0	0	0	0	3e-05	1e-05	0	2e-05	0	1e-05	0	0.00011	k_Eukaryota|p_Ascomycota|c_Saccharomycetes|o_Saccharomycetales|f_Saccharomycetaceae|g_Eremothecium|s_
g_Pectobacterium	3e-05	2e-05	0	0.00012	1e-05	0	0	9e-05	0	3e-05	3e-05	0	1e-05	2e-05	0	2e-05	0.00013	4e-05	0	3e-05	0	2e-05	0	1e-05	k_Bacteria|p_Proteobacteria|c_Gammaproteobacteria|o_Enterobacterales|f_Pectobacteriaceae|g_Pectobacterium|s_
g_Alicyclobacillus	0	0	0	0	3e-05	0	0.00016	0	0	0	0.00031	0	0	0	0	0	0	0	0	0	3e-05	8e-05	0.00032	2e-05	k_Bacteria|p_Firmicutes|c_Bacilli|o_Bacillales|f_Alicyclobacillaceae|g_Alicyclobacillus|s_
g_Proteus	5e-05	1e-05	0	0.00025	0	1e-05	0	0.00022	0	9e-05	0	0	0	3e-05	0	6e-05	0.00038	0.00011	0	7e-05	0	5e-05	0	0	k_Bacteria|p_Proteobacteria|c_Gammaproteobacteria|o_Enterobacterales|f_Morganellaceae|g_Proteus|s_
g_Psychromonas	1e-05	0	0	8e-05	0	0	0	8e-05	0	2e-05	0	0	0	1e-05	0	2e-05	0.00011	4e-05	0	2e-05	0	1e-05	0	0	k_Bacteria|p_Proteobacteria|c_Gammaproteobacteria|o_Alteromonadales|f_Psychromonadaceae|g_Psychromonas|s_
g_Polaribacter	0.00012	1e-05	0	0.00083	1e-05	4e-05	1e-05	0.00066	0	0.00024	1e-05	0	0	8e-05	0	0.00019	0.00103	0.00038	0	0.00022	0	0.00013	2e-05	1e-05	k_Bacteria|p_Bacteroidetes|c_Flavobacteriia|o_Flavobacteriales|f_Flavobacteriaceae|g_Polaribacter|s_
g_Candidatus_Arthromitus	0.0001	0	0	0.0006	0	3e-05	0	0.00056	0	0.00019	0	0	0	6e-05	0	0.00014	0.00083	0.0003	0	0.00016	0	0.00011	0	0	k_Bacteria|p_Firmicutes|c_Clostridia|o_Eubacteriales|f_Clostridiaceae|g_Candidatus_Arthromitus|s_
g_Yongloolinvirus	0.00097	2e-05	0	0.00024	0	0	1e-05	0.00113	0	0	0	0	0	0	0	0	0	0	0	1e-05	0	0	0	0	k_Viruses|p_Uroviricota|c_Caudoviricetes|o_Caudovirales|f_Myoviridae|g_Yongloolinvirus|s_
g_Gottschalkia	8e-05	0	0	0.00048	0	3e-05	0	0.00033	0	0.00015	0	0	0	5e-05	0	0.00012	0.00071	0.00026	0	0.00012	0	9e-05	0	0	k_Bacteria|p_Firmicutes|c_Tissierellia|o_Tissierellales|f_Gottschalkiaceae|g_Gottschalkia|s_
g_Pseudoleptotrichia	1e-05	0	0	7e-05	0	0	0	8e-05	0	3e-05	0	0	0	1e-05	0	2e-05	0.00011	5e-05	0	2e-05	0	2e-05	0	0	k_Bacteria|p_Fusobacteria|c_Fusobacteriia|o_Fusobacteriales|f_Leptotrichiaceae|g_Pseudoleptotrichia|s_
g_Acinetobacter	0.01056	2e-05	9e-05	0.00078	0.00152	9e-05	0.0008	0.00362	5e-05	0.00025	8e-05	4e-05	1e-05	0.00286	2e-05	0.00018	0.00114	0.00037	4e-05	0.00022	4e-05	0.00023	0.00109	0.00385	k_Bacteria|p_Proteobacteria|c_Gammaproteobacteria|o_Moraxellales|f_Moraxellaceae|g_Acinetobacter|s_
g_Cellulosilyticum	0.00021	1e-05	0	0.00122	0	6e-05	1e-05	0.00113	0	0.00042	1e-05	0	0	0.00014	0	0.0003	0.00183	0.00067	0	0.00032	0	0.00026	2e-05	0	k_Bacteria|p_Firmicutes|c_Clostridia|o_Eubacteriales|f_Lachnospiraceae|g_Cellulosilyticum|s_
g_Duncaniella	0	0	0	0	6e-05	0	0.00026	0	0	0	0	0	0	0	0	0	0	0	0	0	0	0	0.00021	0	k_Bacteria|p_Bacteroidetes|c_Bacteroidia|o_Bacteroidales|f_Muribaculaceae|g_Duncaniella|s_
g_Aminipila	3e-05	0	0	0.00021	0	1e-05	0	0.00021	0	7e-05	0	0	0	2e-05	0	5e-05	0.00031	0.00011	0	5e-05	0	4e-05	0	0	k_Bacteria|p_Firmicutes|c_Clostridia|o_Eubacteriales|f_Eubacteriales_Family_XIII._Incertae_Sedis|g_Aminipila|s_
g_Gloeothece	1e-05	0	0	8e-05	0	0	0	6e-05	0	3e-05	0	0	0	1e-05	0	2e-05	0.00011	4e-05	0	2e-05	0	1e-05	0	0	k_Bacteria|p_Cyanobacteria|c_|o_Chroococcales|f_Aphanothecaceae|g_Gloeothece|s_
g_Lachnospira	2e-05	0	0	0.00016	0	1e-05	0	0.00016	0	5e-05	0	0	0	2e-05	0	4e-05	0.00022	8e-05	0	4e-05	0	3e-05	0	0	k_Bacteria|p_Firmicutes|c_Clostridia|o_Eubacteriales|f_Lachnospiraceae|g_Lachnospira|s_
g_Schnuerera	6e-05	0	0	0.00037	0	2e-05	0	0.00041	0	0.00011	0	0	0	4e-05	0	8e-05	0.00057	0.0002	0	0.0001	0	8e-05	0	0	k_Bacteria|p_Firmicutes|c_Tissierellia|o_Tissierellales|f_Tissierellaceae|g_Schnuerera|s_
g_Gilliamella	6e-05	0	0	0.00033	0	2e-05	1e-05	0.00034	0	0.0001	0	2e-05	0	4e-05	0	8e-05	0.00047	0.00017	0	9e-05	0	9e-05	0	0	k_Bacteria|p_Proteobacteria|c_Gammaproteobacteria|o_Orbales|f_Orbaceae|g_Gilliamella|s_
g_Sherbrookevirus	0.00141	3e-05	0	0.00031	0	0	1e-05	0.00132	0	0	0	0	0	0	0	0	0	0	0	1e-05	0	0	0	0	k_Viruses|p_Uroviricota|c_Caudoviricetes|o_Caudovirales|f_Myoviridae|g_Sherbrookevirus|s_
g_Candidatus_Phytoplasma	2e-05	0	0	0.00014	0	0	0	0.00014	0	4e-05	0	0	0	1e-05	0	3e-05	0.00019	7e-05	0	4e-05	0	1e-05	0	0	k_Bacteria|p_Tenericutes|c_Mollicutes|o_Acholeplasmatales|f_Acholeplasmataceae|g_Candidatus_Phytoplasma|s_
g_Ralstonia	0	0	3e-05	0	0.00013	0	0.0001	1e-05	0	0	0.0001	1e-05	0	0	0	0	1e-05	0	0	0	1e-05	1e-05	0.00067	0.00055	k_Bacteria|p_Proteobacteria|c_Betaproteobacteria|o_Burkholderiales|f_Burkholderiaceae|g_Ralstonia|s_
g_Desulfitobacterium	1e-05	0	0	8e-05	0	0	0	7e-05	0	3e-05	0	0	0	1e-05	0	2e-05	0.00013	4e-05	0	2e-05	0	1e-05	0	0	k_Bacteria|p_Firmicutes|c_Clostridia|o_Eubacteriales|f_Peptococcaceae|g_Desulfitobacterium|s_
g_Fusarium	3e-05	0	0	0.00017	0.00012	1e-05	0.00059	0.00017	0	7e-05	0.00101	1e-05	0	2e-05	0	4e-05	0.00026	0.0001	0	5e-05	9e-05	0.00016	0.00121	0.00022	k_Eukaryota|p_Ascomycota|c_Sordariomycetes|o_Hypocreales|f_Nectriaceae|g_Fusarium|s_
g_Borrelia	3e-05	0	0	0.00021	0	1e-05	1e-05	0.00018	0	7e-05	1e-05	0	0	2e-05	0	5e-05	0.00027	0.0001	0	6e-05	0	3e-05	0	0	k_Bacteria|p_Spirochaetes|c_Spirochaetia|o_Spirochaetales|f_Borreliaceae|g_Borrelia|s_
g_Thermoanaerobacter	4e-05	0	0	0.00027	0	1e-05	0	0.00026	0	9e-05	0	0	0	3e-05	0	7e-05	0.00038	0.00014	0	7e-05	0	5e-05	0	0	k_Bacteria|p_Firmicutes|c_Clostridia|o_Thermoanaerobacterales|f_Thermoanaerobacteraceae|g_Thermoanaerobacter|s_
g_Brussowvirus	0	0	0	1e-05	0.01298	4e-05	0.00015	0	0	0	3e-05	0.00057	0	0	0	0	7e-05	2e-05	0	9e-05	6e-05	0.00038	2e-05	0.00122	k_Viruses|p_Uroviricota|c_Caudoviricetes|o_Caudovirales|f_Siphoviridae|g_Brussowvirus|s_
g_Salicibibacter	1e-05	0	0	8e-05	0	1e-05	0	7e-05	0	3e-05	0	0	0	1e-05	0	2e-05	0.00011	4e-05	0	2e-05	0	1e-05	0	0	k_Bacteria|p_Firmicutes|c_Bacilli|o_Bacillales|f_Bacillaceae|g_Salicibibacter|s_
g_Eubacterium	0.00017	0	0	0.00102	0	5e-05	2e-05	0.00101	0	0.00034	0	0	0	0.00011	0	0.00024	0.00187	0.0006	0	0.00025	0	0.00023	2e-05	0	k_Bacteria|p_Firmicutes|c_Clostridia|o_Eubacteriales|f_Eubacteriaceae|g_Eubacterium|s_
g_Sarcina	0.00028	1e-05	0	0.00173	0	8e-05	1e-05	0.00173	0	0.00051	1e-05	0	0	0.00018	0	0.0004	0.00246	0.00088	0	0.00043	0	0.00034	2e-05	0	k_Bacteria|p_Firmicutes|c_Clostridia|o_Eubacteriales|f_Clostridiaceae|g_Sarcina|s_
g_Butyrivibrio	1e-05	0	0	0.0001	0	0	0	9e-05	0	3e-05	0	0	0	1e-05	0	2e-05	0.00015	5e-05	0	2e-05	0	1e-05	0	0	k_Bacteria|p_Firmicutes|c_Clostridia|o_Eubacteriales|f_Lachnospiraceae|g_Butyrivibrio|s_
g_Cupriavidus	3e-05	0	3e-05	0	0.00013	0	0.00014	0	1e-05	0	0.00024	1e-05	0	0	0.00013	0	0	1e-05	0	0	0	0	0.00045	0.00107	k_Bacteria|p_Proteobacteria|c_Betaproteobacteria|o_Burkholderiales|f_Burkholderiaceae|g_Cupriavidus|s_
g_Listeria	0.00013	0	3e-05	0.00082	1e-05	8e-05	4e-05	0.00083	3e-05	0.00025	0	1e-05	0	9e-05	2e-05	0.00021	0.00121	0.00042	2e-05	0.0002	4e-05	0.00016	5e-05	3e-05	k_Bacteria|p_Firmicutes|c_Bacilli|o_Bacillales|f_Listeriaceae|g_Listeria|s_
g_Megasphaera	1e-05	0	0	7e-05	0	0	0	7e-05	0	3e-05	0	0	0	1e-05	0	2e-05	0.00013	4e-05	0	2e-05	0	2e-05	0	0	k_Bacteria|p_Firmicutes|c_Negativicutes|o_Veillonellales|f_Veillonellaceae|g_Megasphaera|s_
g_Jeotgalibaca	9e-05	0	1e-05	0.00051	0	3e-05	1e-05	0.00048	0	0.00016	0	0	0	5e-05	0	0.00012	0.00078	0.00026	1e-05	0.00013	1e-05	0.00011	0	0	k_Bacteria|p_Firmicutes|c_Bacilli|o_Lactobacillales|f_Carnobacteriaceae|g_Jeotgalibaca|s_
g_Ustilago	1e-05	0	0	4e-05	0	0	0	3e-05	0	1e-05	0	0	0	0	0	1e-05	6e-05	2e-05	0	1e-05	0	1e-05	0	0.00059	k_Eukaryota|p_Basidiomycota|c_Ustilaginomycetes|o_Ustilaginales|f_Ustilaginaceae|g_Ustilago|s_
g_Arsenophonus	2e-05	0	0	0.00012	0	0	0	9e-05	0	4e-05	0	0	0	1e-05	0	3e-05	0.00015	5e-05	0	3e-05	0	2e-05	0	0	k_Bacteria|p_Proteobacteria|c_Gammaproteobacteria|o_Enterobacterales|f_Morganellaceae|g_Arsenophonus|s_
g_Solibacillus	1e-05	0	0	0.00011	0	1e-05	0	0.0001	0	3e-05	0	0	0	1e-05	0	3e-05	0.00013	5e-05	0	3e-05	0	2e-05	0	0	k_Bacteria|p_Firmicutes|c_Bacilli|o_Bacillales|f_Planococcaceae|g_Solibacillus|s_
g_Jeotgalicoccus	3e-05	0	0	0.00016	0	1e-05	1e-05	0.00015	0	5e-05	0	0	0	2e-05	0	4e-05	0.00024	8e-05	0	4e-05	0	4e-05	0	0	k_Bacteria|p_Firmicutes|c_Bacilli|o_Bacillales|f_Staphylococcaceae|g_Jeotgalicoccus|s_
g_Stenotrophomonas	0.07456	2e-05	1e-05	1e-05	5e-05	1e-05	0.00101	0.00256	1e-05	1e-05	0.00014	1e-05	1e-05	1e-05	0	1e-05	2e-05	1e-05	0	1e-05	2e-05	2e-05	0.00025	0.00032	k_Bacteria|p_Proteobacteria|c_Gammaproteobacteria|o_Xanthomonadales|f_Xanthomonadaceae|g_Stenotrophomonas|s_
g_Methylobacterium	0	0	0	0	3e-05	0	0.00011	0	0	0	0	0	0	0	0	0	0	0	0	0	0	0	0.00013	0.00024	k_Bacteria|p_Proteobacteria|c_Alphaproteobacteria|o_Hyphomicrobiales|f_Methylobacteriaceae|g_Methylobacterium|s_
g_Raoultella	0.00025	0.00027	0	0.00011	0	0	1e-05	3e-05	0	0	0	0	0.00025	0.00027	0	0	0.00042	2e-05	0	0	0	8e-05	0	1e-05	k_Bacteria|p_Proteobacteria|c_Gammaproteobacteria|o_Enterobacterales|f_Enterobacteriaceae|g_Raoultella|s_
g_Caldanaerobacter	2e-05	0	0	0.0001	0	1e-05	0	9e-05	0	3e-05	0	0	0	1e-05	0	2e-05	0.00013	5e-05	0	2e-05	0	2e-05	0	0	k_Bacteria|p_Firmicutes|c_Clostridia|o_Thermoanaerobacterales|f_Thermoanaerobacteraceae|g_Caldanaerobacter|s_
g_Neobacillus	2e-05	0	0	0.00012	0	1e-05	0	0.00011	0	4e-05	0	0	0	1e-05	0	3e-05	0.00017	6e-05	0	3e-05	0	2e-05	0	1e-05	k_Bacteria|p_Firmicutes|c_Bacilli|o_Bacillales|f_Bacillaceae|g_Neobacillus|s_
g_Sphingobium	1e-05	0	1e-05	0	3e-05	0	0.0001	1e-05	0	0	0	0	0	0	0	0	1e-05	1e-05	0	0	0	0	0.00013	0.00029	k_Bacteria|p_Proteobacteria|c_Alphaproteobacteria|o_Sphingomonadales|f_Sphingomonadaceae|g_Sphingobium|s_
g_Haploplasma	2e-05	0	0	0.00013	0	1e-05	0	7e-05	0	4e-05	0	0	0	1e-05	0	3e-05	0.00018	6e-05	0	3e-05	0	2e-05	0	0	k_Bacteria|p_Tenericutes|c_Mollicutes|o_Acholeplasmatales|f_Acholeplasmataceae|g_Haploplasma|s_
g_Parabacteroides	2e-05	0	0	0.00011	1e-05	1e-05	3e-05	0.00011	0	4e-05	0	0	0	1e-05	0	3e-05	0.00016	6e-05	0	3e-05	0	2e-05	3e-05	0	k_Bacteria|p_Bacteroidetes|c_Bacteroidia|o_Bacteroidales|f_Tannerellaceae|g_Parabacteroides|s_
g_Methanosarcina	3e-05	0	0	0.00019	0	1e-05	0	0.00017	0	6e-05	1e-05	0	0	2e-05	0	4e-05	0.00024	0.0001	0	5e-05	0	4e-05	0	0	k_Archaea|p_Euryarchaeota|c_Methanomicrobia|o_Methanosarcinales|f_Methanosarcinaceae|g_Methanosarcina|s_
g_Sporisorium	0	0	0	0	1e-05	0	0	0	0	0	1e-05	0	0	0	0	0	0	1e-05	0	0	0	0	0	0.0016	k_Eukaryota|p_Basidiomycota|c_Ustilaginomycetes|o_Ustilaginales|f_Ustilaginaceae|g_Sporisorium|s_
g_Flammeovirga	3e-05	0	0	0.00021	0	1e-05	1e-05	0.00021	0	0.0001	0	0	0	3e-05	0	8e-05	0.00029	0.00015	0	5e-05	0	4e-05	0	0	k_Bacteria|p_Bacteroidetes|c_Cytophagia|o_Cytophagales|f_Flammeovirgaceae|g_Flammeovirga|s_
g_Hydrogenophaga	0	0	0	0	1e-05	0	3e-05	0	0	0	1e-05	0	0	0	0	0	0	0	0	0	0	0	5e-05	0.00011	k_Bacteria|p_Proteobacteria|c_Betaproteobacteria|o_Burkholderiales|f_Comamonadaceae|g_Hydrogenophaga|s_
g_Parvimonas	1e-05	0	0	0.00011	0	0	1e-05	9e-05	0	4e-05	0	0	0	1e-05	0	2e-05	0.00019	6e-05	0	3e-05	0	2e-05	0	0	k_Bacteria|p_Firmicutes|c_Tissierellia|o_Tissierellales|f_Peptoniphilaceae|g_Parvimonas|s_
g_Selenomonas	3e-05	0	0	0.00015	1e-05	1e-05	2e-05	0.00021	0	4e-05	0	0	0	2e-05	0	3e-05	0.00022	9e-05	0	4e-05	0	3e-05	0	1e-05	k_Bacteria|p_Firmicutes|c_Negativicutes|o_Selenomonadales|f_Selenomonadaceae|g_Selenomonas|s_
g_Leptotrichia	0.00018	1e-05	0	0.00093	3e-05	4e-05	7e-05	0.00082	0	0.00028	1e-05	0	0	9e-05	0	0.00021	0.00127	0.00045	0	0.00026	0	0.00017	6e-05	1e-05	k_Bacteria|p_Fusobacteria|c_Fusobacteriia|o_Fusobacteriales|f_Leptotrichiaceae|g_Leptotrichia|s_
g_Paenibacillus	0.00029	1e-05	2e-05	0.00177	3e-05	0.00011	7e-05	0.00157	3e-05	0.0006	2e-05	1e-05	0	0.0002	1e-05	0.00045	0.0025	0.00091	2e-05	0.0005	3e-05	0.00036	9e-05	7e-05	k_Bacteria|p_Firmicutes|c_Bacilli|o_Bacillales|f_Paenibacillaceae|g_Paenibacillus|s_
g_Tolypothrix	2e-05	0	0	0.00012	0	1e-05	0	0.00011	0	4e-05	0	0	0	1e-05	0	3e-05	0.00016	6e-05	0	3e-05	0	3e-05	0	0	k_Bacteria|p_Cyanobacteria|c_|o_Nostocales|f_Tolypothrichaceae|g_Tolypothrix|s_
g_Dyadobacter	4e-05	0	0	0.00037	0	2e-05	0	0.00026	0	9e-05	0	1e-05	0	4e-05	0	7e-05	0.00035	0.00014	0	9e-05	0	6e-05	0	1e-05	k_Bacteria|p_Bacteroidetes|c_Cytophagia|o_Cytophagales|f_Spirosomaceae|g_Dyadobacter|s_
g_Prevotella	2e-05	0	1e-05	0.00018	4e-05	1e-05	0.00011	0.00015	0	6e-05	1e-05	0	0	2e-05	0	5e-05	0.00021	9e-05	0	6e-05	0	3e-05	7e-05	4e-05	k_Bacteria|p_Bacteroidetes|c_Bacteroidia|o_Bacteroidales|f_Prevotellaceae|g_Prevotella|s_
g_Carnobacterium	0.00021	1e-05	2e-05	0.00119	1e-05	7e-05	3e-05	0.00129	0	0.00038	1e-05	0	0	0.00013	1e-05	0.00028	0.00173	0.00068	2e-05	0.00032	2e-05	0.00025	3e-05	1e-05	k_Bacteria|p_Firmicutes|c_Bacilli|o_Lactobacillales|f_Carnobacteriaceae|g_Carnobacterium|s_
g_Thermosipho	2e-05	0	0	0.00014	0	1e-05	0	0.00013	0	4e-05	0	0	0	1e-05	0	3e-05	0.0002	7e-05	0	3e-05	0	3e-05	0	0	k_Bacteria|p_Thermotogae|c_Thermotogae|o_Thermotogales|f_Fervidobacteriaceae|g_Thermosipho|s_
g_Alicycliphilus	0	0	0	0	0	0	0	0	0	0	0.00013	0	0	0	0	0	0	0	0	0	0	0	0	3e-05	k_Bacteria|p_Proteobacteria|c_Betaproteobacteria|o_Burkholderiales|f_Comamonadaceae|g_Alicycliphilus|s_
g_Sulfolobus	2e-05	0	0	0.00014	0	1e-05	0	0.00012	0	4e-05	0	0	0	2e-05	0	3e-05	0.00018	6e-05	0	4e-05	0	2e-05	0	0	k_Archaea|p_Crenarchaeota|c_Thermoprotei|o_Sulfolobales|f_Sulfolobaceae|g_Sulfolobus|s_
g_Thermothielavioides	0	0	0	0	0	0	1e-05	0	0	0	1e-05	0	0	0	0	0	0	0	0	0	0	0	0	0.00023	k_Eukaryota|p_Ascomycota|c_Sordariomycetes|o_Sordariales|f_Chaetomiaceae|g_Thermothielavioides|s_
g_Megamonas	6e-05	0	0	0.00038	0	2e-05	0	0.00041	0	0.00012	0	0	0	4e-05	0	9e-05	0.00052	0.00021	0	0.0001	0	8e-05	0	0	k_Bacteria|p_Firmicutes|c_Negativicutes|o_Selenomonadales|f_Selenomonadaceae|g_Megamonas|s_
g_Legionella	3e-05	0	0	0.00021	3e-05	1e-05	0.0001	0.00019	0	6e-05	0.00023	0	0	2e-05	0	5e-05	0.00028	0.0001	0	6e-05	2e-05	8e-05	0.00022	2e-05	k_Bacteria|p_Proteobacteria|c_Gammaproteobacteria|o_Legionellales|f_Legionellaceae|g_Legionella|s_
g_Lacticaseibacillus	1e-05	0	0	6e-05	3e-05	1e-05	0.00015	5e-05	0	3e-05	0	0	0	1e-05	0	3e-05	9e-05	3e-05	0	2e-05	0	1e-05	7e-05	0.00058	k_Bacteria|p_Firmicutes|c_Bacilli|o_Lactobacillales|f_Lactobacillaceae|g_Lacticaseibacillus|s_
g_Buchnera	2e-05	1e-05	0	0.00017	0	1e-05	1e-05	0.00014	0	5e-05	0	0	0	2e-05	0	4e-05	0.00021	7e-05	0	4e-05	0	3e-05	0	0	k_Bacteria|p_Proteobacteria|c_Gammaproteobacteria|o_Enterobacterales|f_Erwiniaceae|g_Buchnera|s_
g_Bradyrhizobium	1e-05	0	4e-05	2e-05	0.00018	0	0.00018	2e-05	0	1e-05	1e-05	1e-05	0	0	9e-05	0	3e-05	1e-05	0	1e-05	0	1e-05	0.00641	0.0012	k_Bacteria|p_Proteobacteria|c_Alphaproteobacteria|o_Hyphomicrobiales|f_Bradyrhizobiaceae|g_Bradyrhizobium|s_
g_Kosakonia	2e-05	7e-05	0	3e-05	0	0	0	0	0	0	0	0	2e-05	3e-05	0	0	0	0	0	0	0	0.00014	0	2e-05	k_Bacteria|p_Proteobacteria|c_Gammaproteobacteria|o_Enterobacterales|f_Enterobacteriaceae|g_Kosakonia|s_
g_Lazarusvirus	0	0	0	0	0.00015	0	0	0	0	0	0	0	0	0	0	0	1e-05	0	0	0	0	0	0	0	k_Viruses|p_Uroviricota|c_Caudoviricetes|o_Caudovirales|f_Myoviridae|g_Lazarusvirus|s_
g_Peribacillus	2e-05	0	0	0.00014	0	1e-05	0	0.00012	0	4e-05	0	0	0	1e-05	0	3e-05	0.0002	7e-05	0	3e-05	0	3e-05	0	1e-05	k_Bacteria|p_Firmicutes|c_Bacilli|o_Bacillales|f_Bacillaceae|g_Peribacillus|s_
g_Vagococcus	0.00013	0	0	0.00082	1e-05	7e-05	1e-05	0.00069	0	0.00025	1e-05	0	0	8e-05	0	0.0002	0.00124	0.00039	0	0.00033	0	0.00015	0	4e-05	k_Bacteria|p_Firmicutes|c_Bacilli|o_Lactobacillales|f_Enterococcaceae|g_Vagococcus|s_
g_Photorhabdus	2e-05	1e-05	0	0.00012	0	0	0	0.0001	0	3e-05	0	0	0	2e-05	0	3e-05	0.00016	6e-05	0	3e-05	0	2e-05	0	0	k_Bacteria|p_Proteobacteria|c_Gammaproteobacteria|o_Enterobacterales|f_Morganellaceae|g_Photorhabdus|s_
g_Sporosarcina	9e-05	0	0	0.00053	0	3e-05	1e-05	0.00059	1e-05	0.00019	0	0	0	6e-05	0	0.00012	0.00075	0.00028	0	0.00014	1e-05	0.00012	2e-05	1e-05	k_Bacteria|p_Firmicutes|c_Bacilli|o_Bacillales|f_Planococcaceae|g_Sporosarcina|s_
g_Crassaminicella	0.00014	0	0	0.00087	0	4e-05	1e-05	0.00078	0	0.00028	0	0	0	0.0001	0	0.00021	0.00128	0.00044	0	0.00023	0	0.00017	2e-05	0	k_Bacteria|p_Firmicutes|c_Clostridia|o_Eubacteriales|f_Clostridiaceae|g_Crassaminicella|s_
g_Limosilactobacillus	1e-05	0	0	7e-05	0.00061	2e-05	4e-05	4e-05	1e-05	3e-05	3e-05	9e-05	0	1e-05	0	2e-05	0.0001	5e-05	0	5e-05	1e-05	0.0001	0	1e-05	k_Bacteria|p_Firmicutes|c_Bacilli|o_Lactobacillales|f_Lactobacillaceae|g_Limosilactobacillus|s_
g_Acaryochloris	3e-05	0.00017	0	0.00016	0	1e-05	0	0.00015	0	4e-05	0	0	0	2e-05	0	4e-05	0.0002	8e-05	0	4e-05	0	3e-05	0	0	k_Bacteria|p_Cyanobacteria|c_|o_Synechococcales|f_Acaryochloridaceae|g_Acaryochloris|s_
g_Pantoea	0.00011	0.00026	0	0.00021	1e-05	0	3e-05	2e-05	0	1e-05	0	0	3e-05	4e-05	0	1e-05	3e-05	1e-05	0	1e-05	0	1e-05	3e-05	3e-05	k_Bacteria|p_Proteobacteria|c_Gammaproteobacteria|o_Enterobacterales|f_Erwiniaceae|g_Pantoea|s_
g_Aspergillus	1e-05	0	0	7e-05	2e-05	0	8e-05	6e-05	0	3e-05	6e-05	0	0	1e-05	0	3e-05	9e-05	6e-05	0	2e-05	1e-05	2e-05	8e-05	0.00019	k_Eukaryota|p_Ascomycota|c_Eurotiomycetes|o_Eurotiales|f_Aspergillaceae|g_Aspergillus|s_
g_Shewanella	4e-05	0	0	0.00021	1e-05	1e-05	1e-05	0.00019	0	7e-05	2e-05	0	0	2e-05	0	5e-05	0.00032	0.00011	0	6e-05	0	4e-05	0	0.00011	k_Bacteria|p_Proteobacteria|c_Gammaproteobacteria|o_Alteromonadales|f_Shewanellaceae|g_Shewanella|s_
g_Mesoplasma	2e-05	0	0	0.00013	0	1e-05	0	0.00012	0.00014	5e-05	0	0	0	1e-05	0	3e-05	0.00019	6e-05	0	3e-05	0	3e-05	0	0	k_Bacteria|p_Tenericutes|c_Mollicutes|o_Entomoplasmatales|f_Entomoplasmataceae|g_Mesoplasma|s_
g_Solimonas	0	0	0	0	0	0	1e-05	0	0	0	0	0	0	0	0	0	0	0	0	0	0	0	0	0.00015	k_Bacteria|p_Proteobacteria|c_Gammaproteobacteria|o_Nevskiales|f_Sinobacteraceae|g_Solimonas|s_
g_Sutcliffiella	2e-05	0	0	0.00011	0	1e-05	0	0.00012	0	5e-05	0	0	0	1e-05	0	3e-05	0.00017	7e-05	0	3e-05	0	2e-05	0	0	k_Bacteria|p_Firmicutes|c_Bacilli|o_Bacillales|f_Bacillaceae|g_Sutcliffiella|s_
g_Sulfurimonas	6e-05	0	0	0.00039	0	2e-05	1e-05	0.00035	0	0.00013	0	0	0	4e-05	0	0.0001	0.0005	0.0002	0	0.0001	0	7e-05	0	0	k_Bacteria|p_Proteobacteria|c_Epsilonproteobacteria|o_Campylobacterales|f_Thiovulaceae|g_Sulfurimonas|s_
g_Aeromonas	3e-05	0.00017	0	7e-05	1e-05	0	3e-05	5e-05	0	3e-05	6e-05	0	1e-05	1e-05	0	2e-05	0.00019	3e-05	0	3e-05	0	2e-05	5e-05	8e-05	k_Bacteria|p_Proteobacteria|c_Gammaproteobacteria|o_Aeromonadales|f_Aeromonadaceae|g_Aeromonas|s_
g_Thermothelomyces	1e-05	0	0	0.0001	0	0	0	0.0001	0	2e-05	1e-05	0	0	1e-05	0	2e-05	0.00012	5e-05	0	3e-05	0	2e-05	0	0.00011	k_Eukaryota|p_Ascomycota|c_Sordariomycetes|o_Sordariales|f_Chaetomiaceae|g_Thermothelomyces|s_
g_Lactobacillus	0.00019	1e-05	1e-05	0.00117	0.00029	8e-05	5e-05	0.00109	5e-05	0.00037	3e-05	2e-05	0	0.00013	0	0.00028	0.00164	0.00059	1e-05	0.00033	2e-05	0.00023	3e-05	3e-05	k_Bacteria|p_Firmicutes|c_Bacilli|o_Lactobacillales|f_Lactobacillaceae|g_Lactobacillus|s_
g_Zunongwangia	5e-05	0	0	0.00028	0	1e-05	0	0.00034	0	7e-05	0	0	0	3e-05	0	6e-05	0.0004	0.00015	0	7e-05	0	6e-05	0	0	k_Bacteria|p_Bacteroidetes|c_Flavobacteriia|o_Flavobacteriales|f_Flavobacteriaceae|g_Zunongwangia|s_
g_Nostoc	6e-05	0	0	0.00039	1e-05	2e-05	2e-05	0.00034	0	0.00013	1e-05	1e-05	0	4e-05	0	9e-05	0.00051	0.00019	0	0.0001	0	9e-05	3e-05	1e-05	k_Bacteria|p_Cyanobacteria|c_|o_Nostocales|f_Nostocaceae|g_Nostoc|s_
g_Variovorax	0	0	1e-05	0	2e-05	0	6e-05	0	0	0	0	0	0	0	0	0	0	0	0	0	0	0	8e-05	0.00034	k_Bacteria|p_Proteobacteria|c_Betaproteobacteria|o_Burkholderiales|f_Comamonadaceae|g_Variovorax|s_
g_Kluyveromyces	1e-05	0	0	0.00011	2e-05	0	5e-05	9e-05	0	3e-05	8e-05	0	0	1e-05	0	2e-05	0.00012	4e-05	0	2e-05	1e-05	2e-05	8e-05	1e-05	k_Eukaryota|p_Ascomycota|c_Saccharomycetes|o_Saccharomycetales|f_Saccharomycetaceae|g_Kluyveromyces|s_
g_Phycicoccus	4e-05	0	0	0.00029	0	1e-05	1e-05	0.00031	0	8e-05	0	0	0	4e-05	0	7e-05	0.00035	0.00015	0	8e-05	0	6e-05	0	1e-05	k_Bacteria|p_Actinobacteria|c_Actinomycetia|o_Micrococcales|f_Intrasporangiaceae|g_Phycicoccus|s_
g_Formosa	8e-05	0	0	0.00046	0	2e-05	0	0.00047	0	0.00017	0	0	0	5e-05	0	0.00012	0.0007	0.00027	0	0.00012	0	0.0001	0	0	k_Bacteria|p_Bacteroidetes|c_Flavobacteriia|o_Flavobacteriales|f_Flavobacteriaceae|g_Formosa|s_
g_Naumovozyma	2e-05	1e-05	0	0.00012	2e-05	0	5e-05	9e-05	0	3e-05	0.00011	0	0	1e-05	0	2e-05	0.00014	5e-05	0	3e-05	1e-05	4e-05	0.00012	1e-05	k_Eukaryota|p_Ascomycota|c_Saccharomycetes|o_Saccharomycetales|f_Saccharomycetaceae|g_Naumovozyma|s_
g_Desulfosporosinus	5e-05	0	0	0.00028	0	1e-05	0	0.00026	0	8e-05	0	0	0	3e-05	0	7e-05	0.00038	0.00014	0	8e-05	0	5e-05	0	0	k_Bacteria|p_Firmicutes|c_Clostridia|o_Eubacteriales|f_Peptococcaceae|g_Desulfosporosinus|s_
g_Mucilaginibacter	3e-05	0	0	0.00024	1e-05	1e-05	1e-05	0.00021	0	7e-05	0	0	0	2e-05	0	6e-05	0.00031	0.00011	0	7e-05	0	4e-05	0	1e-05	k_Bacteria|p_Bacteroidetes|c_Sphingobacteriia|o_Sphingobacteriales|f_Sphingobacteriaceae|g_Mucilaginibacter|s_
g_Calothrix	4e-05	0	0	0.0003	0	2e-05	1e-05	0.00027	0	0.0001	0	0	0	3e-05	0	7e-05	0.00038	0.00015	0	8e-05	0	5e-05	2e-05	0	k_Bacteria|p_Cyanobacteria|c_|o_Nostocales|f_Calotrichaceae|g_Calothrix|s_
g_Lacrimispora	2e-05	0	0	0.00011	0	1e-05	1e-05	0.00014	0	3e-05	0	0	0	1e-05	0	3e-05	0.00017	7e-05	0	3e-05	0	2e-05	0	0	k_Bacteria|p_Firmicutes|c_Clostridia|o_Eubacteriales|f_Lachnospiraceae|g_Lacrimispora|s_
g_Zygotorulaspora	2e-05	0	0	0.00022	0	1e-05	0	0.0002	0	6e-05	0	0	0	2e-05	0	5e-05	0.0003	9e-05	0	6e-05	0	2e-05	0	0	k_Eukaryota|p_Ascomycota|c_Saccharomycetes|o_Saccharomycetales|f_Saccharomycetaceae|g_Zygotorulaspora|s_
g_Caproicibacter	0.00026	1e-05	0	0.00133	0	7e-05	1e-05	0.0015	0	0.00038	1e-05	0	0	0.00015	0	0.00033	0.00218	0.00078	0	0.00031	0	0.00029	0	0	k_Bacteria|p_Firmicutes|c_Clostridia|o_Eubacteriales|f_Oscillospiraceae|g_Caproicibacter|s_
g_Herbaspirillum	0	0	1e-05	0	3e-05	0	8e-05	0	0	0	0	0	0	0	0	0	0	0	0	0	0	0	8e-05	0.00018	k_Bacteria|p_Proteobacteria|c_Betaproteobacteria|o_Burkholderiales|f_Oxalobacteraceae|g_Herbaspirillum|s_
g_Anaerococcus	6e-05	0	0	0.00044	0	2e-05	1e-05	0.0004	0	0.00013	0	0	0	4e-05	0	0.0001	0.00066	0.00022	0	0.00011	0	7e-05	0	0	k_Bacteria|p_Firmicutes|c_Tissierellia|o_Tissierellales|f_Peptoniphilaceae|g_Anaerococcus|s_
g_Paraclostridium	0.00018	2e-05	0	0.00111	3e-05	6e-05	0.00011	0.00102	1e-05	0.00037	0.0001	2e-05	1e-05	0.00012	1e-05	0.05018	0.00171	0.0006	1e-05	0.00029	5e-05	0.00025	0.00031	0	k_Bacteria|p_Firmicutes|c_Clostridia|o_Eubacteriales|f_Clostridiaceae|g_Paraclostridium|s_
g_Shigella	0.00012	0.00023	0	0	0	0	0	4e-05	0	0	0	0	4e-05	5e-05	0	0	0	0	0	0	0	0.00102	0	0	k_Bacteria|p_Proteobacteria|c_Gammaproteobacteria|o_Enterobacterales|f_Enterobacteriaceae|g_Shigella|s_
g_Priestia	0.0002	1e-05	0	0.0012	0	5e-05	1e-05	0.00115	1e-05	0.00037	1e-05	0	0	0.00012	0	0.00024	0.00174	0.00059	0	0.00027	1e-05	0.0002	0	3e-05	k_Bacteria|p_Firmicutes|c_Bacilli|o_Bacillales|f_Bacillaceae|g_Priestia|s_
g_Geosporobacter	3e-05	0	0	0.00016	0	1e-05	0	0.00016	0	6e-05	0	0	0	2e-05	0	4e-05	0.00026	9e-05	0	4e-05	0	3e-05	0	0	k_Bacteria|p_Firmicutes|c_Clostridia|o_Eubacteriales|f_Clostridiaceae|g_Geosporobacter|s_
g_Finegoldia	4e-05	0	0	0.00031	0	1e-05	2e-05	0.00026	0	0.0001	0	0	0	3e-05	0	7e-05	0.00053	0.00016	0	9e-05	0	6e-05	0	3e-05	k_Bacteria|p_Firmicutes|c_Tissierellia|o_Tissierellales|f_Peptoniphilaceae|g_Finegoldia|s_
g_Halomonas	1e-05	1e-05	0	3e-05	1e-05	0	2e-05	3e-05	0	1e-05	2e-05	0	0	1e-05	0	1e-05	4e-05	2e-05	0	1e-05	0	1e-05	2e-05	0.00051	k_Bacteria|p_Proteobacteria|c_Gammaproteobacteria|o_Oceanospirillales|f_Halomonadaceae|g_Halomonas|s_
g_Olivibacter	2e-05	0	0	0.0001	0	0	0	9e-05	0	3e-05	0	0	0	1e-05	0	2e-05	0.00013	5e-05	0	2e-05	0	2e-05	0	0	k_Bacteria|p_Bacteroidetes|c_Sphingobacteriia|o_Sphingobacteriales|f_Sphingobacteriaceae|g_Olivibacter|s_
g_Mammaliicoccus	0.0001	0	4e-05	0.00061	0	3e-05	6e-05	0.00051	0.00012	0.00021	0	3e-05	0	7e-05	2e-05	0.00014	0.00089	0.00031	4e-05	0.00016	5e-05	0.00014	9e-05	1e-05	k_Bacteria|p_Firmicutes|c_Bacilli|o_Bacillales|f_Staphylococcaceae|g_Mammaliicoccus|s_
g_Thermoanaerobacterium	0.00011	0	0	0.0007	0	3e-05	1e-05	0.00064	0	0.00023	0	0	0	7e-05	0	0.00017	0.00105	0.00036	0	0.00017	0	0.00013	0	0	k_Bacteria|p_Firmicutes|c_Clostridia|o_Thermoanaerobacterales|f_Thermoanaerobacterales_Family_III._Incertae_Sedis|g_Thermoanaerobacterium|s_
g_Blautia	0.00026	1e-05	1e-05	0.00153	3e-05	9e-05	3e-05	0.00174	0	0.00052	2e-05	3e-05	0	0.00018	0	0.00036	0.00223	0.00087	0	0.0004	0	0.00037	4e-05	1e-05	k_Bacteria|p_Firmicutes|c_Clostridia|o_Eubacteriales|f_Lachnospiraceae|g_Blautia|s_
g_Mycoplasmopsis	6e-05	0	6e-05	0.00037	0	2e-05	1e-05	0.00035	0	0.00012	0	0	0	4e-05	0	9e-05	0.00048	0.00019	0	0.0001	0	6e-05	0	1e-05	k_Bacteria|p_Tenericutes|c_Mollicutes|o_Mycoplasmatales|f_Mycoplasmataceae|g_Mycoplasmopsis|s_
g_Methanosphaera	3e-05	0	0	0.00017	0	1e-05	0	0.00015	0	5e-05	0	0	0	2e-05	0	4e-05	0.00023	8e-05	0	4e-05	0	4e-05	0	0	k_Archaea|p_Euryarchaeota|c_Methanobacteria|o_Methanobacteriales|f_Methanobacteriaceae|g_Methanosphaera|s_
g_Pyricularia	1e-05	0	0	4e-05	1e-05	0	1e-05	3e-05	0	1e-05	2e-05	0	0	0	0	1e-05	6e-05	2e-05	0	1e-05	0	1e-05	3e-05	0.00013	k_Eukaryota|p_Ascomycota|c_Sordariomycetes|o_Magnaporthales|f_Pyriculariaceae|g_Pyricularia|s_
g_Aeribacillus	1e-05	0	0	0.00011	0	0	0	0.00012	0	3e-05	0	0	0	1e-05	0	2e-05	0.00014	5e-05	0	2e-05	0	2e-05	0	0	k_Bacteria|p_Firmicutes|c_Bacilli|o_Bacillales|f_Bacillaceae|g_Aeribacillus|s_
g_Melissococcus	5e-05	0	0	0.00032	0	2e-05	0	0.0003	0	0.00011	0	0	0	3e-05	0	9e-05	0.00044	0.00018	0	9e-05	0	6e-05	0	0	k_Bacteria|p_Firmicutes|c_Bacilli|o_Lactobacillales|f_Enterococcaceae|g_Melissococcus|s_
g_Arcobacter	9e-05	0	0	0.00056	2e-05	3e-05	1e-05	0.00053	0	0.00019	0	0	0	6e-05	0	0.00013	0.00077	0.00028	0	0.00015	0	0.00011	0	0	k_Bacteria|p_Proteobacteria|c_Epsilonproteobacteria|o_Campylobacterales|f_Arcobacteraceae|g_Arcobacter|s_
g_Salmonella	0.00129	0.00221	2e-05	0.00069	2e-05	2e-05	0.00013	0.00074	3e-05	9e-05	0.00011	1e-05	0.00065	0.00085	1e-05	6e-05	0.0003	0.00011	2e-05	7e-05	3e-05	0.00112	0.00019	0.00011	k_Bacteria|p_Proteobacteria|c_Gammaproteobacteria|o_Enterobacterales|f_Enterobacteriaceae|g_Salmonella|s_
g_Faecalitalea	2e-05	0	0	0.00013	0	0	0	5e-05	0	6e-05	0	0	0	2e-05	0	3e-05	0.00037	0.0001	0	3e-05	0	3e-05	0	0	k_Bacteria|p_Firmicutes|c_Erysipelotrichia|o_Erysipelotrichales|f_Erysipelotrichaceae|g_Faecalitalea|s_
g_	0.00174	0.00074	0.0001	0.01249	0.00094	0.00011	0.00192	0.0104	0.0002	0.00372	0.00067	4e-05	0.00015	0.00111	2e-05	0.00267	0.0158	0.0062	5e-05	0.00301	5e-05	0.00213	0.00187	0.00792	k_|p_|c_|o_|f_|g_|s_
g_Duganella	0	0	0	1e-05	3e-05	0	3e-05	0	0	0	0	0	0	0	0	0	1e-05	0	0	0	0	0	8e-05	0.00017	k_Bacteria|p_Proteobacteria|c_Betaproteobacteria|o_Burkholderiales|f_Oxalobacteraceae|g_Duganella|s_
g_Geobacillus	2e-05	0	0	0.0001	2e-05	1e-05	1e-05	9e-05	1e-05	6e-05	0	0	0	2e-05	0	2e-05	0.00015	5e-05	0	3e-05	1e-05	2e-05	0	1e-05	k_Bacteria|p_Firmicutes|c_Bacilli|o_Bacillales|f_Bacillaceae|g_Geobacillus|s_
g_Malaciobacter	4e-05	0	0	0.00028	0	1e-05	1e-05	0.00024	0	9e-05	1e-05	0	0	3e-05	0	7e-05	0.00037	0.00013	0	7e-05	0	5e-05	2e-05	0	k_Bacteria|p_Proteobacteria|c_Epsilonproteobacteria|o_Campylobacterales|f_Arcobacteraceae|g_Malaciobacter|s_
g_Aggregatibacter	6e-05	1e-05	0	0.0008	3e-05	4e-05	7e-05	0.00066	0	9e-05	1e-05	0	0	5e-05	0	0.00012	0.00045	0.0003	0	0.00018	0	7e-05	6e-05	1e-05	k_Bacteria|p_Proteobacteria|c_Gammaproteobacteria|o_Pasteurellales|f_Pasteurellaceae|g_Aggregatibacter|s_
g_Aquimarina	2e-05	0	0	0.00015	0	1e-05	0	0.00013	0	5e-05	0	0	0	1e-05	0	4e-05	0.00019	7e-05	0	4e-05	0	2e-05	0	0	k_Bacteria|p_Bacteroidetes|c_Flavobacteriia|o_Flavobacteriales|f_Flavobacteriaceae|g_Aquimarina|s_
g_Vallitalea	9e-05	0	0	0.00054	0	3e-05	0	0.00051	0	0.00018	0	0	0	6e-05	0	0.00015	0.00076	0.00027	0	0.00014	0	0.0001	0	0	k_Bacteria|p_Firmicutes|c_Clostridia|o_Eubacteriales|f_Vallitaleaceae|g_Vallitalea|s_
g_Flagellimonas	1e-05	0	0	8e-05	0	0	0	8e-05	0	3e-05	0	0	0	1e-05	0	2e-05	0.00011	4e-05	0	3e-05	0	2e-05	0	0	k_Bacteria|p_Bacteroidetes|c_Flavobacteriia|o_Flavobacteriales|f_Flavobacteriaceae|g_Flagellimonas|s_
g_Brevibacterium	1e-05	0	0	0.00013	1e-05	0	4e-05	8e-05	0	3e-05	0	0	0	1e-05	0	1e-05	0.00024	5e-05	0	2e-05	0	2e-05	2e-05	0.00016	k_Bacteria|p_Actinobacteria|c_Actinomycetia|o_Micrococcales|f_Brevibacteriaceae|g_Brevibacterium|s_
g_Mesobacillus	1e-05	0	0	7e-05	0	0	0	6e-05	0	3e-05	0	0	0	1e-05	0	1e-05	0.00011	3e-05	0	1e-05	0	1e-05	0	1e-05	k_Bacteria|p_Firmicutes|c_Bacilli|o_Bacillales|f_Bacillaceae|g_Mesobacillus|s_
g_Exiguobacterium	3e-05	0	0	0.00014	1e-05	1e-05	3e-05	0.00013	1e-05	4e-05	0	0	0	1e-05	0	3e-05	0.0002	7e-05	0	3e-05	1e-05	3e-05	2e-05	2e-05	k_Bacteria|p_Firmicutes|c_Bacilli|o_Bacillales|f_|g_Exiguobacterium|s_
g_Heyndrickxia	2e-05	0	0	0.00012	0	1e-05	0	0.00012	0	4e-05	0	0	1e-05	2e-05	0	3e-05	0.00018	6e-05	0	3e-05	0	2e-05	0	0	k_Bacteria|p_Firmicutes|c_Bacilli|o_Bacillales|f_Bacillaceae|g_Heyndrickxia|s_
g_Intestinimonas	4e-05	0	0	0.0002	0	1e-05	0	0.00027	0	5e-05	0	0	0	2e-05	0	5e-05	0.00031	0.00013	0	6e-05	0	6e-05	0	0	k_Bacteria|p_Firmicutes|c_Clostridia|o_Eubacteriales|f_Eubacteriales_Family_XIII._Incertae_Sedis|g_Intestinimonas|s_
g_Candidatus_Formimonas	2e-05	0	0	0.00011	0	1e-05	0	0.00011	0	4e-05	0	0	0	1e-05	0	3e-05	0.00014	6e-05	0	3e-05	0	2e-05	0	0	k_Bacteria|p_Firmicutes|c_Clostridia|o_Eubacteriales|f_Peptococcaceae|g_Candidatus_Formimonas|s_
g_Poseidonibacter	4e-05	0	0	0.00027	0	1e-05	0	0.00024	0	9e-05	0	0	0	3e-05	0	7e-05	0.00036	0.00015	0	7e-05	0	6e-05	0	0	k_Bacteria|p_Proteobacteria|c_Epsilonproteobacteria|o_Campylobacterales|f_Arcobacteraceae|g_Poseidonibacter|s_
g_Pusillimonas__ex_Stolz_et_al._2005_	0	0	0	0	0	0	0	0	0	0	0.00042	0	0	0	0	0	0	0	0	0	0	0	0	1e-05	k_Bacteria|p_Proteobacteria|c_Betaproteobacteria|o_Burkholderiales|f_Alcaligenaceae|g_Pusillimonas__ex_Stolz_et_al._2005_|s_
g_Herbinix	1e-05	0	0	0.00013	0	1e-05	0	9e-05	0	4e-05	0	0	0	1e-05	0	2e-05	0.00019	6e-05	0	3e-05	0	2e-05	0	0	k_Bacteria|p_Firmicutes|c_Clostridia|o_Eubacteriales|f_Lachnospiraceae|g_Herbinix|s_
g_Streptobacillus	4e-05	0	0	0.00024	0	1e-05	0	0.0003	0	7e-05	0	0	0	3e-05	0	6e-05	0.00035	0.00014	0	7e-05	0	6e-05	0	0	k_Bacteria|p_Fusobacteria|c_Fusobacteriia|o_Fusobacteriales|f_Leptotrichiaceae|g_Streptobacillus|s_
g_Anaerostipes	0.00023	1e-05	0	0.00098	0	0.0002	2e-05	0.00116	0	0.00035	0	0.00033	0	0.00012	0	0.00023	0.00158	0.00059	0	0.00032	0	0.00024	3e-05	1e-05	k_Bacteria|p_Firmicutes|c_Clostridia|o_Eubacteriales|f_Lachnospiraceae|g_Anaerostipes|s_
g_Enterobacter	0.01977	0.47977	0	0.00099	0.00016	0.00011	0.00087	0.12989	6e-05	0.00022	0.00077	0.00014	0.00054	0.00061	6e-05	0.00013	0.00045	0.00036	6e-05	0.00026	0.00028	0.00091	0.00182	0.00011	k_Bacteria|p_Proteobacteria|c_Gammaproteobacteria|o_Enterobacterales|f_Enterobacteriaceae|g_Enterobacter|s_
g_Novosphingobium	0	0	0	0	2e-05	0	7e-05	0	0	0	0	0	0	0	0	0	0	0	0	0	0	0	0.0001	0.00015	k_Bacteria|p_Proteobacteria|c_Alphaproteobacteria|o_Sphingomonadales|f_Sphingomonadaceae|g_Novosphingobium|s_
g_Micromonospora	0	0	0	1e-05	1e-05	0	1e-05	1e-05	0	0	0	0	0	0	0	0	1e-05	1e-05	0	0	0	0	0	0.00017	k_Bacteria|p_Actinobacteria|c_Actinomycetia|o_Micromonosporales|f_Micromonosporaceae|g_Micromonospora|s_
g_Amycolatopsis	0	0	0	0	0	0	1e-05	0	0	0	0	0	0	0	0	0	0	1e-05	0	1e-05	0	0	2e-05	0.00012	k_Bacteria|p_Actinobacteria|c_Actinomycetia|o_Pseudonocardiales|f_Pseudonocardiaceae|g_Amycolatopsis|s_
g_Pradoshia	3e-05	0	0	0.00014	0	1e-05	0	0.00015	0	5e-05	0	0	0	2e-05	0	3e-05	0.00023	8e-05	0	4e-05	0	3e-05	0	0	k_Bacteria|p_Firmicutes|c_Bacilli|o_Bacillales|f_Bacillaceae|g_Pradoshia|s_
g_Coprococcus	3e-05	0	0	0.0002	1e-05	1e-05	1e-05	0.00019	0	7e-05	0	0	0	2e-05	0	5e-05	0.00037	0.00011	0	5e-05	0	5e-05	0	0	k_Bacteria|p_Firmicutes|c_Clostridia|o_Eubacteriales|f_Lachnospiraceae|g_Coprococcus|s_
g_Sphingopyxis	1e-05	0	1e-05	4e-05	3e-05	0	5e-05	4e-05	0	2e-05	0	0	0	0	0	1e-05	7e-05	3e-05	0	1e-05	0	0	6e-05	0.00013	k_Bacteria|p_Proteobacteria|c_Alphaproteobacteria|o_Sphingomonadales|f_Sphingomonadaceae|g_Sphingopyxis|s_
g_Mannheimia	2e-05	0	0	0.0001	0	0	0	9e-05	0	3e-05	0	0	0	1e-05	0	2e-05	0.00012	4e-05	0	3e-05	0	1e-05	0	0	k_Bacteria|p_Proteobacteria|c_Gammaproteobacteria|o_Pasteurellales|f_Pasteurellaceae|g_Mannheimia|s_
g_Virgibacillus	4e-05	0	1e-05	0.00026	0.00012	1e-05	1e-05	0.00022	0	9e-05	0	0	0	3e-05	0	7e-05	0.00034	0.00014	0	7e-05	1e-05	5e-05	0	1e-05	k_Bacteria|p_Firmicutes|c_Bacilli|o_Bacillales|f_Bacillaceae|g_Virgibacillus|s_
g_Colletotrichum	0	0	0	2e-05	0	0	1e-05	1e-05	0	1e-05	3e-05	0	0	0	0	0	2e-05	1e-05	0	1e-05	0	1e-05	3e-05	0.00017	k_Eukaryota|p_Ascomycota|c_Sordariomycetes|o_Glomerellales|f_Glomerellaceae|g_Colletotrichum|s_
g_Weizmannia	3e-05	0	0	0.00014	1e-05	1e-05	0	0.0002	0	6e-05	0	0	0	2e-05	0	3e-05	0.00022	9e-05	0	4e-05	0	4e-05	0	0	k_Bacteria|p_Firmicutes|c_Bacilli|o_Bacillales|f_Bacillaceae|g_Weizmannia|s_
g_Ruminococcus	2e-05	0	0	0.00014	0	1e-05	0	0.00014	0	5e-05	0	0	0	2e-05	0	4e-05	0.0002	8e-05	0	4e-05	0	3e-05	0	1e-05	k_Bacteria|p_Firmicutes|c_Clostridia|o_Eubacteriales|f_Oscillospiraceae|g_Ruminococcus|s_
g_Amedibacterium	0.0001	0	0	0.00067	0	3e-05	0	0.00067	0	0.00027	0	1e-05	0	8e-05	0	0.00015	0.00166	0.00047	0	0.00015	0	0.00015	0	0	k_Bacteria|p_Firmicutes|c_Erysipelotrichia|o_Erysipelotrichales|f_Erysipelotrichaceae|g_Amedibacterium|s_
g_Chryseobacterium	0.00015	1e-05	1e-05	0.00106	7e-05	4e-05	0.00013	0.00096	0	0.00033	4e-05	1e-05	0	0.0001	0	0.00025	0.00132	0.00051	0	0.00027	1e-05	0.00016	0.00049	0.00033	k_Bacteria|p_Bacteroidetes|c_Flavobacteriia|o_Flavobacteriales|f_Weeksellaceae|g_Chryseobacterium|s_
g_Sedimentibacter	4e-05	0	0	0.00024	0	1e-05	0	0.00024	0	7e-05	0	0	0	2e-05	0	6e-05	0.00034	0.00013	0	6e-05	0	4e-05	0	0	k_Bacteria|p_Firmicutes|c_Tissierellia|o_|f_|g_Sedimentibacter|s_
g_Ruminiclostridium	6e-05	0	0	0.00039	0	2e-05	0	0.00035	0	0.00014	0	0	0	4e-05	0	0.0001	0.00055	0.00022	0	9e-05	0	7e-05	0	0	k_Bacteria|p_Firmicutes|c_Clostridia|o_Eubacteriales|f_Oscillospiraceae|g_Ruminiclostridium|s_
g_Yersinia	7e-05	0.00015	0	0.00025	1e-05	1e-05	1e-05	0.00015	0	5e-05	5e-05	0	3e-05	5e-05	0	4e-05	0.00021	8e-05	0	4e-05	0	6e-05	0	1e-05	k_Bacteria|p_Proteobacteria|c_Gammaproteobacteria|o_Enterobacterales|f_Yersiniaceae|g_Yersinia|s_
g_Ligilactobacillus	3e-05	0	1e-05	0.0002	5e-05	2e-05	0.00012	0.00017	1e-05	6e-05	2e-05	1e-05	0	2e-05	0	0.00011	0.00027	0.0001	1e-05	5e-05	0	4e-05	7e-05	4e-05	k_Bacteria|p_Firmicutes|c_Bacilli|o_Lactobacillales|f_Lactobacillaceae|g_Ligilactobacillus|s_
g_Lachnoclostridium	0.00049	1e-05	0	0.00266	2e-05	0.00014	9e-05	0.00303	0	0.00086	1e-05	1e-05	0	0.00031	0	0.00062	0.00407	0.0015	0	0.00074	1e-05	0.00062	7e-05	0	k_Bacteria|p_Firmicutes|c_Clostridia|o_Eubacteriales|f_Lachnospiraceae|g_Lachnoclostridium|s_
g_Anoxybacillus	2e-05	0	0	0.00017	3e-05	1e-05	1e-05	0.00015	0	6e-05	0	0	0	2e-05	0	4e-05	0.00022	9e-05	0	5e-05	0	3e-05	0	1e-05	k_Bacteria|p_Firmicutes|c_Bacilli|o_Bacillales|f_Bacillaceae|g_Anoxybacillus|s_
g_Xanthomonas	0.00019	0	1e-05	4e-05	4e-05	0	0.00011	6e-05	0	3e-05	0.00049	0	0	0	0	2e-05	0.00022	1e-05	0	3e-05	0	1e-05	0.00011	0.00012	k_Bacteria|p_Proteobacteria|c_Gammaproteobacteria|o_Xanthomonadales|f_Xanthomonadaceae|g_Xanthomonas|s_
g_Mycoplasma	0.00011	1e-05	1e-05	0.00078	0.00015	0.0001	0.00098	0.00069	2e-05	0.0003	2e-05	4e-05	0	0.00011	1e-05	0.00022	0.00102	0.00049	1e-05	0.00023	8e-05	0.00013	0.00122	0.0005	k_Bacteria|p_Tenericutes|c_Mollicutes|o_Mycoplasmatales|f_Mycoplasmataceae|g_Mycoplasma|s_
g_Delftia	1e-05	0	5e-05	6e-05	0.00023	1e-05	9e-05	7e-05	0	3e-05	0.00015	0	0	1e-05	0.00075	2e-05	0.00012	3e-05	0	2e-05	0	2e-05	0.00103	0.00055	k_Bacteria|p_Proteobacteria|c_Betaproteobacteria|o_Burkholderiales|f_Comamonadaceae|g_Delftia|s_
g_Diaphorobacter	0	0	0	0	1e-05	0	2e-05	1e-05	0	0	0.00014	0	0	0	0	0	0	0	0	0	0	0	5e-05	9e-05	k_Bacteria|p_Proteobacteria|c_Betaproteobacteria|o_Burkholderiales|f_Comamonadaceae|g_Diaphorobacter|s_
g_Bacillus	0.00083	3e-05	0.00025	0.00537	0.00093	0.00048	0.00102	0.00472	0.00042	0.00185	0.00077	0.00014	1e-05	0.00054	0.00013	0.00136	0.0088	0.00274	0.00017	0.0014	0.00024	0.00108	0.00062	0.00023	k_Bacteria|p_Firmicutes|c_Bacilli|o_Bacillales|f_Bacillaceae|g_Bacillus|s_
g_Winogradskyella	3e-05	0	0	0.00022	0	1e-05	0	0.00017	0	8e-05	0	0	0	2e-05	0	5e-05	0.0003	0.00011	0	5e-05	0	4e-05	0	1e-05	k_Bacteria|p_Bacteroidetes|c_Flavobacteriia|o_Flavobacteriales|f_Flavobacteriaceae|g_Winogradskyella|s_
g_Malassezia	0	0	0	0	6e-05	0	0.0002	0	0	0	0	1e-05	0	0	0	0	0	0	0	0	0	0	0.00016	0.00796	k_Eukaryota|p_Basidiomycota|c_Malasseziomycetes|o_Malasseziales|f_Malasseziaceae|g_Malassezia|s_
g_Kurthia	2e-05	0	0	0.00015	0	1e-05	0	0.00015	0	5e-05	0	0	0	2e-05	0	4e-05	0.00022	8e-05	0	4e-05	0	3e-05	0	0	k_Bacteria|p_Firmicutes|c_Bacilli|o_Bacillales|f_Planococcaceae|g_Kurthia|s_
g_Halopseudomonas	0.00047	0	0	2e-05	0	0	1e-05	2e-05	0	1e-05	3e-05	0	0	0	0	0	2e-05	1e-05	0	0	0	0	0	2e-05	k_Bacteria|p_Proteobacteria|c_Gammaproteobacteria|o_Pseudomonadales|f_Pseudomonadaceae|g_Halopseudomonas|s_
g_Gluconacetobacter	1e-05	1e-05	0	1e-05	0.00219	4e-05	0.00812	1e-05	7e-05	1e-05	0.00016	0.00021	1e-05	1e-05	0	1e-05	1e-05	2e-05	3e-05	1e-05	7e-05	3e-05	0.00581	5e-05	k_Bacteria|p_Proteobacteria|c_Alphaproteobacteria|o_Rhodospirillales|f_Acetobacteraceae|g_Gluconacetobacter|s_
g_Pasteurella	3e-05	0	1e-05	0.00016	4e-05	1e-05	3e-05	0.00015	0	5e-05	3e-05	0	0	2e-05	0	4e-05	0.00023	8e-05	1e-05	5e-05	1e-05	4e-05	5e-05	2e-05	k_Bacteria|p_Proteobacteria|c_Gammaproteobacteria|o_Pasteurellales|f_Pasteurellaceae|g_Pasteurella|s_
g_Edwardsiella	2e-05	2e-05	0	0.00045	0	0	0	0	0	0	2e-05	0	1e-05	1e-05	0	0	0	0	0	0	0	1e-05	2e-05	1e-05	k_Bacteria|p_Proteobacteria|c_Gammaproteobacteria|o_Enterobacterales|f_Hafniaceae|g_Edwardsiella|s_
g_Gracilibacillus	2e-05	0	0	0.00012	0	1e-05	0	0.0001	0	4e-05	0	0	0	1e-05	0	3e-05	0.00017	6e-05	0	3e-05	0	3e-05	0	0	k_Bacteria|p_Firmicutes|c_Bacilli|o_Bacillales|f_Bacillaceae|g_Gracilibacillus|s_
g_Cylindrospermum	1e-05	0	0	8e-05	0	0	0	7e-05	0	3e-05	0	0	0	1e-05	0	2e-05	0.00011	4e-05	0	2e-05	0	2e-05	0	0	k_Bacteria|p_Cyanobacteria|c_|o_Nostocales|f_Nostocaceae|g_Cylindrospermum|s_
g_Corynebacterium	7e-05	1e-05	3e-05	0.00019	0.00032	0.00054	0.00141	0.00016	0.00017	8e-05	0.00013	0.0001	1e-05	3e-05	2e-05	0.03621	0.00025	0.00022	1e-05	0.00031	0.00027	0.00016	0.05119	0.15203	k_Bacteria|p_Actinobacteria|c_Actinomycetia|o_Corynebacteriales|f_Corynebacteriaceae|g_Corynebacterium|s_
g_Sneathia	3e-05	0	0	0.00016	0	1e-05	0	0.00016	0	7e-05	0	0	0	2e-05	0	5e-05	0.00028	0.0001	0	5e-05	0	3e-05	0	0	k_Bacteria|p_Fusobacteria|c_Fusobacteriia|o_Fusobacteriales|f_Leptotrichiaceae|g_Sneathia|s_
g_Cellulophaga	2e-05	0	0	0.00016	1e-05	1e-05	1e-05	0.00015	0	7e-05	0	0	0	2e-05	0	5e-05	0.00023	9e-05	0	4e-05	0	3e-05	0	0	k_Bacteria|p_Bacteroidetes|c_Flavobacteriia|o_Flavobacteriales|f_Flavobacteriaceae|g_Cellulophaga|s_
g_Klebsiella	0.52744	0.4773	0	0.00129	0.00077	0.00045	0.00968	0.00152	0.00032	0.00049	0.0031	0.00064	0.76172	0.82901	0.00026	0.00049	0.00132	0.04628	0.00026	0.0006	0.0012	0.00189	0.0088	0.0004	k_Bacteria|p_Proteobacteria|c_Gammaproteobacteria|o_Enterobacterales|f_Enterobacteriaceae|g_Klebsiella|s_
g_Methanocaldococcus	2e-05	0	0	0.00013	0	0	0	0.0001	0	3e-05	0	0	0	1e-05	0	3e-05	0.00016	6e-05	0	3e-05	0	1e-05	0	0	k_Archaea|p_Euryarchaeota|c_Methanococci|o_Methanococcales|f_Methanocaldococcaceae|g_Methanocaldococcus|s_
g_Acidianus	2e-05	0	0	0.00015	0	1e-05	0	0.00013	0	5e-05	0	0	0	2e-05	0	3e-05	0.00023	7e-05	0	4e-05	0	3e-05	0	0	k_Archaea|p_Crenarchaeota|c_Thermoprotei|o_Sulfolobales|f_Sulfolobaceae|g_Acidianus|s_
g_Methanococcus	2e-05	0	0	0.00016	0	1e-05	0	0.00015	0	6e-05	0	0	0	2e-05	0	4e-05	0.00022	8e-05	0	4e-05	0	3e-05	0	0	k_Archaea|p_Euryarchaeota|c_Methanococci|o_Methanococcales|f_Methanococcaceae|g_Methanococcus|s_
g_Romboutsia	0.00071	2e-05	0	0.00418	2e-05	0.00021	3e-05	0.00317	0	0.00139	3e-05	1e-05	0	0.00045	0	0.00138	0.00643	0.00227	0	0.00106	1e-05	0.00082	8e-05	1e-05	k_Bacteria|p_Firmicutes|c_Clostridia|o_Eubacteriales|f_Peptostreptococcaceae|g_Romboutsia|s_
g_Candida	2e-05	0	0	0.0001	3e-05	1e-05	0.00015	9e-05	0	3e-05	0.00029	1e-05	0	1e-05	0	2e-05	0.00012	4e-05	0	3e-05	3e-05	8e-05	0.00028	7e-05	k_Eukaryota|p_Ascomycota|c_Saccharomycetes|o_Saccharomycetales|f_Debaryomycetaceae|g_Candida|s_
g_Bifidobacterium	2e-05	1e-05	0	0.00012	0.00023	2e-05	6e-05	0.00015	0	3e-05	6e-05	3e-05	0	6e-05	0.02191	0.00204	0.00021	0.0012	0	4e-05	2e-05	4e-05	0.00013	6e-05	k_Bacteria|p_Actinobacteria|c_Actinomycetia|o_Bifidobacteriales|f_Bifidobacteriaceae|g_Bifidobacterium|s_
g_Granulicatella	4e-05	0	0	0.00028	3e-05	2e-05	6e-05	0.00025	0	0.0001	1e-05	0	0	3e-05	0	6e-05	0.00061	0.00019	0	6e-05	0	7e-05	5e-05	1e-05	k_Bacteria|p_Firmicutes|c_Bacilli|o_Lactobacillales|f_Carnobacteriaceae|g_Granulicatella|s_
g_Haemophilus	3e-05	0	0	0.00023	5e-05	1e-05	0.00019	0.00021	0	7e-05	0	1e-05	0	2e-05	0	5e-05	0.00031	0.00011	0	0.00011	0	4e-05	0.00016	2e-05	k_Bacteria|p_Proteobacteria|c_Gammaproteobacteria|o_Pasteurellales|f_Pasteurellaceae|g_Haemophilus|s_
g_Natranaerobius	2e-05	0	0	9e-05	0	0	0	9e-05	0	3e-05	0	0	0	1e-05	0	2e-05	0.00013	5e-05	0	2e-05	0	2e-05	0	0	k_Bacteria|p_Firmicutes|c_Clostridia|o_Natranaerobiales|f_Natranaerobiaceae|g_Natranaerobius|s_
g_Mediterraneibacter	0.00021	1e-05	0	0.00113	1e-05	6e-05	2e-05	0.00142	0	0.00033	1e-05	0	0	0.00013	0	0.00026	0.00178	0.00068	0	0.0003	0	0.00031	2e-05	0	k_Bacteria|p_Firmicutes|c_Clostridia|o_Eubacteriales|f_Lachnospiraceae|g_Mediterraneibacter|s_
g_Vibrio	0.00013	6e-05	0	0.00072	2e-05	6e-05	3e-05	0.00072	1e-05	0.00024	8e-05	0	1e-05	8e-05	0	0.00017	0.00107	0.00037	0	0.00019	1e-05	0.0002	3e-05	2e-05	k_Bacteria|p_Proteobacteria|c_Gammaproteobacteria|o_Vibrionales|f_Vibrionaceae|g_Vibrio|s_
g_Rossellomorea	2e-05	0	0	0.0001	0	1e-05	0	0.00011	0	3e-05	0	0	0	1e-05	0	2e-05	0.00015	6e-05	0	2e-05	0	2e-05	0	0	k_Bacteria|p_Firmicutes|c_Bacilli|o_Bacillales|f_Bacillaceae|g_Rossellomorea|s_
g_Muribaculum	0	0	0	0	8e-05	0	0.00032	0	0	0	0	0	0	0	0	0	0	0	0	0	0	0	0.0002	0	k_Bacteria|p_Bacteroidetes|c_Bacteroidia|o_Bacteroidales|f_Muribaculaceae|g_Muribaculum|s_
g_Cytobacillus	4e-05	0	0	0.00027	0	1e-05	2e-05	0.00026	0	8e-05	0	0	0	3e-05	1e-05	6e-05	0.00036	0.00013	1e-05	7e-05	1e-05	5e-05	0	1e-05	k_Bacteria|p_Firmicutes|c_Bacilli|o_Bacillales|f_Bacillaceae|g_Cytobacillus|s_
g_Acetohalobium	2e-05	0	0	0.0001	0	0	0	9e-05	0	3e-05	0	0	0	1e-05	0	2e-05	0.00014	5e-05	0	3e-05	0	2e-05	0	0	k_Bacteria|p_Firmicutes|c_Clostridia|o_Halanaerobiales|f_Halobacteroidaceae|g_Acetohalobium|s_
g_Nocardioides	0	0	0	0	1e-05	0	3e-05	0	0	0	0	0	0	0	0	0	0	2e-05	0	0	0	0	3e-05	0.00024	k_Bacteria|p_Actinobacteria|c_Actinomycetia|o_Propionibacteriales|f_Nocardioidaceae|g_Nocardioides|s_
g_Halarcobacter	3e-05	0	0	0.00018	0	1e-05	0	0.00017	0	6e-05	0	0	0	2e-05	0	4e-05	0.00025	9e-05	0	4e-05	0	3e-05	0	0	k_Bacteria|p_Proteobacteria|c_Epsilonproteobacteria|o_Campylobacterales|f_Arcobacteraceae|g_Halarcobacter|s_
g_Peptacetobacter	9e-05	0	0	0.00051	0	2e-05	0	0.00058	0	0.00019	0	0	1e-05	6e-05	0	0.00013	0.0008	0.00031	0	0.00013	0	0.00011	0	0	k_Bacteria|p_Firmicutes|c_Clostridia|o_Eubacteriales|f_Peptostreptococcaceae|g_Peptacetobacter|s_
g_Burkholderia	3e-05	1e-05	0.00034	2e-05	0.00137	2e-05	0.00251	1e-05	8e-05	1e-05	0.00016	0.00011	0	1e-05	0	1e-05	2e-05	2e-05	1e-05	1e-05	5e-05	4e-05	0.00576	0.01059	k_Bacteria|p_Proteobacteria|c_Betaproteobacteria|o_Burkholderiales|f_Burkholderiaceae|g_Burkholderia|s_
g_Paraglaciecola	1e-05	0	0	0.0001	4e-05	1e-05	0.00025	0.0001	0	3e-05	0.0005	1e-05	0	1e-05	0	2e-05	0.00013	5e-05	0	3e-05	0.00011	0.0001	0.00067	8e-05	k_Bacteria|p_Proteobacteria|c_Gammaproteobacteria|o_Alteromonadales|f_Alteromonadaceae|g_Paraglaciecola|s_
g_Spiroplasma	0.00012	1e-05	0	0.00084	1e-05	3e-05	1e-05	0.00068	0	0.00026	1e-05	0	0	8e-05	0	0.00019	0.00106	0.0004	0	0.00021	0	0.00014	2e-05	1e-05	k_Bacteria|p_Tenericutes|c_Mollicutes|o_Entomoplasmatales|f_Spiroplasmataceae|g_Spiroplasma|s_
g_Neisseria	1e-05	0	0	0.00011	0.00051	1e-05	0.00117	9e-05	2e-05	4e-05	7e-05	2e-05	0	1e-05	1e-05	2e-05	0.00013	6e-05	1e-05	3e-05	1e-05	2e-05	0.00079	9e-05	k_Bacteria|p_Proteobacteria|c_Betaproteobacteria|o_Neisseriales|f_Neisseriaceae|g_Neisseria|s_
g_Enterococcus	0.00047	0.0002	0.00022	0.00221	0.00062	0.74806	0.002	0.0327	0.00038	0.00134	0.00176	0.00074	0.00019	0.0004	0.00038	0.44126	0.00327	0.10804	0.00047	0.19058	0.00108	0.00142	0.00558	0.36434	k_Bacteria|p_Firmicutes|c_Bacilli|o_Lactobacillales|f_Enterococcaceae|g_Enterococcus|s_
g_Algibacter	2e-05	0	0	0.00016	0	1e-05	0	0.0001	0	6e-05	0	0	0	2e-05	0	4e-05	0.00021	9e-05	0	4e-05	0	3e-05	0	0	k_Bacteria|p_Bacteroidetes|c_Flavobacteriia|o_Flavobacteriales|f_Flavobacteriaceae|g_Algibacter|s_
g_Truepera	1e-05	0	0	7e-05	0	0	0	7e-05	0	3e-05	0	0	0	1e-05	0	2e-05	0.00011	4e-05	0	2e-05	0	2e-05	0	0	k_Bacteria|p_Deinococcus-Thermus|c_Deinococci|o_Trueperales|f_Trueperaceae|g_Truepera|s_
g_Leuconostoc	2e-05	0	0	0.00015	4e-05	1e-05	2e-05	0.00013	0	4e-05	1e-05	2e-05	0	2e-05	0	4e-05	0.00017	8e-05	0	5e-05	0	3e-05	0	5e-05	k_Bacteria|p_Firmicutes|c_Bacilli|o_Lactobacillales|f_Lactobacillaceae|g_Leuconostoc|s_
g_Flavonifractor	4e-05	0	0	0.00022	0	1e-05	2e-05	0.00032	0	6e-05	0	0	0	3e-05	0	5e-05	0.00033	0.00014	0	6e-05	0	7e-05	0	0	k_Bacteria|p_Firmicutes|c_Clostridia|o_Eubacteriales|f_Oscillospiraceae|g_Flavonifractor|s_
g_Methylorubrum	0	0	0	0	1e-05	0	5e-05	0	0	0	0	0	0	0	0	0	0	0	0	0	0	0	0.00011	9e-05	k_Bacteria|p_Proteobacteria|c_Alphaproteobacteria|o_Hyphomicrobiales|f_Methylobacteriaceae|g_Methylorubrum|s_
g_Bacteroides	6e-05	0	0	0.00039	5e-05	2e-05	0.0002	0.00027	0	0.00013	1e-05	1e-05	0	4e-05	0	9e-05	0.0005	0.00018	0	0.0001	0	8e-05	0.00014	1e-05	k_Bacteria|p_Bacteroidetes|c_Bacteroidia|o_Bacteroidales|f_Bacteroidaceae|g_Bacteroides|s_
g_Paracoccus	0	0	0	1e-05	9e-05	0	3e-05	0	0	0	0	0	0	0	0	0	1e-05	1e-05	0	1e-05	0	1e-05	7e-05	0.00019	k_Bacteria|p_Proteobacteria|c_Alphaproteobacteria|o_Rhodobacterales|f_Rhodobacteraceae|g_Paracoccus|s_
g_Myroides	4e-05	0	0	0.00026	0	1e-05	0	0.00029	0	6e-05	1e-05	0	0	2e-05	0	6e-05	0.00032	0.00013	0	7e-05	0	5e-05	0	0	k_Bacteria|p_Bacteroidetes|c_Flavobacteriia|o_Flavobacteriales|f_Flavobacteriaceae|g_Myroides|s_
g_Rothia	1e-05	0	0	4e-05	0.00091	0.00071	0.00031	4e-05	1e-05	0.00264	4e-05	0.00016	0.00056	0.00073	0	1e-05	0.0013	0.02847	7e-05	0.00931	2e-05	0.00341	0.00029	6e-05	k_Bacteria|p_Actinobacteria|c_Actinomycetia|o_Micrococcales|f_Micrococcaceae|g_Rothia|s_
g_Mycobacterium	1e-05	0	1e-05	5e-05	3e-05	0.0001	9e-05	2e-05	0	1e-05	0.00028	1e-05	0	1e-05	0	1e-05	4e-05	3e-05	0	2e-05	2e-05	0.00015	0.00033	0.00033	k_Bacteria|p_Actinobacteria|c_Actinomycetia|o_Corynebacteriales|f_Mycobacteriaceae|g_Mycobacterium|s_
g_Ureibacillus	2e-05	0	0	0.00016	0	1e-05	0	0.00013	0	3e-05	0	0	0	1e-05	0	2e-05	0.00014	6e-05	0	3e-05	0	2e-05	0	0	k_Bacteria|p_Firmicutes|c_Bacilli|o_Bacillales|f_Planococcaceae|g_Ureibacillus|s_
g_Methanobrevibacter	3e-05	0	0	0.0002	2e-05	1e-05	0	0.00018	0	7e-05	0	0	0	2e-05	0	5e-05	0.00028	0.0001	0	5e-05	0	4e-05	0	0	k_Archaea|p_Euryarchaeota|c_Methanobacteria|o_Methanobacteriales|f_Methanobacteriaceae|g_Methanobrevibacter|s_
g_Lactococcus	0.00022	1e-05	3e-05	0.00209	0.00124	9e-05	0.00242	0.00132	0	0.00052	0.00197	0.00021	1e-05	0.00015	0	0.0004	0.00419	0.0007	1e-05	0.00032	1e-05	0.0003	2e-05	0.00029	k_Bacteria|p_Firmicutes|c_Bacilli|o_Lactobacillales|f_Streptococcaceae|g_Lactococcus|s_
g_Alkalicella	3e-05	0	0	0.0002	0	1e-05	0	0.00019	0	6e-05	0	0	0	2e-05	0	5e-05	0.00028	0.0001	0	5e-05	0	4e-05	0	0	k_Bacteria|p_Firmicutes|c_Clostridia|o_Eubacteriales|f_Proteinivoraceae|g_Alkalicella|s_
g_Alcaligenes	0	0	1e-05	0	2e-05	0	2e-05	0	0	0	4e-05	0	0	0	0	0	0	0	0	0	0	0	0.00014	1e-05	k_Bacteria|p_Proteobacteria|c_Betaproteobacteria|o_Burkholderiales|f_Alcaligenaceae|g_Alcaligenes|s_
g_Brevibacillus	2e-05	0	0	0.00017	1e-05	1e-05	1e-05	0.00015	1e-05	5e-05	4e-05	0	0	2e-05	0	4e-05	0.00026	9e-05	0	4e-05	0	3e-05	0	1e-05	k_Bacteria|p_Firmicutes|c_Bacilli|o_Bacillales|f_Paenibacillaceae|g_Brevibacillus|s_
g_Citrobacter	0.00071	0.00551	0	0.0002	1e-05	0	3e-05	0.0004	0	3e-05	2e-05	0	0.00014	0.00016	0	2e-05	0.00012	5e-05	0	3e-05	0	0.00087	4e-05	2e-05	k_Bacteria|p_Proteobacteria|c_Gammaproteobacteria|o_Enterobacterales|f_Enterobacteriaceae|g_Citrobacter|s_
g_Helcococcus	4e-05	0	0	0.00028	0	1e-05	0	0.00024	0	9e-05	0	0	0	3e-05	0	6e-05	0.00046	0.00015	0	7e-05	0	5e-05	0	0	k_Bacteria|p_Firmicutes|c_Tissierellia|o_Tissierellales|f_Peptoniphilaceae|g_Helcococcus|s_
g_Moraxella	1e-05	0	1e-05	8e-05	8e-05	0	0.0003	6e-05	0	2e-05	0.00031	3e-05	0	1e-05	0	2e-05	8e-05	4e-05	0	2e-05	1e-05	2e-05	0.00059	0.00065	k_Bacteria|p_Proteobacteria|c_Gammaproteobacteria|o_Moraxellales|f_Moraxellaceae|g_Moraxella|s_
g_Nocardia	2e-05	0	0	9e-05	1e-05	0	6e-05	9e-05	0	3e-05	0.00015	0	0	1e-05	0	2e-05	0.00014	6e-05	0	3e-05	1e-05	4e-05	0.00011	0.00015	k_Bacteria|p_Actinobacteria|c_Actinomycetia|o_Corynebacteriales|f_Nocardiaceae|g_Nocardia|s_
g_Lysobacter	6e-05	0	0	2e-05	2e-05	0	5e-05	1e-05	0	1e-05	0	0	0	0	0	1e-05	3e-05	2e-05	0	1e-05	0	1e-05	4e-05	0.00013	k_Bacteria|p_Proteobacteria|c_Gammaproteobacteria|o_Xanthomonadales|f_Xanthomonadaceae|g_Lysobacter|s_
g_Acidovorax	2e-05	0.00024	1e-05	2e-05	5e-05	0	0.00013	2e-05	0	1e-05	4e-05	0	0	0	0	1e-05	3e-05	1e-05	0	1e-05	0	0	0.00016	0.00047	k_Bacteria|p_Proteobacteria|c_Betaproteobacteria|o_Burkholderiales|f_Comamonadaceae|g_Acidovorax|s_
g_Bulleidia	3e-05	0	0	0.00023	0	1e-05	0	0.00021	0	6e-05	0	0	0	3e-05	0	5e-05	0.00031	0.00012	0	6e-05	0	4e-05	0	0	k_Bacteria|p_Firmicutes|c_Erysipelotrichia|o_Erysipelotrichales|f_Erysipelotrichaceae|g_Bulleidia|s_
g_Acetoanaerobium	2e-05	0	0	0.00011	0	1e-05	0	0.0001	0	4e-05	0	0	0	1e-05	0	3e-05	0.00017	6e-05	0	3e-05	0	2e-05	0	0	k_Bacteria|p_Firmicutes|c_Clostridia|o_Eubacteriales|f_Peptostreptococcaceae|g_Acetoanaerobium|s_
g_Caloranaerobacter	4e-05	0	0	0.00025	0	1e-05	0	0.00014	0	8e-05	0	0	0	3e-05	0	6e-05	0.00037	0.00013	0	6e-05	0	4e-05	0	0	k_Bacteria|p_Firmicutes|c_Clostridia|o_Eubacteriales|f_Thermohalobacteraceae|g_Caloranaerobacter|s_
g_Candidatus_Nitrosocosmicus	2e-05	0	0	0.00013	0	1e-05	0	0.00014	0	5e-05	0	0	0	1e-05	0	3e-05	0.00018	6e-05	0	3e-05	0	2e-05	0	0	k_Archaea|p_Thaumarchaeota|c_Nitrososphaeria|o_Nitrososphaerales|f_Nitrososphaeraceae|g_Candidatus_Nitrosocosmicus|s_
g_Weissella	2e-05	0	1e-05	0.00014	1e-05	2e-05	3e-05	0.00013	5e-05	5e-05	1e-05	1e-05	0	2e-05	0	3e-05	0.0002	7e-05	0	4e-05	2e-05	3e-05	0	1e-05	k_Bacteria|p_Firmicutes|c_Bacilli|o_Lactobacillales|f_Lactobacillaceae|g_Weissella|s_
g_Caloramator	0.00022	1e-05	0	0.00123	0	7e-05	1e-05	0.00111	0	0.00044	0	0	0	0.00013	0	0.00029	0.00169	0.00061	0	0.00034	0	0.00027	0	0	k_Bacteria|p_Firmicutes|c_Clostridia|o_Eubacteriales|f_Clostridiaceae|g_Caloramator|s_
g_Faecalibacterium	4e-05	0	0	0.00023	1e-05	1e-05	2e-05	0.00029	0	8e-05	0	0	0	3e-05	0	5e-05	0.00037	0.00014	0	6e-05	0	6e-05	2e-05	0	k_Bacteria|p_Firmicutes|c_Clostridia|o_Eubacteriales|f_Oscillospiraceae|g_Faecalibacterium|s_
g_Providencia	0.00011	1e-05	1e-05	0.0007	2e-05	2e-05	1e-05	0.00063	0	0.00018	0	0	0	8e-05	0	0.00014	0.0008	0.0003	1e-05	0.00018	0	0.00012	2e-05	1e-05	k_Bacteria|p_Proteobacteria|c_Gammaproteobacteria|o_Enterobacterales|f_Morganellaceae|g_Providencia|s_
g_Caballeronia	0	0	1e-05	0	2e-05	0	4e-05	0	0	0	0	0	0	0	0	0	0	0	0	0	0	0	0.00012	0.00022	k_Bacteria|p_Proteobacteria|c_Betaproteobacteria|o_Burkholderiales|f_Burkholderiaceae|g_Caballeronia|s_
g_Prochlorococcus	2e-05	0	0	0.00015	0	0	1e-05	0.00011	0	4e-05	0	0	0	1e-05	0	3e-05	0.00018	6e-05	0	3e-05	0	2e-05	0	0	k_Bacteria|p_Cyanobacteria|c_|o_Synechococcales|f_Prochlorococcaceae|g_Prochlorococcus|s_
g_Curtobacterium	0	0	0	0	5e-05	0	0.00018	0	0	0	0	0	0	0	4e-05	0	0	2e-05	0	1e-05	0	0	0.00017	0.00024	k_Bacteria|p_Actinobacteria|c_Actinomycetia|o_Micrococcales|f_Microbacteriaceae|g_Curtobacterium|s_
g_Novemvirus	9e-05	0.00232	0	0	0	0	0	0	0	0	0	0	0	0	0	0	0	0	0	0	0	0	0	0	k_Viruses|p_Uroviricota|c_Caudoviricetes|o_Caudovirales|f_Myoviridae|g_Novemvirus|s_
g_Hungatella	3e-05	0	0	0.00014	0	1e-05	1e-05	0.00016	0	6e-05	0	0	0	2e-05	0	4e-05	0.00022	8e-05	0	4e-05	0	3e-05	0	0	k_Bacteria|p_Firmicutes|c_Clostridia|o_Eubacteriales|f_Clostridiaceae|g_Hungatella|s_
g_Longibaculum	4e-05	0	0	0.00028	0	0.00013	0	0.00011	0	9e-05	0	0.00028	0	3e-05	0	8e-05	0.00045	0.00014	0	0.00014	0	5e-05	0	2e-05	k_Bacteria|p_Firmicutes|c_Erysipelotrichia|o_Erysipelotrichales|f_Erysipelotrichaceae|g_Longibaculum|s_
g_Veillonella	5e-05	1e-05	0	0.00038	0.00012	2e-05	0.00016	0.00026	1e-05	0.0001	0.0001	2e-05	1e-05	4e-05	1e-05	7e-05	0.0004	0.00015	2e-05	0.12982	4e-05	9e-05	0.0003	2e-05	k_Bacteria|p_Firmicutes|c_Negativicutes|o_Veillonellales|f_Veillonellaceae|g_Veillonella|s_
g_Acutalibacter	6e-05	0	0	0.00028	1e-05	2e-05	3e-05	0.00041	0	7e-05	0	0	0	4e-05	0	7e-05	0.00038	0.00018	0	8e-05	0	9e-05	2e-05	0	k_Bacteria|p_Firmicutes|c_Clostridia|o_Eubacteriales|f_Oscillospiraceae|g_Acutalibacter|s_
g_Nitrosopumilus	2e-05	0	0	0.00016	0	1e-05	0	0.00015	0	5e-05	0	0	0	2e-05	0	4e-05	0.00024	8e-05	0	4e-05	0	3e-05	0	0	k_Archaea|p_Thaumarchaeota|c_Nitrososphaeria|o_Nitrosopumilales|f_Nitrosopumilaceae|g_Nitrosopumilus|s_
g_Gemella	9e-05	0	0.00021	0.00046	0.00125	2e-05	4e-05	0.00037	8e-05	0.0002	0.0003	5e-05	2e-05	5e-05	0	0.00068	0.00078	0.00026	0.00035	0.00014	2e-05	0.00015	3e-05	1e-05	k_Bacteria|p_Firmicutes|c_Bacilli|o_Bacillales|f_|g_Gemella|s_
g_Rahnella	8e-05	1e-05	0	0.00011	0	0	0	1e-05	0	0	0	0	0	1e-05	0	0	0	0	0	0	0	0	0	1e-05	k_Bacteria|p_Proteobacteria|c_Gammaproteobacteria|o_Enterobacterales|f_Yersiniaceae|g_Rahnella|s_
g_Rickettsia	4e-05	0	0	0.00021	0	1e-05	0	0.00024	0	6e-05	0	0	0	2e-05	0	5e-05	0.00031	0.00011	0	6e-05	0	4e-05	0	0	k_Bacteria|p_Proteobacteria|c_Alphaproteobacteria|o_Rickettsiales|f_Rickettsiaceae|g_Rickettsia|s_
g_Paraburkholderia	0	0	0.00015	2e-05	0.00068	1e-05	0.00117	1e-05	4e-05	1e-05	3e-05	6e-05	0	0	0	1e-05	2e-05	1e-05	1e-05	1e-05	2e-05	2e-05	0.0028	0.00546	k_Bacteria|p_Proteobacteria|c_Betaproteobacteria|o_Burkholderiales|f_Burkholderiaceae|g_Paraburkholderia|s_
g_Alistipes	0	0	0	2e-05	3e-05	0	0.00012	1e-05	0	0	0	0	0	0	0	0	2e-05	1e-05	0	0	0	0	8e-05	1e-05	k_Bacteria|p_Bacteroidetes|c_Bacteroidia|o_Bacteroidales|f_Rikenellaceae|g_Alistipes|s_
g_Capnocytophaga	4e-05	0	0	0.00024	7e-05	1e-05	0.00021	0.00029	0	7e-05	1e-05	1e-05	0	2e-05	0	6e-05	0.00034	0.00014	0	6e-05	0	5e-05	0.00015	2e-05	k_Bacteria|p_Bacteroidetes|c_Flavobacteriia|o_Flavobacteriales|f_Flavobacteriaceae|g_Capnocytophaga|s_
g_Cutibacterium	0	0	1e-05	0	0.00011	1e-05	0.00046	0	1e-05	0	1e-05	1e-05	0	0	2e-05	2e-05	0	1e-05	0	0	2e-05	0	0.00066	0.001	k_Bacteria|p_Actinobacteria|c_Actinomycetia|o_Propionibacteriales|f_Propionibacteriaceae|g_Cutibacterium|s_
g_Caldicellulosiruptor	9e-05	0	0	0.00056	0	3e-05	0	0.00051	0	0.00019	0	0	0	6e-05	0	0.00014	0.0008	0.00028	0	0.00015	0	0.00012	0	0	k_Bacteria|p_Firmicutes|c_Clostridia|o_Thermoanaerobacterales|f_Thermoanaerobacterales_Family_III._Incertae_Sedis|g_Caldicellulosiruptor|s_
g_Serpentinicella	5e-05	0	0	0.00026	0	1e-05	0	0.00029	0	8e-05	0	0	0	3e-05	0	7e-05	0.00038	0.00014	0	7e-05	0	5e-05	0	0	k_Bacteria|p_Firmicutes|c_Clostridia|o_Eubacteriales|f_Clostridiaceae|g_Serpentinicella|s_
g_Botrytis	1e-05	0	0	9e-05	0.0001	1e-05	0.00048	8e-05	0	3e-05	0.00103	1e-05	0	1e-05	0	2e-05	0.00012	4e-05	0	3e-05	7e-05	0.00015	0.0009	7e-05	k_Eukaryota|p_Ascomycota|c_Leotiomycetes|o_Helotiales|f_Sclerotiniaceae|g_Botrytis|s_
g_Vescimonas	2e-05	0	0	9e-05	0	1e-05	1e-05	0.00012	0	2e-05	0	0	0	1e-05	0	2e-05	0.00018	7e-05	0	2e-05	0	3e-05	0	0	k_Bacteria|p_Firmicutes|c_Clostridia|o_Eubacteriales|f_Oscillospiraceae|g_Vescimonas|s_
g_Nakaseomyces	3e-05	0	0	0.00032	0	1e-05	0	0.00027	0	5e-05	0	0	0	2e-05	0	4e-05	0.00025	0.00012	0	7e-05	0	3e-05	0	1e-05	k_Eukaryota|p_Ascomycota|c_Saccharomycetes|o_Saccharomycetales|f_Saccharomycetaceae|g_Nakaseomyces|s_
g_Pandoraea	0	0	1e-05	0	4e-05	0	6e-05	0	0	0	1e-05	0	0	0	0	0	0	0	0	0	0	0	0.00018	0.00037	k_Bacteria|p_Proteobacteria|c_Betaproteobacteria|o_Burkholderiales|f_Burkholderiaceae|g_Pandoraea|s_
g_Pelosinus	6e-05	0	0	0.00034	0	2e-05	0	0.00025	0	0.00011	0	0	0	4e-05	0	8e-05	0.00049	0.00019	0	0.0001	0	8e-05	0	1e-05	k_Bacteria|p_Firmicutes|c_Negativicutes|o_Selenomonadales|f_Sporomusaceae|g_Pelosinus|s_
g_Treponema	3e-05	0	0	0.00024	1e-05	1e-05	4e-05	0.00023	0	0.00016	0	0	0	3e-05	0	9e-05	0.00033	0.00018	0	7e-05	0	4e-05	3e-05	1e-05	k_Bacteria|p_Spirochaetes|c_Spirochaetia|o_Spirochaetales|f_Treponemataceae|g_Treponema|s_
g_Erysipelatoclostridium	0.00046	1e-05	0	0.00271	0	0.00017	2e-05	0.00327	0	0.0008	1e-05	0.00012	0	0.00032	0	0.00059	0.00472	0.00171	0	0.00075	1e-05	0.00073	4e-05	0	k_Bacteria|p_Firmicutes|c_Erysipelotrichia|o_Erysipelotrichales|f_Erysipelotrichaceae|g_Erysipelatoclostridium|s_
g_Radiobacillus	2e-05	0	0	0.00013	0	1e-05	0	0.00011	0	4e-05	0	0	0	1e-05	0	3e-05	0.00018	6e-05	0	3e-05	0	2e-05	0	0	k_Bacteria|p_Firmicutes|c_Bacilli|o_Bacillales|f_Bacillaceae|g_Radiobacillus|s_
g_Sphingobacterium	3e-05	1e-05	0	0.00023	1e-05	1e-05	2e-05	0.00019	0	7e-05	0	5e-05	0	2e-05	0	5e-05	0.0003	0.00011	0	7e-05	0	0.0001	4e-05	9e-05	k_Bacteria|p_Bacteroidetes|c_Sphingobacteriia|o_Sphingobacteriales|f_Sphingobacteriaceae|g_Sphingobacterium|s_
g_Anaerobutyricum	6e-05	0	0	0.00032	0	2e-05	0	0.00043	0	0.00011	0	1e-05	0	4e-05	0	7e-05	0.00047	0.00019	0	0.00012	0	0.0001	0	0	k_Bacteria|p_Firmicutes|c_Clostridia|o_Eubacteriales|f_Lachnospiraceae|g_Anaerobutyricum|s_
g_Macrococcus	8e-05	0	1e-05	0.00063	1e-05	3e-05	2e-05	0.00051	1e-05	0.00017	0	0	0	7e-05	1e-05	0.00013	0.0007	0.00026	1e-05	0.00017	1e-05	0.00011	3e-05	0	k_Bacteria|p_Firmicutes|c_Bacilli|o_Bacillales|f_Staphylococcaceae|g_Macrococcus|s_
g_Anaerocolumna	0.00015	0	0	0.00083	0	5e-05	1e-05	0.00083	0	0.00033	1e-05	0	0	0.0001	0	0.00024	0.00117	0.0005	0	0.00021	0	0.00016	2e-05	0	k_Bacteria|p_Firmicutes|c_Clostridia|o_Eubacteriales|f_Lachnospiraceae|g_Anaerocolumna|s_
g_Lacinutrix	3e-05	0	0	0.00016	1e-05	1e-05	0	0.00015	0	5e-05	0	0	0	2e-05	0	4e-05	0.00025	8e-05	0	4e-05	0	4e-05	0	0	k_Bacteria|p_Bacteroidetes|c_Flavobacteriia|o_Flavobacteriales|f_Flavobacteriaceae|g_Lacinutrix|s_
g_Mesorhizobium	0	0	0	0	7e-05	0	7e-05	0	0	0	3e-05	0	0	0	0	0	0	1e-05	0	0	0	0	9e-05	0.00018	k_Bacteria|p_Proteobacteria|c_Alphaproteobacteria|o_Hyphomicrobiales|f_Phyllobacteriaceae|g_Mesorhizobium|s_
g_Lautropia	0	0	0	0	5e-05	0	0.00016	0	0	0	0	0	0	0	0	0	0	0	0	0	0	0	0.00015	2e-05	k_Bacteria|p_Proteobacteria|c_Betaproteobacteria|o_Burkholderiales|f_Burkholderiaceae|g_Lautropia|s_
g_Paeniclostridium	0.00026	1e-05	3e-05	0.00151	1e-05	7e-05	3e-05	0.00152	0	0.00046	1e-05	0	1e-05	0.00016	1e-05	0.00072	0.00224	0.00082	1e-05	0.00037	1e-05	0.0003	2e-05	1e-05	k_Bacteria|p_Firmicutes|c_Clostridia|o_Eubacteriales|f_Peptostreptococcaceae|g_Paeniclostridium|s_
g_Streptococcus	0.00667	0.00106	0.06253	0.00558	0.90479	0.02097	0.00831	0.00236	0.01863	0.0173	0.08067	0.5125	0.0196	0.00709	0.00021	0.00099	0.01575	0.07135	0.08298	0.14683	0.00756	0.50372	0.00567	0.37211	k_Bacteria|p_Firmicutes|c_Bacilli|o_Lactobacillales|f_Streptococcaceae|g_Streptococcus|s_
g_Lachnoanaerobaculum	3e-05	0	0	0.00018	0	1e-05	1e-05	0.00017	0	5e-05	0	0	0	2e-05	0	4e-05	0.00024	9e-05	0	5e-05	0	3e-05	0	0	k_Bacteria|p_Firmicutes|c_Clostridia|o_Eubacteriales|f_Lachnospiraceae|g_Lachnoanaerobaculum|s_
g_Brevundimonas	0	0	2e-05	0	5e-05	0	0.00023	0	0	0	0	2e-05	0	0	0	0	0	0	0	0	0	0	0.00024	0.00047	k_Bacteria|p_Proteobacteria|c_Alphaproteobacteria|o_Caulobacterales|f_Caulobacteraceae|g_Brevundimonas|s_
g_Blattabacterium	6e-05	0	0	0.0006	0	3e-05	1e-05	0.0005	0	0.00014	0	0	0	6e-05	0	0.00012	0.00061	0.00026	0	0.00015	0	8e-05	0	0	k_Bacteria|p_Bacteroidetes|c_Flavobacteriia|o_Flavobacteriales|f_Blattabacteriaceae|g_Blattabacterium|s_
g_Luteibacter	0	0	0	0	0	0	0.00065	0	0	0	0	0	0	0	0	0	0	0	0	0	0	0	0	2e-05	k_Bacteria|p_Proteobacteria|c_Gammaproteobacteria|o_Xanthomonadales|f_Rhodanobacteraceae|g_Luteibacter|s_
g_Erysipelothrix	5e-05	0	0	0.00031	0	1e-05	0	0.00029	0	0.0001	0	0	0	3e-05	0	7e-05	0.00045	0.00015	0	8e-05	0	6e-05	0	0	k_Bacteria|p_Firmicutes|c_Erysipelotrichia|o_Erysipelotrichales|f_Erysipelotrichaceae|g_Erysipelothrix|s_
g_Tetragenococcus	3e-05	0	0	0.00022	0	6e-05	0	0.00018	0	7e-05	0	0	0	2e-05	0	6e-05	0.00031	0.0001	0	6e-05	0	4e-05	0	1e-05	k_Bacteria|p_Firmicutes|c_Bacilli|o_Lactobacillales|f_Enterococcaceae|g_Tetragenococcus|s_
g_Faecalicatena	5e-05	0	0	0.00028	0	2e-05	0	0.00029	0	9e-05	0	0	0	3e-05	0	7e-05	0.00047	0.00017	0	7e-05	0	6e-05	0	0	k_Bacteria|p_Firmicutes|c_Clostridia|o_Eubacteriales|f_Lachnospiraceae|g_Faecalicatena|s_
g_Microbacterium	0	0	0	2e-05	3e-05	0	6e-05	2e-05	0	1e-05	1e-05	0	0	0	0	0	2e-05	5e-05	0	2e-05	0	1e-05	5e-05	0.00028	k_Bacteria|p_Actinobacteria|c_Actinomycetia|o_Micrococcales|f_Microbacteriaceae|g_Microbacterium|s_
g_Arthrobacter	3e-05	0	0	0.00017	1e-05	1e-05	5e-05	0.00015	0	7e-05	2e-05	0	0	2e-05	0	4e-05	0.00023	0.00021	0	8e-05	0	5e-05	4e-05	8e-05	k_Bacteria|p_Actinobacteria|c_Actinomycetia|o_Micrococcales|f_Micrococcaceae|g_Arthrobacter|s_
g_Intestinibaculum	2e-05	0	0	0.0001	0	1e-05	0	0.00011	0	4e-05	0	0	0	1e-05	0	3e-05	0.00016	6e-05	0	3e-05	0	2e-05	0	0	k_Bacteria|p_Firmicutes|c_Erysipelotrichia|o_Erysipelotrichales|f_Erysipelotrichaceae|g_Intestinibaculum|s_
g_Loigolactobacillus	2e-05	0	0	0.00014	1e-05	1e-05	0	0.00014	0	4e-05	0	0	0	2e-05	0	3e-05	0.00019	7e-05	0	4e-05	0	3e-05	0	1e-05	k_Bacteria|p_Firmicutes|c_Bacilli|o_Lactobacillales|f_Lactobacillaceae|g_Loigolactobacillus|s_
g_Pediococcus	2e-05	0	0	0.00014	2e-05	1e-05	0	0.00012	0	4e-05	0	2e-05	0	1e-05	0	4e-05	0.00018	7e-05	0	4e-05	0	4e-05	0	1e-05	k_Bacteria|p_Firmicutes|c_Bacilli|o_Lactobacillales|f_Lactobacillaceae|g_Pediococcus|s_
g_Rivularia	1e-05	0	0	8e-05	0	0	0	8e-05	0	3e-05	0	0	0	1e-05	0	2e-05	0.00012	4e-05	0	2e-05	0	1e-05	0	0	k_Bacteria|p_Cyanobacteria|c_|o_Nostocales|f_Rivulariaceae|g_Rivularia|s_
g_Aliarcobacter	0.00016	1e-05	0	0.00112	0	5e-05	1e-05	0.00109	0	0.00033	1e-05	0	0	0.00013	0	0.00028	0.00144	0.00059	0	0.0003	0	0.0002	2e-05	2e-05	k_Bacteria|p_Proteobacteria|c_Epsilonproteobacteria|o_Campylobacterales|f_Arcobacteraceae|g_Aliarcobacter|s_
g_Sebaldella	2e-05	0	0	0.0001	0	1e-05	0	0.0001	0	4e-05	0	0	0	1e-05	0	3e-05	0.00015	6e-05	0	3e-05	0	2e-05	0	0	k_Bacteria|p_Fusobacteria|c_Fusobacteriia|o_Fusobacteriales|f_Leptotrichiaceae|g_Sebaldella|s_
g_Marinilactibacillus	2e-05	0	0	0.00013	0	1e-05	0	0.00012	0	4e-05	0	0	0	1e-05	0	3e-05	0.0002	6e-05	0	3e-05	0	3e-05	0	0	k_Bacteria|p_Firmicutes|c_Bacilli|o_Lactobacillales|f_Carnobacteriaceae|g_Marinilactibacillus|s_
g_Longicatena	2e-05	0	0	0.00018	0	1e-05	0	0.00015	0	6e-05	0	1e-05	0	2e-05	0	4e-05	0.00035	0.0001	0	4e-05	0	3e-05	0	0	k_Bacteria|p_Firmicutes|c_Erysipelotrichia|o_Erysipelotrichales|f_Erysipelotrichaceae|g_Longicatena|s_
g_Polynucleobacter	1e-05	0	0	3e-05	2e-05	0	0.0001	3e-05	0	2e-05	0.0002	0	0	0	0	1e-05	5e-05	2e-05	0	1e-05	2e-05	5e-05	0.00025	5e-05	k_Bacteria|p_Proteobacteria|c_Betaproteobacteria|o_Burkholderiales|f_Burkholderiaceae|g_Polynucleobacter|s_
g_Tenacibaculum	3e-05	0	0	0.00021	0	1e-05	1e-05	0.0002	0	7e-05	1e-05	0	0	2e-05	0	5e-05	0.00028	0.00011	0	6e-05	0	4e-05	2e-05	0	k_Bacteria|p_Bacteroidetes|c_Flavobacteriia|o_Flavobacteriales|f_Flavobacteriaceae|g_Tenacibaculum|s_
g_Sphingomonas	0	0	8e-05	0	0.00021	0	0.00083	0	1e-05	0	2e-05	1e-05	0	0	8e-05	0	0	1e-05	0	0	1e-05	0	0.001	0.00089	k_Bacteria|p_Proteobacteria|c_Alphaproteobacteria|o_Sphingomonadales|f_Sphingomonadaceae|g_Sphingomonas|s_
g_Moineauvirus	0	2e-05	0	2e-05	0.03172	0.0004	0.00033	1e-05	0	1e-05	0.0001	0.00606	1e-05	0	0	1e-05	0.00023	0.00021	1e-05	0.00142	0.00011	0.00318	0.0001	0.00112	k_Viruses|p_Uroviricota|c_Caudoviricetes|o_Caudovirales|f_Siphoviridae|g_Moineauvirus|s_
g_Faecalibacillus	5e-05	0	0	0.00035	0	3e-05	0	0.0004	0	0.0001	0	5e-05	0	4e-05	0	8e-05	0.00053	0.00018	0	7e-05	0	7e-05	0	0	k_Bacteria|p_Firmicutes|c_Erysipelotrichia|o_Erysipelotrichales|f_Erysipelotrichaceae|g_Faecalibacillus|s_
g_Achromobacter	0.0001	0	0.01415	0	0.00942	0	0.01366	1e-05	0.00105	0	0.00133	0	3e-05	0	0	0	8e-05	2e-05	0.00036	0	0.00081	0	0.06228	0.00027	k_Bacteria|p_Proteobacteria|c_Betaproteobacteria|o_Burkholderiales|f_Alcaligenaceae|g_Achromobacter|s_
g_Clostridium	0.08748	0.00288	2e-05	0.49907	0.01591	0.02605	0.00938	0.49899	0.00053	0.85591	0.015	0.02608	0.19774	0.13599	0.434	0.37868	0.75308	0.66733	0.00051	0.37313	0.00214	0.10624	0.01431	0.00103	k_Bacteria|p_Firmicutes|c_Clostridia|o_Eubacteriales|f_Clostridiaceae|g_Clostridium|s_
g_Desulfonema	2e-05	0	0	0.00011	0	1e-05	0	0.00011	0	3e-05	0	0	0	1e-05	0	3e-05	0.00016	6e-05	0	3e-05	0	2e-05	0	0	k_Bacteria|p_Proteobacteria|c_Deltaproteobacteria|o_Desulfobacterales|f_Desulfobacteraceae|g_Desulfonema|s_
g_Acetivibrio	2e-05	0	0	0.00018	0	1e-05	0	0.00018	0	6e-05	0	0	0	2e-05	0	4e-05	0.00028	0.0001	0	4e-05	0	3e-05	0	0	k_Bacteria|p_Firmicutes|c_Clostridia|o_Eubacteriales|f_Oscillospiraceae|g_Acetivibrio|s_
g_Massilia	0	0	1e-05	0	5e-05	0	0.00017	0	0	0	0.00023	1e-05	0	0	0	0	0	0	0	0	2e-05	5e-05	0.00029	0.00033	k_Bacteria|p_Proteobacteria|c_Betaproteobacteria|o_Burkholderiales|f_Oxalobacteraceae|g_Massilia|s_
g_Comamonas	1e-05	0	0	0	2e-05	0	3e-05	0	0	0	0.00028	0	0	0	0	0	0	0	0	0	0	0	8e-05	0.00012	k_Bacteria|p_Proteobacteria|c_Betaproteobacteria|o_Burkholderiales|f_Comamonadaceae|g_Comamonas|s_
g_Bosea	0	0	0	0	1e-05	0	3e-05	0	0	0	0	0	0	0	0	0	0	0	0	0	0	0	5e-05	0.00012	k_Bacteria|p_Proteobacteria|c_Alphaproteobacteria|o_Hyphomicrobiales|f_Boseaceae|g_Bosea|s_
g_Bordetella	4e-05	0	4e-05	0	7e-05	0	0.0001	0	1e-05	0	0.00029	0	0	0	0	0	0	0	0	0	1e-05	0	0.00045	0.00017	k_Bacteria|p_Proteobacteria|c_Betaproteobacteria|o_Burkholderiales|f_Alcaligenaceae|g_Bordetella|s_
g_Brachyspira	8e-05	0	0	0.00055	0	3e-05	1e-05	0.00046	0	0.00017	0	0	0	6e-05	0	0.00013	0.00071	0.00027	0	0.00014	0	0.0001	0	0	k_Bacteria|p_Spirochaetes|c_Spirochaetia|o_Brachyspirales|f_Brachyspiraceae|g_Brachyspira|s_
g_Aerococcus	6e-05	0	0	0.0003	0	2e-05	1e-05	0.00038	0	0.0001	0	0	0	4e-05	0	7e-05	0.00051	0.00019	0	0.00013	0	8e-05	0	1e-05	k_Bacteria|p_Firmicutes|c_Bacilli|o_Lactobacillales|f_Aerococcaceae|g_Aerococcus|s_
g_Micrococcus	0	0	0	0	1e-05	0	4e-05	0	0	0	0	0	0	0	0	0	0	0	0	0	0	0	0	0.0002	k_Bacteria|p_Actinobacteria|c_Actinomycetia|o_Micrococcales|f_Micrococcaceae|g_Micrococcus|s_
g_Skunavirus	0	0	3e-05	0	0.0008	0	0.00208	0	0	0	0.00274	0.00016	0	0	0	0	0	0	0	0	1e-05	0	0	0	k_Viruses|p_Uroviricota|c_Caudoviricetes|o_Caudovirales|f_Siphoviridae|g_Skunavirus|s_
g_Campylobacter	0.00023	1e-05	1e-05	0.0014	3e-05	7e-05	9e-05	0.00124	0	0.00042	1e-05	1e-05	0	0.00014	0	0.00033	0.00184	0.00069	0	0.00036	1e-05	0.00024	0.0001	2e-05	k_Bacteria|p_Proteobacteria|c_Epsilonproteobacteria|o_Campylobacterales|f_Campylobacteraceae|g_Campylobacter|s_
g_Rhizobium	0	0	2e-05	0	4e-05	0	7e-05	1e-05	0	0	1e-05	0	0	0	0	0	0	0	0	0	0	0	0.00026	0.00026	k_Bacteria|p_Proteobacteria|c_Alphaproteobacteria|o_Hyphomicrobiales|f_Rhizobiaceae|g_Rhizobium|s_
g_Hathewaya	0.00015	0	0	0.00089	0	4e-05	1e-05	0.00093	0	0.00029	0	0	0	9e-05	0	0.00021	0.00131	0.00047	0	0.00023	0	0.00019	0	0	k_Bacteria|p_Firmicutes|c_Clostridia|o_Eubacteriales|f_Clostridiaceae|g_Hathewaya|s_
g_Alkalihalobacillus	4e-05	0	0	0.00024	0	1e-05	0	0.00023	0	7e-05	0	0	0	3e-05	0	6e-05	0.00033	0.00013	0	6e-05	0	4e-05	0	2e-05	k_Bacteria|p_Firmicutes|c_Bacilli|o_Bacillales|f_Bacillaceae|g_Alkalihalobacillus|s_
g_Cellulomonas	0	0	0	0	0	0	1e-05	0	0	0	0	0	0	0	0	0	0	1e-05	0	0	0	0	0	0.00012	k_Bacteria|p_Actinobacteria|c_Actinomycetia|o_Micrococcales|f_Cellulomonadaceae|g_Cellulomonas|s_
g_Furfurilactobacillus	3e-05	0	0	0.00019	0	1e-05	0	0.00018	0	5e-05	0	0	0	2e-05	0	4e-05	0.00024	9e-05	0	5e-05	0	3e-05	0	1e-05	k_Bacteria|p_Firmicutes|c_Bacilli|o_Lactobacillales|f_Lactobacillaceae|g_Furfurilactobacillus|s_
g_Roseburia	0.00012	0	0	0.00072	0	4e-05	1e-05	0.0009	0	0.00026	0	0	0	9e-05	0	0.00016	0.00122	0.00046	0	0.00016	0	0.00022	0	0	k_Bacteria|p_Firmicutes|c_Clostridia|o_Eubacteriales|f_Lachnospiraceae|g_Roseburia|s_
g_Metabacillus	7e-05	0	0	0.00049	1e-05	2e-05	1e-05	0.0004	0	0.00014	0	0	0	5e-05	0	0.00011	0.00068	0.00024	0	0.00011	0	8e-05	0	1e-05	k_Bacteria|p_Firmicutes|c_Bacilli|o_Bacillales|f_Bacillaceae|g_Metabacillus|s_
g_Rhodococcus	0	0	0	0	1e-05	0	4e-05	0	0	0	7e-05	0	0	0	0	0	0	2e-05	0	1e-05	0	0	3e-05	0.00016	k_Bacteria|p_Actinobacteria|c_Actinomycetia|o_Corynebacteriales|f_Nocardiaceae|g_Rhodococcus|s_
g_Apibacter	2e-05	0	0	0.00013	0	1e-05	0	0.00012	0	4e-05	0	0	0	1e-05	0	3e-05	0.00017	7e-05	0	3e-05	0	2e-05	0	0	k_Bacteria|p_Bacteroidetes|c_Flavobacteriia|o_Flavobacteriales|f_Weeksellaceae|g_Apibacter|s_
g_Mariniplasma	1e-05	0	0	8e-05	0	0	0	7e-05	0	2e-05	0	0	0	1e-05	0	2e-05	0.00011	4e-05	0	2e-05	0	2e-05	0	0	k_Bacteria|p_Tenericutes|c_Mollicutes|o_Acholeplasmatales|f_Acholeplasmataceae|g_Mariniplasma|s_
g_Clostridioides	0.23351	0.01005	1e-05	0.10258	0.00023	0.19315	0.00455	0.20942	0.00012	0.0074	0.00103	0.44743	0.00012	0.00583	0.00013	0.00425	0.02962	0.00954	0.00011	0.09471	0.00045	0.00501	0.00296	0.00022	k_Bacteria|p_Firmicutes|c_Clostridia|o_Eubacteriales|f_Peptostreptococcaceae|g_Clostridioides|s_
g_Wolbachia	3e-05	0	0	0.00022	0	1e-05	0	0.00019	0	8e-05	0	1e-05	0	2e-05	0	6e-05	0.00028	0.00011	0	6e-05	0	5e-05	0	0	k_Bacteria|p_Proteobacteria|c_Alphaproteobacteria|o_Rickettsiales|f_Anaplasmataceae|g_Wolbachia|s_
g_Terribacillus	2e-05	0	0	0.00011	0	1e-05	0	0.00011	6e-05	5e-05	0	0	0	1e-05	0	4e-05	0.00015	7e-05	0	3e-05	0	2e-05	0	0	k_Bacteria|p_Firmicutes|c_Bacilli|o_Bacillales|f_Bacillaceae|g_Terribacillus|s_
g_Drechmeria	0	0	0	0	0	0	1e-05	0	0	0	1e-05	0	0	0	0	0	0	0	0	0	0	0	0	0.00013	k_Eukaryota|p_Ascomycota|c_Sordariomycetes|o_Hypocreales|f_Ophiocordycipitaceae|g_Drechmeria|s_
g_Pedobacter	5e-05	0	0	0.00035	1e-05	2e-05	1e-05	0.00034	0	0.00014	0	0	0	4e-05	0	0.00011	0.0005	0.00022	0	9e-05	0	6e-05	0	2e-05	k_Bacteria|p_Bacteroidetes|c_Sphingobacteriia|o_Sphingobacteriales|f_Sphingobacteriaceae|g_Pedobacter|s_
g_Pseudomonas	0.00791	9e-05	4e-05	0.00026	0.0002	3e-05	0.00072	0.00025	2e-05	9e-05	0.8708	3e-05	2e-05	5e-05	1e-05	7e-05	0.00035	0.00015	1e-05	9e-05	4e-05	9e-05	0.00092	0.00164	k_Bacteria|p_Proteobacteria|c_Gammaproteobacteria|o_Pseudomonadales|f_Pseudomonadaceae|g_Pseudomonas|s_
g_Anabaena	7e-05	0	0	0.00038	0	2e-05	0	0.00047	0	0.00011	0	0	0	4e-05	0	9e-05	0.00053	0.00021	0	0.0001	0	9e-05	0	0	k_Bacteria|p_Cyanobacteria|c_|o_Nostocales|f_Nostocaceae|g_Anabaena|s_
g_Tissierella	2e-05	0	0	0.00011	1e-05	1e-05	0	0.00011	0	4e-05	0	0	0	1e-05	0	3e-05	0.00019	7e-05	0	3e-05	0	2e-05	0	0	k_Bacteria|p_Firmicutes|c_Tissierellia|o_Tissierellales|f_Tissierellaceae|g_Tissierella|s_
g_Flavobacterium	0.00025	1e-05	1e-05	0.00164	5e-05	8e-05	0.00012	0.00149	0	0.00055	0.00014	3e-05	0	0.00017	1e-05	0.00045	0.00222	0.00091	0	0.00043	2e-05	0.00032	0.00024	0.00013	k_Bacteria|p_Bacteroidetes|c_Flavobacteriia|o_Flavobacteriales|f_Flavobacteriaceae|g_Flavobacterium|s_
g_Oceanobacillus	4e-05	0	0	0.00031	0	1e-05	0	0.00027	0	9e-05	0	0	0	3e-05	0	7e-05	0.00041	0.00015	0	8e-05	0	6e-05	0	0	k_Bacteria|p_Firmicutes|c_Bacilli|o_Bacillales|f_Bacillaceae|g_Oceanobacillus|s_

## Sheet: Taxonomy.kingdom.relative
# Constructed from biom file
#OTU ID	HJN_14	HJN_28	HJY_14	HJY_28	LJY_14	LJY_28	LYY_14	LYY_28	LZh_14	LZh_28	MJX_14	MJX_28	PYL_14	PYL_28	XZH_14	XZH_28	ZhH_14	ZhH_28	ZhKR_14	ZhKR_28	ZhKZ_14	ZhKZ_28	ZhZH_14	ZhZH_28	taxonomy
k_Archaea	0.00032	1e-05	1e-05	0.00211	5e-05	9e-05	7e-05	0.00181	0	0.00067	5e-05	1e-05	1e-05	0.00023	0	0.00048	0.00282	0.00102	0	0.00054	1e-05	0.00038	0.00012	0.00026	k_Archaea|p_|c_|o_|f_|g_|s_
k_Bacteria	0.99671	0.99754	0.9999	0.99418	0.95156	0.99933	0.99551	0.99318	0.99967	0.99829	0.99158	0.99312	0.99992	0.9995	0.99996	0.99883	0.99311	0.99139	0.99979	0.99705	0.99943	0.99514	0.99645	0.98482	k_Bacteria|p_|c_|o_|f_|g_|s_
k_Eukaryota	0.00026	3e-05	2e-05	0.00223	0.00048	9e-05	0.00173	0.00193	2e-05	0.00063	0.00279	6e-05	1e-05	0.00017	2e-05	0.00047	0.00265	0.00102	1e-05	0.00058	0.00026	0.00068	0.00308	0.01241	k_Eukaryota|p_|c_|o_|f_|g_|s_
k_Viruses	0.00271	0.00241	8e-05	0.00149	0.04791	0.00049	0.00269	0.00308	0.00031	0.00041	0.00558	0.0068	6e-05	0.0001	2e-05	0.00023	0.00142	0.00657	0.00019	0.00183	0.0003	0.0038	0.00035	0.00252	k_Viruses|p_|c_|o_|f_|g_|s_

## Sheet: Taxonomy.order.relative
# Constructed from biom file
#OTU ID	HJN_14	HJN_28	HJY_14	HJY_28	LJY_14	LJY_28	LYY_14	LYY_28	LZh_14	LZh_28	MJX_14	MJX_28	PYL_14	PYL_28	XZH_14	XZH_28	ZhH_14	ZhH_28	ZhKR_14	ZhKR_28	ZhKZ_14	ZhKZ_28	ZhZH_14	ZhZH_28	taxonomy
o_Nitrososphaerales	3e-05	0	0	0.00016	0	1e-05	0	0.00017	0	8e-05	0	0	0	2e-05	0	3e-05	0.00018	8e-05	0	4e-05	0	2e-05	0	0	k_Archaea|p_Thaumarchaeota|c_Nitrososphaeria|o_Nitrososphaerales|f_|g_|s_
o_Mycoplasmoidales	1e-05	0	0	0.00012	0	0	0	0.00011	0	3e-05	0	0	0	1e-05	0	3e-05	0.00016	6e-05	0	3e-05	0	2e-05	0	0	k_Bacteria|p_Tenericutes|c_Mollicutes|o_Mycoplasmoidales|f_|g_|s_
o_Fusobacteriales	0.00069	2e-05	1e-05	0.0042	0.00013	0.00021	0.00024	0.00389	1e-05	0.00135	4e-05	6e-05	1e-05	0.00044	1e-05	0.00101	0.00591	0.00213	2e-05	0.00115	1e-05	0.00083	0.00021	5e-05	k_Bacteria|p_Fusobacteria|c_Fusobacteriia|o_Fusobacteriales|f_|g_|s_
o_Thermodesulfobacteriales	1e-05	0	0	0.0001	0	1e-05	0	5e-05	0	3e-05	0	0	0	1e-05	0	2e-05	0.00012	4e-05	0	2e-05	0	1e-05	0	0	k_Bacteria|p_Thermodesulfobacteria|c_Thermodesulfobacteria|o_Thermodesulfobacteriales|f_|g_|s_
o_Nautiliales	2e-05	0	0	0.00014	0	0	0	9e-05	0	4e-05	0	0	0	1e-05	0	3e-05	0.00016	6e-05	0	4e-05	0	2e-05	0	0	k_Bacteria|p_Proteobacteria|c_Epsilonproteobacteria|o_Nautiliales|f_|g_|s_
o_Entomoplasmatales	0.00014	1e-05	0	0.001	1e-05	4e-05	1e-05	0.00083	0.00015	0.00032	1e-05	0	0	0.0001	0	0.00023	0.00129	0.00047	0	0.00025	0	0.00017	2e-05	1e-05	k_Bacteria|p_Tenericutes|c_Mollicutes|o_Entomoplasmatales|f_|g_|s_
o_Hyphomicrobiales	7e-05	1e-05	9e-05	0.0003	0.00048	2e-05	0.00073	0.00025	2e-05	0.0001	0.00015	3e-05	1e-05	3e-05	9e-05	7e-05	0.00035	0.00016	1e-05	8e-05	2e-05	7e-05	0.0077	0.00298	k_Bacteria|p_Proteobacteria|c_Alphaproteobacteria|o_Hyphomicrobiales|f_|g_|s_
o_Nevskiales	0	0	0	0	0	0	1e-05	0	0	0	0	0	0	0	0	0	0	0	0	0	0	0	0	0.00015	k_Bacteria|p_Proteobacteria|c_Gammaproteobacteria|o_Nevskiales|f_|g_|s_
o_Orbales	6e-05	1e-05	0	0.00036	0	2e-05	1e-05	0.00037	0	0.00011	0	2e-05	0	4e-05	0	8e-05	0.00052	0.00019	0	0.0001	0	0.0001	0	0	k_Bacteria|p_Proteobacteria|c_Gammaproteobacteria|o_Orbales|f_|g_|s_
o_Cytophagales	0.00016	1e-05	0	0.00122	3e-05	6e-05	7e-05	0.00104	0	0.00037	6e-05	1e-05	0	0.00013	0	0.00029	0.00149	0.0006	0	0.00031	1e-05	0.0002	0.00012	0.00015	k_Bacteria|p_Bacteroidetes|c_Cytophagia|o_Cytophagales|f_|g_|s_
o_Nitrosopumilales	3e-05	0	0	0.00019	0	1e-05	0	0.00016	0	6e-05	0	0	0	2e-05	0	4e-05	0.00028	9e-05	0	5e-05	0	3e-05	0	0	k_Archaea|p_Thaumarchaeota|c_Nitrososphaeria|o_Nitrosopumilales|f_|g_|s_
o_Acholeplasmatales	7e-05	0	0	0.00043	0	2e-05	1e-05	0.00036	0	0.00015	0	0	0	4e-05	0	0.00011	0.00061	0.00022	0	0.00011	0	7e-05	0	0	k_Bacteria|p_Tenericutes|c_Mollicutes|o_Acholeplasmatales|f_|g_|s_
o_Natranaerobiales	2e-05	0	0	9e-05	0	0	0	9e-05	0	3e-05	0	0	0	1e-05	0	2e-05	0.00013	5e-05	0	2e-05	0	2e-05	0	0	k_Bacteria|p_Firmicutes|c_Clostridia|o_Natranaerobiales|f_|g_|s_
o_Selenomonadales	0.00017	0	0	0.00097	1e-05	5e-05	2e-05	0.00095	0	0.00031	0	0	1e-05	0.00011	0	0.00024	0.00136	0.00053	0	0.00027	0	0.00021	3e-05	3e-05	k_Bacteria|p_Firmicutes|c_Negativicutes|o_Selenomonadales|f_|g_|s_
o_Thermoanaerobacterales	0.00027	1e-05	0	0.00175	1e-05	8e-05	2e-05	0.0016	0	0.00057	1e-05	0	0	0.00019	0	0.00042	0.00252	0.00088	0	0.00045	0	0.00034	0	1e-05	k_Bacteria|p_Firmicutes|c_Clostridia|o_Thermoanaerobacterales|f_|g_|s_
o_Sphingomonadales	3e-05	1e-05	0.00011	0.00011	0.00033	1e-05	0.00113	9e-05	2e-05	4e-05	4e-05	2e-05	1e-05	1e-05	8e-05	2e-05	0.00015	7e-05	1e-05	3e-05	2e-05	3e-05	0.00143	0.00183	k_Bacteria|p_Proteobacteria|c_Alphaproteobacteria|o_Sphingomonadales|f_|g_|s_
o_Aeromonadales	5e-05	0.00017	1e-05	0.00012	1e-05	1e-05	3e-05	0.00015	0	7e-05	9e-05	0	1e-05	2e-05	0	5e-05	0.00024	5e-05	0	4e-05	0	2e-05	6e-05	8e-05	k_Bacteria|p_Proteobacteria|c_Gammaproteobacteria|o_Aeromonadales|f_|g_|s_
o_Neisseriales	2e-05	0	2e-05	0.00023	0.00054	1e-05	0.00124	0.00017	2e-05	7e-05	8e-05	3e-05	0	2e-05	1e-05	5e-05	0.00026	0.00011	1e-05	6e-05	1e-05	3e-05	0.00086	0.00024	k_Bacteria|p_Proteobacteria|c_Betaproteobacteria|o_Neisseriales|f_|g_|s_
o_Desulfovibrionales	1e-05	0	0	9e-05	1e-05	0	1e-05	7e-05	0	2e-05	0	0	0	1e-05	0	2e-05	0.00011	4e-05	0	2e-05	0	1e-05	0	4e-05	k_Bacteria|p_Proteobacteria|c_Deltaproteobacteria|o_Desulfovibrionales|f_|g_|s_
o_Moraxellales	0.01059	2e-05	0.0001	0.00101	0.0016	0.0001	0.00112	0.00381	5e-05	0.00031	0.00039	7e-05	1e-05	0.00289	2e-05	0.00023	0.00142	0.00047	4e-05	0.00028	5e-05	0.00027	0.00168	0.00451	k_Bacteria|p_Proteobacteria|c_Gammaproteobacteria|o_Moraxellales|f_|g_|s_
o_Sulfolobales	5e-05	0	0	0.00038	0	1e-05	0	0.00032	0	0.00012	0	0	0	4e-05	0	9e-05	0.00051	0.00017	0	0.0001	0	7e-05	0	0	k_Archaea|p_Crenarchaeota|c_Thermoprotei|o_Sulfolobales|f_|g_|s_
o_Xanthomonadales	0.07489	3e-05	2e-05	9e-05	0.00014	1e-05	0.00201	0.00265	1e-05	5e-05	0.0007	2e-05	1e-05	1e-05	1e-05	4e-05	0.00035	4e-05	1e-05	7e-05	3e-05	4e-05	0.00049	0.00083	k_Bacteria|p_Proteobacteria|c_Gammaproteobacteria|o_Xanthomonadales|f_|g_|s_
o_Eubacteriales	0.32642	0.01311	9e-05	0.63306	0.01633	0.22094	0.0146	0.74021	0.00069	0.87337	0.01625	0.4739	0.1979	0.14532	0.43415	0.44113	0.83004	0.69015	0.00067	0.47601	0.00271	0.11811	0.01817	0.0014	k_Bacteria|p_Firmicutes|c_Clostridia|o_Eubacteriales|f_|g_|s_
o_Corynebacteriales	0.0001	2e-05	5e-05	0.00034	0.00043	0.00064	0.00183	0.00029	0.00018	0.00012	0.00064	0.00012	2e-05	5e-05	3e-05	0.03623	0.00045	0.00039	2e-05	0.00038	0.0003	0.00037	0.05184	0.1539	k_Bacteria|p_Actinobacteria|c_Actinomycetia|o_Corynebacteriales|f_|g_|s_
o_Thermoproteales	1e-05	0	0	8e-05	0	0	0	7e-05	0	3e-05	0	0	0	1e-05	0	2e-05	0.00011	4e-05	0	2e-05	0	2e-05	0	0	k_Archaea|p_Crenarchaeota|c_Thermoprotei|o_Thermoproteales|f_|g_|s_
o_Actinomycetales	1e-05	0	1e-05	4e-05	0.00015	1e-05	0.00037	3e-05	1e-05	2e-05	1e-05	1e-05	0	1e-05	0	1e-05	5e-05	0.0001	0	4e-05	1e-05	2e-05	0.00025	0.00017	k_Bacteria|p_Actinobacteria|c_Actinomycetia|o_Actinomycetales|f_|g_|s_
o_Chromatiales	1e-05	5e-05	0	0	1e-05	0	2e-05	0	0	0	2e-05	0	0	1e-05	0	0	0	1e-05	0	0	0	1e-05	4e-05	0.00011	k_Bacteria|p_Proteobacteria|c_Gammaproteobacteria|o_Chromatiales|f_|g_|s_
o_Oceanospirillales	4e-05	1e-05	1e-05	0.00016	2e-05	1e-05	4e-05	0.00014	0	4e-05	9e-05	0	1e-05	2e-05	0	4e-05	0.00019	7e-05	0	4e-05	0	3e-05	6e-05	0.00056	k_Bacteria|p_Proteobacteria|c_Gammaproteobacteria|o_Oceanospirillales|f_|g_|s_
o_Malasseziales	0	0	0	0	6e-05	0	0.0002	0	0	0	0	1e-05	0	0	0	0	0	0	0	0	0	0	0.00015	0.00796	k_Eukaryota|p_Basidiomycota|c_Malasseziomycetes|o_Malasseziales|f_|g_|s_
o_Pseudonocardiales	1e-05	0	0	3e-05	2e-05	0	4e-05	1e-05	0	1e-05	1e-05	0	0	1e-05	0	1e-05	4e-05	4e-05	0	2e-05	0	1e-05	5e-05	0.00038	k_Bacteria|p_Actinobacteria|c_Actinomycetia|o_Pseudonocardiales|f_|g_|s_
o_Oscillatoriales	2e-05	0	0	0.0001	1e-05	0	0	0.00012	0	3e-05	0	0	0	1e-05	0	3e-05	0.00013	5e-05	0	3e-05	0	2e-05	0	0	k_Bacteria|p_Cyanobacteria|c_|o_Oscillatoriales|f_|g_|s_
o_Methanococcales	5e-05	0	0	0.00034	0	1e-05	0	0.00028	0	0.0001	0	0	0	3e-05	0	7e-05	0.00044	0.00016	0	8e-05	0	5e-05	0	0	k_Archaea|p_Euryarchaeota|c_Methanococci|o_Methanococcales|f_|g_|s_
o_Veillonellales	7e-05	1e-05	0	0.00048	0.00012	3e-05	0.00016	0.00035	1e-05	0.00013	0.0001	2e-05	1e-05	5e-05	1e-05	0.0001	0.00056	0.0002	2e-05	0.12983	4e-05	0.00012	0.0003	3e-05	k_Bacteria|p_Firmicutes|c_Negativicutes|o_Veillonellales|f_|g_|s_
o_Campylobacterales	0.0007	3e-05	1e-05	0.00461	7e-05	0.00021	0.00013	0.00423	1e-05	0.00143	6e-05	2e-05	1e-05	0.00049	1e-05	0.00111	0.00607	0.00232	1e-05	0.00119	2e-05	0.00082	0.0002	5e-05	k_Bacteria|p_Proteobacteria|c_Epsilonproteobacteria|o_Campylobacterales|f_|g_|s_
o_Legionellales	5e-05	1e-05	0	0.00035	3e-05	1e-05	0.00011	0.0003	1e-05	0.0001	0.00024	0	0	4e-05	0	7e-05	0.00043	0.00016	0	0.0001	2e-05	0.0001	0.00023	2e-05	k_Bacteria|p_Proteobacteria|c_Gammaproteobacteria|o_Legionellales|f_|g_|s_
o_Thermococcales	1e-05	0	0	8e-05	0	0	0	7e-05	0	3e-05	0	0	0	1e-05	0	2e-05	0.00011	4e-05	0	2e-05	0	2e-05	0	1e-05	k_Archaea|p_Euryarchaeota|c_Thermococci|o_Thermococcales|f_|g_|s_
o_	0.00026	1e-05	0	0.00207	6e-05	2e-05	0.00026	0.00175	0	0.00059	0.00011	0	0	0.00015	0	0.00043	0.00248	0.001	0	0.00047	0	0.00032	0.00021	0.0015	k_|p_|c_|o_|f_|g_|s_
o_Thermosediminibacterales	2e-05	0	0	0.0001	0	1e-05	0	0.0001	0	3e-05	0	0	0	1e-05	0	2e-05	0.00016	5e-05	0	3e-05	0	2e-05	0	0	k_Bacteria|p_Firmicutes|c_Clostridia|o_Thermosediminibacterales|f_|g_|s_
o_Pasteurellales	0.00015	2e-05	1e-05	0.00138	0.00014	7e-05	0.00031	0.00119	0	0.00027	5e-05	1e-05	1e-05	0.00011	1e-05	0.00026	0.00122	0.00057	1e-05	0.0004	1e-05	0.00019	0.00027	5e-05	k_Bacteria|p_Proteobacteria|c_Gammaproteobacteria|o_Pasteurellales|f_|g_|s_
o_Rickettsiales	0.0001	0	0	0.00064	0	3e-05	1e-05	0.00062	0	0.0002	1e-05	1e-05	0	7e-05	0	0.00016	0.00086	0.00033	0	0.00017	0	0.00012	2e-05	0	k_Bacteria|p_Proteobacteria|c_Alphaproteobacteria|o_Rickettsiales|f_|g_|s_
o_Caulobacterales	0	0	2e-05	1e-05	7e-05	0	0.00027	1e-05	0	0	0	2e-05	0	0	0	0	1e-05	1e-05	0	1e-05	0	0	0.00029	0.00058	k_Bacteria|p_Proteobacteria|c_Alphaproteobacteria|o_Caulobacterales|f_|g_|s_
o_Methanosarcinales	4e-05	0	0	0.00026	0	1e-05	0	0.00023	0	9e-05	1e-05	0	0	3e-05	0	6e-05	0.00033	0.00013	0	7e-05	0	5e-05	0	0	k_Archaea|p_Euryarchaeota|c_Methanomicrobia|o_Methanosarcinales|f_|g_|s_
o_Enterobacterales	0.55482	0.98116	5e-05	0.27273	0.00127	0.00077	0.01173	0.13732	0.00049	0.00167	0.00459	0.00095	0.76535	0.83387	0.00038	0.00148	0.00603	0.04801	0.00038	0.00169	0.00173	0.33944	0.01248	0.00128	k_Bacteria|p_Proteobacteria|c_Gammaproteobacteria|o_Enterobacterales|f_|g_|s_
o_Rhodospirillales	3e-05	1e-05	1e-05	0.00011	0.00221	5e-05	0.0082	0.00011	7e-05	6e-05	0.00017	0.00022	1e-05	2e-05	1e-05	4e-05	0.00015	9e-05	3e-05	5e-05	8e-05	6e-05	0.00592	0.00038	k_Bacteria|p_Proteobacteria|c_Alphaproteobacteria|o_Rhodospirillales|f_|g_|s_
o_Brachyspirales	8e-05	0	0	0.00055	0	3e-05	1e-05	0.00046	0	0.00017	0	0	0	6e-05	0	0.00013	0.00071	0.00027	0	0.00014	0	0.0001	0	0	k_Bacteria|p_Spirochaetes|c_Spirochaetia|o_Brachyspirales|f_|g_|s_
o_Nostocales	0.00025	1e-05	0	0.00153	2e-05	8e-05	4e-05	0.00152	1e-05	0.0005	4e-05	2e-05	0	0.00017	0	0.00037	0.00208	0.00078	0	0.0004	1e-05	0.00033	7e-05	3e-05	k_Bacteria|p_Cyanobacteria|c_|o_Nostocales|f_|g_|s_
o_Trueperales	1e-05	0	0	7e-05	0	0	0	7e-05	0	3e-05	0	0	0	1e-05	0	2e-05	0.00011	4e-05	0	2e-05	0	2e-05	0	0	k_Bacteria|p_Deinococcus-Thermus|c_Deinococci|o_Trueperales|f_|g_|s_
o_Spirochaetales	8e-05	0	0	0.00057	2e-05	3e-05	5e-05	0.0005	0	0.00026	2e-05	0	0	6e-05	0	0.00017	0.00074	0.00033	0	0.00016	0	9e-05	5e-05	1e-05	k_Bacteria|p_Spirochaetes|c_Spirochaetia|o_Spirochaetales|f_|g_|s_
o_Helotiales	1e-05	0	0	9e-05	0.0001	1e-05	0.00048	8e-05	0	3e-05	0.00102	1e-05	0	1e-05	0	2e-05	0.00012	4e-05	0	3e-05	7e-05	0.00015	0.0009	7e-05	k_Eukaryota|p_Ascomycota|c_Leotiomycetes|o_Helotiales|f_|g_|s_
o_Rhodobacterales	1e-05	0	1e-05	7e-05	0.00012	0	8e-05	5e-05	0	2e-05	4e-05	1e-05	0	1e-05	0	1e-05	7e-05	4e-05	0	2e-05	0	2e-05	0.00016	0.0005	k_Bacteria|p_Proteobacteria|c_Alphaproteobacteria|o_Rhodobacterales|f_|g_|s_
o_Erysipelotrichales	0.00092	3e-05	1e-05	0.0057	1e-05	0.00044	4e-05	0.00586	1e-05	0.00183	2e-05	0.00048	0	0.00065	0	0.00131	0.01016	0.00342	0	0.00155	1e-05	0.00133	6e-05	3e-05	k_Bacteria|p_Firmicutes|c_Erysipelotrichia|o_Erysipelotrichales|f_|g_|s_
o_Chitinophagales	3e-05	0	0	0.0002	3e-05	1e-05	1e-05	0.00017	0	6e-05	1e-05	0	0	2e-05	0	5e-05	0.00026	0.0001	0	5e-05	0	3e-05	2e-05	2e-05	k_Bacteria|p_Bacteroidetes|c_Chitinophagia|o_Chitinophagales|f_|g_|s_
o_Streptomycetales	2e-05	1e-05	2e-05	5e-05	0.00017	1e-05	0.00017	5e-05	0	2e-05	7e-05	1e-05	1e-05	1e-05	0	2e-05	7e-05	0.00013	0	6e-05	1e-05	5e-05	0.00019	0.00144	k_Bacteria|p_Actinobacteria|c_Actinomycetia|o_Streptomycetales|f_|g_|s_
o_Myxococcales	1e-05	0	0	0	1e-05	0	3e-05	0	0	0	1e-05	0	0	0	0	0	0	0	0	0	0	1e-05	4e-05	0.00032	k_Bacteria|p_Proteobacteria|c_Deltaproteobacteria|o_Myxococcales|f_|g_|s_
o_Ustilaginales	1e-05	0	0	4e-05	1e-05	0	1e-05	3e-05	0	2e-05	1e-05	0	0	0	0	1e-05	6e-05	2e-05	0	1e-05	0	1e-05	2e-05	0.00219	k_Eukaryota|p_Basidiomycota|c_Ustilaginomycetes|o_Ustilaginales|f_|g_|s_
o_Streptosporangiales	0	0	0	0	1e-05	0	1e-05	0	0	1e-05	0	0	0	0	0	1e-05	0	2e-05	0	0	0	0	2e-05	0.00017	k_Bacteria|p_Actinobacteria|c_Actinomycetia|o_Streptosporangiales|f_|g_|s_
o_Caudovirales	0.00264	0.0024	8e-05	0.00105	0.0479	0.00048	0.00267	0.00273	0.00031	0.00029	0.00556	0.0068	6e-05	6e-05	1e-05	0.00013	0.00082	0.00636	0.00019	0.00173	0.0003	0.00375	0.00031	0.00249	k_Viruses|p_Uroviricota|c_Caudoviricetes|o_Caudovirales|f_|g_|s_
o_Petrotogales	2e-05	0	0	0.00014	0	1e-05	0	0.00012	0	5e-05	0	0	0	1e-05	0	3e-05	0.0002	6e-05	0	4e-05	0	3e-05	0	0	k_Bacteria|p_Thermotogae|c_Thermotogae|o_Petrotogales|f_|g_|s_
o_Bacteroidales	0.00012	1e-05	1e-05	0.00083	0.00034	5e-05	0.00124	0.00066	1e-05	0.00026	6e-05	2e-05	0	9e-05	1e-05	0.00019	0.00105	0.0004	1e-05	0.00023	2e-05	0.00016	0.0009	0.00011	k_Bacteria|p_Bacteroidetes|c_Bacteroidia|o_Bacteroidales|f_|g_|s_
o_Desulfobacterales	3e-05	0	0	0.0002	1e-05	1e-05	1e-05	0.00018	0	6e-05	1e-05	0	0	2e-05	0	5e-05	0.00027	0.0001	0	5e-05	0	4e-05	0	1e-05	k_Bacteria|p_Proteobacteria|c_Deltaproteobacteria|o_Desulfobacterales|f_|g_|s_
o_Acidaminococcales	2e-05	0	0	0.0001	0	0	0	9e-05	0	3e-05	0	0	0	1e-05	0	2e-05	0.00013	5e-05	0	2e-05	0	1e-05	0	0	k_Bacteria|p_Firmicutes|c_Negativicutes|o_Acidaminococcales|f_|g_|s_
o_Propionibacteriales	0	0	2e-05	0	0.00018	1e-05	0.00058	0	1e-05	1e-05	2e-05	1e-05	0	0	2e-05	2e-05	0	6e-05	0	2e-05	2e-05	1e-05	0.00074	0.0014	k_Bacteria|p_Actinobacteria|c_Actinomycetia|o_Propionibacteriales|f_|g_|s_
o_Methanobacteriales	6e-05	0	0	0.00039	2e-05	2e-05	1e-05	0.00035	0	0.00013	0	0	1e-05	6e-05	0	0.0001	0.00055	0.0002	0	0.00011	0	8e-05	0	0	k_Archaea|p_Euryarchaeota|c_Methanobacteria|o_Methanobacteriales|f_|g_|s_
o_Micrococcales	0.0001	1e-05	3e-05	0.00069	0.00107	0.00076	0.00096	0.00064	1e-05	0.00288	9e-05	0.00018	0.00057	0.00082	5e-05	0.00015	0.00221	0.02914	8e-05	0.00964	3e-05	0.0036	0.0007	0.00209	k_Bacteria|p_Actinobacteria|c_Actinomycetia|o_Micrococcales|f_|g_|s_
o_Eurotiales	2e-05	0	0	0.00011	2e-05	1e-05	8e-05	0.0001	0	4e-05	6e-05	0	0	1e-05	0	4e-05	0.00015	8e-05	0	3e-05	1e-05	3e-05	9e-05	0.00023	k_Eukaryota|p_Ascomycota|c_Eurotiomycetes|o_Eurotiales|f_|g_|s_
o_Micromonosporales	1e-05	0	0	3e-05	1e-05	0	3e-05	3e-05	0	1e-05	1e-05	0	0	1e-05	0	1e-05	4e-05	3e-05	0	1e-05	0	1e-05	3e-05	0.00033	k_Bacteria|p_Actinobacteria|c_Actinomycetia|o_Micromonosporales|f_|g_|s_
o_Thiotrichales	8e-05	1e-05	0	0.0005	1e-05	2e-05	1e-05	0.00048	0	0.00014	4e-05	0	0	6e-05	0	0.00012	0.00065	0.00025	0	0.00014	0	9e-05	0	2e-05	k_Bacteria|p_Proteobacteria|c_Gammaproteobacteria|o_Thiotrichales|f_|g_|s_
o_Flavobacteriales	0.00116	5e-05	4e-05	0.00791	0.00031	0.00037	0.00059	0.00709	8e-05	0.00252	0.00027	8e-05	1e-05	0.00082	3e-05	0.00195	0.01026	0.004	2e-05	0.00207	5e-05	0.00144	0.00142	0.00082	k_Bacteria|p_Bacteroidetes|c_Flavobacteriia|o_Flavobacteriales|f_|g_|s_
o_Rhodocyclales	1e-05	0	0	1e-05	2e-05	0	5e-05	1e-05	0	0	2e-05	0	0	0	0	0	2e-05	1e-05	0	0	0	1e-05	9e-05	0.00023	k_Bacteria|p_Proteobacteria|c_Betaproteobacteria|o_Rhodocyclales|f_|g_|s_
o_Vibrionales	0.00014	7e-05	0	0.0008	2e-05	6e-05	3e-05	0.00077	1e-05	0.00027	9e-05	2e-05	1e-05	9e-05	0	0.00019	0.00117	0.0004	0	0.00022	1e-05	0.00025	4e-05	3e-05	k_Bacteria|p_Proteobacteria|c_Gammaproteobacteria|o_Vibrionales|f_|g_|s_
o_Tissierellales	0.00037	1e-05	0	0.00239	1e-05	0.00012	6e-05	0.00213	6e-05	0.00076	2e-05	0	0	0.00026	0	0.00057	0.00375	0.0013	0	0.00063	1e-05	0.00045	6e-05	5e-05	k_Bacteria|p_Firmicutes|c_Tissierellia|o_Tissierellales|f_|g_|s_
o_Alteromonadales	0.00017	2e-05	0	0.00107	9e-05	5e-05	0.00029	0.00098	1e-05	0.00035	0.00057	2e-05	1e-05	0.00012	0	0.00026	0.00149	0.00054	1e-05	0.00031	0.00011	0.0003	0.00072	0.00024	k_Bacteria|p_Proteobacteria|c_Gammaproteobacteria|o_Alteromonadales|f_|g_|s_
o_Lactobacillales	0.00848	0.00131	0.06286	0.0168	0.9056	0.76965	0.01333	0.04293	0.01917	0.02136	0.08424	0.51358	0.01983	0.00839	0.00064	0.44439	0.03342	0.18266	0.08352	0.33973	0.00878	0.5068	0.01165	0.73744	k_Bacteria|p_Firmicutes|c_Bacilli|o_Lactobacillales|f_|g_|s_
o_Thermotogales	3e-05	0	0	0.00022	0	1e-05	0	0.0002	0	7e-05	0	0	0	2e-05	0	5e-05	0.0003	0.00011	0	5e-05	0	4e-05	0	0	k_Bacteria|p_Thermotogae|c_Thermotogae|o_Thermotogales|f_|g_|s_
o_Pleurocapsales	1e-05	0	0	9e-05	0	0	0	2e-05	0	3e-05	0	0	0	1e-05	0	3e-05	0.00012	5e-05	0	2e-05	0	2e-05	0	0	k_Bacteria|p_Cyanobacteria|c_|o_Pleurocapsales|f_|g_|s_
o_Bifidobacteriales	3e-05	1e-05	0	0.00013	0.00024	2e-05	6e-05	0.00015	1e-05	3e-05	7e-05	3e-05	1e-05	6e-05	0.02191	0.00204	0.00021	0.00119	0	4e-05	2e-05	4e-05	0.00013	8e-05	k_Bacteria|p_Actinobacteria|c_Actinomycetia|o_Bifidobacteriales|f_|g_|s_
o_Hypocreales	3e-05	0	1e-05	0.00022	0.00012	1e-05	0.00061	0.00021	1e-05	8e-05	0.00103	2e-05	0	2e-05	1e-05	5e-05	0.00032	0.00012	1e-05	7e-05	0.0001	0.00017	0.00123	0.00045	k_Eukaryota|p_Ascomycota|c_Sordariomycetes|o_Hypocreales|f_|g_|s_
o_Ligamenvirales	0	0	0	0	0	0	0	0	0	0	0	0	0	0	0	0	0.00011	2e-05	0	0	0	0	0	0	k_Viruses|p_Taleaviricota|c_Tokiviricetes|o_Ligamenvirales|f_|g_|s_
o_Nitrosomonadales	4e-05	0	0	0.0002	2e-05	1e-05	2e-05	0.00024	0	7e-05	3e-05	0	0	3e-05	0	5e-05	0.00027	0.00012	0	6e-05	0	6e-05	4e-05	0.0001	k_Bacteria|p_Proteobacteria|c_Betaproteobacteria|o_Nitrosomonadales|f_|g_|s_
o_Chroococcales	4e-05	0	0	0.00029	0	1e-05	1e-05	0.00023	0	0.00011	1e-05	0	0	3e-05	0	8e-05	0.00038	0.00015	0	8e-05	0	5e-05	2e-05	1e-05	k_Bacteria|p_Cyanobacteria|c_|o_Chroococcales|f_|g_|s_
o_Halanaerobiales	9e-05	0	0	0.00058	0	3e-05	0	0.00053	0	0.00019	0	0	0	6e-05	0	0.00014	0.00081	0.00029	0	0.00015	0	0.00012	0	0	k_Bacteria|p_Firmicutes|c_Clostridia|o_Halanaerobiales|f_|g_|s_
o_Cellvibrionales	2e-05	0	0	0.00019	1e-05	1e-05	2e-05	8e-05	0	3e-05	1e-05	0	0	2e-05	0	2e-05	0.00024	9e-05	0	3e-05	0	2e-05	4e-05	7e-05	k_Bacteria|p_Proteobacteria|c_Gammaproteobacteria|o_Cellvibrionales|f_|g_|s_
o_Magnaporthales	1e-05	0	0	4e-05	1e-05	0	1e-05	3e-05	0	1e-05	2e-05	0	0	0	0	1e-05	5e-05	2e-05	0	1e-05	0	1e-05	3e-05	0.00013	k_Eukaryota|p_Ascomycota|c_Sordariomycetes|o_Magnaporthales|f_|g_|s_
o_Mycoplasmatales	0.00016	1e-05	7e-05	0.00116	0.00015	0.00012	0.00098	0.00106	2e-05	0.00042	3e-05	4e-05	0	0.00014	1e-05	0.00032	0.00153	0.00069	1e-05	0.00034	8e-05	0.0002	0.00123	0.0005	k_Bacteria|p_Tenericutes|c_Mollicutes|o_Mycoplasmatales|f_|g_|s_
o_Burkholderiales	0.00027	0.00027	0.01488	0.00029	0.01249	6e-05	0.01902	0.00026	0.00121	0.00011	0.0039	0.00023	4e-05	4e-05	0.0009	8e-05	0.00048	0.0002	0.00039	0.0001	0.00096	0.00023	0.07543	0.02194	k_Bacteria|p_Proteobacteria|c_Betaproteobacteria|o_Burkholderiales|f_|g_|s_
o_Saccharomycetales	0.00015	2e-05	1e-05	0.00144	0.00013	4e-05	0.00029	0.00124	0	0.00038	0.00055	2e-05	0	0.0001	0	0.00028	0.00166	0.00062	0	0.00035	6e-05	0.00026	0.00056	0.00044	k_Eukaryota|p_Ascomycota|c_Saccharomycetes|o_Saccharomycetales|f_|g_|s_
o_Sordariales	2e-05	0	0	0.00017	1e-05	1e-05	2e-05	0.00015	0	4e-05	3e-05	0	0	1e-05	0	3e-05	0.00019	8e-05	0	5e-05	1e-05	3e-05	4e-05	0.00041	k_Eukaryota|p_Ascomycota|c_Sordariomycetes|o_Sordariales|f_|g_|s_
o_Synechococcales	7e-05	0.00018	0	0.00041	1e-05	2e-05	2e-05	0.00036	0	0.00012	3e-05	0	0	4e-05	0	9e-05	0.00053	0.00019	0	0.0001	0	7e-05	4e-05	4e-05	k_Bacteria|p_Cyanobacteria|c_|o_Synechococcales|f_|g_|s_
o_Bacillales	0.00528	0.00069	0.92118	0.02138	0.00605	0.00373	0.91234	0.02132	0.97724	0.08316	0.0103	0.00272	0.016	0.00288	0.54153	0.0616	0.05252	0.01408	0.91447	0.02651	0.98417	0.01666	0.79883	0.04419	k_Bacteria|p_Firmicutes|c_Bacilli|o_Bacillales|f_|g_|s_
o_Sphingobacteriales	0.00014	1e-05	0	0.00094	2e-05	5e-05	4e-05	0.00085	0	0.00031	1e-05	6e-05	0	0.0001	0	0.00025	0.00128	0.0005	0	0.00027	0	0.00022	6e-05	0.00013	k_Bacteria|p_Bacteroidetes|c_Sphingobacteriia|o_Sphingobacteriales|f_|g_|s_
o_Pseudomonadales	0.00838	9e-05	4e-05	0.0003	0.00021	3e-05	0.00074	0.00029	2e-05	0.00011	0.86775	3e-05	2e-05	6e-05	1e-05	8e-05	0.00041	0.00018	1e-05	0.00011	4e-05	0.0001	0.00094	0.0017	k_Bacteria|p_Proteobacteria|c_Gammaproteobacteria|o_Pseudomonadales|f_|g_|s_
o_Glomerellales	0	0	0	2e-05	0	0	1e-05	1e-05	0	1e-05	3e-05	0	0	0	0	0	2e-05	1e-05	0	1e-05	0	1e-05	3e-05	0.00017	k_Eukaryota|p_Ascomycota|c_Sordariomycetes|o_Glomerellales|f_|g_|s_

## Sheet: Taxonomy.phylum.relative
# Constructed from biom file
#OTU ID	HJN_14	HJN_28	HJY_14	HJY_28	LJY_14	LJY_28	LYY_14	LYY_28	LZh_14	LZh_28	MJX_14	MJX_28	PYL_14	PYL_28	XZH_14	XZH_28	ZhH_14	ZhH_28	ZhKR_14	ZhKR_28	ZhKZ_14	ZhKZ_28	ZhZH_14	ZhZH_28	taxonomy
p_Actinobacteria	0.00028	5e-05	0.00015	0.00141	0.00231	0.00147	0.00412	0.00129	0.00022	0.00315	0.00093	0.00038	0.00061	0.00098	0.02201	0.03851	0.00323	0.03116	0.00011	0.01026	0.0004	0.00415	0.05398	0.1603	k_Bacteria|p_Actinobacteria|c_|o_|f_|g_|s_
p_Bacteroidetes	0.00162	8e-05	6e-05	0.01116	0.00073	0.00054	0.00196	0.00988	0.0001	0.00354	0.00042	0.00017	2e-05	0.00116	4e-05	0.00274	0.01442	0.00564	3e-05	0.00295	9e-05	0.00206	0.00252	0.00123	k_Bacteria|p_Bacteroidetes|c_|o_|f_|g_|s_
p_	0.00012	0	0	0.0008	2e-05	0	7e-05	0.00063	0	0.0002	6e-05	0	0	7e-05	0	0.00015	0.00089	0.00034	0	0.00021	0	0.00014	9e-05	0.00017	k_|p_|c_|o_|f_|g_|s_
p_Euryarchaeota	0.00019	1e-05	1e-05	0.00117	4e-05	5e-05	5e-05	0.00102	0	0.00037	4e-05	0	1e-05	0.00013	0	0.00027	0.00154	0.00058	0	0.0003	1e-05	0.00021	9e-05	0.00024	k_Archaea|p_Euryarchaeota|c_|o_|f_|g_|s_
p_Spirochaetes	0.00016	1e-05	0	0.00119	3e-05	6e-05	6e-05	0.00103	0	0.00045	3e-05	0	0	0.00013	0	0.00031	0.00155	0.00064	0	0.00031	1e-05	0.0002	7e-05	2e-05	k_Bacteria|p_Spirochaetes|c_|o_|f_|g_|s_
p_Taleaviricota	0	0	0	0	0	0	0	0	0	0	0	0	0	0	0	1e-05	0.00015	2e-05	0	0	0	0	0	0	k_Viruses|p_Taleaviricota|c_|o_|f_|g_|s_
p_Cyanobacteria	0.00039	0.00019	1e-05	0.00242	4e-05	0.00011	9e-05	0.00224	1e-05	0.0008	8e-05	2e-05	0	0.00025	0	0.00059	0.00324	0.00123	1e-05	0.00063	2e-05	0.00048	0.00014	0.00011	k_Bacteria|p_Cyanobacteria|c_|o_|f_|g_|s_
p_Nucleocytoviricota	3e-05	0	0	0.00022	0	0	1e-05	0.00016	0	6e-05	1e-05	0	0	1e-05	0	5e-05	0.00028	0.0001	0	4e-05	0	3e-05	1e-05	1e-05	k_Viruses|p_Nucleocytoviricota|c_|o_|f_|g_|s_
p_Uroviricota	0.00264	0.0024	8e-05	0.00105	0.0479	0.00048	0.00267	0.00273	0.00031	0.00029	0.00555	0.0068	6e-05	6e-05	1e-05	0.00013	0.00082	0.00636	0.00019	0.00173	0.0003	0.00375	0.00031	0.00249	k_Viruses|p_Uroviricota|c_|o_|f_|g_|s_
p_Chlamydiae	2e-05	0	0	9e-05	0	1e-05	0	9e-05	0	3e-05	0	0	0	1e-05	0	3e-05	0.00013	5e-05	0	2e-05	0	2e-05	0	0	k_Bacteria|p_Chlamydiae|c_|o_|f_|g_|s_
p_Thermodesulfobacteria	1e-05	0	0	0.0001	0	1e-05	0	5e-05	0	3e-05	0	0	0	1e-05	0	2e-05	0.00012	4e-05	0	2e-05	0	1e-05	0	0	k_Bacteria|p_Thermodesulfobacteria|c_Thermodesulfobacteria|o_|f_|g_|s_
p_Firmicutes	0.34212	0.01518	0.98414	0.68337	0.92812	0.99507	0.94046	0.81617	0.99718	0.98179	0.11094	0.9907	0.23374	0.15794	0.97633	0.94995	0.93546	0.89367	0.99868	0.9752	0.99568	0.64417	0.82879	0.78316	k_Bacteria|p_Firmicutes|c_|o_|f_|g_|s_
p_Crenarchaeota	6e-05	0	0	0.00047	0	2e-05	0	0.00039	0	0.00015	1e-05	0	0	5e-05	0	0.00011	0.00063	0.00022	0	0.00012	0	9e-05	1e-05	1e-05	k_Archaea|p_Crenarchaeota|c_|o_|f_|g_|s_
p_Ascomycota	0.00025	3e-05	1e-05	0.00213	0.0004	8e-05	0.00152	0.00186	1e-05	0.0006	0.00276	5e-05	1e-05	0.00016	2e-05	0.00045	0.00254	0.00098	1e-05	0.00055	0.00025	0.00066	0.00289	0.002	k_Eukaryota|p_Ascomycota|c_|o_|f_|g_|s_
p_Tenericutes	0.00039	2e-05	7e-05	0.00272	0.00017	0.00019	0.001	0.00236	0.00017	0.00092	4e-05	5e-05	1e-05	0.0003	1e-05	0.00069	0.00358	0.00144	1e-05	0.00073	8e-05	0.00046	0.00127	0.00052	k_Bacteria|p_Tenericutes|c_|o_|f_|g_|s_
p_Basidiomycota	1e-05	0	0	0.0001	8e-05	1e-05	0.00021	6e-05	0	3e-05	3e-05	1e-05	0	1e-05	0	2e-05	0.00011	4e-05	0	3e-05	1e-05	2e-05	0.00019	0.01041	k_Eukaryota|p_Basidiomycota|c_|o_|f_|g_|s_
p_Thaumarchaeota	5e-05	0	0	0.00035	0	1e-05	1e-05	0.00033	0	0.00012	1e-05	0	0	4e-05	0	8e-05	0.0005	0.00017	0	9e-05	0	6e-05	0	1e-05	k_Archaea|p_Thaumarchaeota|c_|o_|f_|g_|s_
p_Proteobacteria	0.6509	0.982	0.01543	0.28652	0.01997	0.00164	0.04749	0.15531	0.00196	0.00591	0.87905	0.00174	0.76553	0.83819	0.00155	0.00473	0.02414	0.05494	0.00093	0.00552	0.00314	0.34256	0.10936	0.03903	k_Bacteria|p_Proteobacteria|c_|o_|f_|g_|s_
p_Thermotogae	6e-05	0	0	0.00041	0	2e-05	0	0.00037	0	0.00013	0	0	0	4e-05	0	0.0001	0.00057	0.0002	0	0.0001	0	7e-05	0	0	k_Bacteria|p_Thermotogae|c_Thermotogae|o_|f_|g_|s_
p_Fusobacteria	0.00069	2e-05	1e-05	0.00419	0.00013	0.00021	0.00024	0.00389	1e-05	0.00135	4e-05	6e-05	1e-05	0.00044	1e-05	0.00101	0.00591	0.00213	2e-05	0.00115	1e-05	0.00083	0.00021	5e-05	k_Bacteria|p_Fusobacteria|c_|o_|f_|g_|s_
p_Planctomycetes	1e-05	0	0	6e-05	2e-05	0	2e-05	5e-05	0	4e-05	1e-05	0	0	1e-05	0	2e-05	7e-05	5e-05	0	2e-05	0	1e-05	4e-05	0.00012	k_Bacteria|p_Planctomycetes|c_|o_|f_|g_|s_
p_Deinococcus-Thermus	1e-05	0	0	7e-05	1e-05	1e-05	2e-05	7e-05	0	3e-05	0	0	0	1e-05	0	2e-05	0.00011	4e-05	0	2e-05	0	2e-05	2e-05	0.00012	k_Bacteria|p_Deinococcus-Thermus|c_|o_|f_|g_|s_
