# Supplementary material for: Temporal dynamics of gut microbiota and virome in preterm infants: insights from longitudinal metagenomic analysis
Source: Front Cell Infect Microbiol. 2026 Mar 9;16:1598786. doi: 10.3389/fcimb.2026.1598786 (PMC13006629; doi:10.3389/fcimb.2026.1598786)
Supplement: Supplementary file 1 [file DataSheet1.zip › Supplementary Tables S1–17/Supplement_Table_S6_virus.Taxonomy.TaxLevels.relative.xls]

## Sheet: Taxonomy.class.relative
# Constructed from biom file
#OTU ID	HJN_14	HJN_28	HJY_14	HJY_28	LJY_14	LJY_28	LYY_14	LYY_28	LZh_14	LZh_28	MJX_14	MJX_28	PYL_14	PYL_28	XZH_14	XZH_28	ZhH_14	ZhH_28	ZhKR_14	ZhKR_28	ZhKZ_14	ZhKZ_28	ZhZH_14	ZhZH_28	taxonomy
c_Repensiviricetes	0	0	0	0	0.00168	0	0	1e-05	0	0	0	0	0	0	0	0	0	1e-05	6e-05	1e-05	0	0	0	0	k_Viruses|p_Cressdnaviricota|c_Repensiviricetes|o_|f_|g_|s_
c_Megaviricetes	2e-05	1e-05	0.00102	0.00017	0.00012	7e-05	0.057	1e-05	2e-05	0.00056	2e-05	0	6e-05	0.0001	0	0.00095	1e-05	1e-05	4e-05	1e-05	0	0.00015	5e-05	0.00164	k_Viruses|p_Nucleocytoviricota|c_Megaviricetes|o_|f_|g_|s_
c_Arfiviricetes	0.00064	0	0.00035	0	0	0	0	0	0	0	0	0	0	0	0	0.00028	0	0	0.0001	0	0	0	0	0	k_Viruses|p_Cressdnaviricota|c_Arfiviricetes|o_|f_|g_|s_
c_Pokkesviricetes	0	0	0	2e-05	0	0	0.15197	1e-05	0	0.00112	4e-05	0	1e-05	2e-05	0	0.00026	0	0	2e-05	4e-05	0	0	1e-05	0	k_Viruses|p_Nucleocytoviricota|c_Pokkesviricetes|o_|f_|g_|s_
c_Caudoviricetes	0.99879	0.99988	0.99192	0.99979	0.99813	0.99956	0.77811	0.99994	0.99994	0.96512	0.99904	0.99863	0.99983	0.99809	0.99999	0.97095	0.99989	0.99998	0.99087	0.9986	0.99999	0.99957	0.97946	0.75644	k_Viruses|p_Uroviricota|c_Caudoviricetes|o_|f_|g_|s_
c_Naldaviricetes	0.00015	0	0	0	5e-05	6e-05	0.00919	0	0	0.00089	0.00056	0	2e-05	1e-05	0	0.00152	0	0	5e-05	0	0	0.00011	7e-05	0.01156	k_Viruses|p_|c_Naldaviricetes|o_|f_|g_|s_
c_Revtraviricetes	0.00019	0	0	1e-05	0	2e-05	0.00171	0	0	0.00418	0.00023	0	0	0.00026	0	0.02551	0	0	2e-05	0	0	0	0	0.00689	k_Viruses|p_Artverviricota|c_Revtraviricetes|o_|f_|g_|s_
c_Herviviricetes	8e-05	0.00012	0.00517	0	1e-05	3e-05	0.00103	0	3e-05	0.02732	3e-05	0.00133	4e-05	0.00137	0	0.00021	0	0	0.00884	0	0	6e-05	0.02039	0.22339	k_Viruses|p_Peploviricota|c_Herviviricetes|o_|f_|g_|s_
c_	0	0	0	0	0	0	0	0	0	0	0	1e-05	0	7e-05	0	0	0	0	0	0.00132	0	1e-05	0	0	k_|p_|c_|o_|f_|g_|s_
c_Papovaviricetes	0	0	0.00154	0	0	0	0.00018	0	0	0	0	0	0	0	0	0	0	0	0	0	0	0	0	0	k_Viruses|p_Cossaviricota|c_Papovaviricetes|o_|f_|g_|s_

## Sheet: Taxonomy.family.relative
# Constructed from biom file
#OTU ID	HJN_14	HJN_28	HJY_14	HJY_28	LJY_14	LJY_28	LYY_14	LYY_28	LZh_14	LZh_28	MJX_14	MJX_28	PYL_14	PYL_28	XZH_14	XZH_28	ZhH_14	ZhH_28	ZhKR_14	ZhKR_28	ZhKZ_14	ZhKZ_28	ZhZH_14	ZhZH_28	taxonomy
f_Podoviridae	0.15561	0.21491	0.02589	3e-05	0.00069	0.00011	0.00848	0.02944	6e-05	0.00509	0.00128	9e-05	0.05083	0.14947	2e-05	0.00366	2e-05	0.21294	0.00197	0.00016	4e-05	0.00978	8e-05	0.06288	k_Viruses|p_Uroviricota|c_Caudoviricetes|o_Caudovirales|f_Podoviridae|g_|s_
f_Anelloviridae	2e-05	1e-05	0.00101	0	3e-05	0	0.0007	0	0	0	6e-05	0.00133	1e-05	4e-05	8e-05	0.00025	0	0	8e-05	0	0	0	0.02038	0	k_Viruses|p_Peploviricota|c_Herviviricetes|o_Herpesvirales|f_Anelloviridae|g_|s_
f_Poxviridae	0	0	0	2e-05	0	0	0.15214	1e-05	0	0.0011	2e-05	0	1e-05	2e-05	0	0.00024	0	0	0	4e-05	0	0	1e-05	0	k_Viruses|p_Nucleocytoviricota|c_Pokkesviricetes|o_Chitovirales|f_Poxviridae|g_|s_
f_Polyomaviridae	0	0	0.00154	0	0	0	0.00017	0	0	0	0	0	0	0	0	0	0	0	0	0	0	0	0	0	k_Viruses|p_Cossaviricota|c_Papovaviricetes|o_Sepolyvirales|f_Polyomaviridae|g_|s_
f_Autographiviridae	2e-05	1e-05	0.00053	0	3e-05	4e-05	0.00045	1e-05	0	0.00029	8e-05	1e-05	8e-05	0.01166	0	0.00025	0	0	5e-05	0	0	6e-05	0.00568	0	k_Viruses|p_Uroviricota|c_Caudoviricetes|o_Caudovirales|f_Autographiviridae|g_|s_
f_Ackermannviridae	0	0	0	0	0	1e-05	0	0	0	0.00011	0	0	0	0	0	0	0	1e-05	0	1e-05	0	0	0	0	k_Viruses|p_Uroviricota|c_Caudoviricetes|o_Caudovirales|f_Ackermannviridae|g_|s_
f_Rountreeviridae	4e-05	1e-05	0.00262	0	1e-05	0	0.00083	0	0	0	0.00013	0	0	0	6e-05	0	0.00027	0.00035	0.00728	0	1e-05	0	1e-05	0.00832	k_Viruses|p_Uroviricota|c_Caudoviricetes|o_Caudovirales|f_Rountreeviridae|g_|s_
f_	0	1e-05	0	1e-05	2e-05	2e-05	0.05375	1e-05	0	0	7e-05	0	2e-05	2e-05	0	0	0	2e-05	0	0.00133	0	7e-05	1e-05	0	k_|p_|c_|o_|f_|g_|s_
f_Nimaviridae	0	0	0	0	1e-05	0	0.00024	0	0	0	0.00035	0	0	0	0	0	0	0	0	0	0	0	0	0	k_Viruses|p_Peploviricota|c_Naldaviricetes|o_Lefavirales|f_Nimaviridae|g_|s_
f_Baculoviridae	0	0	0	0	1e-05	3e-05	0.00146	0	0	0.00043	0.00021	0	1e-05	0	0	0.00086	0	0	5e-05	0	0	1e-05	7e-05	0.006	k_Viruses|p_|c_Naldaviricetes|o_Lefavirales|f_Baculoviridae|g_|s_
f_Finnlakeviridae	0	0	0	0	0	0	0	0	0	0.0056	0	0	0	1e-05	0	0	0	0	0	0	0	0	0	0	k_Viruses|p_|c_|o_|f_Finnlakeviridae|g_|s_
f_Drexlerviridae	4e-05	0	0	0	0	0	0	0.00023	0	0	0	0	0	0	0	0	0	0	0	0	0	0	0	0	k_Viruses|p_Uroviricota|c_Caudoviricetes|o_Caudovirales|f_Drexlerviridae|g_|s_
f_Herpesviridae	7e-05	0.00011	0.00517	0	1e-05	3e-05	0.00097	0	3e-05	0.0272	3e-05	0	4e-05	0.00137	0	0.00019	0	0	0.00884	0	0	6e-05	0	0.00632	k_Viruses|p_Peploviricota|c_Herviviricetes|o_Herpesvirales|f_Herpesviridae|g_|s_
f_Hytrosaviridae	0.00014	0	0	0	0	0	0	0	0	0	0	0	0	0	0	0.00065	0	0	0	0	0	0	0	0	k_Viruses|p_|c_Naldaviricetes|o_Lefavirales|f_Hytrosaviridae|g_|s_
f_Zobellviridae	0	0	0	3e-05	0	0	0	0	0	0	0.00021	0	0	0	0	0	0	0	0	0	0	0	0	0.00253	k_Viruses|p_Uroviricota|c_Caudoviricetes|o_Caudovirales|f_Zobellviridae|g_|s_
f_Circoviridae	0.00064	0	0.00035	0	0	0	0	0	0	0	0	0	0	0	0	0.00028	0	0	0.0001	0	0	0	0	0	k_Viruses|p_Cressdnaviricota|c_Arfiviricetes|o_Cirlivirales|f_Circoviridae|g_|s_
f_Phycodnaviridae	1e-05	0	0.0003	0.00015	7e-05	5e-05	0.0027	0	2e-05	0	0	0	4e-05	9e-05	0	0	0	0	0	0	0	3e-05	0	0	k_Viruses|p_Nucleocytoviricota|c_Megaviricetes|o_Algavirales|f_Phycodnaviridae|g_|s_
f_Herelleviridae	1e-05	0	0.00017	2e-05	1e-05	0	0.00023	0	0	0.00687	8e-05	8e-05	0.00617	1e-05	0.00011	0.00127	0	1e-05	2e-05	0.00012	0	0	0.00012	0.00179	k_Viruses|p_Uroviricota|c_Caudoviricetes|o_Caudovirales|f_Herelleviridae|g_|s_
f_Genomoviridae	0	0	0	0	0.00168	0	0	0	0	0	0	0	0	0	0	0	0	0	6e-05	0	0	0	0	0	k_Viruses|p_Cressdnaviricota|c_Repensiviricetes|o_Geplafuvirales|f_Genomoviridae|g_|s_
f_Siphoviridae	0.36308	0.43259	0.83063	0.03272	0.38541	0.98629	0.64134	0.83153	0.95656	0.60666	0.74494	0.98723	0.93276	0.80401	0.99947	0.91646	0.99684	0.78484	0.97225	0.99502	0.9852	0.57267	0.97288	0.73173	k_Viruses|p_Uroviricota|c_Caudoviricetes|o_Caudovirales|f_Siphoviridae|g_|s_
f_Schitoviridae	1e-05	1e-05	0	0	2e-05	2e-05	0.00036	0	0	0	0.00011	0	1e-05	2e-05	0	0	0	0	0	0	0	0.00027	1e-05	0.00411	k_Viruses|p_Uroviricota|c_Caudoviricetes|o_Caudovirales|f_Schitoviridae|g_|s_
f_Mimiviridae	0	0	0.00059	2e-05	3e-05	1e-05	0.00054	1e-05	0	0.0004	0	0	0	0	0	0.00088	0	0	0	0	0	7e-05	4e-05	0	k_Viruses|p_Nucleocytoviricota|c_Megaviricetes|o_Imitervirales|f_Mimiviridae|g_|s_
f_Demerecviridae	0.00017	0.00052	0	0	0.00026	0	0.00029	0	0	0	0	0	0.00011	0.00018	0	0	0	0	0	0	0	0	1e-05	0	k_Viruses|p_Uroviricota|c_Caudoviricetes|o_Caudovirales|f_Demerecviridae|g_|s_
f_Myoviridae	0.48	0.35181	0.13116	0.96698	0.61172	0.01311	0.12686	0.13873	0.04331	0.34162	0.25236	0.01122	0.00988	0.03276	0.00025	0.04922	0.00276	0.00182	0.00929	0.0033	0.01475	0.4168	0.00068	0.15842	k_Viruses|p_Uroviricota|c_Caudoviricetes|o_Caudovirales|f_Myoviridae|g_|s_
f_Nudiviridae	0	0	0	0	0	3e-05	0.0075	0	0	0	0	0	0	0	0	0	0	0	0	0	0	9e-05	0	0.00885	k_Viruses|p_|c_Naldaviricetes|o_Lefavirales|f_Nudiviridae|g_|s_

## Sheet: Taxonomy.genus.relative
# Constructed from biom file
#OTU ID	HJN_14	HJN_28	HJY_14	HJY_28	LJY_14	LJY_28	LYY_14	LYY_28	LZh_14	LZh_28	MJX_14	MJX_28	PYL_14	PYL_28	XZH_14	XZH_28	ZhH_14	ZhH_28	ZhKR_14	ZhKR_28	ZhKZ_14	ZhKZ_28	ZhZH_14	ZhZH_28	taxonomy
g_Wongtaivirus	0	9e-05	0	0	0	0	0	0.00025	0	0	0	0	0	0	0	0	0	0	0	0	0	0	0	0	k_Viruses|p_Uroviricota|c_Caudoviricetes|o_Caudovirales|f_Siphoviridae|g_Wongtaivirus|s_
g_Coventryvirus	0.00011	3e-05	0.0056	3e-05	0.0045	0.00012	0.00253	0.00025	0.01335	0	0.00122	0.0001	0.00908	0.00047	0.01401	0.00443	0.01441	1e-05	0.00919	0	0.01467	2e-05	0.01449	0	k_Viruses|p_Uroviricota|c_Caudoviricetes|o_Caudovirales|f_Siphoviridae|g_Coventryvirus|s_
g_Felsduovirus	0.00041	0.00043	0	0	0	0	0	0.00027	0	0	0	0	0.00032	0.00228	0	0	0	0	0	0	0	6e-05	0	0	k_Viruses|p_Uroviricota|c_Caudoviricetes|o_Caudovirales|f_Myoviridae|g_Felsduovirus|s_
g_Alphatorquevirus	2e-05	0	0.00085	0	0.0001	0	0.00073	0	0	0	0.00025	0.00134	0	2e-05	0	0.00015	0	0	0.00016	0	0	0	0.01487	0	k_Viruses|p_Peploviricota|c_Herviviricetes|o_Herpesvirales|f_Anelloviridae|g_Alphatorquevirus|s_
g_Colneyvirus	0.05017	0.00132	0.02818	0.16022	0.00345	0	0.01346	0.11863	9e-05	0	0.0063	4e-05	0.0007	0.00082	9e-05	0.00556	0.0001	0	0.00439	0.00022	0.00015	0	0.00018	0	k_Viruses|p_Uroviricota|c_Caudoviricetes|o_Caudovirales|f_Myoviridae|g_Colneyvirus|s_
g_Lastavirus	0.15273	0.05077	0.00769	1e-05	0.00077	0	0.00356	4e-05	3e-05	0	0.00162	1e-05	0.00079	0.0011	2e-05	0.00181	2e-05	0	0.00116	0	3e-05	0	5e-05	0	k_Viruses|p_Uroviricota|c_Caudoviricetes|o_Caudovirales|f_Podoviridae|g_Lastavirus|s_
g_Schizotequatrovirus	0	0	0	0	0	0	0	0	0	0	0	0	0	0.0005	0	0.00035	0	1e-05	0	0	0	0	0	0.00628	k_Viruses|p_Uroviricota|c_Caudoviricetes|o_Caudovirales|f_Myoviridae|g_Schizotequatrovirus|s_
g_Lederbergvirus	0.04404	0.19678	0.01412	2e-05	0.01029	0	0.01148	0.09472	5e-05	0.00672	0.00656	9e-05	0.1363	0.32527	3e-05	0.00326	3e-05	0	0.00281	0	6e-05	0.00075	9e-05	0	k_Viruses|p_Uroviricota|c_Caudoviricetes|o_Caudovirales|f_Podoviridae|g_Lederbergvirus|s_
g_Lacnuvirus	5e-05	1e-05	0.0031	0	0.00021	0.00089	0.0009	2e-05	1e-05	0	0.00049	0.01045	4e-05	0.00022	1e-05	0.00044	0	0	0.00035	0.00068	1e-05	0.00444	1e-05	0	k_Viruses|p_Uroviricota|c_Caudoviricetes|o_Caudovirales|f_Siphoviridae|g_Lacnuvirus|s_
g_Muminvirus	0	0	0.00133	0	0	0	0.01413	0.00024	0	0	0.0058	0	0	0	0	0	0	0	0.01964	0	0	0	0.00027	0.04637	k_Viruses|p_Uroviricota|c_Caudoviricetes|o_Caudovirales|f_Siphoviridae|g_Muminvirus|s_
g_Audreyjarvisvirus	0	0	0	0	0	0	0.00142	0	0	0	0	0	0	0	0	0	0	0	0	0	0	0	0.0002	0.00197	k_Viruses|p_Uroviricota|c_Caudoviricetes|o_Caudovirales|f_Siphoviridae|g_Audreyjarvisvirus|s_
g_Asteriusvirus	0	2e-05	0	0	7e-05	0	0.11541	0	0.00011	0	0	0	0	0	0	0	0	0	0	0	0	0	0	0	k_Viruses|p_Uroviricota|c_Caudoviricetes|o_Caudovirales|f_Myoviridae|g_Asteriusvirus|s_
g_Alphabaculovirus	0	0	0	0	7e-05	7e-05	0.00188	1e-05	1e-05	0.00124	0.00137	0	0	0	1e-05	0.00103	1e-05	0	0.00015	0	0	0	0.00017	0.00403	k_Viruses|p_|c_Naldaviricetes|o_Lefavirales|f_Baculoviridae|g_Alphabaculovirus|s_
g_Orthopoxvirus	0	0	0	0	0	0	0.28823	0	0	0.0006	0	0	0	0	0	0	0	0	0	0	0	0	0	0	k_Viruses|p_Nucleocytoviricota|c_Pokkesviricetes|o_Chitovirales|f_Poxviridae|g_Orthopoxvirus|s_
g_Timquatrovirus	0	0	0	0	0	0.01028	0	0	0	0.00357	0.00018	0	0	0	0	0	0	0.00203	0	0.00188	0	1e-05	0	0	k_Viruses|p_Uroviricota|c_Caudoviricetes|o_Caudovirales|f_Siphoviridae|g_Timquatrovirus|s_
g_Prasinovirus	0	0	0	0	0	0	0	0	5e-05	0	0	0	0.0001	0.00019	0	0	0	0	0	0	0	0	0	0	k_Viruses|p_Nucleocytoviricota|c_Megaviricetes|o_Algavirales|f_Phycodnaviridae|g_Prasinovirus|s_
g_Sawaravirus	0.01648	0.0214	0	0	0	0	0	0.00074	0	0	0	0	0.00053	0.00091	0	0	0	0	0	0	0	0.02134	0	0	k_Viruses|p_Uroviricota|c_Caudoviricetes|o_Caudovirales|f_Siphoviridae|g_Sawaravirus|s_
g_Donellivirus	0	0	0	0	0	0.01416	0	0	0	0.00057	0	0	0	0	0	0	0	0	0	0	0	0.00853	0	0	k_Viruses|p_Uroviricota|c_Caudoviricetes|o_Caudovirales|f_Myoviridae|g_Donellivirus|s_
g_Popoffvirus	0.00025	0.00495	0	0	0	0	0	0	0	0	0	0	0	0	0	0	0	0	0	0	0	0	0	0	k_Viruses|p_Uroviricota|c_Caudoviricetes|o_Caudovirales|f_Myoviridae|g_Popoffvirus|s_
g_Simplexvirus	0	0	0	0	0	0	0	0	0	0.0502	0	0	0	0.00275	0	0	0	0	0.01987	0	0	3e-05	0	0	k_Viruses|p_Peploviricota|c_Herviviricetes|o_Herpesvirales|f_Herpesviridae|g_Simplexvirus|s_
g_Marienburgvirus	0.04113	0.14177	0.0018	0	0.00514	0	0.00196	4e-05	2e-05	0	0.00347	0	0.00042	0.00506	0	0.00123	0	0	0.00066	0	1e-05	0.00058	0	0	k_Viruses|p_Uroviricota|c_Caudoviricetes|o_Caudovirales|f_Siphoviridae|g_Marienburgvirus|s_
g_Senquatrovirus	0	0	0.00277	0	6e-05	0	0.00064	0	0	0	0.0004	0	0	0	0	0	0	0	0.00027	0	0	0	1e-05	0	k_Viruses|p_Uroviricota|c_Caudoviricetes|o_Caudovirales|f_Myoviridae|g_Senquatrovirus|s_
g_Fromanvirus	0	0	0	0	0.00011	4e-05	0	0	0	0	1e-05	0	0	0	0	0.00029	0	0	0	0	0	0	0	0.00347	k_Viruses|p_Uroviricota|c_Caudoviricetes|o_Caudovirales|f_Siphoviridae|g_Fromanvirus|s_
g_Whispovirus	0	0	0	0	0.0001	0	0.00046	0	0	0	0.00256	0	0	0	0	0	0	0	0	0	0	0	0	0	k_Viruses|p_Peploviricota|c_Naldaviricetes|o_Lefavirales|f_Nimaviridae|g_Whispovirus|s_
g_Gofduovirus	0.00282	0.03329	0.00127	0	0.00023	0	0.00064	0.00352	1e-05	0	0.00032	0	3e-05	7e-05	0	0.00035	0	0	0.00024	0	1e-05	0	1e-05	0	k_Viruses|p_Uroviricota|c_Caudoviricetes|o_Caudovirales|f_Myoviridae|g_Gofduovirus|s_
g_Novemvirus	0.00041	0.01365	0	0	0	0	0	0	0	0	0.00017	0	0	2e-05	0	0	0	0	0.00013	0	0	0	0	0	k_Viruses|p_Uroviricota|c_Caudoviricetes|o_Caudovirales|f_Myoviridae|g_Novemvirus|s_
g_Uetakevirus	0.00435	8e-05	0	0	0	0	0	0.00991	0	0	0.0002	0	0	2e-05	0	0	0	0	0.00012	0	0	0.01358	5e-05	0	k_Viruses|p_Uroviricota|c_Caudoviricetes|o_Caudovirales|f_Podoviridae|g_Uetakevirus|s_
g_Triavirus	0.0008	0.00011	0.013	4e-05	0.01537	0.00096	0.00571	0.00205	0.03957	0	0.00559	0.00022	0.06986	0.02099	0.04571	0.00675	0.05502	0.00017	0.00217	0	0.051	2e-05	0.02789	0	k_Viruses|p_Uroviricota|c_Caudoviricetes|o_Caudovirales|f_Siphoviridae|g_Triavirus|s_
g_Cheungvirus	0	0	0	0	0.00024	0	0	0	0	0	0	0	0	0	0	0	0	0	0	0	0	8e-05	0	0	k_Viruses|p_Uroviricota|c_Caudoviricetes|o_Caudovirales|f_Autographiviridae|g_Cheungvirus|s_
g_Peduovirus	0	1e-05	0	0	0	0	0	0	0	0.00043	0	0	6e-05	3e-05	0	0	0	0	0	0	0	0.02944	0	0.00534	k_Viruses|p_Uroviricota|c_Caudoviricetes|o_Caudovirales|f_Myoviridae|g_Peduovirus|s_
g_Cafeteriavirus	0	0	0.00112	0	0	0	0.00077	0	0	0	0	0	0	0	0	0	0	0	0	0	0	0	0	0	k_Viruses|p_Nucleocytoviricota|c_Megaviricetes|o_Imitervirales|f_Mimiviridae|g_Cafeteriavirus|s_
g_Asfivirus	0	0	0	0	0	0	0	1e-05	0	0	0.00014	0	0	0	0	0	0	0	0	0	0	0	0	0	k_Viruses|p_Nucleocytoviricota|c_Pokkesviricetes|o_Asfuvirales|f_Asfarviridae|g_Asfivirus|s_
g_Feofaniavirus	0.0209	0.07895	0.01598	2e-05	0.00193	0	0.00769	0.20083	4e-05	0.0071	0.00379	2e-05	0.1516	0.35374	5e-05	0.00356	4e-05	0	0.00269	0	8e-05	0	0.0001	0	k_Viruses|p_Uroviricota|c_Caudoviricetes|o_Caudovirales|f_Siphoviridae|g_Feofaniavirus|s_
g_Traversvirus	0.00323	0.00383	0	0	0	0	0	0	0	0	0	0	0.00148	0.00387	0	0	0	0	0	0	0	0.00121	0	0	k_Viruses|p_Uroviricota|c_Caudoviricetes|o_Caudovirales|f_Podoviridae|g_Traversvirus|s_
g_Hollowayvirus	0	0	0	0	0.00013	0	0	0	9e-05	0	0	0	0	0	0	0	0	0	0	0	1e-05	0	0	0	k_Viruses|p_Uroviricota|c_Caudoviricetes|o_Caudovirales|f_Podoviridae|g_Hollowayvirus|s_
g_Unahavirus	0	0	0	0	0	0	0.00037	0	0	0	0	0	0	0	0	0	0	0	0	0	0	0	1e-05	0	k_Viruses|p_Uroviricota|c_Caudoviricetes|o_Caudovirales|f_Siphoviridae|g_Unahavirus|s_
g_Raphidovirus	0	0	0	0	0	0.00017	0.00494	0	0	0	0	0	0	0	0	0	0	0	0	0	0	3e-05	0	0	k_Viruses|p_Nucleocytoviricota|c_Megaviricetes|o_Algavirales|f_Phycodnaviridae|g_Raphidovirus|s_
g_Vimunumvirus	6e-05	0.00095	0	0	0	0	0	1e-05	0	0	0	0	0	0	0	0	0	0	0	0	0	0	0	0	k_Viruses|p_Uroviricota|c_Caudoviricetes|o_Caudovirales|f_Myoviridae|g_Vimunumvirus|s_
g_Betabaculovirus	0	0	0	0	0	3e-05	0.00086	0	0	0	0.00012	0	0	0	0	0.00025	0	0	0	0	0	1e-05	0	0	k_Viruses|p_|c_Naldaviricetes|o_Lefavirales|f_Baculoviridae|g_Betabaculovirus|s_
g_Skunavirus	0	0	0	0	0.0181	0	0	0	0	0	0.00132	9e-05	0	0	0	0	0	0	0.00029	0	0	0	0	0	k_Viruses|p_Uroviricota|c_Caudoviricetes|o_Caudovirales|f_Siphoviridae|g_Skunavirus|s_
g_Oslovirus	0.01251	0.01472	0	0	0	0	0	0.00113	0	0	0.00044	0	0.00212	0.00041	0	0.00025	0	0	0.00021	0	0	0	0	0	k_Viruses|p_Uroviricota|c_Caudoviricetes|o_Caudovirales|f_Podoviridae|g_Oslovirus|s_
g_Enquatrovirus	0	0	0	0	0.00034	0	0	0	0	0	0	0	0	3e-05	0	0	0	0	0	0	0	0.00034	0	0	k_Viruses|p_Uroviricota|c_Caudoviricetes|o_Caudovirales|f_Schitoviridae|g_Enquatrovirus|s_
g_	0.00028	0.00034	0.01653	0.00018	0.02535	0.0018	0.12502	0.0132	0.00031	0.00468	0.0025	2e-05	0.02282	0.00034	2e-05	0.01492	1e-05	0.00088	0.01201	2e-05	1e-05	0.01134	0.00059	0.13576	k_|p_|c_|o_|f_|g_|s_
g_Kayvirus	0	0	0	0	0	0	0	0	0	0	0.00018	8e-05	0.01631	0	0.00032	0.00021	0	0	0	0.00012	0	0	0	0	k_Viruses|p_Uroviricota|c_Caudoviricetes|o_Caudovirales|f_Herelleviridae|g_Kayvirus|s_
g_Ascovirus	0	0	0	0	0.00024	0	0	0	0	0	0	0	0	0	0	0	0	0	0	0	0	9e-05	0	0	k_Viruses|p_Nucleocytoviricota|c_Megaviricetes|o_Pimascovirales|f_Ascoviridae|g_Ascovirus|s_
g_Phifelvirus	5e-05	2e-05	0.00259	0	0.33463	0.72999	0.00135	0.00014	0.0129	0.26334	0.32064	2e-05	6e-05	0.00016	1e-05	0.0006	0.00013	0.97354	0.04501	0.92266	0.0037	0.00121	2e-05	0.42027	k_Viruses|p_Uroviricota|c_Caudoviricetes|o_Caudovirales|f_Siphoviridae|g_Phifelvirus|s_
g_Kalppathivirus	0	0	0	0	8e-05	0	0	0	0	0	0.00021	0	0	0	0	0	0	0	0.00012	0	0	0	0.01511	0	k_Viruses|p_Uroviricota|c_Caudoviricetes|o_Caudovirales|f_Autographiviridae|g_Kalppathivirus|s_
g_Phietavirus	0.00023	8e-05	0.01397	3e-05	0.32975	0.00279	0.0064	0.00035	0.03754	0.0095	0.28659	0.00053	0.02194	0.01317	0.02822	0.00468	0.03427	7e-05	0.03625	1e-05	0.03359	0.00046	0.02078	0	k_Viruses|p_Uroviricota|c_Caudoviricetes|o_Caudovirales|f_Siphoviridae|g_Phietavirus|s_
g_Punavirus	0.06321	0.02005	0.00295	0	0.00054	0	0.00172	0.00663	2e-05	0	0.00155	1e-05	0.00684	0.00463	1e-05	0.00078	1e-05	0	0.00054	0	2e-05	0.00096	2e-05	0	k_Viruses|p_Uroviricota|c_Caudoviricetes|o_Caudovirales|f_Myoviridae|g_Punavirus|s_
g_Moineauvirus	0.00397	0.00135	0.25734	0.00031	0.02147	0.0691	0.09751	0.00156	0.00053	0.00706	0.04308	0.90719	0.00404	0.03624	0.00044	0.03801	0.00043	7e-05	0.02863	0.06024	0.00085	0.64064	0.00124	0.03925	k_Viruses|p_Uroviricota|c_Caudoviricetes|o_Caudovirales|f_Siphoviridae|g_Moineauvirus|s_
g_Gorganvirus	0	0	0	0	0	0	0	0	0	0	0	0	0	3e-05	0	0.00031	0	0	0	0	0	0	0	0	k_Viruses|p_Uroviricota|c_Caudoviricetes|o_Caudovirales|f_Siphoviridae|g_Gorganvirus|s_
g_Deltaentomopoxvirus	0	0	0	0	0	0	0	0	0	0.00139	0	0	0	0	0	0.00018	0	0	0	0	0	0	0	0	k_Viruses|p_Nucleocytoviricota|c_Pokkesviricetes|o_Chitovirales|f_Poxviridae|g_Deltaentomopoxvirus|s_
g_Finnlakevirus	0	0	0	0	0	0	0	0	0	0.01639	0	0	0	3e-05	0	0	0	0	0	0	0	0	0	0	k_Viruses|p_|c_|o_|f_Finnlakeviridae|g_Finnlakevirus|s_
g_Ceduovirus	0	0	0	0	0.00076	0	0	0	0	0	0	0	0	0	0	0	0	0	0	0	0	0	0	0.00215	k_Viruses|p_Uroviricota|c_Caudoviricetes|o_Caudovirales|f_Siphoviridae|g_Ceduovirus|s_
g_Yongloolinvirus	0.00909	0.00679	0.12322	0.46126	0.00904	0	0.06158	0.1448	0.0002	0	0.01792	0.0001	0.00165	0.00216	0.00025	0.01535	0.00037	0	0.01179	0.00217	0.00034	0	0.00087	0	k_Viruses|p_Uroviricota|c_Caudoviricetes|o_Caudovirales|f_Myoviridae|g_Yongloolinvirus|s_
g_Felixounavirus	0	0	0	0	0.006	0	0	0	5e-05	0	0.00164	0	0	0	0	0	0	0	0	0	0	0	0	0	k_Viruses|p_Uroviricota|c_Caudoviricetes|o_Caudovirales|f_Myoviridae|g_Felixounavirus|s_
g_Bertelyvirus	4e-05	2e-05	0.00775	0	0	0	0	0	0	0	0.00018	0	0	0	0	0	0	0	0	0	0	0	0	0	k_Viruses|p_Uroviricota|c_Caudoviricetes|o_Caudovirales|f_Siphoviridae|g_Bertelyvirus|s_
g_Efquatrovirus	0	0	0	0	0	0.13743	0	0	0	0.03116	0	0	0	0	0	0	0	0.02075	0	0.00811	0	0.00011	0	0.00646	k_Viruses|p_Uroviricota|c_Caudoviricetes|o_Caudovirales|f_Siphoviridae|g_Efquatrovirus|s_
g_Lubbockvirus	0.01887	0.00594	0.05769	0.35513	0.00722	0.00115	0.02944	0.19072	0.00017	0.00945	0.01473	0.0001	0.00127	0.0021	0.00031	0.01166	0.00256	1e-05	0.00906	0.00076	0.00027	0.00041	0.00039	0	k_Viruses|p_Uroviricota|c_Caudoviricetes|o_Caudovirales|f_Myoviridae|g_Lubbockvirus|s_
g_Cytomegalovirus	3e-05	6e-05	0.00982	0	0	7e-05	0.00123	0	0	0	0	0	0	0	0	0	0	0	0.02202	0	0	6e-05	0	0	k_Viruses|p_Peploviricota|c_Herviviricetes|o_Herpesvirales|f_Herpesviridae|g_Cytomegalovirus|s_
g_Biseptimavirus	0.00012	7e-05	0.00174	0	0.00176	8e-05	0.00083	0.00039	0.0043	0	0.00056	0	0	0.00166	0.00424	0.00099	0.00379	0	0.00088	0	0.00407	0	0.00661	0	k_Viruses|p_Uroviricota|c_Caudoviricetes|o_Caudovirales|f_Siphoviridae|g_Biseptimavirus|s_
g_Wizardvirus	0.00021	0	0	0	0	0	0	0	0	0	0	0	0	0	0	0.1068	0	0	0	0	0	0	0	0	k_Viruses|p_Uroviricota|c_Caudoviricetes|o_Caudovirales|f_Siphoviridae|g_Wizardvirus|s_
g_Tybeckvirus	0	0	0	0	0	0	0	0	0	0.01995	0	0	0	0	0	0.00022	0	1e-05	0	0	0	0	0	0	k_Viruses|p_Uroviricota|c_Caudoviricetes|o_Caudovirales|f_Herelleviridae|g_Tybeckvirus|s_
g_Drulisvirus	0	0	0	0	0	0	0	0	0	0	0	0	0.0002	0.02397	0	0	0	0	0	0	0	0	0	0	k_Viruses|p_Uroviricota|c_Caudoviricetes|o_Caudovirales|f_Autographiviridae|g_Drulisvirus|s_
g_Jarrellvirus	0	0	0	0	0.01284	0.00011	0	0	0.00064	0.0004	0.0056	0	0	0	0	0	1e-05	0	0	0	0.00027	2e-05	0	0	k_Viruses|p_Uroviricota|c_Caudoviricetes|o_Caudovirales|f_Siphoviridae|g_Jarrellvirus|s_
g_Reipivirus	5e-05	0.00036	0	0	0	0	0	0	0	0	0	0	0.00015	0.00052	0	0	0	0	0	0	0	0	0	0	k_Viruses|p_Uroviricota|c_Caudoviricetes|o_Caudovirales|f_Myoviridae|g_Reipivirus|s_
g_Ceetrepovirus	0.00054	0.0006	0	0	0	0	0	0.00015	0	0	0	0	0.00064	0.00142	0	0	0	0	0	0	0	0	0	0	k_Viruses|p_Uroviricota|c_Caudoviricetes|o_Caudovirales|f_Siphoviridae|g_Ceetrepovirus|s_
g_Brussowvirus	0.00043	0.00013	0.02237	2e-05	0.00199	0.01811	0.00687	0.00038	7e-05	0.00062	0.00431	0.07073	0.00054	0.01464	5e-05	0.00441	4e-05	1e-05	0.00232	0.00289	8e-05	0.0329	0.00012	0.00272	k_Viruses|p_Uroviricota|c_Caudoviricetes|o_Caudovirales|f_Siphoviridae|g_Brussowvirus|s_
g_Mimivirus	0	0	0	2e-05	0.00047	3e-05	0	3e-05	0	0.00122	0	0	0	0	0	0.00126	1e-05	0	0	0	0	0.0001	0.0001	0	k_Viruses|p_Nucleocytoviricota|c_Megaviricetes|o_Imitervirales|f_Mimiviridae|g_Mimivirus|s_
g_Jiaodavirus	0	1e-05	0	0	0	0	0	0	0	0	0	0	3e-05	0.00023	0	0	0	0	0	0	0	0	0	0	k_Viruses|p_Uroviricota|c_Caudoviricetes|o_Caudovirales|f_Myoviridae|g_Jiaodavirus|s_
g_Rockefellervirus	0.01161	0.00186	0.30103	0.00075	0.14623	0.0076	0.15205	0.01732	0.80154	0.02456	0.22702	0.00743	0.49319	0.14345	0.81546	0.22113	0.86309	0.00056	0.7135	4e-05	0.86639	0.00381	0.81954	0	k_Viruses|p_Uroviricota|c_Caudoviricetes|o_Caudovirales|f_Siphoviridae|g_Rockefellervirus|s_
g_Sepunavirus	0	0	0	0	0	0	0	0	1e-05	0	0	0	0	0	0	0	1e-05	0	0	0	1e-05	0	0.00022	0	k_Viruses|p_Uroviricota|c_Caudoviricetes|o_Caudovirales|f_Herelleviridae|g_Sepunavirus|s_
g_Siovirus	0	0	0	3e-05	0	0	0	0	0	0	0.00154	0	0	0	0	0	0	0	0	0	0	0	0	0	k_Viruses|p_Uroviricota|c_Caudoviricetes|o_Caudovirales|f_Zobellviridae|g_Siovirus|s_
g_Glossinavirus	0.0002	0	0	0	0	0	0	0	0	0	0	0	0	0	0	0.00098	0	0	0	0	0	0	0	0	k_Viruses|p_|c_Naldaviricetes|o_Lefavirales|f_Hytrosaviridae|g_Glossinavirus|s_
g_Alphanudivirus	0	0	0	0	0	8e-05	0.00126	0	0	0	0	0	0	0	0	0	0	0	0	0	0	0.00014	0	0.00712	k_Viruses|p_|c_Naldaviricetes|o_Lefavirales|f_Nudiviridae|g_Alphanudivirus|s_
g_Erskinevirus	0	2e-05	0	0	0.00011	0	0	0	0	0	0	0	0	5e-05	0	0	0	0	0	0	0	0	2e-05	0	k_Viruses|p_Uroviricota|c_Caudoviricetes|o_Caudovirales|f_Myoviridae|g_Erskinevirus|s_
g_Sherbrookevirus	0.00193	0.0005	0.00195	0.01256	0.00118	0.00092	0.0012	0.00694	1e-05	0	0.00067	0.00032	5e-05	7e-05	1e-05	0.00055	1e-05	0	0.00041	0.00011	1e-05	0	1e-05	0	k_Viruses|p_Uroviricota|c_Caudoviricetes|o_Caudovirales|f_Myoviridae|g_Sherbrookevirus|s_
g_Cequinquevirus	0	0	0	0	0	0	0	0	0	0	0.00028	0	0	0	0	0.0457	0	0	0	0	0	0	0	0	k_Viruses|p_Uroviricota|c_Caudoviricetes|o_Caudovirales|f_Siphoviridae|g_Cequinquevirus|s_
g_Chivirus	0.0004	9e-05	0.02576	6e-05	0.01729	0.0006	0.0048	0.00017	2e-05	0	0.01067	8e-05	0	0.00058	0	0	0	0	0.00048	0	0	0	0.00082	0.02127	k_Viruses|p_Uroviricota|c_Caudoviricetes|o_Caudovirales|f_Siphoviridae|g_Chivirus|s_
g_Brunovirus	0.15777	0.19593	0.01244	1e-05	0.00172	0	0.00617	0.01863	4e-05	0	0.003	2e-05	0.00089	0.00142	3e-05	0.00264	3e-05	0	0.00206	0	5e-05	0	8e-05	0	k_Viruses|p_Uroviricota|c_Caudoviricetes|o_Caudovirales|f_Myoviridae|g_Brunovirus|s_
g_Tequatrovirus	0	3e-05	0	0	0	4e-05	0	0	0	0	0.00059	0	0	2e-05	0	0	0	0	0	0	0	0	0	0	k_Viruses|p_Uroviricota|c_Caudoviricetes|o_Caudovirales|f_Myoviridae|g_Tequatrovirus|s_
g_Pandoravirus	0.00025	0	0	0	0.00015	0.00023	0.00145	0	9e-05	0	0.0011	0	0	0	0	0.00092	0	0.0011	0.0001	0	0	2e-05	0.00015	0.2493	k_Viruses|p_|c_|o_|f_|g_Pandoravirus|s_
g_Salacisavirus	0	0	0	3e-05	0	0.00202	0.00036	2e-05	0	0.02093	0	0	0	3e-05	0	0.00019	0.00042	4e-05	0	4e-05	0	0.00034	0	0	k_Viruses|p_Uroviricota|c_Caudoviricetes|o_Caudovirales|f_Myoviridae|g_Salacisavirus|s_
g_Vividuovirus	0	0	0	0	0	0	0.00029	0	0	0	0	0	0	0	0	0.32458	0	0	0	0	0	0	0	0	k_Viruses|p_Uroviricota|c_Caudoviricetes|o_Caudovirales|f_Siphoviridae|g_Vividuovirus|s_
g_Septimatrevirus	8e-05	0.00016	0	0	0	0	0	0	0	0	0	0	0.00014	7e-05	0	0	0	0	0	0	0	0	0	0	k_Viruses|p_Uroviricota|c_Caudoviricetes|o_Caudovirales|f_Siphoviridae|g_Septimatrevirus|s_
g_Leicestervirus	0.00012	1e-05	0.00106	0.00912	0.00062	0	0.00069	8e-05	0	0	0.00043	0.00064	3e-05	3e-05	1e-05	0.00034	0	0	0.00024	0	1e-05	0	1e-05	0	k_Viruses|p_Uroviricota|c_Caudoviricetes|o_Caudovirales|f_Siphoviridae|g_Leicestervirus|s_
g_Colossusvirus	4e-05	1e-05	0	0	0	0	0	1e-05	0	0	0	0	0	0.00011	0	0	0	0	0	0	0	0	0	0	k_Viruses|p_Uroviricota|c_Caudoviricetes|o_Caudovirales|f_Siphoviridae|g_Colossusvirus|s_
g_Aguilavirus	0.01048	0	0.00127	0	0	0	0	0.02817	0	0	0	1e-05	4e-05	0	0	0	0	0	0.00025	0	0	0	0	0	k_Viruses|p_Uroviricota|c_Caudoviricetes|o_Caudovirales|f_Siphoviridae|g_Aguilavirus|s_
g_Arequatrovirus	0	0	0	0	0	0	0	0	0	0.00137	0	0	0.00011	0	1e-05	0	0	0	0	1e-05	0	0	0	0.01771	k_Viruses|p_Uroviricota|c_Caudoviricetes|o_Caudovirales|f_Siphoviridae|g_Arequatrovirus|s_
g_Cheoctovirus	0	0	0	0	0	2e-05	0	0	0	0	0	0	0	0	0	0.0002	0	0	0	0	0	0	0	0	k_Viruses|p_Uroviricota|c_Caudoviricetes|o_Caudovirales|f_Siphoviridae|g_Cheoctovirus|s_
g_Peatvirus	0.1815	0.07737	0.00616	1e-05	0.00071	0	0.00283	3e-05	2e-05	0	0.00156	1e-05	0.00012	0.00016	1e-05	0.00124	1e-05	0	0.001	0	3e-05	0	4e-05	0	k_Viruses|p_Uroviricota|c_Caudoviricetes|o_Caudovirales|f_Myoviridae|g_Peatvirus|s_
g_Lacusarxvirus	0	0	0	0	0	0	0	0	0	0	0	0	0	0	0	0.0003	0	1e-05	0	1e-05	0	0	0	0	k_Viruses|p_Uroviricota|c_Caudoviricetes|o_Caudovirales|f_Siphoviridae|g_Lacusarxvirus|s_
g_Gammatorquevirus	2e-05	1e-05	0.00109	0	0.00014	0	0.00093	0	0	0	0.00028	0	0	3e-05	0.00021	0.00022	0	0	0.00021	0	0	0	0.03883	0	k_Viruses|p_Peploviricota|c_Herviviricetes|o_Herpesvirales|f_Anelloviridae|g_Gammatorquevirus|s_
g_Bronvirus	0	0	0	0	0	0	0	0	0	0	0.00013	0	0	0	0	0	0	0	0	0	0	0	1e-05	0	k_Viruses|p_Uroviricota|c_Caudoviricetes|o_Caudovirales|f_Siphoviridae|g_Bronvirus|s_
g_Mydovirus	0.18529	0.10336	0.01011	1e-05	0.00115	0	0.0047	6e-05	6e-05	0	0.00235	1e-05	0.00608	0.02497	2e-05	0.00234	2e-05	0	0.00168	0	4e-05	0	7e-05	0	k_Viruses|p_Uroviricota|c_Caudoviricetes|o_Caudovirales|f_Myoviridae|g_Mydovirus|s_
g_Lambdavirus	0.00025	0	0	0	0	0	0	0.0002	0	0	0	0	0	0	0	0	0	0	0	0	0	0	0	0	k_Viruses|p_Uroviricota|c_Caudoviricetes|o_Caudovirales|f_Siphoviridae|g_Lambdavirus|s_
g_Andhravirus	5e-05	1e-05	0.00492	0	0.00014	0	0.00152	0	1e-05	0	0.00091	0	0	0	0.00019	0	0.00081	0.00044	0.03968	0	3e-05	0	4e-05	0.00721	k_Viruses|p_Uroviricota|c_Caudoviricetes|o_Caudovirales|f_Rountreeviridae|g_Andhravirus|s_
g_Sendosyvirus	0.00141	0.02078	0.00088	0	0.00015	0	0.00049	0	0	0	0.00027	0	3e-05	4e-05	0	0.00018	0	0	0.00015	0	0	0	1e-05	0	k_Viruses|p_Uroviricota|c_Caudoviricetes|o_Caudovirales|f_Podoviridae|g_Sendosyvirus|s_
g_Dubowvirus	0.00021	6e-05	0.00778	4e-05	0.01005	0.00014	0.00334	0.00251	0.0262	0	0.0021	0.00028	0.04854	0.00628	0.02475	0.00378	0.02403	9e-05	0.00338	0	0.02412	0	0.03573	0	k_Viruses|p_Uroviricota|c_Caudoviricetes|o_Caudovirales|f_Siphoviridae|g_Dubowvirus|s_
g_Myunavirus	0.00023	0.00065	0	0	0	0	0	0	0	0	0	0	0.00029	0.00037	0	0	0	0	0	0	0	0	0	0	k_Viruses|p_Uroviricota|c_Caudoviricetes|o_Caudovirales|f_Demerecviridae|g_Myunavirus|s_
g_Gaprivervirus	0	0	0	0	0	0	0	0	0	0.50187	0	0	0	0.00038	0	0.00487	0	0.00015	0	0	0	0	0	0	k_Viruses|p_Uroviricota|c_Caudoviricetes|o_Caudovirales|f_Myoviridae|g_Gaprivervirus|s_
g_Pahexavirus	0.00023	7e-05	0.01046	3e-05	0.0022	0.0001	0.00515	6e-05	0.06188	0.00239	0.00251	1e-05	0.00019	0.00028	0.06551	0.12052	4e-05	1e-05	0.00303	1e-05	8e-05	0.19191	0.00012	0.01508	k_Viruses|p_Uroviricota|c_Caudoviricetes|o_Caudovirales|f_Siphoviridae|g_Pahexavirus|s_
g_Xuanwuvirus	0.0001	7e-05	0	0	0	2e-05	0	0.0009	0	0	0	0	0.00019	0.00012	0	0	0	0	0	0	0	0.03488	0	0.00262	k_Viruses|p_Uroviricota|c_Caudoviricetes|o_Caudovirales|f_Myoviridae|g_Xuanwuvirus|s_
g_Yautsimvirus	9e-05	3e-05	0.00192	0	0.00479	0	0.00107	0.13383	0	0	0.00194	0	0.00014	0.00077	1e-05	0.00067	0	0	0.00054	0	1e-05	0	1e-05	0	k_Viruses|p_Uroviricota|c_Caudoviricetes|o_Caudovirales|f_Siphoviridae|g_Yautsimvirus|s_

## Sheet: Taxonomy.kingdom.relative
# Constructed from biom file
#OTU ID	HJN_14	HJN_28	HJY_14	HJY_28	LJY_14	LJY_28	LYY_14	LYY_28	LZh_14	LZh_28	MJX_14	MJX_28	PYL_14	PYL_28	XZH_14	XZH_28	ZhH_14	ZhH_28	ZhKR_14	ZhKR_28	ZhKZ_14	ZhKZ_28	ZhZH_14	ZhZH_28	taxonomy
k_Viruses	1	1	1	1	1	1	1	1	1	1	1	1	1	1	1	1	1	1	1	1	1	1	1	1	k_Viruses|p_|c_|o_|f_|g_|s_

## Sheet: Taxonomy.order.relative
# Constructed from biom file
#OTU ID	HJN_14	HJN_28	HJY_14	HJY_28	LJY_14	LJY_28	LYY_14	LYY_28	LZh_14	LZh_28	MJX_14	MJX_28	PYL_14	PYL_28	XZH_14	XZH_28	ZhH_14	ZhH_28	ZhKR_14	ZhKR_28	ZhKZ_14	ZhKZ_28	ZhZH_14	ZhZH_28	taxonomy
o_Caudovirales	0.99881	0.99988	0.99204	0.9998	0.99814	0.99956	0.77814	0.99994	0.99994	0.96545	0.99907	0.99863	0.99984	0.99811	0.99999	0.97105	0.99989	0.99998	0.99093	0.9986	0.99999	0.99957	0.97947	0.75768	k_Viruses|p_Uroviricota|c_Caudoviricetes|o_Caudovirales|f_|g_|s_
o_Imitervirales	0	0	0.00059	2e-05	3e-05	1e-05	0.00054	1e-05	0	0.00041	0	0	0	0	0	0.00088	0	0	0	0	0	7e-05	4e-05	0	k_Viruses|p_Nucleocytoviricota|c_Megaviricetes|o_Imitervirales|f_|g_|s_
o_Chitovirales	0	0	0	2e-05	0	0	0.15195	1e-05	0	0.0011	2e-05	0	1e-05	2e-05	0	0.00024	0	0	0	4e-05	0	0	1e-05	0	k_Viruses|p_Nucleocytoviricota|c_Pokkesviricetes|o_Chitovirales|f_|g_|s_
o_Pimascovirales	0	0	0	0	2e-05	1e-05	0.05377	0	0	0	0	0	2e-05	0	0	0	0	0	0	0	0	6e-05	0	0	k_Viruses|p_Nucleocytoviricota|c_Megaviricetes|o_Pimascovirales|f_|g_|s_
o_Cirlivirales	0.00064	0	0.00035	0	0	0	0	0	0	0	0	0	0	0	0	0.00028	0	0	0.0001	0	0	0	0	0	k_Viruses|p_Cressdnaviricota|c_Arfiviricetes|o_Cirlivirales|f_|g_|s_
o_Sepolyvirales	0	0	0.00154	0	0	0	0.00017	0	0	0	0	0	0	0	0	0	0	0	0	0	0	0	0	0	k_Viruses|p_Cossaviricota|c_Papovaviricetes|o_Sepolyvirales|f_|g_|s_
o_Geplafuvirales	0	0	0	0	0.00168	0	0	1e-05	0	0	0	0	0	0	0	0	0	1e-05	6e-05	1e-05	0	0	0	0	k_Viruses|p_Cressdnaviricota|c_Repensiviricetes|o_Geplafuvirales|f_|g_|s_
o_Ortervirales	0.00019	0	0	1e-05	0	2e-05	0.00171	0	0	0.00418	0.00023	0	0	0.00026	0	0.02552	0	0	2e-05	0	0	0	0	0.0069	k_Viruses|p_Artverviricota|c_Revtraviricetes|o_Ortervirales|f_|g_|s_
o_	0	0	0	0	0	0	0	0	0	0	2e-05	1e-05	0	7e-05	0	0	0	0	0	0.00132	0	1e-05	0	0	k_|p_|c_|o_|f_|g_|s_
o_Herpesvirales	8e-05	0.00012	0.00517	0	1e-05	3e-05	0.00103	0	3e-05	0.02733	3e-05	0.00133	4e-05	0.00137	0	0.00021	0	0	0.00884	0	0	6e-05	0.02039	0.22376	k_Viruses|p_Peploviricota|c_Herviviricetes|o_Herpesvirales|f_|g_|s_
o_Lefavirales	0.00015	0	0	0	5e-05	6e-05	0.00919	0	0	0.00089	0.00056	0	2e-05	1e-05	0	0.00152	0	0	5e-05	0	0	0.00011	7e-05	0.01158	k_Viruses|p_|c_Naldaviricetes|o_Lefavirales|f_|g_|s_
o_Algavirales	1e-05	0	0.00031	0.00015	7e-05	5e-05	0.00269	0	2e-05	0	0	0	4e-05	9e-05	0	0	0	0	0	0	0	3e-05	0	0	k_Viruses|p_Nucleocytoviricota|c_Megaviricetes|o_Algavirales|f_|g_|s_

## Sheet: Taxonomy.phylum.relative
# Constructed from biom file
#OTU ID	HJN_14	HJN_28	HJY_14	HJY_28	LJY_14	LJY_28	LYY_14	LYY_28	LZh_14	LZh_28	MJX_14	MJX_28	PYL_14	PYL_28	XZH_14	XZH_28	ZhH_14	ZhH_28	ZhKR_14	ZhKR_28	ZhKZ_14	ZhKZ_28	ZhZH_14	ZhZH_28	taxonomy
p_Nucleocytoviricota	2e-05	1e-05	0.00117	0.00018	0.00013	9e-05	0.21091	2e-05	2e-05	0.00258	6e-05	0	7e-05	0.00012	0	0.00122	1e-05	1e-05	5e-05	5e-05	0	0.00015	6e-05	0.00246	k_Viruses|p_Nucleocytoviricota|c_|o_|f_|g_|s_
p_Cossaviricota	0	0	0.00155	0	0	0	0.00018	0	0	0	0	0	0	0	0	0	0	0	0	0	0	0	0	0	k_Viruses|p_Cossaviricota|c_|o_|f_|g_|s_
p_	0	0	0	0	0	0	0	0	0	0	0	1e-05	0	8e-05	0	0	0	0	0	0.00132	0	1e-05	0	0	k_|p_|c_|o_|f_|g_|s_
p_Artverviricota	0.00034	0	0	1e-05	0	2e-05	0.00172	0	0	0.00418	0.00023	0	0	0.00026	0	0.02555	0	0	8e-05	0	0	0	0	0.00688	k_Viruses|p_Artverviricota|c_|o_|f_|g_|s_
p_Uroviricota	0.99878	0.99986	0.99127	0.99979	0.99817	0.99959	0.78533	0.99994	0.99995	0.9649	0.99901	0.99863	0.99985	0.99809	1	0.97217	0.9999	0.99997	0.99085	0.99859	1	0.99967	0.97946	0.75582	k_Viruses|p_Uroviricota|c_|o_|f_|g_|s_
p_Cressdnaviricota	0.00064	0	0.00038	0	0.00168	0	0	1e-05	0	0	2e-05	0	0	0	0	0.0003	0	1e-05	0.00016	1e-05	0	0	0	0	k_Viruses|p_Cressdnaviricota|c_|o_|f_|g_|s_
p_Peploviricota	8e-05	0.00012	0.00517	0	1e-05	3e-05	0.00104	0	3e-05	0.02731	0.00059	0.00133	4e-05	0.00137	0	0.00022	0	0	0.00884	0	0	6e-05	0.02045	0.23476	k_Viruses|p_Peploviricota|c_|o_|f_|g_|s_

## Sheet: Taxonomy.species.relative
# Constructed from biom file
#OTU ID	HJN_14	HJN_28	HJY_14	HJY_28	LJY_14	LJY_28	LYY_14	LYY_28	LZh_14	LZh_28	MJX_14	MJX_28	PYL_14	PYL_28	XZH_14	XZH_28	ZhH_14	ZhH_28	ZhKR_14	ZhKR_28	ZhKZ_14	ZhKZ_28	ZhZH_14	ZhZH_28	taxonomy
s_Clostridioides_virus_CDMH1	0.00543	0.00286	0.0218	0.25442	0.00037	0	0.01072	0.02478	4e-05	0	0.0014	6e-05	0.00034	0.00058	5e-05	0.00742	4e-05	0	0.00144	0.00068	7e-05	0	0.0001	0	k_Viruses|p_Uroviricota|c_Caudoviricetes|o_Caudovirales|f_Myoviridae|g_Yongloolinvirus|s_Clostridioides_virus_CDMH1
s_Propionibacterium_virus_PHL199M00	0	0	0	0	0	0	0	0	0.00031	0	0	0	0	0	8e-05	0	0	0	0	0	0	0.00042	0	0	k_Viruses|p_Uroviricota|c_Caudoviricetes|o_Caudovirales|f_Siphoviridae|g_Pahexavirus|s_Propionibacterium_virus_PHL199M00
s_Clostridioides_virus_CDKM9	0	6e-05	0	0.00527	0	0	0.00028	0.00036	0	0	3e-05	0	0	1e-05	0	0	0	0	3e-05	2e-05	0	0	0	0	k_Viruses|p_Uroviricota|c_Caudoviricetes|o_Caudovirales|f_Myoviridae|g_Colneyvirus|s_Clostridioides_virus_CDKM9
s_Escherichia_virus_pro483	0	1e-05	0	0	0	0	0	0	0	0	0	0	0	0	0	0	0	0	0	0	0	0.00111	0	0	k_Viruses|p_Uroviricota|c_Caudoviricetes|o_Caudovirales|f_Myoviridae|g_Peduovirus|s_Escherichia_virus_pro483
s_Staphylococcus_phage_DW2	0	0	0	0	0	0	0	0	0	0	0	4e-05	0	0	0	0	0	0	0	0	0	0	0.00218	0	k_Viruses|p_Uroviricota|c_Caudoviricetes|o_Caudovirales|f_Siphoviridae|g_Phietavirus|s_Staphylococcus_phage_DW2
s_Streptococcus_virus_ALQ132	0	0	0	0	0	0.00025	0.0002	0	0	0	2e-05	0.00246	0	0	0	0.00014	0	0	0	0.00019	0	0.00278	0	0	k_Viruses|p_Uroviricota|c_Caudoviricetes|o_Caudovirales|f_Siphoviridae|g_Brussowvirus|s_Streptococcus_virus_ALQ132
s_Enterobacter_phage_Tyrion	0.00312	1e-05	0	0	0	0	0	0.00097	0	0	0	0	0	0	0	0	0	0	0	0	0	5e-05	0	0	k_Viruses|p_Uroviricota|c_Caudoviricetes|o_Caudovirales|f_Podoviridae|g_Uetakevirus|s_Enterobacter_phage_Tyrion
s_Clostridium_virus_phiCD119	0.00016	0.00025	0.00177	0.01768	3e-05	0.0003	0.00081	0.00163	0	0.00316	0.0001	0	3e-05	0.00027	0	0.00081	0.00073	1e-05	0.00012	0.00015	0	0.0001	1e-05	0	k_Viruses|p_Uroviricota|c_Caudoviricetes|o_Caudovirales|f_Myoviridae|g_Lubbockvirus|s_Clostridium_virus_phiCD119
s_Enterobacteria_phage_HK225	0.00808	0.00407	0.00234	1e-05	4e-05	0	0.0011	0.04067	0	0	0.00015	1e-05	5e-05	0.00014	1e-05	0.00077	0	0	0.00021	0	1e-05	0	2e-05	0	k_Viruses|p_Uroviricota|c_Caudoviricetes|o_Caudovirales|f_Siphoviridae|g_unclassified_Siphoviridae|s_Enterobacteria_phage_HK225
s_Salmonella_phage_vB_SosS_Oslo	9e-05	4e-05	0.00185	0	0.00025	0	0.00079	0.0249	0	0	0.00028	3e-05	0.00459	0.02567	0	0.00077	0	0	0.00016	0	1e-05	0	1e-05	0	k_Viruses|p_Uroviricota|c_Caudoviricetes|o_Caudovirales|f_Siphoviridae|g_unclassified_Siphoviridae|s_Salmonella_phage_vB_SosS_Oslo
s_Escherichia_virus_WGPS2	0.00985	0.01425	0	0	0	0	0	6e-05	0	0	0	0	0.00017	6e-05	0	0	0	0	0	0	0	0.0119	0	0	k_Viruses|p_Uroviricota|c_Caudoviricetes|o_Caudovirales|f_Siphoviridae|g_Sawaravirus|s_Escherichia_virus_WGPS2
s_Clostridioides_virus_phiCD505	0	4e-05	0.00036	0.0033	0	0	0	0.00023	0	0	0	0	0	0	0	0	0	0	0	1e-05	0	0	0	0	k_Viruses|p_Uroviricota|c_Caudoviricetes|o_Caudovirales|f_Myoviridae|g_Colneyvirus|s_Clostridioides_virus_phiCD505
s_Enterobacteria_phage_VT2phi_272	0	0.00999	0	0	0	0	0	0.00022	0	0	0	0	0.0007	0	0	0	0	0	0	0	0	0	0	0	k_Viruses|p_Uroviricota|c_Caudoviricetes|o_Caudovirales|f_Podoviridae|g_Oslovirus|s_Enterobacteria_phage_VT2phi_272
s_Propionibacterium_virus_PAS50	0	0	0	0	0	0	0	0	3e-05	0	0	0	0	0	4e-05	0	0	0	0	0	0	0.00027	0	0	k_Viruses|p_Uroviricota|c_Caudoviricetes|o_Caudovirales|f_Siphoviridae|g_Pahexavirus|s_Propionibacterium_virus_PAS50
s_Propionibacterium_virus_PHL301M00	0	0	0	0	0	0	0	0	0.00046	0	0	0	0	0	0	0	0	0	0	0	0	0.00025	0	0	k_Viruses|p_Uroviricota|c_Caudoviricetes|o_Caudovirales|f_Siphoviridae|g_Pahexavirus|s_Propionibacterium_virus_PHL301M00
s_Enterobacteria_phage_SfI	0	0	0	0	0	2e-05	0	0	0	0.00304	0	0	0	0	0	0	0	0.00017	0	3e-05	0	0.04074	0	0.00414	k_Viruses|p_Uroviricota|c_Caudoviricetes|o_Caudovirales|f_Myoviridae|g_unclassified_Myoviridae|s_Enterobacteria_phage_SfI
s_Pectobacterium_virus_My1	0.00017	0.00049	0	0	0	0	0	0	0	0	0	0	0.00011	0.00018	0	0	0	0	0	0	0	0	0	0	k_Viruses|p_Uroviricota|c_Caudoviricetes|o_Caudovirales|f_Demerecviridae|g_Myunavirus|s_Pectobacterium_virus_My1
s_Lactococcus_phage_bIL309	0	0	0	0	0	0.00046	0	0	0	0	0	0	0	0	0	0	0	0	0	0	0	0.00037	0	0	k_Viruses|p_Uroviricota|c_Caudoviricetes|o_Caudovirales|f_Siphoviridae|g_unclassified_Siphoviridae|s_Lactococcus_phage_bIL309
s_Propionibacterium_virus_PHL071N05	0	0	0	0	0	0	0	0	0.00079	0	0	0	0	0	0.00016	0.00064	0	0	0	0	0	0.00053	0	0	k_Viruses|p_Uroviricota|c_Caudoviricetes|o_Caudovirales|f_Siphoviridae|g_Pahexavirus|s_Propionibacterium_virus_PHL071N05
s_Propionibacterium_virus_PHL041M10	0	0	0	0	3e-05	0	0	0	8e-05	0	0	0	0	0	0.00128	0.00668	0	0	0	0	0	0.00027	0	0	k_Viruses|p_Uroviricota|c_Caudoviricetes|o_Caudovirales|f_Siphoviridae|g_Pahexavirus|s_Propionibacterium_virus_PHL041M10
s_Streptococcus_virus_Sfi11	0.00012	3e-05	0.0054	1e-05	7e-05	0.00249	0.00166	2e-05	1e-05	0	0.00023	0.03165	0.0001	0.0006	1e-05	0.00185	1e-05	1e-05	0.00022	0.00201	1e-05	0.00911	2e-05	0	k_Viruses|p_Uroviricota|c_Caudoviricetes|o_Caudovirales|f_Siphoviridae|g_Brussowvirus|s_Streptococcus_virus_Sfi11
s_Propionibacterium_virus_PHL111M01	0	0	0	0	0	0	0	0	0.00037	0	0	0	0	0	0.00073	0.00161	0	0	0	0	0	0.00033	0	0	k_Viruses|p_Uroviricota|c_Caudoviricetes|o_Caudovirales|f_Siphoviridae|g_Pahexavirus|s_Propionibacterium_virus_PHL111M01
s_Propionibacterium_virus_PHL141N00	0	0	0	0	0	0	0	0	3e-05	0	0	0	0	0	0.00037	0.00096	0	0	0	0	0	0.00054	0	0	k_Viruses|p_Uroviricota|c_Caudoviricetes|o_Caudovirales|f_Siphoviridae|g_Pahexavirus|s_Propionibacterium_virus_PHL141N00
s_Saimiriine_betaherpesvirus_4	2e-05	5e-05	0	0	0	0	0.00058	0	0	0	0	0	0	0	0	0	0	0	0	0	0	0	0	0	k_Viruses|p_Peploviricota|c_Herviviricetes|o_Herpesvirales|f_Herpesviridae|g_Cytomegalovirus|s_Saimiriine_betaherpesvirus_4
s_Propionibacterium_virus_Attacne	0	0	0	0	0	0	0	0	0.00023	0	0	0	0	0	0.00012	0.00019	0	0	0	0	0	0.00127	0	0	k_Viruses|p_Uroviricota|c_Caudoviricetes|o_Caudovirales|f_Siphoviridae|g_Pahexavirus|s_Propionibacterium_virus_Attacne
s_Streptococcus_phage_phiARI0460-1	4e-05	0	0.00176	0	0.02127	0.00031	0.0006	0	0.00308	0.00844	0.00752	4e-05	0	5e-05	0	0	0.00029	1e-05	0.00024	0	0.00193	0.00025	0	0	k_Viruses|p_Uroviricota|c_Caudoviricetes|o_Caudovirales|f_Siphoviridae|g_unclassified_Siphoviridae|s_Streptococcus_phage_phiARI0460-1
s_Clostridium_virus_phiCD27	0.00047	0.00019	0.0014	0.01758	3e-05	0	0.00086	0.00185	0	0	9e-05	1e-05	2e-05	4e-05	0	0.00055	0	0	9e-05	3e-05	1e-05	0	1e-05	0	k_Viruses|p_Uroviricota|c_Caudoviricetes|o_Caudovirales|f_Myoviridae|g_Lubbockvirus|s_Clostridium_virus_phiCD27
s_Heterosigma_akashiwo_virus_01	0	0	0	0	0	5e-05	0.00264	0	0	0	0	0	0	0	0	0	0	0	0	0	0	1e-05	0	0	k_Viruses|p_Nucleocytoviricota|c_Megaviricetes|o_Algavirales|f_Phycodnaviridae|g_Raphidovirus|s_Heterosigma_akashiwo_virus_01
s_Streptococcus_phage_SMP	0	0	0	0	0.0014	0	0	0	2e-05	0	0	0	0	0	0	0	0	0	0	0	2e-05	0	0	0	k_Viruses|p_Uroviricota|c_Caudoviricetes|o_Caudovirales|f_Siphoviridae|g_unclassified_Siphoviridae|s_Streptococcus_phage_SMP
s_Streptococcus_phage_phiARI0131-1	4e-05	0	0.00111	0	0.01838	0.00032	0.00086	0	0.00249	0.00754	0.00733	3e-05	0	4e-05	1e-05	0.00063	0.00019	1e-05	0.0003	0	0.00163	0.0004	0	0	k_Viruses|p_Uroviricota|c_Caudoviricetes|o_Caudovirales|f_Siphoviridae|g_unclassified_Siphoviridae|s_Streptococcus_phage_phiARI0131-1
s_Clostridioides_virus_phiCD506	0.00106	9e-05	0	0.00369	0	0.00018	0	0.00113	0	0	0	0.00029	0	0	0	0	0	0	0	6e-05	0	0	0	0	k_Viruses|p_Uroviricota|c_Caudoviricetes|o_Caudovirales|f_Myoviridae|g_Sherbrookevirus|s_Clostridioides_virus_phiCD506
s_Propionibacterium_virus_P100D	0	0	0	0	0	0	0	0	2e-05	0	0	0	0	0	0.00013	0.00034	0	0	0	0	0	4e-05	0	0	k_Viruses|p_Uroviricota|c_Caudoviricetes|o_Caudovirales|f_Siphoviridae|g_Pahexavirus|s_Propionibacterium_virus_P100D
s_Lactobacillus_phage_JCL1032	0	0	0	0	0	6e-05	0	0	0	0	0	0.00081	0	0	0	0	0	0	0	6e-05	0	0.00029	0	0	k_Viruses|p_Uroviricota|c_Caudoviricetes|o_Caudovirales|f_Siphoviridae|g_unclassified_Siphoviridae|s_Lactobacillus_phage_JCL1032
s_Propionibacterium_phage_PAC1	0	0	0	0	0	0	0	0	0.00027	0	0	0	0	0	0.00032	0.00107	0	0	0	0	0	2e-05	0	0	k_Viruses|p_Uroviricota|c_Caudoviricetes|o_Caudovirales|f_Siphoviridae|g_Pahexavirus|s_Propionibacterium_phage_PAC1
s_Klebsiella_phage_vB_KpnS_ZX4	0.02895	7e-05	0.00064	0	1e-05	0	0.0003	0	0	0	4e-05	0	0	2e-05	0	0.00031	0	0	7e-05	0	0	0	0	0	k_Viruses|p_Uroviricota|c_Caudoviricetes|o_Caudovirales|f_Siphoviridae|g_unclassified_Siphoviridae|s_Klebsiella_phage_vB_KpnS_ZX4
s_Propionibacterium_virus_MrAK	0	0	0	0	0	0	0	0	1e-05	0	0	0	0	0	0.00171	0.00649	0	0	0	0	0	0.00032	0	0	k_Viruses|p_Uroviricota|c_Caudoviricetes|o_Caudovirales|f_Siphoviridae|g_Pahexavirus|s_Propionibacterium_virus_MrAK
s_Clostridioides_virus_phiMMP02	0	6e-05	0.00037	0.00366	1e-05	0	0	0.00024	0	0	0	0	0	0	0	0	0	0	2e-05	2e-05	0	0	0	0	k_Viruses|p_Uroviricota|c_Caudoviricetes|o_Caudovirales|f_Myoviridae|g_Colneyvirus|s_Clostridioides_virus_phiMMP02
s_Enterococcus_virus_phiSHEF5	0	0	0	0	0	0.04011	0	0	0	0.01032	0	0	0	0	0	0	0	0.01571	0	0.00779	0	7e-05	0	0.00634	k_Viruses|p_Uroviricota|c_Caudoviricetes|o_Caudovirales|f_Siphoviridae|g_Efquatrovirus|s_Enterococcus_virus_phiSHEF5
s_Propionibacterium_virus_Pirate	0	0	0	2e-05	0	0	0	0	0.00371	0	0	0	0	0	0	0	0	0	0	0	0	0	0	0	k_Viruses|p_Uroviricota|c_Caudoviricetes|o_Caudovirales|f_Siphoviridae|g_Pahexavirus|s_Propionibacterium_virus_Pirate
s_Staphylococcus_virus_CNPH82	0.00178	0.00053	0.06142	0.00027	0.00364	0.00084	0.03129	0.00197	0.09932	0	0.00939	0.00283	0.06556	0.00233	0.10091	0.05287	0.10108	0.00012	0.04948	1e-05	0.10211	0.00129	0.11347	0	k_Viruses|p_Uroviricota|c_Caudoviricetes|o_Caudovirales|f_Siphoviridae|g_Rockefellervirus|s_Staphylococcus_virus_CNPH82
s_Propionibacterium_phage_Enoki	0	0	0	0	0	0	0	0	0.00011	0	0	0	0	0	0.00028	0.00073	0	0	0	0	0	1e-05	0	0	k_Viruses|p_Uroviricota|c_Caudoviricetes|o_Caudovirales|f_Siphoviridae|g_Pahexavirus|s_Propionibacterium_phage_Enoki
s_Clostridium_phage_phiCT453A	0	0	0	0	0	6e-05	0	1e-05	0	0.00283	0	0	0	2e-05	0	0	0.00023	0	0	6e-05	0	1e-05	0	0	k_Viruses|p_Uroviricota|c_Caudoviricetes|o_Caudovirales|f_Myoviridae|g_unclassified_Myoviridae|s_Clostridium_phage_phiCT453A
s_Clostridium_phage_phiCT453B	0	0	0	7e-05	0	0.00172	0	2e-05	0	0.06657	0	0	0	6e-05	0	0.00119	0.00019	0.00049	0	0.00037	0	0.00035	0	0	k_Viruses|p_Uroviricota|c_Caudoviricetes|o_Caudovirales|f_Myoviridae|g_unclassified_Myoviridae|s_Clostridium_phage_phiCT453B
s_Propionibacterium_virus_PHL179M00	0	0	0	0	0	0	0	0	0.00036	0	0	0	0	0	7e-05	0.00036	0	0	0	0	0	0.00029	0	0	k_Viruses|p_Uroviricota|c_Caudoviricetes|o_Caudovirales|f_Siphoviridae|g_Pahexavirus|s_Propionibacterium_virus_PHL179M00
s_Enterobacteria_phage_cdtI	0.00376	0.00152	0	0	0	0	0	0	0	0.00016	0	0	0	5e-05	0	0	0	2e-05	0	0	0	0.01706	0	0.00294	k_Viruses|p_Uroviricota|c_Caudoviricetes|o_Caudovirales|f_Siphoviridae|g_unclassified_Siphoviridae|s_Enterobacteria_phage_cdtI
s_Staphylococcus_virus_StauST398-2	0.00033	6e-05	0.00648	3e-05	0.001	0.0001	0.00301	0.00011	0.01148	0	0.00039	0.00022	0.02137	0.0009	0.01372	0.00506	0.01615	1e-05	0.00045	0	0.01471	1e-05	0.00898	0	k_Viruses|p_Uroviricota|c_Caudoviricetes|o_Caudovirales|f_Siphoviridae|g_Triavirus|s_Staphylococcus_virus_StauST398-2
s_Staphylococcus_virus_IPLA7	0.00043	0.00015	0.01611	8e-05	0.00101	0.00032	0.00844	0.00046	0.02676	0.00095	0.00373	0.00089	0.02022	0.0023	0.02857	0.023	0.02945	3e-05	0.00314	1e-05	0.02863	0.00018	0.02955	0	k_Viruses|p_Uroviricota|c_Caudoviricetes|o_Caudovirales|f_Siphoviridae|g_Rockefellervirus|s_Staphylococcus_virus_IPLA7
s_Staphylococcus_virus_PH15	0.00037	0.00014	0.01532	0.00012	0.0012	0.00033	0.00751	0.0004	0.02185	0.00743	0.01165	0.00051	0.01916	0.00516	0.02631	0.02053	0.0284	2e-05	0.01139	0	0.02628	4e-05	0.02575	0	k_Viruses|p_Uroviricota|c_Caudoviricetes|o_Caudovirales|f_Siphoviridae|g_Rockefellervirus|s_Staphylococcus_virus_PH15
s_Staphylococcus_phage_StB12	0.0003	8e-05	0.01006	6e-05	0.00097	0.0002	0.00476	0.00029	0.01603	0	0.00061	0.00049	0.00852	0.00047	0.01486	0.03951	0.0134	2e-05	0.02405	0	0.01452	7e-05	0.02593	0	k_Viruses|p_Uroviricota|c_Caudoviricetes|o_Caudovirales|f_Siphoviridae|g_unclassified_Azeredovirinae|s_Staphylococcus_phage_StB12
s_Streptococcus_phage_20617	3e-05	1e-05	0.00187	0	2e-05	0.00034	0.00081	1e-05	0	0	9e-05	0.01136	2e-05	4e-05	0	0.00048	0	0	0.00011	0.00012	0	0.01533	1e-05	0	k_Viruses|p_Uroviricota|c_Caudoviricetes|o_Caudovirales|f_Siphoviridae|g_unclassified_Siphoviridae|s_Streptococcus_phage_20617
s_Murine_leukemia-related_retroviruses	0	0	0	0	0	0	0	0	0	0.00014	0	0	0	1e-05	0	0.0017	0	0	0	0	0	0	0	0	k_Viruses|p_Artverviricota|c_Revtraviricetes|o_Ortervirales|f_Retroviridae|g_Gammaretrovirus|s_Murine_leukemia-related_retroviruses
s_Staphylococcus_virus_IPLA5	0.00083	0.00027	0.03008	0.00012	0.00225	0.00031	0.01574	0.00051	0.04601	0	0.00243	0.00101	0.04282	0.01035	0.05158	0.04307	0.05541	5e-05	0.00711	0	0.0544	0.00042	0.04361	0	k_Viruses|p_Uroviricota|c_Caudoviricetes|o_Caudovirales|f_Siphoviridae|g_Rockefellervirus|s_Staphylococcus_virus_IPLA5
s_Clostridium_phage_phiCT9441A	0	0	0	0	0	0.00034	0	3e-05	0	0.00836	0	0	0	0.00034	0	0	0.00066	0.00024	0	0.00029	0	2e-05	0	0	k_Viruses|p_Uroviricota|c_Caudoviricetes|o_Caudovirales|f_Myoviridae|g_unclassified_Myoviridae|s_Clostridium_phage_phiCT9441A
s_Streptococcus_phage_TP-J34	3e-05	1e-05	0.0016	0	2e-05	0.00033	0.00058	0	0	0	8e-05	0.01016	4e-05	0.00019	0	0.00041	0	0	9e-05	0.00015	0	0.01549	1e-05	0	k_Viruses|p_Uroviricota|c_Caudoviricetes|o_Caudovirales|f_Siphoviridae|g_unclassified_Siphoviridae|s_Streptococcus_phage_TP-J34
s_Escherichia_virus_500465-1	2e-05	2e-05	0	0	0	0	0	7e-05	0	0	0	0	1e-05	0.00022	0	0	0	0	0	0	0	4e-05	0	0	k_Viruses|p_Uroviricota|c_Caudoviricetes|o_Caudovirales|f_Myoviridae|g_Felsduovirus|s_Escherichia_virus_500465-1
s_Escherichia_virus_F451	0.00217	0.00276	0	0	0	0	0	0	0	0	0	0	0.00048	0.00148	0	0	0	0	0	0	0	0	0	0	k_Viruses|p_Uroviricota|c_Caudoviricetes|o_Caudovirales|f_Podoviridae|g_Traversvirus|s_Escherichia_virus_F451
s_Streptococcus_phage_IC1	0.00021	4e-05	0.00749	3e-05	0.09834	0.0014	0.00467	1e-05	0.02871	0.00309	0.10552	0.00021	0.00023	0.00028	5e-05	0.00524	0.00109	0.00011	0.00784	1e-05	0.01079	0.00109	0.00016	0	k_Viruses|p_Uroviricota|c_Caudoviricetes|o_Caudovirales|f_Siphoviridae|g_unclassified_Siphoviridae|s_Streptococcus_phage_IC1
s_Enterobacteria_phage_mEp460	0	0	0	0	0	0	0	1e-05	0	0	0	0	0	0	0	0	0	0	0	0	0	0.00851	0	0	k_Viruses|p_Uroviricota|c_Caudoviricetes|o_Caudovirales|f_Siphoviridae|g_unclassified_Siphoviridae|s_Enterobacteria_phage_mEp460
s_Sphingomonas_phage_PAU	0	0	0.00131	0	0	0	0	0	0	0	0	0	0	0	0	0	0	0	0	0	0	1e-05	0	0	k_Viruses|p_Uroviricota|c_Caudoviricetes|o_Caudovirales|f_Myoviridae|g_unclassified_Myoviridae|s_Sphingomonas_phage_PAU
s_Klebsiella_virus_SopranoGao	0.10746	0.03829	0.00405	1e-05	5e-05	0	0.00187	1e-05	1e-05	0	0.00022	1e-05	0.0002	0.0002	1e-05	0.0013	0	0	0.00024	0	1e-05	0	2e-05	0	k_Viruses|p_Uroviricota|c_Caudoviricetes|o_Caudovirales|f_Podoviridae|g_Lastavirus|s_Klebsiella_virus_SopranoGao
s_Escherichia_phage_HK639	0.03345	0.00362	0.01322	3e-05	0.0002	4e-05	0.0065	0.12103	2e-05	0.00354	0.00085	3e-05	0.09925	0.3302	2e-05	0.00472	2e-05	0	0.0009	0	4e-05	0	6e-05	0	k_Viruses|p_Uroviricota|c_Caudoviricetes|o_Caudovirales|f_Siphoviridae|g_unclassified_Siphoviridae|s_Escherichia_phage_HK639
s_Salmonella_phage_UPF_BP1	8e-05	7e-05	0.00165	0	0.00024	0	0.00073	0.01376	0	0	0.00022	3e-05	0.02184	0.06401	0	0.00057	0	0	0.00012	0	1e-05	0	1e-05	0	k_Viruses|p_Uroviricota|c_Caudoviricetes|o_Caudovirales|f_Podoviridae|g_Lederbergvirus|s_Salmonella_phage_UPF_BP1
s_Propionibacterium_virus_Kubed	0	0	0	0	0	0	0	0	0.0001	0	0	0	0	0	0.0002	0.00051	0	0	0	0	0	8e-05	0	0	k_Viruses|p_Uroviricota|c_Caudoviricetes|o_Caudovirales|f_Siphoviridae|g_Pahexavirus|s_Propionibacterium_virus_Kubed
s_Escherichia_virus_VR20	0	0	0	0	0	0	0	0	0	0.1721	0	0	0	0.00019	0	0.00419	0	0.00012	0	0	0	0	0	0	k_Viruses|p_Uroviricota|c_Caudoviricetes|o_Caudovirales|f_Myoviridae|g_Gaprivervirus|s_Escherichia_virus_VR20
s_Propionibacterium_virus_Solid	0	0	0	0	0	0	0	0	0.0008	0	0	0	0	0	0.00029	0.00105	0	0	0	0	0	0.00038	0	0	k_Viruses|p_Uroviricota|c_Caudoviricetes|o_Caudovirales|f_Siphoviridae|g_Pahexavirus|s_Propionibacterium_virus_Solid
s_Spleen_focus-forming_virus	0	0	0	0	0	0	0	0	0	0.00065	0	0	0	3e-05	0	0.00493	0	0	0	0	0	0	0	0	k_Viruses|p_Artverviricota|c_Revtraviricetes|o_Ortervirales|f_Retroviridae|g_Gammaretrovirus|s_Spleen_focus-forming_virus
s_Propionibacterium_phage_QueenBey	0	0	0	0	0	0	0	0	0.00036	0	0	0	0	0	0.00015	0.00023	0	0	0	0	0	4e-05	0	0	k_Viruses|p_Uroviricota|c_Caudoviricetes|o_Caudovirales|f_Siphoviridae|g_Pahexavirus|s_Propionibacterium_phage_QueenBey
s_Enterobacteria_virus_HK140	6e-05	2e-05	0.00098	0	0.0003	0	0.00056	0.01556	0	0	0.00022	0	5e-05	9e-05	0	0.00051	0	0	0.0001	0	0	0	0	0	k_Viruses|p_Uroviricota|c_Caudoviricetes|o_Caudovirales|f_Siphoviridae|g_Yautsimvirus|s_Enterobacteria_virus_HK140
s_Staphylococcus_phage_StB20-like	0.00624	0.00138	0.14882	0.00121	0.00922	0.00265	0.17842	0.00523	0.23004	0.00596	0.16494	0.00756	0.17004	0.0043	0.25943	0.1553	0.26467	0.00033	0.29588	9e-05	0.25581	0.0023	0.2431	0	k_Viruses|p_Uroviricota|c_Caudoviricetes|o_Caudovirales|f_Siphoviridae|g_unclassified_Siphoviridae|s_Staphylococcus_phage_StB20-like
s_Erwinia_phage_PEp14	0	0	0	0	0	0	0	0	0	0	0	0	6e-05	0.00024	0	0	0	0	0	0	0	0	0	0	k_Viruses|p_Uroviricota|c_Caudoviricetes|o_Caudovirales|f_Podoviridae|g_unclassified_Podoviridae|s_Erwinia_phage_PEp14
s_Vibrio_phage_CP-T1	3e-05	1e-05	0.00128	0	2e-05	0	0.0007	0.01828	0	0	9e-05	0.00061	2e-05	4e-05	0	0.00051	0	0	8e-05	0	0	0	1e-05	0	k_Viruses|p_Uroviricota|c_Caudoviricetes|o_Caudovirales|f_Myoviridae|g_unclassified_Myoviridae|s_Vibrio_phage_CP-T1
s_Propionibacterium_virus_PHL132N00	0	0	0	0	0	0	0	0	0.00094	0	0	0	0	0	0.00017	0.00025	0	0	0	0	0	0.00121	0	0	k_Viruses|p_Uroviricota|c_Caudoviricetes|o_Caudovirales|f_Siphoviridae|g_Pahexavirus|s_Propionibacterium_virus_PHL132N00
s_Salmonella_virus_SJ46	0.00151	0.00099	0	0	0	0	0	0.00047	0	0	8e-05	0	0.00044	0.00021	0	0	0	0	0	0	0	0	0	0	k_Viruses|p_Uroviricota|c_Caudoviricetes|o_Caudovirales|f_Myoviridae|g_Punavirus|s_Salmonella_virus_SJ46
s_Streptococcus_phage_phiARI0004	0	0	0	0	0	5e-05	0	0	0	0	0	0.0003	0	0	0	0	0	0	0	1e-05	0	0.00314	0	0	k_Viruses|p_Uroviricota|c_Caudoviricetes|o_Caudovirales|f_Siphoviridae|g_unclassified_Siphoviridae|s_Streptococcus_phage_phiARI0004
s_Streptococcus_virus_phiAbc2	0.0001	4e-05	0.0052	1e-05	5e-05	0.00088	0.00187	1e-05	0	0	0.0002	0.03143	4e-05	0.00011	1e-05	0.00131	1e-05	0	0.00022	0.00148	1e-05	0.00633	2e-05	0	k_Viruses|p_Uroviricota|c_Caudoviricetes|o_Caudovirales|f_Siphoviridae|g_Moineauvirus|s_Streptococcus_virus_phiAbc2
s_Torque_teno_virus_5	0	0	0	0	0	0	0	0	0	0	0	0.00061	0	0	0	0	0	0	0	0	0	0	0.00031	0	k_Viruses|p_Peploviricota|c_Herviviricetes|o_Herpesvirales|f_Anelloviridae|g_Alphatorquevirus|s_Torque_teno_virus_5
s_Megavirus_chiliensis	0	0	0	0	3e-05	0	0	1e-05	0	0.00041	0	0	0	0	0	0.00102	0	0	0	0	0	0	0	0	k_Viruses|p_Nucleocytoviricota|c_Megaviricetes|o_Imitervirales|f_Mimiviridae|g_Mimivirus|s_Megavirus_chiliensis
s_Pandoravirus_neocaledonia	0	0	0	0	0	1e-05	0	0	0	0	0	0	0	0	0	0	0	0	0	0	0	0	3e-05	0.00257	k_Viruses|p_|c_|o_|f_|g_Pandoravirus|s_Pandoravirus_neocaledonia
s_Propionibacterium_virus_PHL114L00	0	0	0	0	0	0	0	0	0.00044	0	0	0	0	0	0	0	0	0	0	0	0	0.00108	0	0	k_Viruses|p_Uroviricota|c_Caudoviricetes|o_Caudovirales|f_Siphoviridae|g_Pahexavirus|s_Propionibacterium_virus_PHL114L00
s_Clostridioides_virus_phiMMP04	0.0003	0.00017	0.0007	0.00798	3e-05	4e-05	0.00047	0.00081	0	0	5e-05	0	1e-05	2e-05	0	0.00033	0	0	6e-05	4e-05	0	0	0	0	k_Viruses|p_Uroviricota|c_Caudoviricetes|o_Caudovirales|f_Myoviridae|g_Sherbrookevirus|s_Clostridioides_virus_phiMMP04
s_Clostridioides_virus_phiCD111	6e-05	0	0	0.00304	0	0	0.00029	2e-05	0	0	0	0	0	0	0	0	0	0	4e-05	0	0	0	0	0	k_Viruses|p_Uroviricota|c_Caudoviricetes|o_Caudovirales|f_Siphoviridae|g_Leicestervirus|s_Clostridioides_virus_phiCD111
s_Erwinia_virus_Eho59	0.0151	0.05977	0.00844	2e-05	0.00014	0	0.00411	0.05718	1e-05	0.00244	0.00052	2e-05	0.05723	0.17187	1e-05	0.00307	1e-05	0	0.00057	0	3e-05	0	4e-05	0	k_Viruses|p_Uroviricota|c_Caudoviricetes|o_Caudovirales|f_Siphoviridae|g_Feofaniavirus|s_Erwinia_virus_Eho59
s_Enterobacteria_phage_phi80	0.11502	0.20149	0.03151	8e-05	0.00065	0	0.01556	0.33603	5e-05	0.00022	0.00199	0.0001	0.01767	0.08481	7e-05	0.01316	7e-05	0	0.00311	0	9e-05	0	0.00027	0	k_Viruses|p_Uroviricota|c_Caudoviricetes|o_Caudovirales|f_Siphoviridae|g_unclassified_Siphoviridae|s_Enterobacteria_phage_phi80
s_Streptococcus_virus_9874	7e-05	2e-05	0.00358	1e-05	3e-05	0.00037	0.00128	1e-05	1e-05	0	0.00016	0.02084	4e-05	9e-05	1e-05	0.00146	1e-05	0	0.00036	0.00018	1e-05	0.01088	4e-05	0	k_Viruses|p_Uroviricota|c_Caudoviricetes|o_Caudovirales|f_Siphoviridae|g_unclassified_Siphoviridae|s_Streptococcus_virus_9874
s_	0.00819	0.0019	0.02911	0.0007	0.00373	0.00109	0.22818	0.00875	0.00024	0.00528	0.0026	0.00051	0.00024	0.00125	7e-05	0.0141	0.00272	0.0007	0.0061	0.00137	0	0.03801	0.01222	0.15584	k_|p_|c_|o_|f_|g_|s_
s_Torque_teno_virus_3	0	0	0	0	0	0	0	0	0	0	0	0.00029	0	0	0	0	0	0	0	0	0	0	3e-05	0	k_Viruses|p_Peploviricota|c_Herviviricetes|o_Herpesvirales|f_Anelloviridae|g_Alphatorquevirus|s_Torque_teno_virus_3
s_Beihai_sipunculid_worm_virus_5	0	0	0	0	0	0	0	0	0	0	0	0	0	2e-05	0	0.00033	0	0	0	0	0	0	0	0	k_Viruses|p_|c_|o_|f_|g_unclassified_Birnaviridae|s_Beihai_sipunculid_worm_virus_5
s_Aeromonas_phage_2_D05	0	0	0	0	0	0	0	0	0	0	0	0	0.00047	0.00229	0	0	0	0	0	0	0	0	0	0	k_Viruses|p_Uroviricota|c_Caudoviricetes|o_Caudovirales|f_Myoviridae|g_unclassified_Myoviridae|s_Aeromonas_phage_2_D05
s_Lactobacillus_phage_phiadh	0	0	0	0	0.00148	6e-05	0	0	0.00031	0.00057	0.00108	0	0	0	0	0	0	0	0	0	0.00013	3e-05	0	0	k_Viruses|p_Uroviricota|c_Caudoviricetes|o_Caudovirales|f_Siphoviridae|g_unclassified_Siphoviridae|s_Lactobacillus_phage_phiadh
s_Streptococcus_virus_DT1	0.00012	5e-05	0.00744	1e-05	9e-05	0.00124	0.0025	1e-05	1e-05	0	0.00028	0.04432	8e-05	0.00018	1e-05	0.00175	1e-05	0	0.00029	0.00343	1e-05	0.01275	3e-05	0	k_Viruses|p_Uroviricota|c_Caudoviricetes|o_Caudovirales|f_Siphoviridae|g_Moineauvirus|s_Streptococcus_virus_DT1
s_Enterococcus_phage_EFC-1	0	0	0	0	0	4e-05	0	0	0	0.0909	0	0	0	0	0	0	0	0.02562	0	0.05929	0	0.00012	0	0.01398	k_Viruses|p_Uroviricota|c_Caudoviricetes|o_Caudovirales|f_Siphoviridae|g_unclassified_Siphoviridae|s_Enterococcus_phage_EFC-1
s_Clostridioides_virus_phiCD38-2	3e-05	0	0	0.0055	0	0	0	0	0	0	0	1e-05	0	0	0	0	0	0	0	0	0	0	0	0	k_Viruses|p_Uroviricota|c_Caudoviricetes|o_Caudovirales|f_Siphoviridae|g_Leicestervirus|s_Clostridioides_virus_phiCD38-2
s_Oryctes_rhinoceros_nudivirus	0	0	0	0	0	3e-05	0	0	0	0	0	0	0	0	0	0	0	0	0	0	0	9e-05	0	0.00699	k_Viruses|p_|c_Naldaviricetes|o_Lefavirales|f_Nudiviridae|g_Alphanudivirus|s_Oryctes_rhinoceros_nudivirus
s_Salmonella_virus_SP116	0	0	0	0	0.00043	0	0	0	2e-05	0	0.00022	0	0	0	0	0	0	0	0	0	0	0	0	0	k_Viruses|p_Uroviricota|c_Caudoviricetes|o_Caudovirales|f_Myoviridae|g_Felixounavirus|s_Salmonella_virus_SP116
s_Propionibacterium_virus_P105	0	0	0	0	0	0	0	0	0	0	0.00011	0	0	0	0.00156	0.00372	0	0	0	0	0	0.00021	0	0	k_Viruses|p_Uroviricota|c_Caudoviricetes|o_Caudovirales|f_Siphoviridae|g_Pahexavirus|s_Propionibacterium_virus_P105
s_Macropodid_alphaherpesvirus_1	0	0	0	0	0	0	0	0	0	0.01722	0	0	0	0.00134	0	0	0	0	0.0042	0	0	2e-05	0	0	k_Viruses|p_Peploviricota|c_Herviviricetes|o_Herpesvirales|f_Herpesviridae|g_Simplexvirus|s_Macropodid_alphaherpesvirus_1
s_Streptococcus_phage_phiARI0462	3e-05	0	0.00079	0	0.01929	0.00028	0.00047	0	0.00157	0.00032	0.00858	2e-05	0	2e-05	0	0.0005	5e-05	1e-05	0.00025	0	0.00081	6e-05	2e-05	0	k_Viruses|p_Uroviricota|c_Caudoviricetes|o_Caudovirales|f_Siphoviridae|g_unclassified_Siphoviridae|s_Streptococcus_phage_phiARI0462
s_Escherichia_virus_RCS47	0.03986	0.00884	0.00117	0	3e-05	0	0.00065	0.00065	0	0	0.0001	0	0.00102	0.00119	0	0.00058	0	0	9e-05	0	0	0.00051	1e-05	0	k_Viruses|p_Uroviricota|c_Caudoviricetes|o_Caudovirales|f_Myoviridae|g_Punavirus|s_Escherichia_virus_RCS47
s_Clostridioides_virus_phiMMP03	0.00067	0.00094	0.00676	0.08004	0.00011	0	0.0035	0.00648	1e-05	0	0.00045	1e-05	0.00015	0.0002	1e-05	0.00264	5e-05	0	0.00042	0.00021	2e-05	0	3e-05	0	k_Viruses|p_Uroviricota|c_Caudoviricetes|o_Caudovirales|f_Myoviridae|g_Yongloolinvirus|s_Clostridioides_virus_phiMMP03
s_Staphylococcus_virus_St134	0	0	0	0	0	0	0	0	0	0	0	0	0	0	5e-05	0	0.00022	0.00024	0	0	0	0	0	0	k_Viruses|p_Uroviricota|c_Caudoviricetes|o_Caudovirales|f_Rountreeviridae|g_Andhravirus|s_Staphylococcus_virus_St134
s_Staphylococcus_virus_SpT152	7e-05	2e-05	0.00296	2e-05	0.00032	2e-05	0.00134	7e-05	0.00444	0	0.00016	0.0001	0.00342	0.00019	0.00482	0.00233	0.00475	0	0.00194	0	0.0048	0	0.00539	0	k_Viruses|p_Uroviricota|c_Caudoviricetes|o_Caudovirales|f_Siphoviridae|g_Coventryvirus|s_Staphylococcus_virus_SpT152
s_Propionibacterium_virus_ATCC29399BT	0	0	0	0	0	0	0	0	0.0002	0	0	0	0	0	0	0	0	0	0	0	0	4e-05	0	0	k_Viruses|p_Uroviricota|c_Caudoviricetes|o_Caudovirales|f_Siphoviridae|g_Pahexavirus|s_Propionibacterium_virus_ATCC29399BT
s_Klebsiella_virus_ST16OXA48phi5-4	4e-05	0.00028	0	0	0	0	0	0	0	0	0	0	6e-05	0.00025	0	0	0	0	0	0	0	0	0	0	k_Viruses|p_Uroviricota|c_Caudoviricetes|o_Caudovirales|f_Myoviridae|g_Reipivirus|s_Klebsiella_virus_ST16OXA48phi5-4
s_Clostridium_phage_phiCD211	0.00279	0.00214	0.00145	0.01729	4e-05	0	0.0008	0.00076	0	0	0.00013	0.00026	3e-05	3e-05	0	0.00058	0	0	0.00011	0.00024	0	0	1e-05	0	k_Viruses|p_Uroviricota|c_Caudoviricetes|o_Caudovirales|f_Siphoviridae|g_unclassified_Siphoviridae|s_Clostridium_phage_phiCD211
s_Pseudomonas_phage_PS-1	1e-05	0	0.0005	0.00012	1e-05	0	0.00027	0.00403	0	0.00012	3e-05	0	0.00412	0.01481	0	0.00012	0	0	3e-05	0	3e-05	0	0	0	k_Viruses|p_Uroviricota|c_Caudoviricetes|o_Caudovirales|f_Siphoviridae|g_unclassified_Siphoviridae|s_Pseudomonas_phage_PS-1
s_Staphylococcus_virus_X2	0.0001	0	0	2e-05	0.00046	0	0	7e-05	0.00692	0	0.00028	4e-05	0.00713	2e-05	0.00785	0	0.00795	0	0.00043	0	0.00801	0	0.00403	0	k_Viruses|p_Uroviricota|c_Caudoviricetes|o_Caudovirales|f_Siphoviridae|g_Phietavirus|s_Staphylococcus_virus_X2
s_Propionibacterium_virus_P91	0	0	0	0	0	0	0	0	0.00041	0	0	0	0	0	0.00061	0.00112	0	0	0	0	0	4e-05	0	0	k_Viruses|p_Uroviricota|c_Caudoviricetes|o_Caudovirales|f_Siphoviridae|g_Pahexavirus|s_Propionibacterium_virus_P91
s_Salmonella_phage_SEN22	0.0253	0.11488	0.00442	1e-05	0.00024	0	0.00234	9e-05	1e-05	0.00121	0.00042	3e-05	0.02752	0.08344	1e-05	0.00151	1e-05	0	0.00033	0	1e-05	0	2e-05	0	k_Viruses|p_Uroviricota|c_Caudoviricetes|o_Caudovirales|f_Podoviridae|g_Lederbergvirus|s_Salmonella_phage_SEN22
s_Propionibacterium_virus_P1.1	0	0	0	0	0	0	0	0	0.00038	0	0	0	0	0	0.00014	0.00021	0	0	0	0	0	8e-05	0	0	k_Viruses|p_Uroviricota|c_Caudoviricetes|o_Caudovirales|f_Siphoviridae|g_Pahexavirus|s_Propionibacterium_virus_P1.1
s_Sphingobium_virus_Lacusarx	0	0	0	0	0	0	0	0	0	0	0	0	0	0	0	0.00026	0	0	0	1e-05	0	0	0	0	k_Viruses|p_Uroviricota|c_Caudoviricetes|o_Caudovirales|f_Siphoviridae|g_Lacusarxvirus|s_Sphingobium_virus_Lacusarx
s_Lactobacillus_virus_c5	0	0	0	0	0	0	0	0	0	0	4e-05	0	0	0	0	0.03938	0	0	0	0	0	0	0	0	k_Viruses|p_Uroviricota|c_Caudoviricetes|o_Caudovirales|f_Siphoviridae|g_Cequinquevirus|s_Lactobacillus_virus_c5
s_Prochlorococcus_virus_PSSM2	0	0	0	3e-05	0	0.0006	0.00019	1e-05	0	0.00718	0	0	0	2e-05	0	0.00016	0.00014	3e-05	0	4e-05	0	0.00022	0	0	k_Viruses|p_Uroviricota|c_Caudoviricetes|o_Caudovirales|f_Myoviridae|g_Salacisavirus|s_Prochlorococcus_virus_PSSM2
s_Klebsiella_virus_4LV2017	0.00011	0.00011	0	0	0	0	0	0	0	0	0	0	5e-05	2e-05	0	0	0	0	0	0	0	0	0	0	k_Viruses|p_Uroviricota|c_Caudoviricetes|o_Caudovirales|f_Myoviridae|g_Felsduovirus|s_Klebsiella_virus_4LV2017
s_Staphylococcus_virus_55	0	0	0	0	0	0	0	0	0.00019	0	0	0	0	0	0.00028	0	0.00012	0	0	0	0.00028	0	0	0	k_Viruses|p_Uroviricota|c_Caudoviricetes|o_Caudovirales|f_Siphoviridae|g_Phietavirus|s_Staphylococcus_virus_55
s_Enterococcus_virus_FL3	4e-05	2e-05	0.00137	0	0.02383	0.03937	0.00072	4e-05	0.00431	0.02459	0.04385	2e-05	2e-05	5e-05	0	0.00052	4e-05	0.26907	0.00951	0.36597	0.00121	0.00047	1e-05	0.12486	k_Viruses|p_Uroviricota|c_Caudoviricetes|o_Caudovirales|f_Siphoviridae|g_Phifelvirus|s_Enterococcus_virus_FL3
s_Enterobacteria_phage_SfV	0	0	0	0	0	7e-05	0	0	0	0.00807	0	0	0	0	0	0	0	0.00033	0	9e-05	0	0.16978	0	0.02363	k_Viruses|p_Uroviricota|c_Caudoviricetes|o_Caudovirales|f_Myoviridae|g_unclassified_Myoviridae|s_Enterobacteria_phage_SfV
s_Propionibacterium_virus_PHL070N00	0	0	0	0	0	0	0	0	0.00019	0	0	0	0	0	0.00045	0.00095	0	0	0	0	0	0.00013	0	0	k_Viruses|p_Uroviricota|c_Caudoviricetes|o_Caudovirales|f_Siphoviridae|g_Pahexavirus|s_Propionibacterium_virus_PHL070N00
s_Propionibacterium_virus_SKKY	0	0	0	0	0	0	0	0	0	0	0	0	0	0	0.00118	0.00334	0	0	0	0	0	0.00775	0	0	k_Viruses|p_Uroviricota|c_Caudoviricetes|o_Caudovirales|f_Siphoviridae|g_Pahexavirus|s_Propionibacterium_virus_SKKY
s_Staphylococcus_virus_ROSA	0	0	0	0	0	0	0	0	0	0	0	0.00013	0	0.00024	0	0	0	0	0	0	0	0	0	0	k_Viruses|p_Uroviricota|c_Caudoviricetes|o_Caudovirales|f_Siphoviridae|g_Phietavirus|s_Staphylococcus_virus_ROSA
s_Staphylococcus_phage_IME-SA4	0.00058	0.00018	0.02037	0.00013	0.00122	0.00016	0.01047	0.00049	0.03105	0	0.01981	0.00136	0.02007	0.0005	0.03233	0.01989	0.03204	3e-05	0.05557	0	0.03343	0.00013	0.02963	0	k_Viruses|p_Uroviricota|c_Caudoviricetes|o_Caudovirales|f_Siphoviridae|g_unclassified_Siphoviridae|s_Staphylococcus_phage_IME-SA4
s_Enterococcus_phage_phiEf11	0	0	0	0	0	0.14749	0	0	0	0.07569	0	0	0	0	0	0	0	0.14432	0	0.06255	0	8e-05	0	0.05563	k_Viruses|p_Uroviricota|c_Caudoviricetes|o_Caudovirales|f_Siphoviridae|g_unclassified_Siphoviridae|s_Enterococcus_phage_phiEf11
s_Salmonella_phage_TS13	0.00027	6e-05	0.00892	6e-05	0.00107	2e-05	0.00243	4e-05	1e-05	0	0.0012	8e-05	0	0.00023	0	0	0	0	9e-05	0	0	0	0.00031	0.01885	k_Viruses|p_Uroviricota|c_Caudoviricetes|o_Caudovirales|f_Siphoviridae|g_Chivirus|s_Salmonella_phage_TS13
s_Escherichia_virus_500465-2	0	4e-05	0	0	0	1e-05	0	0.00025	0	0	0	0	7e-05	5e-05	0	0	0	0	0	0	0	0.02217	0	0.00257	k_Viruses|p_Uroviricota|c_Caudoviricetes|o_Caudovirales|f_Myoviridae|g_Xuanwuvirus|s_Escherichia_virus_500465-2
s_White_spot_syndrome_virus	0	0	0	0	1e-05	0	0.00024	0	0	0	0.0002	0	0	0	0	0	0	0	0	0	0	0	0	0	k_Viruses|p_Peploviricota|c_Naldaviricetes|o_Lefavirales|f_Nimaviridae|g_Whispovirus|s_White_spot_syndrome_virus
s_Clostridium_phage_vB_CpeS-CP51	4e-05	1e-05	0.0016	0	2e-05	0	0.00063	1e-05	0	0	9e-05	0.00109	0.06007	4e-05	0.00541	0.00359	0	3e-05	0.00012	0.00373	0	0	1e-05	0	k_Viruses|p_Uroviricota|c_Caudoviricetes|o_Caudovirales|f_Siphoviridae|g_unclassified_Siphoviridae|s_Clostridium_phage_vB_CpeS-CP51
s_Propionibacterium_virus_Lauchelly	0	0	0	0	0	0	0	0	0.00056	0	0	0	0	0	0.00022	0.00029	0	0	0	0	0	2e-05	0	0	k_Viruses|p_Uroviricota|c_Caudoviricetes|o_Caudovirales|f_Siphoviridae|g_Pahexavirus|s_Propionibacterium_virus_Lauchelly
s_Chimeric_virus_14	3e-05	0	0	0	0	0	0	0	0	0	2e-05	0	0	0	0	0	0	0	0	0	0	0	0	0.01554	k_Viruses|p_|c_|o_|f_|g_Pandoravirus|s_Chimeric_virus_14
s_Salmonella_phage_epsilon34	0.00596	0.03189	0.00129	0	0.00016	0	0.00083	0.01202	0	0	0.00017	3e-05	3e-05	7e-05	0	0.00058	0	0	0.00012	0	0	0	1e-05	0	k_Viruses|p_Uroviricota|c_Caudoviricetes|o_Caudovirales|f_Podoviridae|g_Lederbergvirus|s_Salmonella_phage_epsilon34
s_Propionibacterium_virus_Wizzo	0	0	0	0	0	0	0	0	0.0001	0	0	0	0	0	9e-05	0	0	0	0	0	0	0.00013	0	0	k_Viruses|p_Uroviricota|c_Caudoviricetes|o_Caudovirales|f_Siphoviridae|g_Pahexavirus|s_Propionibacterium_virus_Wizzo
s_Pectinobacterium_virus_PEAT2	0.07252	0.05857	0.00325	1e-05	5e-05	0	0.00151	1e-05	1e-05	0	0.00021	1e-05	5e-05	8e-05	0	0.00107	0	0	0.00021	0	1e-05	0	1e-05	0	k_Viruses|p_Uroviricota|c_Caudoviricetes|o_Caudovirales|f_Myoviridae|g_Peatvirus|s_Pectinobacterium_virus_PEAT2
s_Klebsiella_virus_KpS8	0.00014	0.00017	0	0	0	0	0	0	0	0	0	0	0	0	0	0	0	0	0	0	0	0	0	0	k_Viruses|p_Uroviricota|c_Caudoviricetes|o_Caudovirales|f_Myoviridae|g_Mydovirus|s_Klebsiella_virus_KpS8
s_Pandoravirus_inopinatum	0	0	0	0	0	2e-05	0	0	0	0	0	0	0	0	0	0	0	0.00085	0	0	0	0	0	0	k_Viruses|p_|c_|o_|f_|g_Pandoravirus|s_Pandoravirus_inopinatum
s_Propionibacterium_virus_PAD20	0	0	0	0	0	0	0	0	1e-05	0	0	0	0	0	1e-05	0	0	0	0	0	0	0.0004	0	0	k_Viruses|p_Uroviricota|c_Caudoviricetes|o_Caudovirales|f_Siphoviridae|g_Pahexavirus|s_Propionibacterium_virus_PAD20
s_Proteus_virus_Mydo	0	0	0	0	0	0	0	0	0	0	0	0	0.00226	0.01205	0	0	0	0	0	0	0	0	0	0	k_Viruses|p_Uroviricota|c_Caudoviricetes|o_Caudovirales|f_Myoviridae|g_Mydovirus|s_Proteus_virus_Mydo
s_Cronobacter_phage_phiES15	5e-05	4e-05	0.00125	0	2e-05	0	0.00064	0.00801	0	0.00047	9e-05	0	0.01685	0.04833	0	0.00057	0	0	8e-05	0	0	0	1e-05	0	k_Viruses|p_Uroviricota|c_Caudoviricetes|o_Caudovirales|f_Siphoviridae|g_unclassified_Siphoviridae|s_Cronobacter_phage_phiES15
s_Lactobacillus_virus_SAC12B	0	0	0	0	0	0	0	0	0	0.00685	0	0	0	0	0	0.00019	0	0	0	0	0	0	0	0	k_Viruses|p_Uroviricota|c_Caudoviricetes|o_Caudovirales|f_Herelleviridae|g_Tybeckvirus|s_Lactobacillus_virus_SAC12B
s_Aeromonas_virus_56	0.00015	0.00375	0	0	0	0	0	0	0	0	0	0	0	0	0	0	0	0	0	0	0	0	0	0	k_Viruses|p_Uroviricota|c_Caudoviricetes|o_Caudovirales|f_Myoviridae|g_Popoffvirus|s_Aeromonas_virus_56
s_Klebsiella_virus_ST437OXA245phi4-1	0	1e-05	0	0	0	0	0	1e-05	0	0	0	0	5e-05	0.00081	0	0	0	0	0	0	0	0	0	0	k_Viruses|p_Uroviricota|c_Caudoviricetes|o_Caudovirales|f_Myoviridae|g_Felsduovirus|s_Klebsiella_virus_ST437OXA245phi4-1
s_Clostridioides_virus_phiMMP01	0.00048	0.00134	0.00981	0.11646	0.00016	0	0.00512	0.00997	2e-05	0	0.00061	2e-05	0.00014	0.00027	2e-05	0.00318	3e-05	0	0.00063	0.00026	3e-05	0	5e-05	0	k_Viruses|p_Uroviricota|c_Caudoviricetes|o_Caudovirales|f_Myoviridae|g_Yongloolinvirus|s_Clostridioides_virus_phiMMP01
s_Escherichia_virus_PBECO4	0	1e-05	0	0	0	0	0.06165	0	2e-05	0	0	0	0	0	0	0	0	0	0	0	0	0	0	0	k_Viruses|p_Uroviricota|c_Caudoviricetes|o_Caudovirales|f_Myoviridae|g_Asteriusvirus|s_Escherichia_virus_PBECO4
s_Escherichia_virus_P1	0.00122	0.00108	0	0	0	0	0	0.00077	0	0	0	0	0.00097	0.00049	0	0	0	0	0	0	0	0	0	0	k_Viruses|p_Uroviricota|c_Caudoviricetes|o_Caudovirales|f_Myoviridae|g_Punavirus|s_Escherichia_virus_P1
s_Clostridioides_virus_CDKM15	0.03624	0.00084	0.01381	0.14439	0.00023	0	0.00665	0.03295	3e-05	0	0.00082	4e-05	0.0002	0.00037	3e-05	0.00446	3e-05	0	0.00086	0.00017	4e-05	0	6e-05	0	k_Viruses|p_Uroviricota|c_Caudoviricetes|o_Caudovirales|f_Myoviridae|g_Colneyvirus|s_Clostridioides_virus_CDKM15
s_Staphylococcus_virus_CNPx	0	0	0	0	0	0	0	0	8e-05	0	0	0	0.00033	0.00761	7e-05	0.01342	6e-05	0	7e-05	0	7e-05	0	9e-05	0	k_Viruses|p_Uroviricota|c_Caudoviricetes|o_Caudovirales|f_Siphoviridae|g_Rockefellervirus|s_Staphylococcus_virus_CNPx
s_Propionibacterium_phage_Moyashi	0	0	0	0	0	0	0	0	6e-05	0	0	0	0	0	0.00202	0.00417	0	0	0	0	0	0.00021	0	0	k_Viruses|p_Uroviricota|c_Caudoviricetes|o_Caudovirales|f_Siphoviridae|g_Pahexavirus|s_Propionibacterium_phage_Moyashi
s_Streptococcus_virus_7201	0.0002	9e-05	0.01003	2e-05	0.00011	0.00131	0.00364	2e-05	1e-05	0.00021	0.00046	0.06787	0.00012	0.00028	1e-05	0.00258	1e-05	0	0.00048	0.00571	2e-05	0.02201	4e-05	0.00294	k_Viruses|p_Uroviricota|c_Caudoviricetes|o_Caudovirales|f_Siphoviridae|g_Moineauvirus|s_Streptococcus_virus_7201
s_Arthrobacter_phage_vB_ArS-ArV2	0	0	0	0	0	1e-05	0	0	0	0	0	0	0	0	0	0.00017	0	0	0	0	0	0	0	0	k_Viruses|p_Uroviricota|c_Caudoviricetes|o_Caudovirales|f_Siphoviridae|g_unclassified_Siphoviridae|s_Arthrobacter_phage_vB_ArS-ArV2
s_Staphylococcus_phage_StB27	0	0	0	0	0	4e-05	0	0	3e-05	0	0	0	0	7e-05	0	0	8e-05	0	0	0	0	0	0.00081	0	k_Viruses|p_Uroviricota|c_Caudoviricetes|o_Caudovirales|f_Siphoviridae|g_unclassified_Azeredovirinae|s_Staphylococcus_phage_StB27
s_Caulobacter_virus_CcrSC	0	0	0.00405	0	0	0	0	0	0	0	3e-05	0	0	0	0	0	0	0	0	0	0	0	0	0	k_Viruses|p_Uroviricota|c_Caudoviricetes|o_Caudovirales|f_Siphoviridae|g_Bertelyvirus|s_Caulobacter_virus_CcrSC
s_Enterococcus_virus_IME196	0	0	0	0	0	1e-05	0	0	0	0	0	0	0	0	0	0	0	0.00062	0	0.00031	0	0	0	0	k_Viruses|p_Uroviricota|c_Caudoviricetes|o_Caudovirales|f_Siphoviridae|g_Efquatrovirus|s_Enterococcus_virus_IME196
s_Klebsiella_virus_KPRio2015	0	0	0	0	0	0	0	0	0	0	0	0	8e-05	0.01165	0	0	0	0	0	0	0	0	0	0	k_Viruses|p_Uroviricota|c_Caudoviricetes|o_Caudovirales|f_Autographiviridae|g_Drulisvirus|s_Klebsiella_virus_KPRio2015
s_Enterococcus_virus_FL1	0	0	0	0	0	0.1334	0	0	0	0.04838	0	0	0	0	0	0	0	0.1933	0	0.23875	0	0.00023	0	0.09415	k_Viruses|p_Uroviricota|c_Caudoviricetes|o_Caudovirales|f_Siphoviridae|g_Phifelvirus|s_Enterococcus_virus_FL1
s_Proteus_virus_Isfahan	0	0	0	0	0	0	0	0	0	0	0	0	0	1e-05	0	0.00027	0	0	0	0	0	0	0	0	k_Viruses|p_Uroviricota|c_Caudoviricetes|o_Caudovirales|f_Siphoviridae|g_Gorganvirus|s_Proteus_virus_Isfahan
s_Bacillus_virus_G	0	0	0	0	0	0.00422	0	0	0	0.00019	0	0	0	0	0	0	0	0	0	0	0	0.00542	0	0	k_Viruses|p_Uroviricota|c_Caudoviricetes|o_Caudovirales|f_Myoviridae|g_Donellivirus|s_Bacillus_virus_G
s_Shigella_phage_SfIV	0.057	9e-05	0.00238	0	9e-05	7e-05	0.00104	0.0003	0	0.01087	0.00019	0.00898	0.00187	0.00179	0	0.00212	0	6e-05	0.00016	0.00011	1e-05	0.11994	1e-05	0.01278	k_Viruses|p_Uroviricota|c_Caudoviricetes|o_Caudovirales|f_Myoviridae|g_unclassified_Myoviridae|s_Shigella_phage_SfIV
s_Escherichia_virus_P2	0	0	0	0	0	0	0	0	0	0.00014	0	0	0	0	0	0	0	0	0	0	0	0.01756	0	0.00239	k_Viruses|p_Uroviricota|c_Caudoviricetes|o_Caudovirales|f_Myoviridae|g_Peduovirus|s_Escherichia_virus_P2
s_Pseudomonas_phage_PaMx42	6e-05	0.00012	0	0	0	0	0	0	0	0	0	0	5e-05	4e-05	0	0	0	0	0	0	0	0	0	0	k_Viruses|p_Uroviricota|c_Caudoviricetes|o_Caudovirales|f_Siphoviridae|g_Septimatrevirus|s_Pseudomonas_phage_PaMx42
s_Propionibacterium_virus_PHL113M01	0	0	0	0	0	0	0	0	1e-05	0	0	0	0	0	0.00106	0.0024	0	0	0	0	0	0.00048	0	0	k_Viruses|p_Uroviricota|c_Caudoviricetes|o_Caudovirales|f_Siphoviridae|g_Pahexavirus|s_Propionibacterium_virus_PHL113M01
s_Propionibacterium_virus_PHL092M00	0	0	0	0	0	0	0	0	0.00016	0	0	0	0	0	1e-05	0	0	0	0	0	0	0.00094	0	0	k_Viruses|p_Uroviricota|c_Caudoviricetes|o_Caudovirales|f_Siphoviridae|g_Pahexavirus|s_Propionibacterium_virus_PHL092M00
s_Staphylococcus_virus_phiMR25	0.00011	3e-05	0.00392	3e-05	0.00067	3e-05	0.00177	0.00016	0.00789	0	0.00024	0.00026	0.00622	0.00032	0.0077	0.00293	0.00734	1e-05	0.0007	0	0.00722	0	0.0119	0	k_Viruses|p_Uroviricota|c_Caudoviricetes|o_Caudovirales|f_Siphoviridae|g_Dubowvirus|s_Staphylococcus_virus_phiMR25
s_Streptococcus_phage_SM1	0	0	0	0	0.00162	2e-05	0	0	7e-05	0	0.00077	0	0	0	0	0	0	0	2e-05	0	0	0	0	0	k_Viruses|p_Uroviricota|c_Caudoviricetes|o_Caudovirales|f_Siphoviridae|g_unclassified_Siphoviridae|s_Streptococcus_phage_SM1
s_Streptococcus_phage_phiARI0468-2	0.00014	2e-05	0.00528	2e-05	0.07401	0.00119	0.00392	1e-05	0.01166	0.02721	0.06556	8e-05	0.00014	0.00022	3e-05	0.0041	0.00116	2e-05	0.00209	1e-05	0.0079	0.0014	0.00016	0	k_Viruses|p_Uroviricota|c_Caudoviricetes|o_Caudovirales|f_Siphoviridae|g_unclassified_Siphoviridae|s_Streptococcus_phage_phiARI0468-2
s_Propionibacterium_virus_PHL116M00	0	0	0	0	0	0	0	0	0.00032	0	0	0	0	0	0.00014	0.0005	0	0	0	0	0	5e-05	0	0	k_Viruses|p_Uroviricota|c_Caudoviricetes|o_Caudovirales|f_Siphoviridae|g_Pahexavirus|s_Propionibacterium_virus_PHL116M00
s_Streptococcus_phage_phiARI0131-2	3e-05	1e-05	0.00137	0	0.0208	0.00167	0.00063	0	0.00348	0.00044	0.01803	3e-05	3e-05	4e-05	0	0.00053	7e-05	3e-05	0.00032	0	0.00121	0.00014	1e-05	0	k_Viruses|p_Uroviricota|c_Caudoviricetes|o_Caudovirales|f_Siphoviridae|g_unclassified_Siphoviridae|s_Streptococcus_phage_phiARI0131-2
s_Propionibacterium_virus_PHL152M00	5e-05	0	0	0	0	0	0	0	0.00041	0	0	0	0	0	0.00048	0.00122	0	0	0	0	0	3e-05	0	0	k_Viruses|p_Uroviricota|c_Caudoviricetes|o_Caudovirales|f_Siphoviridae|g_Pahexavirus|s_Propionibacterium_virus_PHL152M00
s_Propionibacterium_virus_PHL112N00	0	0	0	0	0	0	0	0	2e-05	0	0	0	0	0	0.00062	0.00125	0	0	0	0	0	0.00014	0	0	k_Viruses|p_Uroviricota|c_Caudoviricetes|o_Caudovirales|f_Siphoviridae|g_Pahexavirus|s_Propionibacterium_virus_PHL112N00
s_Klebsiella_virus_KNP2	0.1337	0.07804	0.00509	1e-05	8e-05	0	0.00238	2e-05	2e-05	0	0.00031	1e-05	4e-05	8e-05	1e-05	0.00195	1e-05	0	0.00034	0	1e-05	0	2e-05	0	k_Viruses|p_Uroviricota|c_Caudoviricetes|o_Caudovirales|f_Myoviridae|g_Mydovirus|s_Klebsiella_virus_KNP2
s_Lentibacter_virus_vB_LenP_ICBM2	0	0	0	3e-05	0	0	0	0	0	0	0.00021	0	0	0	0	0	0	0	0	0	0	0	0	0	k_Viruses|p_Uroviricota|c_Caudoviricetes|o_Caudovirales|f_Zobellviridae|g_Siovirus|s_Lentibacter_virus_vB_LenP_ICBM2
s_Streptococcus_virus_Sfi19	0.00023	9e-05	0.01169	2e-05	0.00014	0.00186	0.00401	3e-05	2e-05	0.00021	0.00053	0.07772	0.00017	0.00068	2e-05	0.00295	2e-05	1e-05	0.00058	0.00612	3e-05	0.02369	4e-05	0.00542	k_Viruses|p_Uroviricota|c_Caudoviricetes|o_Caudovirales|f_Siphoviridae|g_Moineauvirus|s_Streptococcus_virus_Sfi19
s_Cronobacter_phage_ENT39118	0.00386	0.01059	0.00086	0	1e-05	0	0.0004	0	0	0.00024	6e-05	0	0.01095	0.03223	0	0.0004	0	0	7e-05	0	0	0	0	0	k_Viruses|p_Uroviricota|c_Caudoviricetes|o_Caudovirales|f_Siphoviridae|g_unclassified_Hendrixvirinae|s_Cronobacter_phage_ENT39118
s_Propionibacterium_virus_PHL060L00	0	0	0	0	0	0	0	0	0.00026	0	0	0	0	0	0.00113	0.00644	0	0	0	0	0	0.00074	0	0	k_Viruses|p_Uroviricota|c_Caudoviricetes|o_Caudovirales|f_Siphoviridae|g_Pahexavirus|s_Propionibacterium_virus_PHL060L00
s_Salmonella_phage_SeSz-2	0	0	0.00061	0	3e-05	0	0.00037	0.00673	0	0	5e-05	1e-05	0	2e-05	0	0.00033	0	0	8e-05	0	0	0	0	0	k_Viruses|p_Uroviricota|c_Caudoviricetes|o_Caudovirales|f_Siphoviridae|g_unclassified_Siphoviridae|s_Salmonella_phage_SeSz-2
s_Clostridium_phage_phiSM101	0	0	0	8e-05	0	0.00115	0	3e-05	0	0.0208	0	0	0	3e-05	0	0.0003	0.00042	0.00013	0	0.00021	0	0.00062	0	0	k_Viruses|p_Uroviricota|c_Caudoviricetes|o_Caudovirales|f_Siphoviridae|g_unclassified_Siphoviridae|s_Clostridium_phage_phiSM101
s_Torque_teno_midi_virus_12	0	0	0	0	0	0	0.00039	0	0	0	0	0	0	0	6e-05	0	0	0	3e-05	0	0	0	0.00812	0	k_Viruses|p_Peploviricota|c_Herviviricetes|o_Herpesvirales|f_Anelloviridae|g_Gammatorquevirus|s_Torque_teno_midi_virus_12
s_Flavobacterium_virus_Filifjonk	0	0	0	0	0	0	0.00224	0	0	0	0	0	0	0	0	0	0	0	0.00381	0	0	0	0	0	k_Viruses|p_Uroviricota|c_Caudoviricetes|o_Caudovirales|f_Siphoviridae|g_Muminvirus|s_Flavobacterium_virus_Filifjonk
s_Cronobacter_phage_ENT47670	0.0008	0.00763	0.00344	1e-05	6e-05	0	0.00159	0.0495	1e-05	0	0.00024	1e-05	6e-05	0.0001	0	0.00106	0	0	0.00022	0	1e-05	0	2e-05	0	k_Viruses|p_Uroviricota|c_Caudoviricetes|o_Caudovirales|f_Siphoviridae|g_unclassified_Siphoviridae|s_Cronobacter_phage_ENT47670
s_Glossina_hytrosavirus	0.00014	0	0	0	0	0	0	0	0	0	0	0	0	0	0	0.00084	0	0	0	0	0	0	0	0	k_Viruses|p_|c_Naldaviricetes|o_Lefavirales|f_Hytrosaviridae|g_Glossinavirus|s_Glossina_hytrosavirus
s_Corynebacterium_virus_Darwin	0.00039	0.00037	0	0	0	0	0	4e-05	0	0	0	0	0.00024	0.00069	0	0	0	0	0	0	0	0	0	0	k_Viruses|p_Uroviricota|c_Caudoviricetes|o_Caudovirales|f_Siphoviridae|g_Ceetrepovirus|s_Corynebacterium_virus_Darwin
s_Streptococcus_phage_phiARI0468-4	0	0	0	0	0.00036	0	0	0	3e-05	0	0.00026	0	0	0	0	0	0	0	0	0	1e-05	0	0	0	k_Viruses|p_Uroviricota|c_Caudoviricetes|o_Caudovirales|f_Siphoviridae|g_unclassified_Siphoviridae|s_Streptococcus_phage_phiARI0468-4
s_Escherichia_phage_D6	0.00303	0.00426	0	0	0	0	0.00015	1e-05	0	0	0	0	0.00013	0.00033	0	0	0	0	0	0	0	2e-05	0	0	k_Viruses|p_Uroviricota|c_Caudoviricetes|o_Caudovirales|f_Myoviridae|g_Punavirus|s_Escherichia_phage_D6
s_Escherichia_virus_JLK2012	0.02607	0.08853	0.0009	0	0.00032	0	0.00099	0	1e-05	0	0.00039	0	0.00014	0.00047	0	0.00088	0	0	0.00012	0	0	0	0	0	k_Viruses|p_Uroviricota|c_Caudoviricetes|o_Caudovirales|f_Siphoviridae|g_Marienburgvirus|s_Escherichia_virus_JLK2012
s_Propionibacterium_virus_Ouroboros	0	0	0	0	0	0	0	0	0.00079	0	0	0	0	0	4e-05	0	0	0	0	0	0	0.00564	0	0	k_Viruses|p_Uroviricota|c_Caudoviricetes|o_Caudovirales|f_Siphoviridae|g_Pahexavirus|s_Propionibacterium_virus_Ouroboros
s_Clostridioides_virus_phiCD146	0	0	0	0.00036	0	0	0	0	0	0	0	0.00063	0	0	0	0	0	0	0	0	0	0	0	0	k_Viruses|p_Uroviricota|c_Caudoviricetes|o_Caudovirales|f_Siphoviridae|g_Leicestervirus|s_Clostridioides_virus_phiCD146
s_Edwardsiella_phage_Edno5	0.00203	0.0252	0.00067	0	2e-05	0	0.00034	0.001	0	0	4e-05	0	0	2e-05	0	0.0003	0	0	5e-05	0	0	0	0	0	k_Viruses|p_Uroviricota|c_Caudoviricetes|o_Caudovirales|f_Myoviridae|g_Gofduovirus|s_Edwardsiella_phage_Edno5
s_Staphylococcus_virus_SA12	0	0	0	0	0	0	0	0	0	0	0	8e-05	0.00616	0	0.00011	0.00018	0	0	0	0.00012	0	0	0	0	k_Viruses|p_Uroviricota|c_Caudoviricetes|o_Caudovirales|f_Herelleviridae|g_Kayvirus|s_Staphylococcus_virus_SA12
s_Mus_musculus_mobilized_endogenous_polytropic_provirus	0	0	0	0	0	0	0	0	0	0.00242	0	0	0	0.00018	0	0.01794	0	0	0	0	0	0	0	0.00377	k_Viruses|p_Artverviricota|c_Revtraviricetes|o_Ortervirales|f_Retroviridae|g_Gammaretrovirus|s_Mus_musculus_mobilized_endogenous_polytropic_provirus
s_Propionibacterium_virus_P104A	0	0	0	0	0	0	0	0	0.00103	0	0	0	0	0	0.00013	0.00049	0	0	0	0	0	0.00073	0	0	k_Viruses|p_Uroviricota|c_Caudoviricetes|o_Caudovirales|f_Siphoviridae|g_Pahexavirus|s_Propionibacterium_virus_P104A
s_Streptococcus_virus_Sfi21	0.00031	0.00013	0.01559	3e-05	0.00021	0.00298	0.00584	4e-05	3e-05	0.00023	0.0007	0.10326	0.00024	0.00093	2e-05	0.00454	2e-05	1e-05	0.0007	0.00729	4e-05	0.03252	6e-05	0.00616	k_Viruses|p_Uroviricota|c_Caudoviricetes|o_Caudovirales|f_Siphoviridae|g_Moineauvirus|s_Streptococcus_virus_Sfi21
s_Enterobacterial_phage_mEp390	0.00013	4e-05	0.00355	1e-05	5e-05	0	0.00139	0.04593	1e-05	0	0.0002	1e-05	5e-05	0.00015	0	0.00102	1e-05	0	0.00022	0	1e-05	0	1e-05	0	k_Viruses|p_Uroviricota|c_Caudoviricetes|o_Caudovirales|f_Siphoviridae|g_unclassified_Hendrixvirinae|s_Enterobacterial_phage_mEp390
s_Bacillus_virus_BCAJ1	0	0	0	0	0.00091	3e-05	0	0	0.00021	0.00014	0.00077	0	0	0	0	0	0	0	0	0	9e-05	1e-05	0	0	k_Viruses|p_Uroviricota|c_Caudoviricetes|o_Caudovirales|f_Siphoviridae|g_Jarrellvirus|s_Bacillus_virus_BCAJ1
s_Enterococcus_phage_phiFL4A	0	1e-05	0	0	0	0.29604	0	1e-05	0	0.08601	0	0	0	0	0	0	0	0.0927	0	0.00413	0	6e-05	0	0.04119	k_Viruses|p_Uroviricota|c_Caudoviricetes|o_Caudovirales|f_Siphoviridae|g_unclassified_Siphoviridae|s_Enterococcus_phage_phiFL4A
s_Propionibacterium_virus_Procrass1	0	0	0	0	0	0	0	0	0.00022	0	0	0	0	0	0.00022	0.00037	0	0	0	0	0	2e-05	0	0	k_Viruses|p_Uroviricota|c_Caudoviricetes|o_Caudovirales|f_Siphoviridae|g_Pahexavirus|s_Propionibacterium_virus_Procrass1
s_Staphylococcus_virus_IME1348-01	0.00098	0.00032	0.03598	0.00015	0.00229	0.00045	0.01816	0.00125	0.05834	0	0.00387	0.00162	0.03793	0.00657	0.05875	0.03755	0.0585	7e-05	0.05547	2e-05	0.05814	0.00049	0.06916	0	k_Viruses|p_Uroviricota|c_Caudoviricetes|o_Caudovirales|f_Siphoviridae|g_Rockefellervirus|s_Staphylococcus_virus_IME1348-01
s_Propionibacterium_virus_PHL095N00	0	0	0	0	0	0	0	0	1e-05	0	0	0	0	0	0.00031	0.00109	0	0	0	0	0	0	0	0	k_Viruses|p_Uroviricota|c_Caudoviricetes|o_Caudovirales|f_Siphoviridae|g_Pahexavirus|s_Propionibacterium_virus_PHL095N00
s_Streptococcus_phage_SpSL1	1e-05	1e-05	0.00064	0	0.0117	0.00073	0.00034	0	0.0008	0	0.01105	1e-05	0	1e-05	0	0.00016	0	1e-05	6e-05	0	0.00017	2e-05	0	0	k_Viruses|p_Uroviricota|c_Caudoviricetes|o_Caudovirales|f_Siphoviridae|g_unclassified_Siphoviridae|s_Streptococcus_phage_SpSL1
s_Escherichia_virus_DE3	0.00016	0	0	0	0	0	0	2e-05	0	0	0	0	0	0	0	0	0	0	0	0	0	0	0	0	k_Viruses|p_Uroviricota|c_Caudoviricetes|o_Caudovirales|f_Siphoviridae|g_Lambdavirus|s_Escherichia_virus_DE3
s_Enterococcus_virus_FL2	0	0	0	0	0	0.04343	0	0	0	0.01644	0	0	0	0	0	0	0	0.02278	0	0.16716	0	7e-05	0	0.0342	k_Viruses|p_Uroviricota|c_Caudoviricetes|o_Caudovirales|f_Siphoviridae|g_Phifelvirus|s_Enterococcus_virus_FL2
s_Staphylococcus_virus_Andhra	3e-05	0	0.00255	0	1e-05	0	0.00078	0	0	0	0.00012	0	0	0	2e-05	0	5e-05	0.0001	0.00731	0	1e-05	0	1e-05	0.00708	k_Viruses|p_Uroviricota|c_Caudoviricetes|o_Caudovirales|f_Rountreeviridae|g_Andhravirus|s_Staphylococcus_virus_Andhra
s_Salmonella_virus_SEN34	0.11383	0.14814	0.00657	1e-05	0.00012	0	0.0033	0.0053	1e-05	0	0.00041	2e-05	0.00033	0.00068	1e-05	0.00227	1e-05	0	0.00043	0	2e-05	0	3e-05	0	k_Viruses|p_Uroviricota|c_Caudoviricetes|o_Caudovirales|f_Myoviridae|g_Brunovirus|s_Salmonella_virus_SEN34
s_Streptococcus_phage_phiBHN167	0	0	0	0	0.00327	0	0	0	0.00019	0	0.00211	0	0	0	0	0	0	0	0	0	2e-05	0	0	0	k_Viruses|p_Uroviricota|c_Caudoviricetes|o_Caudovirales|f_Siphoviridae|g_unclassified_Siphoviridae|s_Streptococcus_phage_phiBHN167
s_Streptomyces_phage_Omar	0	0	0	0	0	0	0	0	0	0.00047	0	0	4e-05	0	0	0	0	0	0	1e-05	0	0	0	0	k_Viruses|p_Uroviricota|c_Caudoviricetes|o_Caudovirales|f_Siphoviridae|g_Arequatrovirus|s_Streptomyces_phage_Omar
s_Agrobacterium_phage_OLIVR1	0	0	0	0	0	0	0.00034	0	0	0	0.00011	0	0	0	0	0	0	0	0	0	0	0	0	0.0034	k_Viruses|p_Uroviricota|c_Caudoviricetes|o_Caudovirales|f_Schitoviridae|g_unclassified_Schitoviridae|s_Agrobacterium_phage_OLIVR1
s_Streptococcus_phage_5093	5e-05	2e-05	0.00226	0	2e-05	0.00144	0.0007	1e-05	0	0.00046	9e-05	0.01457	3e-05	5e-05	0	0.00045	0	1e-05	0.00013	0.00034	0	0.0781	1e-05	0.01011	k_Viruses|p_Uroviricota|c_Caudoviricetes|o_Caudovirales|f_Siphoviridae|g_unclassified_Siphoviridae|s_Streptococcus_phage_5093
s_Hamiltonella_virus_APSE1	0.00094	0.01537	0.00045	0	1e-05	0	0.00025	0	0	0	3e-05	0	0	2e-05	0	0.00016	0	0	3e-05	0	0	0	0	0	k_Viruses|p_Uroviricota|c_Caudoviricetes|o_Caudovirales|f_Podoviridae|g_Sendosyvirus|s_Hamiltonella_virus_APSE1
s_Enterobacteria_phage_mEp237	4e-05	2e-05	0	0	0	0	0	0.00069	0	0	0	0	0.00016	0.01985	0	0	0	0	0	0	0	0	0	0	k_Viruses|p_Uroviricota|c_Caudoviricetes|o_Caudovirales|f_Siphoviridae|g_unclassified_Siphoviridae|s_Enterobacteria_phage_mEp237
s_Cafeteria_roenbergensis_virus	0	0	0.00059	0	0	0	0.00041	0	0	0	0	0	0	0	0	0	0	0	0	0	0	0	0	0	k_Viruses|p_Nucleocytoviricota|c_Megaviricetes|o_Imitervirales|f_Mimiviridae|g_Cafeteriavirus|s_Cafeteria_roenbergensis_virus
s_Klebsiella_virus_KpV2811	0.08429	0.03142	0.00344	1e-05	4e-05	0	0.00152	0.00056	1e-05	0	0.00018	1e-05	0.00438	0.00982	1e-05	0.0013	1e-05	0	0.00037	0	1e-05	0	2e-05	0	k_Viruses|p_Uroviricota|c_Caudoviricetes|o_Caudovirales|f_Siphoviridae|g_unclassified_Siphoviridae|s_Klebsiella_virus_KpV2811
s_Salmonella_phage_118970_sal3	9e-05	0.00066	0	0	0	0	0	8e-05	0	0	0	0	6e-05	0.00666	0	0	0	0	0	0	0	0.01362	0	0	k_Viruses|p_Uroviricota|c_Caudoviricetes|o_Caudovirales|f_Myoviridae|g_unclassified_Myoviridae|s_Salmonella_phage_118970_sal3
s_Streptococcus_phage_PH10	2e-05	1e-05	0.00076	0	0.01135	0.00042	0.0004	0	0.00207	0.00031	0.0125	2e-05	0	2e-05	0	0.00016	3e-05	2e-05	0.00012	0	0.00082	0.00012	0	0	k_Viruses|p_Uroviricota|c_Caudoviricetes|o_Caudovirales|f_Siphoviridae|g_unclassified_Siphoviridae|s_Streptococcus_phage_PH10
s_Staphylococcus_virus_IPLA35	2e-05	0	0	0	0	0.00015	0	0	0	0	0	0	0	0	0	0	0	0	0	0	0	0	0	0	k_Viruses|p_Uroviricota|c_Caudoviricetes|o_Caudovirales|f_Siphoviridae|g_Triavirus|s_Staphylococcus_virus_IPLA35
s_Propionibacterium_virus_PA6	0	0	0	0	0	0	0	0	0.00024	0	0	0	0	0	0.00059	0.00186	0	0	0	0	0	0.0001	0	0	k_Viruses|p_Uroviricota|c_Caudoviricetes|o_Caudovirales|f_Siphoviridae|g_Pahexavirus|s_Propionibacterium_virus_PA6
s_Propionibacterium_virus_Stormborn	0	0	0	0	0	0	0	0	0.00022	0	0	0	0	0	0.00107	0.00351	0	0	0	0	0	4e-05	0	0	k_Viruses|p_Uroviricota|c_Caudoviricetes|o_Caudovirales|f_Siphoviridae|g_Pahexavirus|s_Propionibacterium_virus_Stormborn
s_Vibrio_virus_nt1	0	0	0	0	0	0	0	0	0	0	0	0	0	0.00024	0	0.00028	0	1e-05	0	0	0	0	0	0.00616	k_Viruses|p_Uroviricota|c_Caudoviricetes|o_Caudovirales|f_Myoviridae|g_Schizotequatrovirus|s_Vibrio_virus_nt1
s_Lactobacillus_virus_LcNu	3e-05	1e-05	0.00163	0	2e-05	0.00026	0.00048	0	0	0	7e-05	0.01033	2e-05	4e-05	0	0.00038	0	0	7e-05	0.00068	0	0.00282	0	0	k_Viruses|p_Uroviricota|c_Caudoviricetes|o_Caudovirales|f_Siphoviridae|g_Lacnuvirus|s_Lactobacillus_virus_LcNu
s_Propionibacterium_virus_PHL025M00	0	0	0	0	0	0	0	0	2e-05	0	0	0	0	0	0.0008	0.00146	0	0	0	0	0	3e-05	0	0	k_Viruses|p_Uroviricota|c_Caudoviricetes|o_Caudovirales|f_Siphoviridae|g_Pahexavirus|s_Propionibacterium_virus_PHL025M00
s_Pandoravirus_dulcis	0.00011	0	0	0	0	0	0	0	0	0	0	0	0	0	0	0	0	0	0	0	0	1e-05	2e-05	0	k_Viruses|p_|c_|o_|f_|g_Pandoravirus|s_Pandoravirus_dulcis
s_Enterobacteria_virus_BP4795	0	0.00012	0	0	0	0	0	0	0	0	0	0	0	0	0	0	0	0	0	0	0	0.00021	0	0	k_Viruses|p_Uroviricota|c_Caudoviricetes|o_Caudovirales|f_Siphoviridae|g_Marienburgvirus|s_Enterobacteria_virus_BP4795
s_Escherichia_virus_N4	0	0	0	0	2e-05	0	0	0	0	0	0	0	0	1e-05	0	0	0	0	0	0	0	0.00022	0	0	k_Viruses|p_Uroviricota|c_Caudoviricetes|o_Caudovirales|f_Schitoviridae|g_Enquatrovirus|s_Escherichia_virus_N4
s_Beihai_hepe-like_virus_9	0	0	0	0	0	0	0	0	0	0.00988	0	0	0	2e-05	0	0	0	0	0	0	0	0	0	0	k_Viruses|p_|c_|o_|f_|g_Sedoreovirinae|s_Beihai_hepe-like_virus_9
s_Propionibacterium_phage_BruceLethal	0	0	0	0	0	0	0	0	0.0002	0	0	0	0	0	0.00016	0.00052	0	0	0	0	0	0.00035	0	0	k_Viruses|p_Uroviricota|c_Caudoviricetes|o_Caudovirales|f_Siphoviridae|g_Pahexavirus|s_Propionibacterium_phage_BruceLethal
s_Clostridium_virus_phiC2	0.013	0.00305	0.02733	0.31184	0.00046	0	0.01406	0.032	5e-05	0	0.00183	0.0001	0.00043	0.00071	6e-05	0.0087	0.00011	0	0.0017	0.00057	8e-05	0	0.00013	0	k_Viruses|p_Uroviricota|c_Caudoviricetes|o_Caudovirales|f_Myoviridae|g_Lubbockvirus|s_Clostridium_virus_phiC2
s_Propionibacterium_virus_P144	0	0	0	0	0	0	0	0	0.00019	0	0	0	0	0	0.00031	0.00049	0	0	0	0	0	0.00048	0	0	k_Viruses|p_Uroviricota|c_Caudoviricetes|o_Caudovirales|f_Siphoviridae|g_Pahexavirus|s_Propionibacterium_virus_P144
s_Streptococcus_phage_phiARI0746	0	0	0	0	0.00226	3e-05	0	0	0.00015	0	0.00107	0	0	0	0	0	0	0	0	0	6e-05	1e-05	4e-05	0	k_Viruses|p_Uroviricota|c_Caudoviricetes|o_Caudovirales|f_Siphoviridae|g_unclassified_Siphoviridae|s_Streptococcus_phage_phiARI0746
s_Streptococcus_virus_O1205	4e-05	2e-05	0.00255	0	3e-05	0.00103	0.00074	1e-05	0	0	0.0001	0.01523	3e-05	0.0001	0	0.0006	0	0	0.0001	0.00026	1e-05	0.00541	1e-05	0	k_Viruses|p_Uroviricota|c_Caudoviricetes|o_Caudovirales|f_Siphoviridae|g_Brussowvirus|s_Streptococcus_virus_O1205
s_Pandoravirus_macleodensis	0	0	0	0	0	4e-05	0.00017	0	3e-05	0	0.00014	0	0	0	0	0	0	0	0	0	0	0	0	0.21938	k_Viruses|p_|c_|o_|f_|g_Pandoravirus|s_Pandoravirus_macleodensis
s_Hamiltonella_virus_APSE2	6e-05	0.00036	0	0	0	0	0	0	0	0	0	0	0	0	0	0	0	0	0	0	0	0	0	0	k_Viruses|p_Uroviricota|c_Caudoviricetes|o_Caudovirales|f_Podoviridae|g_Sendosyvirus|s_Hamiltonella_virus_APSE2
s_Staphylococcus_phage_StB20	0.00914	0.00191	0.20907	0.0017	0.013	0.00472	0.23805	0.00892	0.30998	0.01758	0.18033	0.00982	0.22798	0.00617	0.36225	0.19653	0.36921	0.00034	0.42057	0.00013	0.34666	0.0034	0.35527	0	k_Viruses|p_Uroviricota|c_Caudoviricetes|o_Caudovirales|f_Siphoviridae|g_unclassified_Siphoviridae|s_Staphylococcus_phage_StB20
s_Pandoravirus_salinus	3e-05	0	0	0	0	0	0	0	0	0	0	0	0	0	0	0	0	0	0	0	0	0	1e-05	0.00506	k_Viruses|p_|c_|o_|f_|g_Pandoravirus|s_Pandoravirus_salinus
s_Propionibacterium_virus_PHL171M01	0	0	0	0	0	0	0	0	0.00036	0	0	0	0	0	0.00054	0.00123	0	0	0	0	0	0.00024	0	0	k_Viruses|p_Uroviricota|c_Caudoviricetes|o_Caudovirales|f_Siphoviridae|g_Pahexavirus|s_Propionibacterium_virus_PHL171M01
s_Staphylococcus_virus_EW	6e-05	2e-05	0.00279	1e-05	0.02205	0.00048	0.00119	3e-05	0.00545	0.0032	0.03834	0.00018	0.00112	7e-05	0.00158	0.00111	0.00185	2e-05	0.00722	0	0.00272	0.00018	0.00147	0	k_Viruses|p_Uroviricota|c_Caudoviricetes|o_Caudovirales|f_Siphoviridae|g_Phietavirus|s_Staphylococcus_virus_EW
s_Flavobacterium_virus_FLiP	0	0	0	0	0	0	0	0	0	0.00562	0	0	0	1e-05	0	0	0	0	0	0	0	0	0	0	k_Viruses|p_|c_|o_|f_Finnlakeviridae|g_Finnlakevirus|s_Flavobacterium_virus_FLiP
s_Salmonella_phage_SPN3UB	0.00017	7e-05	0.00627	2e-05	0.00015	0	0.00304	0.09218	1e-05	0	0.00041	3e-05	0.00165	0.00878	1e-05	0.00249	1e-05	0	0.00054	0	2e-05	0	4e-05	0	k_Viruses|p_Uroviricota|c_Caudoviricetes|o_Caudovirales|f_Siphoviridae|g_unclassified_Siphoviridae|s_Salmonella_phage_SPN3UB
s_Torque_teno_virus_22	0	0	0	0	0	0	0	0	0	0	0	0.00015	0	0	0	0	0	0	0	0	0	0	0.00074	0	k_Viruses|p_Peploviricota|c_Herviviricetes|o_Herpesvirales|f_Anelloviridae|g_Alphatorquevirus|s_Torque_teno_virus_22
s_Propionibacterium_virus_P1001	0	0	0	0	0	0	0	0	0.00104	0	0	0	0	0	0.00072	0.00115	0	0	0	0	0	0.00222	0	0	k_Viruses|p_Uroviricota|c_Caudoviricetes|o_Caudovirales|f_Siphoviridae|g_Pahexavirus|s_Propionibacterium_virus_P1001
s_Klebsiella_virus_LASTA	0.00292	0.00015	0	0	0	0	0	0	0	0	0	0	0.0001	8e-05	0	0	0	0	0	0	0	0	0	0	k_Viruses|p_Uroviricota|c_Caudoviricetes|o_Caudovirales|f_Podoviridae|g_Lastavirus|s_Klebsiella_virus_LASTA
s_Propionibacterium_virus_PHL009M11	0	0	0	0	0	0	0	0	0.00301	0	0	0	0	0	0.00061	0.00151	0	0	0	0	1e-05	1e-05	0	0	k_Viruses|p_Uroviricota|c_Caudoviricetes|o_Caudovirales|f_Siphoviridae|g_Pahexavirus|s_Propionibacterium_virus_PHL009M11
s_Mycobacterium_phage_Validus	0	0	0	0	0	0.00306	0	0	0	0.00114	2e-05	0	0	0	0	0	0	0.0016	0	0.00188	0	0	0	0	k_Viruses|p_Uroviricota|c_Caudoviricetes|o_Caudovirales|f_Siphoviridae|g_Timquatrovirus|s_Mycobacterium_phage_Validus
s_Klebsiella_virus_ST147VIM1phi7-1	3e-05	0.00072	0	0	0	0	0	0	0	0	0	0	0	0	0	0	0	0	0	0	0	0	0	0	k_Viruses|p_Uroviricota|c_Caudoviricetes|o_Caudovirales|f_Myoviridae|g_Vimunumvirus|s_Klebsiella_virus_ST147VIM1phi7-1
s_Propionibacterium_virus_PHL308M00	0	0	0	0	0	0	0	0	0	0	0	0	0	0	7e-05	0	0	0	0	0	0	0.00018	0	0	k_Viruses|p_Uroviricota|c_Caudoviricetes|o_Caudovirales|f_Siphoviridae|g_Pahexavirus|s_Propionibacterium_virus_PHL308M00
s_Melanoplus_sanguinipes_entomopoxvirus	0	0	0	0	0	0	0	0	0	0.00048	0	0	0	0	0	0.00016	0	0	0	0	0	0	0	0	k_Viruses|p_Nucleocytoviricota|c_Pokkesviricetes|o_Chitovirales|f_Poxviridae|g_Deltaentomopoxvirus|s_Melanoplus_sanguinipes_entomopoxvirus
s_Lactococcus_virus_66901	0	0	0	0	0.00012	0	0	0	0	0	0	1e-05	0	0	0	0	0	0	0	0	0	0	0	0	k_Viruses|p_Uroviricota|c_Caudoviricetes|o_Caudovirales|f_Siphoviridae|g_Skunavirus|s_Lactococcus_virus_66901
s_Streptococcus_phage_phiARI0923	0	0	0	0	0.00271	0.00111	0	0	0.00012	0	0.00111	0	0	0	0	0	0	0	0	0	1e-05	0	0	0	k_Viruses|p_Uroviricota|c_Caudoviricetes|o_Caudovirales|f_Siphoviridae|g_unclassified_Siphoviridae|s_Streptococcus_phage_phiARI0923
s_Curvibacter_virus_P26059B	0	0	0	0	1e-05	0	0	0	0	0	3e-05	0	0	0	0	0	0	0	2e-05	0	0	0	0.00569	0	k_Viruses|p_Uroviricota|c_Caudoviricetes|o_Caudovirales|f_Autographiviridae|g_Kalppathivirus|s_Curvibacter_virus_P26059B
s_Enterococcus_phage_EF62phi	0	0	0	0	0	9e-05	0	0	0	0.00363	0	0	0	0	0	0	0	0.21277	0	0.00015	0	7e-05	0	0.05195	k_Viruses|p_Uroviricota|c_Caudoviricetes|o_Caudovirales|f_Podoviridae|g_unclassified_Podoviridae|s_Enterococcus_phage_EF62phi
s_Vibrio_phage_ValB1MD-2	1e-05	0	0.00146	0	0	0	0.00034	0	0	0	5e-05	0	0	0	0	0	0	0	6e-05	0	0	0	1e-05	0.0023	k_Viruses|p_Uroviricota|c_Caudoviricetes|o_Caudovirales|f_Myoviridae|g_unclassified_Peduovirinae|s_Vibrio_phage_ValB1MD-2
s_Streptococcus_phage_K13	0	0	0	0	0.00548	4e-05	0	0	0.00026	0	0.00619	0	0	0	0	0	0	1e-05	0	0	2e-05	0	0	0	k_Viruses|p_Uroviricota|c_Caudoviricetes|o_Caudovirales|f_Siphoviridae|g_unclassified_Siphoviridae|s_Streptococcus_phage_K13
s_Clostridium_phage_phiCD6356	1e-05	0	0	0.00174	0	0	0	0	0	0	0	1e-05	0	0	0	0	0	0	0	0	0	0	0	0	k_Viruses|p_Uroviricota|c_Caudoviricetes|o_Caudovirales|f_Siphoviridae|g_unclassified_Siphoviridae|s_Clostridium_phage_phiCD6356
s_Streptococcus_phage_TP-778L	6e-05	2e-05	0.00316	1e-05	3e-05	0.00111	0.00102	1e-05	0	0	0.00015	0.02065	4e-05	0.0001	0	0.00086	0	0	0.00015	0.00043	1e-05	0.0036	2e-05	0	k_Viruses|p_Uroviricota|c_Caudoviricetes|o_Caudovirales|f_Siphoviridae|g_Brussowvirus|s_Streptococcus_phage_TP-778L
s_Enterococcus_phage_vB_EfaS_IME197	0	1e-05	0	0	2e-05	0.23469	0	0	0	0.13554	2e-05	0	0	0	0	0	0	0.01621	0	0.01817	0	5e-05	0	0.02372	k_Viruses|p_Uroviricota|c_Caudoviricetes|o_Caudovirales|f_Siphoviridae|g_unclassified_Siphoviridae|s_Enterococcus_phage_vB_EfaS_IME197
s_Propionibacterium_phage_PA1-14	0	0	0	0	0	0	0	0	0.00034	0	0	0	0	0	0.00045	0.00178	0	0	0	0	0	2e-05	0	0	k_Viruses|p_Uroviricota|c_Caudoviricetes|o_Caudovirales|f_Siphoviridae|g_Pahexavirus|s_Propionibacterium_phage_PA1-14
s_Streptococcus_phage_EJ-1	0.00055	0.00021	0.02118	5e-05	0.61013	0.00532	0.01149	7e-05	0.04302	0.0583	0.24479	0.00104	0.00033	0.00168	3e-05	0.00763	0.0005	0.00039	0.00203	5e-05	0.01445	0.00452	0.0001	0	k_Viruses|p_Uroviricota|c_Caudoviricetes|o_Caudovirales|f_Myoviridae|g_unclassified_Myoviridae|s_Streptococcus_phage_EJ-1
s_Enterobacter_virus_phiT5282H	0.0003	0.01033	0	0	0	0	0	0	0	0	2e-05	0	0	1e-05	0	0	0	0	3e-05	0	0	0	0	0	k_Viruses|p_Uroviricota|c_Caudoviricetes|o_Caudovirales|f_Myoviridae|g_Novemvirus|s_Enterobacter_virus_phiT5282H
s_Streptococcus_phage_YMC-2011	0.00143	0.00059	0.07491	0.00014	0.00091	0.0119	0.02938	0.00017	0.0001	0.00156	0.00353	0.49416	0.0008	0.00141	9e-05	0.01894	8e-05	4e-05	0.00378	0.03611	0.00016	0.14792	0.00027	0.02243	k_Viruses|p_Uroviricota|c_Caudoviricetes|o_Caudovirales|f_Siphoviridae|g_Moineauvirus|s_Streptococcus_phage_YMC-2011
s_Klebsiella_phage_phiKO2	0	0	0	0	0	0	0	0	0	0	0	0	0.00104	0.00167	0	0	0	0	0	0	0	0	0	0	k_Viruses|p_Uroviricota|c_Caudoviricetes|o_Caudovirales|f_Siphoviridae|g_unclassified_Siphoviridae|s_Klebsiella_phage_phiKO2
s_Propionibacterium_virus_Pacnes201215	0	0	0	0	0	2e-05	0	0	0.00046	0.00064	0	0	0	0	0.00059	0.00125	0	1e-05	0	1e-05	0	0.08345	0	0.01057	k_Viruses|p_Uroviricota|c_Caudoviricetes|o_Caudovirales|f_Siphoviridae|g_Pahexavirus|s_Propionibacterium_virus_Pacnes201215
s_Propionibacterium_virus_P100A	0	0	0	0	0	0	0	0	7e-05	0	0	0	0	0	3e-05	0	0	0	0	0	0	0.00857	0	0	k_Viruses|p_Uroviricota|c_Caudoviricetes|o_Caudovirales|f_Siphoviridae|g_Pahexavirus|s_Propionibacterium_virus_P100A
s_Circovirus-like_genome_DCCV-4	0.00065	0	0.00034	0	0	0	0	0	0	0	0	0	0	0	0	0.00035	0	0	0.0001	0	0	0	0	0	k_Viruses|p_Cressdnaviricota|c_Arfiviricetes|o_Cirlivirales|f_Circoviridae|g_unclassified_Circoviridae|s_Circovirus-like_genome_DCCV-4
s_Gordonia_phage_Clown	0.00015	0	0	0	0	0	0	0	0	0	0	0	0	0	0	0.092	0	0	0	0	0	0	0	0	k_Viruses|p_Uroviricota|c_Caudoviricetes|o_Caudovirales|f_Siphoviridae|g_Wizardvirus|s_Gordonia_phage_Clown
s_Propionibacterium_virus_ATCC29399BC	0	0	0	0	0	0	0	0	1e-05	0	0	0	0	0	8e-05	0	0	0	0	0	0	0.00049	0	0	k_Viruses|p_Uroviricota|c_Caudoviricetes|o_Caudovirales|f_Siphoviridae|g_Pahexavirus|s_Propionibacterium_virus_ATCC29399BC
