# Supplementary material for: Temporal dynamics of gut microbiota and virome in preterm infants: insights from longitudinal metagenomic analysis
Source: Front Cell Infect Microbiol. 2026 Mar 9;16:1598786. doi: 10.3389/fcimb.2026.1598786 (PMC13006629; doi:10.3389/fcimb.2026.1598786)
Supplement: Supplementary file 1 [file DataSheet1.zip › Supplementary Tables S1–17/Supplement_Table_S7_Bacterial.Taxonomy.species.Group.xls]

## Sheet: GroupA.bacterial.species
#Bacterial.Taxonomy.species.normalized.A.adjusted
Features	HJN_14	HJY_14	LJY_14	LYY_14	LZh_14	MJX_14	PYL_14	XZH_14	ZhH_14	ZhKR_14	ZhKZ_14	ZhZH_14
s_Burkholderia_gladioli	0	10	60	100	0	0	0	0	0	0	0	230
s_Burkholderia_anthina	0	0	20	40	0	0	0	0	0	0	0	80
s_Candidatus_Methylopumilus_rimovensis	20	0	0	0	0	0	0	0	140	0	0	0
s_Acinetobacter_sp__MYb10	0	0	0	10	0	0	0	0	0	0	0	0
s_Pseudoalteromonas_sp__Bsw20308	10	0	0	0	0	0	0	0	130	0	0	0
s_Fusobacterium_varium	70	0	0	0	0	0	0	0	650	0	0	0
s_Clostridium_intestinale	790	0	0	30	0	10	0	0	6740	0	10	60
s_Streptococcus_porcinus	10	10	80	0	0	10	0	0	130	10	0	0
s_Pseudomonas_oryzae	10	0	0	0	0	150	0	0	0	0	0	0
s_Streptococcus_sp__A12	0	30	140	20	10	30	90	0	0	30	0	0
s_Fusobacterium_ulcerans	60	0	0	0	0	0	0	0	460	0	0	0
s_Paeniclostridium_sordellii	260	30	10	30	0	10	10	10	2240	10	10	20
s_Staphylococcus_aureus	590	18260	500	19280	20800	3040	230	12330	1070	20130	22480	22780
s_Bacillus_mycoides	110	0	0	10	0	10	0	0	1130	0	0	0
s_Acetohalobium_arabaticum	20	0	0	0	0	0	0	0	140	0	0	0
s_Caldanaerobacter_subterraneus	20	0	0	0	0	0	0	0	130	0	0	0
s_Streptococcus_virus_9873	0	0	530	0	0	0	0	0	10	0	0	0
s_Carnobacterium_viridans	10	0	0	0	0	0	0	0	110	0	0	0
s_Anaerostipes_rhamnosivorans	90	0	0	0	0	0	0	0	230	0	0	0
s_Staphylococcus_capitis	120	320	10	470	3040	20	10	2440	460	390	430	66990
s_Rothia_dentocariosa	0	0	30	110	0	0	0	0	30	0	0	80
s_Clostridium_pasteurianum	630	0	10	30	0	10	0	0	5310	0	10	50
s_Bradyrhizobium_sp__CCBAU_051011	0	0	0	0	0	0	0	0	0	0	0	240
s_Serratia_ureilytica	0	0	0	0	0	0	0	0	0	0	0	0
s_Clostridium_sp___deep_sea_	40	0	0	0	0	0	0	0	380	0	0	0
s_Citrobacter_sp__RHBSTW_00986	250	0	0	10	0	0	0	0	0	0	0	0
s_Bradyrhizobium_canariense	0	0	10	0	0	0	0	0	0	0	0	210
s_Carnobacterium_maltaromaticum	20	20	0	20	0	0	0	10	210	20	10	20
s_Burkholderia_dolosa	0	50	160	30	0	0	0	0	0	0	0	80
s_Clostridium_saccharobutylicum	6710	0	40	230	10	120	30	60	57340	20	60	390
s_Spiroplasma_endosymbiont_of__Nebria_riversi_	10	0	0	0	0	0	0	0	120	0	0	0
s_Jeotgalicoccus_sp__ATCC_8456	30	0	0	0	0	0	0	0	230	0	0	0
s_Sporisorium_graminicola	0	0	10	0	0	10	0	0	0	0	0	0
s_Citrobacter_portucalensis	30	0	0	0	0	0	10	0	0	0	0	0
s_Streptococcus_sp__zg_86	0	10	30	0	0	0	0	0	20	10	0	0
s_Enterobacter_asburiae	240	0	0	0	0	0	10	0	0	0	0	0
s_Pseudomonas_syringae	10	0	0	0	0	130	0	0	10	0	0	0
s_Serratia_sp__FDAARGOS_506	0	0	0	10	0	10	0	0	0	0	10	30
s_Streptococcus_phage_TP_778L	0	0	720	10	0	0	0	0	20	0	0	0
s_Staphylococcus_caprae	30	270	0	240	190	0	10	170	50	260	460	520
s_Bacillus_velezensis	40	20	0	50	50	0	0	20	390	30	30	50
s_Bacillus_pumilus	30	0	0	0	0	0	0	0	300	0	0	0
s_Jeotgalibaca_ciconiae	50	0	0	0	0	0	0	0	410	0	0	0
s_Serratia_marcescens	30	0	40	150	20	120	20	20	40	20	70	470
s_Francisella_sp__LA112445	10	0	0	0	0	0	0	0	120	0	0	0
s_Aeribacillus_pallidus	10	0	0	0	0	0	0	0	140	0	0	0
s_Romboutsia_ilealis	220	0	10	10	0	0	0	0	2100	0	0	0
s_Streptococcus_dysgalactiae	30	20	410	20	10	30	10	0	410	20	10	0
s_Enterococcus_sp__FDAARGOS_375	20	10	0	20	0	0	0	10	170	20	20	20
s_Blautia_hansenii	70	0	10	10	0	10	0	0	550	0	0	0
s_Corynebacterium_minutissimum	0	0	10	30	0	0	0	0	0	0	0	120
s_Cupriavidus_basilensis	0	0	20	10	0	0	0	0	0	0	0	70
s_Weizmannia_coagulans	30	0	10	0	0	0	0	0	220	0	0	0
s_Enterobacter_chuandaensis	20	0	0	0	0	0	0	0	0	0	0	0
s_Erysipelothrix_inopinata	10	0	0	0	0	0	0	0	130	0	0	0
s_Brevibacterium_sp__PAMC23299	10	0	0	0	0	0	0	0	200	0	0	0
s_Klebsiella_quasipneumoniae	100250	0	80	1530	40	340	6500	30	130	30	140	1000
s_Pseudomonas_sp__TCU_HL1	20	0	0	0	0	110	0	0	0	0	0	0
s_Pseudomonas_nitroreducens	290	0	0	0	0	30	0	0	0	0	0	0
s_Fusobacterium_pseudoperiodonticum	80	0	20	80	0	0	0	0	610	0	0	40
s_Enterobacter_sp__RHBSTW_00422	0	0	0	0	0	0	0	0	0	0	0	0
s_Fusarium_oxysporum	20	0	0	10	0	30	0	0	140	0	0	20
s__Candida__glabrata	30	0	0	0	0	0	0	0	250	0	0	0
s_Roseburia_hominis	60	0	0	0	0	0	0	0	500	0	0	0
s_Loigolactobacillus_backii	20	0	0	0	0	0	0	0	180	0	0	0
s_Nostoc_sp__TCL26_01	10	0	0	0	0	0	0	0	110	0	0	0
s_Streptococcus_lactarius	20	140	740	60	50	280	11040	10	40	200	40	250
s_Streptococcus_virus_9874	0	0	450	10	0	0	0	0	10	0	0	0
s_Clostridium_scatologenes	180	0	0	0	0	0	0	0	1540	0	0	0
s_Gluconacetobacter_diazotrophicus	10	0	2190	8150	70	160	10	0	10	30	80	5850
s_Pseudomonas_oryzihabitans	10	0	0	10	0	330	0	0	0	0	0	0
s_Enterobacter_cloacae	260	0	10	20	0	10	70	0	0	0	0	50
s_Pseudomonas_sp__TKP	0	0	10	0	0	0	0	0	0	0	0	50
s_Jeotgalibaca_sp__PTS2502	10	0	0	0	0	0	0	0	140	0	0	0
s_Carnobacterium_sp__17_4	40	0	0	0	0	0	0	0	340	0	0	0
s_Stenotrophomonas_sp__pho	1110	0	0	20	0	0	0	0	0	0	0	0
s_Citrobacter_sp__RHB25_C09	10	0	0	0	0	0	0	0	20	0	0	0
s_Streptococcus_sp__HKU75	0	10	60	0	0	10	0	0	20	20	0	0
s_Burkholderia_ambifaria	0	10	50	50	0	0	0	0	0	0	0	530
s_Rothia_nasimurium	0	0	0	0	0	0	0	0	10	0	0	0
s_Bradyrhizobium_sp__CCBAU_51765	0	10	20	20	0	0	0	0	0	0	0	440
s_Amedibacterium_intestinale	100	0	0	0	0	0	0	0	1660	0	0	0
s_Clostridium_beijerinckii	10310	0	30	230	20	120	40	30	85950	20	90	920
s_Achromobacter_denitrificans	0	70	110	140	10	290	0	0	0	0	10	740
s_Streptococcus_pluranimalium	10	10	90	0	0	0	0	0	130	0	0	0
s_Truepera_radiovictrix	10	0	0	0	0	0	0	0	110	0	0	0
s_Paraburkholderia_acidiphila	0	0	20	30	0	0	0	0	0	0	0	70
s_Lautropia_mirabilis	0	0	50	160	0	0	0	0	0	0	0	150
s_Paraburkholderia_sp__Msb3	0	0	20	30	0	0	0	0	0	0	0	90
s_Staphylococcus_sp__HL28	0	1270	10	1380	3230	0	40	810	260	1400	1440	780
s_Staphylococcus_hominis	20	4140	30	3070	4810	30	80	2710	220	3870	4700	3150
s_Staphylococcus_kloosii	0	0	0	0	310	0	0	0	0	0	0	40
s_Bacillus_paranthracis	10	0	0	0	0	0	0	0	130	0	0	0
s_Campylobacter_novaezeelandiae	20	0	0	0	0	0	0	0	150	0	0	0
s_Radiobacillus_deserti	10	0	0	0	0	0	0	0	120	0	0	0
s_Polaribacter_sp__HaHaR_3_91	20	0	0	0	0	0	0	0	170	0	0	0
s_Klebsiella_grimontii	580	0	0	20	0	0	390	0	110	0	0	0
s_Enterococcus_thailandicus	10	0	0	0	0	0	0	0	120	0	0	0
s_Bradyrhizobium_sp__1_2017_	0	0	0	0	0	0	0	0	0	0	0	160
s_Enterobacter_cloacae_complex_sp__ECL72	20	0	0	0	0	0	0	0	0	0	0	0
s_Cylindrospermum_stagnale	10	0	0	0	0	0	0	0	110	0	0	0
s_Bradyrhizobium_arachidis	0	0	0	0	0	0	0	0	0	0	0	140
s_Pseudomonas_citronellolis	60	0	0	0	0	130	0	0	0	0	0	0
s_Streptococcus_virus_Sfi21	0	0	1050	0	0	0	0	0	10	0	0	0
s_Citrobacter_freundii	120	0	0	0	0	0	50	0	40	0	0	0
s_Enterococcus_sp__FDAARGOS_553	0	0	0	0	0	0	0	0	0	0	0	0
s_Flavobacterium_sp__LPB0248	20	0	0	0	0	0	0	0	140	0	0	0
s_Listeria_ivanovii	20	0	0	0	0	0	0	0	160	0	0	0
s_Desulfosporosinus_acidiphilus	20	0	0	0	0	0	0	0	190	0	0	0
s_Paenibacillus_larvae	20	0	0	0	0	0	0	0	180	0	0	0
s__Clostridium__innocuum	370	0	0	20	0	10	0	0	3770	0	10	30
s_Burkholderia_cenocepacia	10	30	120	260	10	0	0	0	0	0	0	440
s_Staphylococcus_schleiferi	10	10	0	10	560	0	0	10	80	10	10	0
s_Klebsiella_sp__WP3_S18_ESBL_05	60	0	0	0	0	0	20	0	0	0	0	0
s_Streptococcus_gallolyticus	0	10	520	0	0	10	0	0	50	10	0	0
s_Pediococcus_pentosaceus	20	0	10	0	0	0	0	0	170	0	0	0
s_Crassaminicella_sp__143_21	60	0	0	0	0	0	0	0	560	0	0	0
s_Streptococcus_pyogenes	20	30	170	0	10	30	10	0	130	30	10	0
s_Burkholderia_territorii	0	0	10	20	0	0	0	0	0	0	0	70
s_Pseudoalteromonas_piscicida	20	0	0	0	0	0	0	0	210	0	0	0
s_Caldicellulosiruptor_bescii	10	0	0	0	0	0	0	0	130	0	0	0
s_Anaerocolumna_sedimenticola	60	0	0	0	0	0	0	0	510	0	0	0
s_Lacrimispora_saccharolytica	20	0	0	10	0	0	0	0	170	0	0	0
s_Arcobacter_defluvii	20	0	0	0	0	0	0	0	160	0	0	0
s_Enterobacter_virus_phiT5282H	90	0	0	0	0	0	0	0	0	0	0	0
s_Stenotrophomonas_sp__Pemsol	430	0	0	0	0	0	0	0	0	0	0	0
s_Anaerocolumna_chitinilytica	30	0	0	0	0	0	0	0	300	0	0	0
s_Escherichia_marmotae	0	0	0	0	0	0	0	0	0	0	0	0
s_Streptococcus_milleri	10	10	10	0	0	0	0	0	160	0	0	0
s_Sedimentibacter_sp__zth1	40	0	0	0	0	0	0	0	340	0	0	0
s_Citrobacter_sp__RHBSTW_01044	40	0	0	0	0	0	0	0	0	0	0	0
s_Neisseria_sp__oral_taxon_014	0	0	150	50	0	0	0	0	10	0	0	30
s_Cupriavidus_taiwanensis	0	0	20	20	0	210	0	0	0	0	0	70
s_Eubacterium_sp__NSJ_61	70	0	0	0	0	0	0	0	1080	0	0	0
s_Alkalicella_caledoniensis	30	0	0	0	0	0	0	0	280	0	0	0
s_Clostridium_chauvoei	1020	0	10	30	0	20	10	20	8810	0	10	60
s_Caproicibacter_fermentans	260	0	0	10	0	10	0	0	2190	0	0	0
s_Corynebacterium_diphtheriae	0	0	0	0	0	0	0	0	0	0	0	130
s_Cutibacterium_acnes	0	10	110	440	10	10	0	20	0	0	20	640
s_Burkholderia_mayonis	0	0	20	30	0	0	0	0	0	0	0	90
s_Bifidobacterium_animalis	0	0	60	40	0	50	0	21910	10	0	20	120
s_Ligilactobacillus_murinus	0	0	40	110	0	10	0	0	10	0	0	60
s_Klebsiella_sp__P1927	490	0	0	0	0	0	460	0	0	0	0	0
s_Clostridium_phage_phiCT9441A	10	0	0	0	0	0	0	0	110	0	0	0
s_Streptococcus_pseudopneumoniae	280	2960	13250	30	870	3980	220	0	310	3690	200	70
s_Acinetobacter_towneri	20	0	0	0	0	0	0	0	10	0	0	0
s_Pseudomonas_alcaligenes	20	0	0	10	0	170	0	0	0	0	0	0
s_Kurthia_sp__11kri321	10	0	0	0	0	0	0	0	110	0	0	0
s_Anoxybacillus_gonensis	20	0	0	0	0	0	0	0	150	0	0	0
s_Streptococcus_pneumoniae	1270	13730	51520	240	3510	15190	960	10	1750	15040	720	410
s_Aggregatibacter_sp__oral_taxon_513	0	0	0	10	0	0	0	0	0	0	0	0
s_Veillonella_rodentium	0	0	30	0	0	10	0	0	0	10	0	0
s_Brevibacillus_laterosporus	20	0	10	0	10	40	0	0	240	0	0	0
s_Lactobacillus_ultunensis	10	0	0	0	0	0	0	0	120	0	0	0
s_Bradyrhizobium_guangzhouense	0	0	0	0	0	0	0	0	0	0	0	110
s_Brachyspira_intermedia	20	0	0	0	0	0	0	0	180	0	0	0
s_Corynebacterium_sp__FDAARGOS_1242	0	0	0	10	0	0	0	0	0	0	0	60
s_Streptococcus_agalactiae	250	3220	9520	20	30	130	40	0	40	3380	20	50
s_Faecalicatena_sp__Marseille_Q4148	50	0	0	0	0	0	0	0	470	0	0	0
s_Enterobacter_sp__MGH_7	0	0	0	0	0	0	0	0	0	0	0	0
s_Gemella_haemolysans	30	210	1220	20	80	300	20	0	120	350	20	0
s_Romboutsia_sp__CE17	240	0	0	10	0	20	0	0	2200	0	0	50
s_Caldicellulosiruptor_changbaiensis	20	0	0	0	0	0	0	0	150	0	0	0
s_Vagococcus_lutrae	20	0	0	0	0	0	0	0	260	0	0	0
s_Clostridium_baratii	2420	0	10	90	10	50	10	10	20890	10	20	140
s_Kurthia_zopfii	10	0	0	0	0	0	0	0	110	0	0	0
s_Lachnospira_eligens	20	0	0	0	0	0	0	0	220	0	0	0
s_Acinetobacter_baumannii	910	20	1300	110	30	30	10	10	200	20	30	110
s_Carnobacterium_divergens	100	0	0	0	0	0	0	0	750	0	0	0
s_Aliarcobacter_thereius	20	0	0	0	0	0	0	0	200	0	0	0
s_Vescimonas_fastidiosa	20	0	0	0	0	0	0	0	180	0	0	0
s_Lacinutrix_sp__5H_3_7_4	10	0	0	0	0	0	0	0	120	0	0	0
s_Longibaculum_sp__KGMB06250	40	0	0	0	0	0	0	0	450	0	0	0
s_Arcobacter_cloacae	10	0	0	0	0	0	0	0	140	0	0	0
s_Moraxella_osloensis	0	10	70	270	0	310	0	0	10	0	0	570
s_Tissierella_sp__JN_28	20	0	10	0	0	0	0	0	200	0	0	0
s_Anaerotignum_propionicum	20	0	0	0	0	0	0	0	150	0	0	0
s_Staphylococcus_sp__MZ8	0	120	0	0	250	0	0	90	0	120	170	0
s_Herbaspirillum_frisingense	0	10	20	60	0	0	0	0	0	0	0	60
s_Luteibacter_rhizovicinus	0	0	0	130	0	0	0	0	0	0	0	0
s_Gracilibacillus_salitolerans	20	0	0	0	0	0	0	0	170	0	0	0
s_Caloranaerobacter_azorensis	40	0	0	0	0	0	0	0	370	0	0	0
s_Burkholderia_glumae	0	10	30	50	0	0	0	0	0	0	0	120
s_Streptococcus_vestibularis	10	60	450	10	10	60	20	0	10	80	10	30
s_Polynucleobacter_sp__MG_Unter2_18	0	0	20	90	0	200	0	0	0	0	20	240
s_Proteus_vulgaris	20	0	0	0	0	0	0	0	190	0	0	0
s_Chryseobacterium_manosquense	10	0	30	20	0	0	0	0	60	0	0	320
s_Clostridium_novyi	430	0	0	20	0	10	0	0	3820	0	0	20
s_	7180	580	4680	8040	700	11660	750	250	47700	410	420	6900
s_Clostridioides_virus_phiMMP04	140	0	0	0	0	0	0	0	0	0	0	0
s_Klebsiella_michiganensis	2040	0	0	30	0	0	2260	0	10	0	0	0
s_Clostridium_sp__JN_9	190	0	0	10	0	10	0	0	1680	0	0	20
s_Enterobacter_bugandensis	10	0	0	0	0	0	0	0	40	0	0	0
s_Clostridium_drakei	180	0	0	10	0	10	0	0	1550	0	0	0
s_Enterobacter_chengduensis	20	0	0	0	0	0	0	0	0	0	0	0
s_Acinetobacter_sp__Colony158	1670	0	0	30	0	0	0	0	0	0	0	0
s_Enterococcus_cecorum	30	0	0	0	0	0	0	0	240	0	0	0
s_Vallitalea_pronyensis	10	0	0	0	0	0	0	0	120	0	0	0
s_Corynebacterium_kroppenstedtii	0	0	0	0	20	0	0	0	0	0	0	1240
s_Mariniplasma_anaerobium	10	0	0	0	0	0	0	0	110	0	0	0
s_Pradoshia_sp__D12	30	0	0	0	0	0	0	0	230	0	0	0
s_Herbinix_luporum	10	0	0	0	0	0	0	0	190	0	0	0
s_Klebsiella_oxytoca	750	0	0	20	10	0	590	0	0	0	0	0
s_Pedobacter_heparinus	20	0	0	0	0	0	0	0	170	0	0	0
s_Blautia_obeum	20	0	10	0	0	0	0	0	210	0	0	0
s_Granulicatella_elegans	30	0	0	20	0	0	0	0	520	0	0	0
s_Staphylococcus_cohnii	0	200	0	170	420	10	0	120	50	170	220	220
s_Streptococcus_marmotae	0	0	20	0	0	10	0	0	20	0	0	0
s_Bradyrhizobium_sp_	0	0	0	0	0	0	0	0	0	0	0	130
s_Metabacillus_litoralis	20	0	10	0	0	0	0	0	160	0	0	0
s_Clostridium_sp__MF28	3350	0	0	70	10	20	20	40	28160	10	30	90
s_Spiroplasma_cantharicola	10	0	0	0	0	0	0	0	130	0	0	0
s_Diaphorobacter_polyhydroxybutyrativorans	0	0	0	0	0	150	0	0	0	0	0	0
s_Polaribacter_sp__NJDZ03	10	0	0	0	0	0	0	0	110	0	0	0
s_Lachnoclostridium_phytofermentans	120	0	0	0	0	0	0	0	1000	0	0	0
s_Acinetobacter_lwoffii	20	10	20	100	0	0	0	0	0	0	0	210
s_Streptococcus_mutans	0	10	130	0	20	90	10	0	10	10	0	0
s_Streptococcus_sp__CNU_G3	10	0	70	0	0	0	0	0	70	0	0	0
s_Flavonifractor_plautii	40	0	0	20	0	0	0	0	330	0	0	0
s_Clostridium_aceticum	50	0	0	0	0	0	0	0	460	0	0	0
s_Enterobacter_sp__BIDMC_29	0	0	0	0	0	0	0	0	0	0	0	0
s_Zunongwangia_sp__SCSIO_43204	50	0	0	0	0	0	0	0	380	0	0	0
s_Bifidobacterium_breve	10	0	10	0	0	0	0	0	150	0	0	0
s_Turicibacter_sp__H121	50	0	0	0	0	0	0	0	570	0	0	0
s_Bradyrhizobium_cosmicum	0	0	0	0	0	0	0	0	10	0	0	120
s_Hungatella_hathewayi	30	0	0	10	0	0	0	0	220	0	0	0
s_Pseudomonas_chlororaphis	40	0	0	0	0	290	0	0	0	0	0	0
s_Oceanobacillus_iheyensis	30	0	0	0	0	0	0	0	230	0	0	0
s_Staphylococcus_pseudoxylosus	10	10	0	10	920	0	0	10	100	10	90	50
s_Edwardsiella_piscicida	0	0	0	0	0	0	0	0	0	0	0	0
s_Francisella_tularensis	20	0	0	0	0	0	0	0	140	0	0	0
s_Enterobacter_sp__DNB_S2	40	0	0	0	0	0	0	0	0	0	0	0
s_Virgibacillus_necropolis	10	0	120	0	0	0	0	0	100	0	0	0
s_Alkalihalobacillus_krulwichiae	20	0	0	0	0	0	0	0	140	0	0	0
s_Streptococcus_infantarius	0	10	1520	10	0	30	0	0	10	10	10	0
s_Salmonella_enterica	1240	20	20	110	20	110	630	10	300	20	30	160
s_Paraclostridium_bifermentans	180	0	30	110	10	100	10	10	1710	10	50	310
s_Streptococcus_suis	20	80	960	20	30	150	30	0	130	80	20	0
s_Sphingomonas_melonis	0	0	20	110	0	0	0	0	0	0	0	80
s_Neisseria_sicca	0	0	150	550	0	10	0	10	0	0	10	380
s_Bacillus_cereus	160	60	830	430	160	590	10	40	2330	40	40	180
s_Anaerococcus_vaginalis	10	0	0	0	0	0	0	0	110	0	0	0
s_Roseburia_intestinalis	70	0	0	10	0	0	0	0	720	0	0	0
s_Streptococcus_sp__oral_taxon_064	10	100	350	10	20	110	10	0	10	100	10	0
s_Macrococcus_sp__IME1552	50	0	0	0	0	0	0	0	400	0	0	0
s_Enterobacter_sp__BIDMC100	10	0	0	0	0	0	0	0	0	0	0	0
s_Alcaligenes_faecalis	0	10	20	20	0	40	0	0	0	0	0	140
s_Aeromonas_sp__WP2_W18_CRE_05	10	0	0	0	0	0	0	0	160	0	0	0
s_Serratia_symbiotica	10	0	0	0	0	0	10	0	50	0	0	0
s_Vagococcus_carniphilus	20	0	0	0	0	0	0	0	210	0	0	0
s_Paraglaciecola_sp__L1A13	0	0	40	250	0	490	0	0	0	0	110	670
s_Achromobacter_xylosoxidans	20	13740	8830	13000	990	990	30	0	70	330	770	58650
s_Ureibacillus_thermosphaericus	10	0	0	0	0	0	0	0	90	0	0	0
s_Streptococcus_sp__HSISM1	0	30	220	10	40	160	590	0	20	40	10	0
s_Clostridium_sp__CT4	1050	0	10	40	0	20	0	10	8880	0	10	50
s_Delftia_tsuruhatensis	0	20	20	50	0	40	0	110	0	0	0	430
s_Flavobacterium_haoranii	10	0	0	0	0	0	0	0	140	0	0	0
s_Thermoanaerobacter_mathranii	20	0	0	0	0	0	0	0	210	0	0	0
s_Metabacillus_sediminilitoris	30	0	0	0	0	0	0	0	230	0	0	0
s_Enterobacter_cancerogenus	30	0	0	0	0	0	20	0	0	0	0	0
s_Clostridium_sp__DL_VIII	4830	0	20	170	10	100	10	10	41100	10	40	280
s_Pseudomonas_furukawaii	10	0	0	0	0	160	0	0	0	0	0	0
s_Mycobacterium_paragordonae	0	0	0	10	0	0	0	0	0	0	0	20
s_Streptococcus_australis	20	300	1070	20	80	390	190	0	30	280	20	30
s_Bacillus_dafuensis	10	0	10	40	0	110	0	0	80	0	10	90
s_Corynebacterium_segmentosum	0	0	10	20	0	0	0	0	0	0	0	5670
s_Clostridium_autoethanogenum	110	0	0	0	0	0	0	0	840	0	0	0
s_Streptococcus_salivarius	20	60	1350	100	40	270	140	10	120	80	50	270
s_Staphylococcus_equorum	20	1040	0	1000	250	10	20	810	280	1180	1400	880
s_Apibacter_sp__ESL0404	10	0	0	0	0	0	0	0	110	0	0	0
s_Helcococcus_kunzii	40	0	0	0	0	0	0	0	460	0	0	0
s_Staphylococcus_lutrae	10	0	0	0	0	0	0	0	140	0	0	0
s_Erysipelothrix_larvae	10	0	0	0	0	0	0	0	110	0	0	0
s_Clostridioides_virus_phiCDHM14	900	0	0	0	0	0	0	0	0	0	0	0
s_Burkholderia_thailandensis	0	0	20	40	0	0	0	0	0	0	0	100
s_Streptococcus_cristatus	10	110	460	20	40	150	40	0	20	120	10	20
s_Cupriavidus_necator	0	0	20	20	0	0	0	0	0	0	0	30
s_Xanthomonas_euvesicatoria	100	0	0	0	0	40	0	0	220	0	0	0
s_Heyndrickxia_oleronia	10	0	0	0	0	0	10	0	130	0	0	0
s_Colletotrichum_higginsianum	0	0	0	10	0	30	0	0	20	0	0	30
s_Legionella_pneumophila	20	0	10	60	0	110	0	0	140	0	10	100
s_Streptococcus_gwangjuense	130	1390	5680	10	390	1760	110	0	160	1590	80	30
s_Staphylococcus_saccharolyticus	0	160	0	60	60	0	0	30	40	50	90	150
s_Campylobacter_fetus	20	0	0	0	0	0	0	0	170	0	0	0
s_Enterobacteriaceae_endosymbiont_of_Plateumaris_sericea	30	0	0	0	0	0	0	0	240	0	0	0
s_Enterobacter_cloacae_complex_sp__ECNIH7	20	0	0	0	0	0	0	0	110	0	0	0
s_Poseidonibacter_parvus	20	0	0	0	0	0	0	0	180	0	0	0
s_Thermoanaerobacter_wiegelii	20	0	0	0	0	0	0	0	150	0	0	0
s_Veillonella_sp__S12025_13	10	0	10	20	0	20	0	0	40	0	10	50
s_Halarcobacter_ebronensis	20	0	0	0	0	0	0	0	130	0	0	0
s_Pelosinus_sp__UFO1	40	0	0	0	0	0	0	0	320	0	0	0
s_Bacillus_subtilis	50	80	10	60	60	0	0	20	520	40	50	110
s_Enterococcus_faecalis	280	20	380	1640	180	1690	170	190	1350	190	820	5300
s_Companilactobacillus_allii	20	0	0	0	0	0	0	0	190	0	0	0
s_Pseudomonas_sp__ATCC_13867	380	0	0	0	0	190	0	0	0	0	0	0
s_Fusarium_poae	0	0	100	570	0	960	0	0	50	0	80	1170
s_Clostridium_sp__C1	80	0	0	0	0	0	0	0	910	0	0	0
s_Jeotgalibaca_porci	10	0	0	0	0	0	0	0	120	0	0	0
s_Flavobacterium_sp__Sr18	20	0	0	0	0	0	0	0	150	0	0	0
s_Erysipelatoclostridium_ramosum	90	0	0	0	0	0	0	0	950	0	0	0
s_Enterobacter_cloacae_complex_sp__ECL112	0	0	0	0	0	0	0	0	0	0	0	0
s_Faecalibacterium_prausnitzii	40	0	10	20	0	0	0	0	370	0	0	20
s_Serratia_rubidaea	10	0	0	0	0	0	10	0	0	0	0	0
s_Coprococcus_catus	10	0	0	0	0	0	0	0	130	0	0	0
s_Streptococcus_parasuis	0	10	1630	10	0	20	0	0	70	20	10	0
s_Enterobacter_sp__JBIWA003	10	0	0	0	0	0	0	0	0	0	0	0
s_Enterobacter_mori	20	0	0	0	0	0	10	0	0	0	0	0
s_Clostridium_tyrobutyricum	310	0	0	10	0	10	0	0	2620	0	0	20
s_Pseudomonas_sp__HS_18	280	0	0	0	0	30	0	0	0	0	0	0
s_Aggregatibacter_aphrophilus	60	0	10	10	0	0	0	0	450	0	0	20
s_Aerococcus_urinae	50	0	0	0	0	0	0	0	420	0	0	0
s_Staphylococcus_condimenti	30	60	0	110	20	0	0	60	250	90	110	60
s_Clostridium_argentinense	500	0	0	20	0	10	0	0	4220	0	10	30
s_Streptococcus_phage_5093	0	0	2300	20	0	0	0	0	20	0	10	0
s_Veillonella_dispar	10	0	10	50	10	40	0	0	40	0	20	130
s_Klebsiella_variicola	4670	0	10	90	0	70	4800	0	40	0	10	90
s_Serratia_proteamaculans	0	0	0	10	0	10	0	0	0	0	0	0
s_Serratia_liquefaciens	0	0	0	0	0	0	0	0	0	0	0	0
s_Paenibacillus_polymyxa	20	0	0	0	0	0	0	0	180	0	0	0
s_Lysinibacillus_fusiformis	20	0	0	0	0	0	0	0	130	0	0	0
s_Streptococcus_uberis	20	10	190	0	0	10	0	0	130	10	0	0
s_Photorhabdus_akhurstii	20	0	0	0	0	0	0	0	140	0	0	0
s_Bacillus_sp__THAF10	10	0	0	0	0	0	0	0	140	0	0	0
s_Enterobacter_sichuanensis	10	0	0	0	0	0	0	0	0	0	0	0
s_Massilia_sp__HC52	0	0	20	110	0	220	0	0	0	0	20	200
s_Streptococcus_virus_Sfi19	0	0	3760	50	0	10	0	0	10	0	10	0
s_Streptococcus_gordonii	20	160	890	30	50	230	90	0	40	210	10	0
s_Nocardia_gipuzkoensis	20	0	10	50	0	140	0	0	140	0	10	90
s_Duncaniella_dubosii	0	0	30	130	0	0	0	0	0	0	0	130
s_Anabaena_sp__90	60	0	0	0	0	0	0	0	500	0	0	0
s_Vagococcus_sp__CF_49	10	0	0	0	0	0	0	0	130	0	0	0
s_Klebsiella_pneumoniae	413730	0	680	8010	270	2660	741870	220	1020	230	1050	7720
s_Pseudomonas_knackmussii	110	0	0	0	0	280	0	0	0	0	0	0
s_Novisyntrophococcus_fermenticellae	20	0	0	0	0	0	0	0	130	0	0	0
s_Streptococcus_sp__oral_taxon_431	60	410	1960	20	130	630	60	0	260	560	40	0
s_Burkholderia_plantarii	0	10	30	50	0	0	0	0	0	0	0	120
s_Aliarcobacter_cibarius	20	0	0	0	0	0	0	0	180	0	0	0
s_Burkholderia_pyrrocinia	0	0	30	40	0	0	0	0	0	0	0	110
s_Paraburkholderia_caffeinilytica	0	0	10	20	0	0	0	0	0	0	0	80
s_Ruminococcus_bicirculans	10	0	0	0	0	0	0	0	130	0	0	0
s_Clostridium_sp__BNL1100	20	0	0	0	0	0	0	0	160	0	0	0
s_Pseudomonas_multiresinivorans	1330	0	0	20	0	80	0	0	0	0	0	0
s_Acidovorax_sp__KKS102	0	0	20	50	0	10	0	0	0	0	0	70
s_Muribaculum_intestinale	0	0	30	120	0	0	0	0	0	0	0	70
s_Sphingomonas_koreensis	0	0	10	30	0	0	0	0	0	0	0	70
s_Eubacterium_limosum	70	0	0	0	0	0	0	0	550	0	0	0
s_Francisella_opportunistica	20	0	0	0	0	0	0	0	210	0	0	0
s_Citrobacter_koseri	40	0	0	0	0	0	0	0	0	0	0	0
s_Cupriavidus_pauculus	0	0	30	20	0	0	0	40	0	0	0	80
s_Dyadobacter_fermentans	30	0	0	0	0	0	0	0	350	0	0	0
s_Clostridium_cadaveris	830	0	0	30	0	10	0	0	7390	0	10	70
s_Weissella_hellenica	20	0	0	0	40	0	0	0	160	0	10	0
s_Pseudomonas_stutzeri	60	0	50	140	0	650	0	0	0	0	0	160
s_Pasteurella_multocida	20	0	20	30	0	30	0	0	180	0	10	50
s_Botrytis_cinerea	10	0	100	490	0	1030	0	0	120	0	70	910
s_Streptococcus_pasteurianus	0	30	70	0	0	0	0	0	0	10	0	0
s_Staphylococcus_pettenkoferi	0	150	0	170	70	0	0	120	0	220	180	110
s_Curtobacterium_flaccumfaciens	0	0	50	180	0	0	0	40	0	0	0	170
s_Streptococcus_acidominimus	0	10	40	0	0	10	60	0	30	10	0	0
s_Haploplasma_axanthum	20	0	0	0	0	0	0	0	180	0	0	0
s_Streptococcus_virus_Sfi11	0	0	580	0	0	0	0	0	0	0	0	0
s_Ralstonia_insidiosa	0	20	70	30	0	0	0	0	0	0	0	380
s_Flavobacterium_columnare	20	0	0	0	0	0	0	0	210	0	0	0
s_Longicatena_caecimuris	20	0	0	0	0	0	0	0	350	0	0	0
s_Polaribacter_sp__Hel1_33_78	20	0	0	0	0	0	0	0	120	0	0	0
s_Corynebacterium_glutamicum	0	0	0	0	0	0	0	0	0	0	0	0
s_Delftia_acidovorans	10	10	50	30	0	0	0	90	120	0	0	230
s_Enterococcus_mundtii	20	0	0	0	0	0	0	0	180	0	0	0
s_Lactobacillus_iners	10	0	0	10	0	0	0	0	120	0	0	0
s_Streptococcus_oralis	270	2850	11990	190	810	3500	310	10	290	3350	180	150
s_Serpentinicella_alkaliphila	50	0	0	0	0	0	0	0	380	0	0	0
s_Cytobacillus_gottheilii	20	0	0	0	0	0	0	0	180	0	0	0
s_Acinetobacter_gyllenbergii	10	0	10	10	0	0	0	0	30	0	0	20
s_Pseudomonas_psychrotolerans	10	0	0	0	0	140	0	0	0	0	0	0
s_Burkholderia_lata	0	0	60	220	0	0	0	0	0	0	0	190
s_Streptococcus_sp__CNU_G2	0	0	210	0	0	0	0	0	0	0	0	0
s_Staphylococcus_haemolyticus	20	2540	20	3010	1320	20	60	1890	250	3270	3360	3330
s_Bradyrhizobium_japonicum	0	0	10	0	0	0	0	0	0	0	0	140
s_Delftia_sp__WY8	0	0	140	0	0	0	0	510	0	0	0	0
s_Blattabacterium_cuenoti	60	0	0	0	0	0	0	0	570	0	0	0
s_Streptococcus_sp__HSISS3	40	30	420	300	50	390	220	30	90	80	150	940
s_Thermoanaerobacterium_thermosaccharolyticum	70	0	0	0	0	0	0	0	710	0	0	0
s_Burkholderia_stagnalis	0	10	30	50	0	0	0	0	0	0	0	150
s_Klebsiella_sp__LTGPAF_6F	30	0	0	0	0	0	10	0	0	0	0	0
s_Delftia_lacustris	0	20	10	0	0	110	0	40	0	0	0	350
s_Pseudomonas_otitidis	20	0	0	0	0	260	0	0	0	0	0	0
s_Parvimonas_micra	10	0	0	10	0	0	0	0	190	0	0	0
s_Brachyspira_pilosicoli	20	0	0	0	0	0	0	0	170	0	0	0
s_Jeotgalibaca_dankookensis	10	0	0	0	0	0	0	0	110	0	0	0
s_Corynebacterium_kefirresidentii	10	0	20	90	10	60	0	0	30	10	30	22080
s_Enterobacter_soli	10	0	0	0	0	0	0	0	0	0	0	0
s_Pseudomonas_resinovorans	20	0	0	0	0	140	0	0	0	0	0	0
s_Streptococcus_virus_2972	0	0	1860	20	0	0	0	0	10	0	10	0
s_Lactobacillus_jensenii	20	0	0	0	50	0	0	0	120	0	20	0
s_Vagococcus_fluvialis	40	0	10	0	0	0	0	0	350	0	0	0
s_Streptococcus_sp__LPB0220	0	30	130	0	10	60	670	0	0	30	10	0
s_Gemella_sanguinis	30	0	0	0	0	0	0	0	280	0	0	0
s_Corynebacterium_aurimucosum	0	0	0	20	0	0	0	0	0	0	0	360
s_Cellulosilyticum_sp__WCF_2	160	0	0	0	0	0	0	0	1390	0	0	0
s__Ruminococcus__gnavus	200	0	0	10	0	0	0	0	1720	0	0	0
s_Rhizobium_pusense	0	20	20	40	0	0	0	0	0	0	0	190
s_Bradyrhizobium_betae	0	0	0	0	0	0	0	0	0	0	0	180
s_Enterococcus_durans	10	0	0	0	0	0	0	0	140	0	0	0
s_Butyrivibrio_fibrisolvens	10	0	0	0	0	0	0	0	110	0	0	0
s_Mesoplasma_lactucae	0	0	0	0	140	0	0	0	0	0	0	0
s_Streptococcus_merionis	0	10	40	0	0	10	0	0	20	10	0	0
s_Capnocytophaga_endodontalis	40	0	10	10	0	0	0	0	290	0	0	0
s_Enterococcus_faecium	60	180	160	290	200	60	10	160	690	250	220	250
s_Staphylococcus_epidermidis	1550	882710	2840	877790	937280	5620	15250	514570	21710	873980	939060	697110
s_Streptococcus_mitis	3720	34130	168670	410	11300	46150	2850	30	3660	50720	2580	820
s_Clostridioides_virus_phiCDHM13	150	0	0	0	0	0	0	0	0	0	0	0
s_Carnobacterium_inhibens	40	0	0	0	0	0	0	0	320	0	0	0
s_Pseudomonas_putida	90	0	10	60	0	660	0	0	0	0	0	40
s_Chryseobacterium_piperi	10	0	0	0	0	0	0	0	110	0	0	0
s_Pseudomonas_denitrificans__nom__rej__	460	0	0	10	0	0	0	0	10	0	0	0
s_Pseudomonas_sp__K2W31S_8	10	0	0	0	0	150	0	0	0	0	0	0
s_Pelosinus_fermentans	20	0	0	0	0	0	0	0	170	0	0	0
s_Gemella_morbillorum	30	0	30	10	0	0	0	0	360	0	0	0
s_Corynebacterium_matruchotii	0	0	60	240	0	0	0	0	0	0	0	160
s_Enterobacter_kobei	420	0	10	50	0	40	10	0	50	0	10	110
s_Gilliamella_sp__ESL0441	20	0	0	0	0	0	0	0	180	0	0	0
s_Paenibacillus_antarcticus	10	0	0	0	0	0	0	0	140	0	0	0
s_Listeria_welshimeri	10	0	0	0	0	0	0	0	110	0	0	0
s_Peptacetobacter_hiranonis	90	0	0	0	0	0	10	0	800	0	0	0
s_Stenotrophomonas_maltophilia	72090	0	50	980	10	130	10	0	20	0	20	250
s_Thermothielavioides_terrestris	0	0	0	10	0	10	0	0	0	0	0	0
s_Candida_dubliniensis	10	0	30	130	0	270	0	0	50	0	20	250
s_Lachnoanaerobaculum_umeaense	30	0	0	10	0	0	0	0	240	0	0	0
s_Bacillus_sp__FJAT_22090	10	0	0	0	0	0	0	0	140	0	0	0
s_Mammaliicoccus_lentus	30	0	0	0	0	0	0	0	300	0	0	30
s_Solimonas_sp__K1W22B_7	0	0	0	10	0	0	0	0	0	0	0	0
s_Listeria_monocytogenes	80	20	10	30	30	0	0	20	630	20	30	40
s_Rothia_mucilaginosa	0	0	840	70	0	30	550	0	1220	70	10	120
s_Listeria_grayi	20	0	0	0	0	0	0	0	170	0	0	0
s_Acinetobacter_septicus	1550	0	0	30	0	0	0	0	0	0	0	0
s_Pseudomonas_fluorescens	50	0	10	50	0	580	0	0	50	0	0	30
s_Acetivibrio_clariflavus	20	0	0	0	0	0	0	0	200	0	0	0
s_Sebaldella_termitidis	20	0	0	0	0	0	0	0	150	0	0	0
s_Leptotrichia_trevisanii	10	0	0	10	0	0	0	0	140	0	0	0
s_Campylobacter_jejuni	70	0	0	0	0	0	0	0	590	0	0	0
s_Streptococcus_phage_YMC_2011	0	0	1170	10	0	0	0	0	10	0	10	0
s_Streptococcus_sp__HSISS2	30	40	1150	250	60	360	170	20	80	70	110	730
s_Schnuerera_ultunensis	60	0	0	0	0	0	0	0	570	0	0	0
s_Shigella_dysenteriae	20	0	0	0	0	0	10	0	0	0	0	0
s_Streptococcus_virus_9871	0	0	440	0	0	0	0	0	10	0	0	0
s_Limosilactobacillus_frumenti	0	0	410	0	0	0	0	0	10	0	10	0
s_Acinetobacter_guillouiae	0	10	10	30	0	0	0	0	0	0	0	50
s_Saccharomyces_cerevisiae	20	0	0	0	0	0	0	0	320	0	0	0
s_Ligilactobacillus_salivarius	10	0	0	0	0	0	0	0	120	0	0	0
s_Streptococcus_equinus	20	10	90	0	0	0	0	0	140	10	0	0
s_Anaerostipes_caccae	100	0	0	10	0	0	0	0	890	0	0	0
s_Clostridium_thermarum	180	0	0	10	0	0	0	0	1940	0	0	20
s_Lachnoclostridium_sp__YL32	100	0	10	40	0	0	0	0	670	0	0	40
s_Stenotrophomonas_sp__ESTM1D_MKCIP4_1	280	0	0	0	0	0	0	0	0	0	0	0
s_Burkholderia_sp__Bp7605	0	10	40	70	0	0	0	0	0	0	0	120
s_Finegoldia_magna	40	0	0	20	0	0	0	0	530	0	0	0
s_Bradyrhizobium_erythrophlei	0	0	10	10	0	10	0	0	0	0	0	260
s_Clostridium_isatidis	1040	0	0	30	0	20	0	0	10130	0	10	60
s_Aliarcobacter_butzleri	20	0	0	0	0	0	0	0	210	0	0	0
s_Acidianus_sulfidivorans	10	0	0	0	0	0	0	0	110	0	0	0
s_Mycobacterium_canettii	0	0	20	50	0	250	0	0	20	0	20	160
s_Paenibacillus_sp__lzh_N1	10	0	0	0	0	0	0	0	140	0	0	0
s_Ralstonia_solanacearum	0	10	30	50	0	90	0	0	0	0	0	190
s_Arcobacter_peruensis	30	0	0	0	0	0	0	0	200	0	0	0
s_Enterococcus_hirae	0	0	0	0	0	0	0	0	30	0	0	0
s_Corynebacterium_macginleyi	0	0	0	10	0	0	0	0	0	0	0	890
s_Cupriavidus_sp__EM10	0	10	30	20	0	0	0	50	0	0	0	110
s_Paraburkholderia_aromaticivorans	0	10	70	120	0	0	0	0	20	0	0	270
s_Pseudomonas_sp__SCB32	350	0	0	0	0	150	0	0	0	0	0	0
s_Clostridium_tetani	310	0	0	20	30	0	0	0	2760	0	0	20
s_Clostridium_butyricum	15130	0	690	3210	330	3030	168390	433660	127270	330	1420	9570
s_Burkholderia_cepacia	0	60	100	200	10	10	0	0	0	0	10	920
s_Hathewaya_histolytica	150	0	0	10	0	0	0	0	1310	0	0	0
s_Escherichia_fergusonii	40	0	0	0	0	10	10	0	0	0	0	0
s_Escherichia_albertii	10	0	0	0	0	0	0	0	0	0	0	0
s_Flavobacterium_sp__KBS0721	30	0	0	0	0	0	0	0	200	0	0	0
s_Megamonas_funiformis	50	0	0	0	0	0	0	0	450	0	0	0
s_Bacillus_sp__HD4P25	30	0	0	0	0	0	0	0	260	0	0	0
s_Methanosphaera_stadtmanae	20	0	0	0	0	0	0	0	170	0	0	0
s_Wolbachia_endosymbiont_of_Drosophila_simulans	20	0	0	0	0	0	0	0	110	0	0	0
s_Clostridium_taeniosporum	4240	0	20	150	10	80	10	10	35080	10	40	270
s_Romboutsia_hominis	250	0	0	10	0	0	0	0	2130	0	0	20
s_Zygotorulaspora_mrakii	20	0	0	0	0	0	0	0	300	0	0	0
s_Shewanella_putrefaciens	20	0	0	0	0	0	0	0	170	0	0	0
s_Alkaliphilus_sp__B6464	80	0	0	0	0	0	0	0	660	0	0	0
s_Marinilactibacillus_sp__15R	20	0	0	0	0	0	0	0	200	0	0	0
s_Formosa_agariphila	20	0	0	0	0	0	0	0	190	0	0	0
s_Paraburkholderia_phytofirmans	0	30	130	230	10	0	0	0	0	0	0	570
s_Clostridium_saccharoperbutylacetonicum	5780	0	30	190	10	110	20	20	48960	10	50	340
s_Streptococcus_intermedius	0	20	130	10	10	30	20	0	20	20	0	0
s_Escherichia_coli	4170	0	140	690	40	220	1560	20	460	10	110	890
s_Bacillus_weihaiensis	10	0	0	0	0	0	0	0	110	0	0	0
s_Clostridium_cellulovorans	410	0	0	10	0	10	0	0	3500	0	0	30
s_Pseudomonas_sp__PDNC002	940	0	0	10	0	140	0	0	0	0	0	0
s_Oceanobacillus_zhaokaii	10	0	0	0	0	0	0	0	110	0	0	0
s_Staphylococcus_lugdunensis	20	130	0	80	260	0	0	40	90	70	150	260
s_Staphylococcus_sp__M0911	0	200	0	130	80	0	0	70	20	120	120	100
s_Campylobacter_concisus	10	0	0	10	0	0	0	0	110	0	0	0
s_Flammeovirga_kamogawensis	10	0	0	0	0	0	0	0	120	0	0	0
s_Clostridium_fermenticellae	200	0	0	10	0	0	0	0	1620	0	0	0
s_Bacillus_pseudomycoides	10	0	0	0	0	0	0	0	130	0	0	0
s_Tepidanaerobacter_acetatoxydans	20	0	0	0	0	0	0	0	150	0	0	0
s_Streptococcus_phage_EJ_1	10	30	2220	0	280	2570	50	0	60	150	90	0
s_Bacillus_nitratireducens	10	0	0	0	0	0	0	0	150	0	0	0
s_Intestinimonas_butyriciproducens	40	0	0	0	0	0	0	0	310	0	0	0
s_Veillonella_nakazawae	10	0	0	10	0	10	0	0	160	0	10	40
s_Poseidonibacter_lekithochrous	20	0	0	0	0	0	0	0	170	0	0	0
s_Clostridium_sp__001	190	0	0	0	0	0	0	0	1560	0	0	0
s_Streptococcus_virus_ALQ132	0	0	4930	60	0	20	0	0	20	0	20	0
s_Lactococcus_lactis	10	0	540	260	0	170	0	0	150	0	0	0
s_Bradyrhizobium_vignae	0	0	0	0	0	0	0	0	0	0	0	160
s_Tolypothrix_sp__PCC_7910	20	0	0	0	0	0	0	0	160	0	0	0
s_Duganella_sp__AF9R3	0	0	30	30	0	0	0	0	0	0	0	80
s_Blautia_sp__NBRC_113351	10	0	0	0	0	0	0	0	140	0	0	0
s_Bradyrhizobium_lablabi	0	0	0	0	0	0	0	0	0	0	0	220
s_Staphylococcus_pseudintermedius	0	90	20	160	50	10	0	120	20	180	170	100
s_Burkholderia_pseudomallei	0	30	130	390	10	60	0	0	0	0	20	590
s_Caldicellulosiruptor_owensensis	20	0	0	0	0	0	0	0	180	0	0	0
s_Arthrobacter_citreus	30	0	0	0	0	0	0	0	230	0	0	0
s_Sphingobium_yanoikuyae	0	0	10	40	0	0	0	0	0	0	0	60
s_Clostridium_sp__M62_1	110	0	0	10	0	0	0	0	5160	0	0	0
s_Flavobacterium_psychrophilum	20	0	0	0	0	0	0	0	170	0	0	0
s_Sneathia_vaginalis	30	0	0	0	0	0	0	0	280	0	0	0
s_Burkholderia_ubonensis	0	20	80	160	0	0	0	0	0	0	0	370
s_Paucilactobacillus_oligofermentans	10	0	0	0	0	0	0	0	110	0	0	0
s_Caloramator_sp__E03	220	0	0	10	0	0	0	0	1700	0	0	0
s_Klebsiella_sp__WP3_W18_ESBL_02	60	0	0	0	0	0	0	0	0	0	0	0
s_Fusobacterium_sp__NSJ_57	30	0	0	0	0	0	0	0	340	0	0	0
s_Pseudomonas_protegens	1800	0	0	30	0	450	0	0	0	0	0	0
s_Streptococcus_rubneri	0	20	80	0	10	20	100	0	0	20	0	0
s_Staphylococcus_pasteuri	20	7660	40	6660	670	0	190	3810	1090	6850	7680	4050
s_Shigella_boydii	20	0	0	0	0	0	10	0	0	0	0	0
s_Clostridium_diolis	900	0	0	0	0	0	0	10	7760	0	0	0
s_Citrobacter_sp__RHBSTW_00424	20	0	0	0	0	0	0	0	0	0	0	0
s_Bordetella_avium	0	20	30	40	0	0	0	0	0	0	0	220
s_Enterobacter_ludwigii	180	0	0	0	0	0	0	0	0	0	0	0
s_Clostridium_sp__C5S11	5290	0	20	180	10	100	10	20	45250	10	50	330
s_Rivularia_sp__PCC_7116	10	0	0	0	0	0	0	0	120	0	0	0
s_Corynebacterium_simulans	0	0	0	30	0	20	0	10	0	0	10	16250
s_Micrococcus_luteus	0	0	10	40	0	0	0	0	0	0	0	0
s_Serratia_plymuthica	0	0	0	0	0	60	0	0	0	0	0	0
s_Lactococcus_cremoris	20	20	550	1670	0	1330	0	0	180	0	0	0
s_Halanaerobium_hydrogeniformans	20	0	0	0	0	0	0	0	170	0	0	0
s_Companilactobacillus_zhachilii	10	0	0	0	0	0	0	0	110	0	0	0
s_Sutcliffiella_horikoshii	20	0	0	0	0	0	0	0	150	0	0	0
s_Paraburkholderia_acidisoli	0	10	20	40	0	0	0	0	0	0	0	60
s_Turicibacter_sanguinis	70	0	0	0	0	0	0	0	580	0	0	0
s_Staphylococcus_sp__MI_10_1553	0	70	0	100	10	0	0	100	0	130	150	110
s_Candidatus_Formimonas_warabiya	20	0	0	0	0	0	0	0	140	0	0	0
s_Natranaerobius_thermophilus	20	0	0	0	0	0	0	0	130	0	0	0
s_Clostridium_acetobutylicum	390	0	0	20	0	10	0	10	3170	0	0	20
s_Clostridioides_virus_CDMH1	980	0	0	10	0	0	0	0	0	0	0	0
s_Pseudoleptotrichia_goodfellowii	10	0	0	0	0	0	0	0	110	0	0	0
s_Clostridium_perfringens	4130	0	40	190	20	130	29110	30	35980	10	60	430
s_Bradyrhizobium_guangxiense	0	0	10	0	0	0	0	0	0	0	0	150
s_Shigella_flexneri	70	0	0	0	0	0	20	0	0	0	0	0
s_Flavobacterium_sp__I3_2	20	0	0	0	0	0	0	0	140	0	0	0
s_Streptococcus_thermophilus	60	160	616060	6240	140	1840	180	50	6300	450	3020	1480
s_Clostridium_carboxidivorans	260	0	0	10	0	0	0	0	2160	0	0	20
s_Bradyrhizobium_sp__CCBAU_51753	0	0	0	0	0	0	0	0	0	0	0	140
s_Achromobacter_sp__ES_001	80	190	310	400	30	40	0	0	0	10	30	2160
s_Flavobacterium_sp__F_323	10	0	0	0	0	0	0	0	120	0	0	0
s_Megavirus_chiliensis	10	0	0	0	0	0	0	0	110	0	0	0
s_Bacillus_cytotoxicus	20	0	0	0	0	0	0	0	180	0	0	0
s_Enterococcus_sp__M190262	10	0	0	0	0	0	0	0	60	0	0	0
s_Paraglaciecola_mesophila	10	0	0	0	0	0	0	0	120	0	0	0
s_Acinetobacter_johnsonii	150	40	60	230	10	10	0	0	60	0	10	540
s_Clostridium_sp__AWRP	230	0	0	0	0	0	0	0	1900	0	0	0
s_Staphylococcus_chromogenes	0	140	0	110	680	0	0	100	10	140	170	90
s_Clostridium_estertheticum	410	0	0	10	0	10	0	0	3520	0	0	40
s_Pseudomonas_aeruginosa	1020	20	70	130	10	857100	10	10	160	10	30	440
s_Phycicoccus_sp__HDW14	40	0	0	0	0	0	0	0	350	0	0	0
s_Streptococcus_sp__FDAARGOS_192	0	20	130	0	20	90	20	0	10	20	10	30
s_Melissococcus_plutonius	50	0	0	0	0	0	0	0	440	0	0	0
s_Malassezia_restricta	0	0	60	200	0	0	0	0	0	0	0	160
s_Burkholderia_multivorans	0	20	80	130	0	30	0	0	0	0	0	320
s_Mammaliicoccus_sciuri	50	30	0	40	30	0	0	20	490	30	40	40
s_Bradyrhizobium_diazoefficiens	0	10	20	0	0	0	0	0	0	0	0	670
s_Alicyclobacillus_ferrooxydans	0	0	30	160	0	310	0	0	0	0	30	330
s_Streptococcus_sp__oral_taxon_061	20	210	770	30	40	150	60	0	10	200	10	30
s_Streptococcus_sobrinus	0	10	50	0	0	20	0	0	0	10	0	0
s_Streptococcus_virus_DT1	0	0	11800	130	0	30	0	0	50	0	40	50
s_Streptobacillus_moniliformis	40	0	0	0	0	0	0	0	350	0	0	0
s_Ruthenibacterium_lactatiformans	30	0	0	0	0	0	0	0	230	0	0	0
s_Clostridium_gasigenes	980	0	10	30	0	20	0	0	8300	0	10	60
s_Corynebacterium_striatum	0	0	0	20	0	0	0	0	0	0	0	1850
s_Fusobacterium_mortiferum	40	0	0	0	0	0	0	0	330	0	0	0
s_Ruminiclostridium_herbifermentans	50	0	0	0	0	0	0	0	510	0	0	0
s_Enterobacter_sp__RHBSTW_00175	90	0	0	0	0	0	90	0	0	0	0	0
s_Aliarcobacter_cryaerophilus	60	0	0	0	0	0	0	0	610	0	0	0
s_Pseudomonas_campi	10	0	0	0	0	110	0	0	0	0	0	0
s_Bacillus_sp__DU_106	30	0	0	0	0	0	0	0	460	0	0	0
s_Streptococcus_virus_O1205	0	0	490	0	0	0	0	0	10	0	0	0
s_Streptococcus_sp__NPS_308	20	180	950	60	150	730	30	0	30	240	50	40
s_Sphingomonas_paucimobilis	0	60	100	370	10	20	0	70	0	0	10	550
s_Veillonella_atypica	10	0	0	10	0	10	0	0	90	0	0	20
s_Paraburkholderia_phymatum	0	0	10	20	0	0	0	0	0	0	0	50
s_Enterobacter_roggenkampii	17160	0	130	740	50	700	60	50	190	50	250	1550
s_Faecalitalea_cylindroides	20	0	0	0	0	0	0	0	370	0	0	0
s_Achromobacter_deleyi	0	30	20	20	0	0	0	0	0	0	0	110
s_Aminipila_terrae	20	0	0	0	0	0	0	0	230	0	0	0
s_Streptococcus_sp__NSJ_72	0	0	10	0	0	0	0	0	0	0	0	0
s_Leptotrichia_wadei	80	0	0	10	0	0	0	0	310	0	0	0
s_Naumovozyma_castellii	10	0	10	40	0	100	0	0	70	0	10	110
s_Lysinibacillus_sp__CD3_6	20	0	0	0	0	0	0	0	220	0	0	0
s_Chryseobacterium_indologenes	20	0	0	0	0	0	0	0	170	0	0	0
s_Acinetobacter_ursingii	5690	0	0	80	0	0	0	0	0	0	0	0
s_Providencia_sneebia	50	0	0	0	0	0	0	0	560	0	0	0
s_Streptococcus_sp__116_D4	130	1420	6420	30	450	2650	120	0	140	1590	100	40
s_Streptococcus_koreensis	0	30	120	0	10	30	80	0	0	30	0	0
s_Alkaliphilus_metalliredigens	40	0	0	0	0	0	0	0	290	0	0	0
s_Luteibacter_pinisoli	0	0	0	530	0	0	0	0	0	0	0	0
s_Clostridium_septicum	1310	0	10	40	0	20	0	0	11510	0	10	100
s_Mycoplasma_mycoides	40	10	140	970	10	0	0	0	310	10	70	1200
s_Candidatus_Arthromitus_sp__SFB_rat_Yit	100	0	0	0	0	0	0	0	830	0	0	0
s_Blautia_producta	100	10	0	10	0	0	0	0	800	0	0	20
s_Staphylococcus_simulans	10	100	0	90	100	0	0	70	130	90	140	200
s_Lactobacillus_panisapium	30	0	0	0	0	0	0	0	200	0	0	0
s_Fusobacterium_sp__oral_taxon_203	20	0	0	0	0	0	0	0	190	0	0	0
s_Streptococcus_equi	0	10	160	0	0	10	20	0	10	10	0	0
s_Paenibacillus_xylanilyticus	10	0	0	0	0	0	0	0	130	0	0	0
s_Kaistella_haifensis	0	0	20	10	0	0	0	0	0	0	0	280
s_Burkholderia_sp__MBR_1	0	0	30	130	0	0	0	0	0	0	0	0
s_Thermoanaerobacterium_sp__RBIITD	40	0	0	0	0	0	0	0	310	0	0	0
s_Streptococcus_parasanguinis	0	30	170	10	10	40	690	0	0	40	0	20
s_Arsenophonus_endosymbiont_of_Apis_mellifera	10	0	0	0	0	0	0	0	110	0	0	0
s_Niallia_circulans	50	0	0	0	0	0	0	0	440	0	0	0
s_Clostridium_kluyveri	530	0	0	20	0	10	0	10	6400	0	0	40
s_Achromobacter_ruhlandii	0	60	100	120	10	0	0	0	0	10	0	660
s_Clostridium_ljungdahlii	240	0	0	0	0	0	0	0	2170	0	0	0
s_Klebsiella_sp__P1954	580	0	0	0	0	0	680	0	0	0	0	0
s_Clostridium_sporogenes	1310	0	0	20	0	10	10	10	11600	0	20	70
s_Gottschalkia_acidurici	80	0	0	0	0	0	0	0	710	0	0	0
s_Rickettsia_conorii	30	0	0	0	0	0	0	0	250	0	0	0
s_Clostridioides_sp__ES_W_0016_02	180	0	0	0	0	0	0	0	800	0	0	0
s_Metabacillus_sp__KUDC1714	20	0	0	0	0	0	0	0	190	0	0	0
s_Geosporobacter_ferrireducens	30	0	0	0	0	0	0	0	260	0	0	0
s_Burkholderia_sp__DHOD12	0	10	30	50	0	0	0	0	0	0	0	130
s_Streptococcus_sp__FDAARGOS_522	0	0	0	0	0	0	0	0	0	0	0	0
s_Lacticaseibacillus_paracasei	0	0	30	140	0	0	0	0	10	0	0	70
s_Pseudomonas_lalkuanensis	20	0	0	0	0	110	0	0	0	0	0	0
s_Furfurilactobacillus_rossiae	30	0	0	0	0	0	0	0	240	0	0	0
s_Neisseria_mucosa	0	0	70	250	0	0	0	0	0	0	0	180
s_Clostridioides_sp__ES_S_0010_02	190	0	0	0	0	0	0	0	710	0	0	0
s_Fusobacterium_nucleatum	100	10	40	50	0	10	0	0	960	10	0	40
s_Polaribacter_sp__L3A8	10	0	0	0	0	0	0	0	120	0	0	0
s_Streptococcus_constellatus	10	30	370	0	30	100	10	0	60	30	20	0
s_Paraburkholderia_caribensis	0	10	20	30	0	0	0	0	0	0	0	100
s_Escherichia_sp__E4742	0	0	0	20	0	0	0	0	0	0	0	0
s_Raoultella_ornithinolytica	150	0	0	0	0	0	130	0	20	0	0	0
s_Prochlorococcus_marinus	20	0	0	10	0	0	0	0	180	0	0	0
s_Staphylococcus_nepalensis	10	220	0	220	40	0	10	220	60	280	330	230
s_Tetragenococcus_halophilus	20	0	0	0	0	0	0	0	230	0	0	0
s_Lactobacillus_crispatus	20	0	0	0	0	0	0	0	160	0	0	0
s_Bradyrhizobium_paxllaeri	0	0	0	0	0	0	0	0	0	0	0	190
s_Staphylococcus_warneri	0	450	10	370	380	0	10	390	20	460	620	2390
s_Klebsiella_africana	860	0	0	10	0	0	930	0	10	0	0	0
s_Clostridium_sp__JN_1	240	0	0	0	0	0	0	0	2030	0	0	20
s_Bradyrhizobium_sp__CCGE_LA001	0	0	0	0	0	0	0	0	0	0	0	140
s_Mycoplasma_mobile	10	0	0	0	0	0	0	0	70	0	0	0
s_Anaerobutyricum_hallii	60	0	0	0	0	0	0	0	470	0	0	0
s_Paraburkholderia_edwinii	0	0	10	20	0	0	0	0	0	0	0	60
s_Macrococcus_caseolyticus	10	0	10	20	10	0	0	0	130	0	10	0
s_Streptococcus_anginosus	0	30	150	0	20	110	30	0	10	30	10	0
s_Klebsiella_sp__KPN54798	1030	0	0	0	0	0	980	0	0	0	0	0
s_Buchnera_aphidicola	20	0	0	10	0	0	0	0	210	0	0	0
s_Veillonella_parvula	10	0	60	60	0	10	0	0	80	0	10	70
s_Corynebacterium_singulare	0	10	90	490	0	0	0	0	0	0	0	240
s_Caldicellulosiruptor_kronotskyensis	20	0	0	0	0	0	0	0	170	0	0	0
s_Bradyrhizobium_sp__CCBAU_53351	0	0	0	0	0	0	0	0	0	0	0	150
s_Enterococcus_casseliflavus	0	0	0	10	0	0	0	0	0	0	0	0
s_Burkholderia_contaminans	0	0	30	60	0	0	0	0	0	0	0	110
s_Winogradskyella_helgolandensis	10	0	0	0	0	0	0	0	110	0	0	0
s_Bradyrhizobium_sp__BTAi1	0	0	10	10	0	0	0	20	0	0	0	180
s_Paraburkholderia_tropica	0	10	30	50	0	0	0	0	0	0	0	100
s_Clostridium_botulinum	8170	10	14900	4160	30	10830	30	50	71060	30	120	550
s_Pseudomonas_guangdongensis	10	0	0	0	0	130	0	0	0	0	0	0
s_Megasphaera_stantonii	10	0	0	0	0	0	0	0	110	0	0	0
s_Bradyrhizobium_icense	0	0	0	0	0	0	0	0	0	0	0	250
s_Gilliamella_apicola	20	0	0	0	0	0	0	0	140	0	0	0
s_Enterobacter_sp__ODB01	10	0	0	0	0	0	0	0	0	0	0	0
s_Cellulophaga_lytica	20	0	0	0	0	0	0	0	130	0	0	0
s_Clostridium_cochlearium	210	0	0	0	0	0	0	0	1840	0	0	20
s_Streptococcus_canis	10	10	140	0	10	40	0	0	90	10	0	0
s_Eubacterium_callanderi	30	0	0	0	0	0	0	0	230	0	0	0
s_Brachyspira_hyodysenteriae	20	0	0	0	0	0	0	0	190	0	0	0
s_Burkholderia_vietnamiensis	0	20	40	50	0	0	0	0	0	0	0	220
s__Clostridium__scindens	270	0	10	30	0	10	0	0	2390	0	0	20
s_Comamonas_testosteroni	0	0	0	10	0	150	0	0	0	0	0	0
s_Leptotrichia_sp__oral_taxon_212	10	0	20	20	0	0	0	0	140	0	0	0
s_Rothia_aeria	0	0	30	130	0	0	0	0	10	0	0	70
s_Staphylococcus_felis	20	80	0	60	20	0	0	30	140	50	50	50
s_Leptotrichia_buccalis	20	0	0	10	0	0	0	0	230	0	0	20
s_Priestia_megaterium	160	0	0	10	0	0	0	0	1420	0	0	0
s_Faecalibacillus_intestinalis	50	0	0	0	0	0	0	0	530	0	0	0
s_Klebsiella_sp__LY	260	0	0	0	0	0	40	0	0	0	0	0
s_Streptococcus_parauberis	0	0	20	0	0	0	10	0	30	0	0	0
s_Klebsiella_sp__WP8_S18_ESBL_06	140	0	0	0	0	0	200	0	0	0	0	0
s_Thermothelomyces_thermophilus	10	0	0	0	0	10	0	0	120	0	0	0
s_Muribaculum_gordoncarteri	0	0	50	200	0	0	0	0	0	0	0	140
s_Streptococcus_virus_7201	0	0	6070	80	0	20	0	0	30	0	20	10
s_Lactococcus_sp__LG1267	160	0	10	0	0	0	0	0	3600	0	0	0
s_Vibrio_neptunius	20	0	0	0	0	0	0	0	140	0	0	0
s_Bradyrhizobium_guangdongense	0	0	0	0	0	0	0	0	0	0	0	200
s_Crassaminicella_thermophila	40	0	0	0	0	0	0	0	390	0	0	0
s_Paraburkholderia_sp__7MH5	0	0	30	50	0	0	0	0	0	0	0	80
s_Streptococcus_sanguinis	30	90	430	80	30	130	30	0	190	110	10	90
s_Paenibacillus_sp__FSL_H7_0737	20	0	0	0	0	0	0	0	190	0	0	0
s_Vallitalea_guaymasensis	80	0	0	0	0	0	0	0	640	0	0	0
s_Priestia_filamentosa	10	0	0	0	0	0	0	0	130	0	0	0
s_Lactobacillus_paragasseri	30	0	0	0	0	0	0	0	220	0	0	0
s_Lysinibacillus_timonensis	10	0	0	0	0	0	0	0	130	0	0	0
s_Vagococcus_zengguangii	10	0	0	0	0	0	0	0	110	0	0	0
s_Acidovorax_carolinensis	10	0	10	20	0	0	0	0	20	0	0	40
s_Anaerococcus_obesiensis	30	0	0	0	0	0	0	0	260	0	0	0
s_Pseudomonas_sp__LPB0260	10	0	0	0	0	170	0	0	0	0	0	0
s_Lysinibacillus_sphaericus	10	0	0	0	0	0	0	0	110	0	0	0
s_Enterobacter_cloacae_complex_sp_	100	0	0	0	0	0	10	0	0	0	0	0
s_Lactococcus_raffinolactis	0	10	100	440	0	410	0	0	10	0	0	0
s_Streptococcus_phage_TP_J34	0	0	160	0	0	0	0	0	10	0	0	0
s_Paraburkholderia_terrae	0	0	20	30	0	0	0	0	0	0	0	50
s_Drechmeria_coniospora	0	0	0	10	0	10	0	0	0	0	0	0
s_Streptococcus_pseudoporcinus	0	10	60	0	10	40	10	0	20	10	0	0
s_Alicycliphilus_denitrificans	0	0	0	0	0	140	0	0	0	0	0	0
s_Myroides_profundi	30	0	0	0	0	0	0	0	220	0	0	0
s_Bordetella_bronchiseptica	0	0	0	0	0	200	0	0	0	0	0	30
s_Sarcina_sp__JB2	280	0	0	10	0	10	0	0	2470	0	0	20
s_Bacillus_thuringiensis	60	20	20	90	40	10	0	10	730	20	20	30
s_Paraburkholderia_megapolitana	0	0	20	40	0	0	0	0	0	0	0	70
s_Acinetobacter_nosocomialis	20	0	10	0	0	0	0	0	20	0	0	0
s_Streptococcus_virus_phiAbc2	0	0	7840	70	0	20	0	0	30	0	30	0
s_Calothrix_sp__336_3	20	0	0	0	0	0	0	0	170	0	0	0
s_Paenibacillus_uliginis	10	0	0	0	0	0	0	0	110	0	0	0
s_Staphylococcus_saprophyticus	10	210	0	170	390	0	10	130	120	180	230	310
s_Clostridium_formicaceticum	180	0	0	10	0	0	0	0	1430	0	0	10
s_Pantoea_alhagi	70	0	0	0	0	0	0	0	0	0	0	0
s_Anaerocolumna_cellulosilytica	50	0	0	0	0	0	0	0	360	0	0	0
s_Corynebacterium_tuberculostearicum	30	0	10	70	130	30	0	0	0	0	200	1850
s_Intestinibaculum_porci	20	0	0	0	0	0	0	0	160	0	0	0
s_Lactococcus_virus_96603	0	0	70	100	0	180	0	0	0	0	0	0
s_Acetoanaerobium_sticklandii	20	0	0	0	0	0	0	0	170	0	0	0
s_Streptococcus_ilei	0	40	160	0	10	20	160	0	0	40	0	0
s_Lactococcus_garvieae	10	0	30	10	0	10	0	0	120	0	0	0
s_Blautia_pseudococcoides	50	0	0	10	0	0	0	0	360	0	0	0
s_Haemophilus_parainfluenzae	10	0	40	150	0	0	0	0	110	0	0	120
s_Sporosarcina_pasteurii	60	0	0	0	0	0	0	0	440	0	0	0
s_Anaerostipes_hadrus	40	0	0	10	0	0	0	0	460	0	0	0
s_Streptococcus_sp__HSISS1	0	0	210	0	0	0	10	0	0	0	0	0
s_Formosa_sediminum	30	0	0	0	0	0	0	0	280	0	0	0
s_Clostridioides_virus_phiCD481_1	170	0	0	0	0	0	0	0	0	0	0	0
s_Lactobacillus_johnsonii	20	0	0	20	0	0	0	0	200	0	0	0
s_Lactobacillus_helveticus	0	0	200	0	0	0	0	0	70	0	0	0
s_Clostridioides_difficile	233200	10	230	4550	120	1030	120	130	28130	110	450	2970
s_Achromobacter_sp__77	0	10	10	20	0	0	0	0	0	0	0	110
s_Klebsiella_huaxiensis	150	0	0	0	0	0	110	0	0	0	0	0
s_Clostridium_bornimense	1120	0	10	40	0	30	0	0	10790	0	10	80
s_Streptococcus_virus_858	0	0	230	0	0	0	0	0	10	0	0	0
s_Bradyrhizobium_sp__S2_11_2	0	0	0	0	0	0	0	0	0	0	0	120
s_Flavobacterium_johnsoniae	0	0	10	60	0	130	0	0	10	0	20	150
s_Klebsiella_aerogenes	840	0	0	10	0	0	840	0	0	0	0	20
s_Serratia_sp__CMO1	10	0	0	0	0	0	10	0	0	0	0	0
s_Paraburkholderia_fungorum	0	30	140	250	10	10	0	0	0	0	10	590
s_Acaryochloris_marina	30	0	0	0	0	0	0	0	200	0	0	0
s_Klebsiella_quasivariicola	880	0	0	20	0	0	840	0	0	0	0	0
s_Corynebacterium_jeikeium	0	10	40	210	0	0	0	0	0	0	0	100
s_Anaerococcus_prevotii	30	0	0	10	0	0	0	0	260	0	0	0
s_Paenibacillus_sp__JNUCC_31	20	0	0	0	0	0	0	0	200	0	0	0
s_Streptococcus_sp__1643	10	90	340	10	20	90	10	0	0	100	0	0
s_Crassaminicella_profunda	40	0	0	0	0	0	0	0	330	0	0	0
s_Pseudomonas_mendocina	30	0	0	0	0	190	0	0	40	0	0	0
s_Chryseobacterium_sp__3008163	20	0	0	10	0	20	0	0	160	0	0	20
s_Staphylococcus_xylosus	0	60	0	70	150	0	0	40	10	70	60	120
s_Ustilago_maydis	10	0	0	0	0	0	0	0	60	0	0	0
s_Cellulosilyticum_lentocellum	50	0	0	0	0	0	0	0	440	0	0	0
s_Acinetobacter_sp__10FS3_1	20	0	0	0	0	0	0	0	120	0	0	0
s_Halarcobacter_anaerophilus	10	0	0	0	0	0	0	0	110	0	0	0
s_Acutalibacter_muris	60	0	10	30	0	0	0	0	380	0	0	20
s_Enterobacter_hormaechei	740	0	10	50	0	0	110	0	10	0	10	80
s_Bulleidia_sp__zg_1006	30	0	0	0	0	0	0	0	310	0	0	0
s_Enterococcus_phage_EF62phi	0	0	0	10	0	10	0	0	0	0	0	20
s_Bradyrhizobium_symbiodeficiens	0	0	0	0	0	0	0	0	0	0	0	140
s_Burkholderia_stabilis	0	0	20	30	0	20	0	0	0	0	0	70
s_Enterobacter_sp__MGH_14	270	0	0	0	0	0	70	0	0	0	0	0

## Sheet: GroupB.bacterial.species
#Bacterial.Taxonomy.species.normalized.B.adjusted
Features	HJN_28	HJY_28	LJY_28	LYY_28	LZh_28	MJX_28	PYL_28	XZH_28	ZhH_28	ZhKR_28	ZhKZ_28	ZhZH_28
s_Burkholderia_gladioli	0	0	0	0	0	10	0	0	0	0	0	480
s_Burkholderia_anthina	0	0	0	0	0	0	0	0	0	0	0	170
s_Candidatus_Methylopumilus_rimovensis	0	100	10	140	30	0	10	30	60	30	30	0
s_Acinetobacter_sp__MYb10	0	0	0	0	0	0	0	0	0	10	0	110
s_Pseudoalteromonas_sp__Bsw20308	0	80	0	90	20	0	10	20	50	20	10	0
s_Fusobacterium_varium	0	450	20	440	150	0	50	110	230	120	100	0
s_Clostridium_intestinale	20	4490	240	4340	1540	0	490	1090	2360	1170	940	0
s_Streptococcus_porcinus	0	80	10	80	30	40	10	20	50	30	60	10
s_Pseudomonas_oryzae	0	0	0	0	0	0	0	0	0	0	0	10
s_Streptococcus_sp__A12	0	0	10	0	10	250	30	0	330	140	290	0
s_Fusobacterium_ulcerans	0	370	20	290	100	0	40	90	170	90	70	0
s_Paeniclostridium_sordellii	10	1510	70	1520	460	0	160	720	810	370	300	10
s_Staphylococcus_aureus	110	370	200	370	1430	270	40	980	310	780	1260	1460
s_Bacillus_mycoides	0	760	30	650	220	0	70	140	350	160	120	0
s_Acetohalobium_arabaticum	0	100	0	90	30	0	10	20	50	30	20	0
s_Caldanaerobacter_subterraneus	0	100	10	90	30	0	10	20	50	20	20	0
s_Streptococcus_virus_9873	0	0	0	0	0	0	0	0	0	0	10	70
s_Carnobacterium_viridans	0	70	10	60	20	0	10	20	90	20	10	10
s_Anaerostipes_rhamnosivorans	0	150	10	180	70	0	20	40	90	30	30	0
s_Staphylococcus_capitis	0	150	10	170	70	20	20	90	80	80	60	2050
s_Rothia_dentocariosa	0	10	10	10	30	0	10	0	270	90	30	10
s_Clostridium_pasteurianum	20	3600	190	3800	1120	0	380	860	1930	940	740	0
s_Bradyrhizobium_sp__CCBAU_051011	0	0	0	0	0	0	0	0	0	0	0	20
s_Serratia_ureilytica	0	2980	0	0	0	0	0	0	0	0	0	10
s_Clostridium_sp___deep_sea_	0	250	10	220	90	0	30	60	150	70	50	0
s_Citrobacter_sp__RHBSTW_00986	2340	0	0	0	0	0	0	0	0	0	10	0
s_Bradyrhizobium_canariense	0	0	0	0	0	0	0	0	0	0	0	40
s_Carnobacterium_maltaromaticum	0	150	10	140	50	0	20	40	80	40	20	0
s_Burkholderia_dolosa	0	0	0	0	0	40	0	0	0	0	0	1200
s_Clostridium_saccharobutylicum	190	37750	1970	37590	12550	30	4040	9070	19790	9740	8060	50
s_Spiroplasma_endosymbiont_of__Nebria_riversi_	0	80	0	70	30	0	10	20	40	20	20	0
s_Jeotgalicoccus_sp__ATCC_8456	0	150	10	150	50	0	20	40	70	40	40	0
s_Sporisorium_graminicola	0	0	0	0	0	0	0	0	10	0	0	1610
s_Citrobacter_portucalensis	120	0	0	40	0	0	0	0	0	0	20	0
s_Streptococcus_sp__zg_86	0	20	10	10	10	170	0	0	10	50	170	0
s_Enterobacter_asburiae	2700	0	0	1860	0	0	10	0	0	0	30	10
s_Pseudomonas_syringae	0	0	0	10	0	0	0	0	0	0	0	20
s_Serratia_sp__FDAARGOS_506	0	15640	0	0	0	0	0	0	0	0	0	10
s_Streptococcus_phage_TP_778L	0	0	0	0	0	0	0	0	0	0	10	220
s_Staphylococcus_caprae	0	20	0	20	20	0	0	20	10	10	10	40
s_Bacillus_velezensis	0	220	30	220	120	40	20	70	170	70	80	10
s_Bacillus_pumilus	0	170	10	170	60	0	20	40	90	50	30	0
s_Jeotgalibaca_ciconiae	0	270	10	250	90	0	30	70	140	70	50	0
s_Serratia_marcescens	150	231090	20	40	20	40	20	20	30	30	50	100
s_Francisella_sp__LA112445	0	90	0	110	20	0	10	20	50	20	20	0
s_Aeribacillus_pallidus	0	110	0	120	30	0	10	20	50	20	20	0
s_Romboutsia_ilealis	10	1330	70	900	450	0	140	330	710	340	250	0
s_Streptococcus_dysgalactiae	0	260	20	290	100	110	30	70	170	100	160	40
s_Enterococcus_sp__FDAARGOS_375	0	100	70	60	30	0	10	90	30	30	10	20
s_Blautia_hansenii	0	400	20	440	110	0	40	90	220	80	110	0
s_Corynebacterium_minutissimum	0	0	0	0	0	0	0	50	0	0	0	360
s_Cupriavidus_basilensis	0	0	0	0	0	0	0	0	0	0	0	180
s_Weizmannia_coagulans	0	140	10	210	60	0	20	30	90	40	40	0
s_Enterobacter_chuandaensis	260	0	0	340	0	0	0	0	0	0	10	0
s_Erysipelothrix_inopinata	0	100	0	80	30	0	10	20	40	20	20	0
s_Brevibacterium_sp__PAMC23299	0	110	0	70	20	0	10	10	30	10	20	0
s_Klebsiella_quasipneumoniae	294940	170	60	140	50	70	7110	60	440	100	140	10
s_Pseudomonas_sp__TCU_HL1	0	0	0	0	0	0	0	0	0	0	0	0
s_Pseudomonas_nitroreducens	0	0	0	0	0	0	0	0	0	0	0	0
s_Fusobacterium_pseudoperiodonticum	0	440	20	440	140	0	50	130	250	130	80	20
s_Enterobacter_sp__RHBSTW_00422	80	0	0	710	0	0	0	0	0	0	0	0
s_Fusarium_oxysporum	0	90	0	90	20	0	10	20	50	20	20	10
s__Candida__glabrata	0	320	10	270	50	0	20	40	120	70	30	10
s_Roseburia_hominis	0	310	20	410	80	0	40	80	210	50	100	0
s_Loigolactobacillus_backii	0	130	10	130	40	0	10	30	60	30	20	0
s_Nostoc_sp__TCL26_01	0	70	0	70	30	0	10	20	30	20	20	0
s_Streptococcus_lactarius	10	30	270	10	60	2970	3430	10	38990	8320	7960	10
s_Streptococcus_virus_9874	0	0	10	0	0	240	0	0	10	50	190	110
s_Clostridium_scatologenes	10	1040	50	1030	360	0	110	270	560	260	220	0
s_Gluconacetobacter_diazotrophicus	10	10	40	10	10	210	10	10	20	10	30	50
s_Pseudomonas_oryzihabitans	0	0	0	0	0	0	0	0	0	0	0	20
s_Enterobacter_cloacae	3790	70	0	4570	0	0	80	0	10	0	90	10
s_Pseudomonas_sp__TKP	0	0	0	0	0	0	0	0	0	0	0	570
s_Jeotgalibaca_sp__PTS2502	0	90	0	80	30	0	10	20	40	20	20	0
s_Carnobacterium_sp__17_4	0	210	10	190	80	0	20	50	110	60	40	0
s_Stenotrophomonas_sp__pho	0	0	0	20	0	0	0	0	0	0	0	0
s_Citrobacter_sp__RHB25_C09	130	10	0	10	10	0	0	0	10	10	30	0
s_Streptococcus_sp__HKU75	0	10	10	10	10	130	0	0	10	40	140	0
s_Burkholderia_ambifaria	0	0	0	0	0	0	0	0	0	0	0	390
s_Rothia_nasimurium	0	0	0	0	10	0	0	0	110	30	10	0
s_Bradyrhizobium_sp__CCBAU_51765	0	0	0	0	0	0	0	0	0	0	0	180
s_Amedibacterium_intestinale	0	670	30	670	270	10	80	150	460	150	150	0
s_Clostridium_beijerinckii	280	59400	2990	57660	18620	70	6690	13410	30120	15840	12430	50
s_Achromobacter_denitrificans	0	0	0	0	0	0	0	0	0	0	0	20
s_Streptococcus_pluranimalium	0	90	10	80	30	80	10	20	60	50	90	10
s_Truepera_radiovictrix	0	70	0	70	30	0	10	20	40	20	20	0
s_Paraburkholderia_acidiphila	0	0	0	0	0	0	0	0	0	0	0	140
s_Lautropia_mirabilis	0	0	0	0	0	0	0	0	0	0	0	20
s_Paraburkholderia_sp__Msb3	0	0	0	0	0	0	0	0	0	0	0	120
s_Staphylococcus_sp__HL28	0	0	0	0	250	0	0	100	40	0	10	60
s_Staphylococcus_hominis	0	80	20	80	290	20	10	110	50	30	60	260
s_Staphylococcus_kloosii	0	0	0	0	30	0	0	10	0	0	0	0
s_Bacillus_paranthracis	0	70	0	70	20	0	10	10	30	10	10	0
s_Campylobacter_novaezeelandiae	0	110	0	90	30	0	10	20	50	20	20	0
s_Radiobacillus_deserti	0	80	0	80	30	0	10	20	40	20	20	0
s_Polaribacter_sp__HaHaR_3_91	0	110	0	100	30	0	10	30	50	30	30	0
s_Klebsiella_grimontii	1270	70	0	70	30	0	450	30	70	20	20	0
s_Enterococcus_thailandicus	0	90	1070	80	20	0	10	20	40	20	20	0
s_Bradyrhizobium_sp__1_2017_	0	0	0	0	0	0	0	0	0	0	0	30
s_Enterobacter_cloacae_complex_sp__ECL72	370	0	0	310	0	0	0	0	0	0	0	0
s_Cylindrospermum_stagnale	0	80	0	70	30	0	10	20	40	20	20	0
s_Bradyrhizobium_arachidis	0	0	0	0	0	0	0	0	0	0	0	30
s_Pseudomonas_citronellolis	0	0	0	0	0	0	0	0	0	0	0	10
s_Streptococcus_virus_Sfi21	0	0	30	0	0	440	0	0	10	90	160	50
s_Citrobacter_freundii	710	80	0	130	10	0	60	10	20	10	270	10
s_Enterococcus_sp__FDAARGOS_553	0	0	120	0	0	0	0	10	0	20	0	0
s_Flavobacterium_sp__LPB0248	0	90	0	80	30	0	10	20	40	20	20	0
s_Listeria_ivanovii	0	90	0	100	30	0	10	20	50	20	20	0
s_Desulfosporosinus_acidiphilus	0	140	10	140	40	0	10	40	70	40	30	0
s_Paenibacillus_larvae	0	130	10	100	40	0	10	30	70	30	20	0
s__Clostridium__innocuum	10	2120	140	2740	580	90	250	460	1390	580	600	0
s_Burkholderia_cenocepacia	0	0	10	0	0	10	0	0	0	0	0	1310
s_Staphylococcus_schleiferi	0	60	0	60	60	0	0	20	30	10	10	0
s_Klebsiella_sp__WP3_S18_ESBL_05	130	0	0	0	0	0	0	0	0	0	0	0
s_Streptococcus_gallolyticus	0	30	20	30	10	600	0	10	60	140	440	950
s_Pediococcus_pentosaceus	0	130	10	110	40	0	10	30	60	30	20	0
s_Crassaminicella_sp__143_21	0	360	20	350	120	0	40	80	180	90	80	0
s_Streptococcus_pyogenes	0	90	30	100	40	200	10	30	90	80	220	60
s_Burkholderia_territorii	0	0	0	0	0	0	0	0	0	0	0	110
s_Pseudoalteromonas_piscicida	0	130	10	130	50	0	20	30	70	40	30	0
s_Caldicellulosiruptor_bescii	0	100	10	90	30	0	10	20	50	20	20	0
s_Anaerocolumna_sedimenticola	0	350	20	340	160	0	40	110	230	90	70	0
s_Lacrimispora_saccharolytica	0	110	10	140	30	0	10	30	70	30	20	0
s_Arcobacter_defluvii	0	130	10	120	40	0	10	30	70	30	30	0
s_Enterobacter_virus_phiT5282H	2330	0	0	0	0	0	0	0	0	0	0	0
s_Stenotrophomonas_sp__Pemsol	0	0	0	20	0	0	0	0	0	0	0	0
s_Anaerocolumna_chitinilytica	0	200	10	210	70	0	20	50	110	50	40	0
s_Escherichia_marmotae	10	0	0	0	0	0	0	0	0	0	290	0
s_Streptococcus_milleri	0	90	10	110	40	50	10	20	60	40	60	0
s_Sedimentibacter_sp__zth1	0	240	10	240	70	0	20	60	130	60	40	0
s_Citrobacter_sp__RHBSTW_01044	1130	0	0	0	0	0	0	0	0	0	0	0
s_Neisseria_sp__oral_taxon_014	0	10	0	10	0	0	0	0	10	0	0	0
s_Cupriavidus_taiwanensis	0	0	0	0	0	0	0	0	0	0	0	110
s_Eubacterium_sp__NSJ_61	0	500	30	460	180	0	60	110	310	120	130	0
s_Alkalicella_caledoniensis	0	200	10	190	60	0	20	50	100	50	40	0
s_Clostridium_chauvoei	30	5890	310	5720	2030	10	630	1430	3050	1520	1220	10
s_Caproicibacter_fermentans	10	1330	70	1510	380	0	150	330	770	310	290	0
s_Corynebacterium_diphtheriae	0	0	0	0	0	0	0	70	10	10	0	580
s_Cutibacterium_acnes	0	0	10	0	0	10	0	20	10	0	0	960
s_Burkholderia_mayonis	0	0	0	0	0	0	0	0	0	0	0	130
s_Bifidobacterium_animalis	0	10	10	10	0	10	40	2010	1110	10	20	20
s_Ligilactobacillus_murinus	0	0	0	0	0	0	0	0	0	0	0	0
s_Klebsiella_sp__P1927	790	0	0	0	0	0	510	0	0	0	0	0
s_Clostridium_phage_phiCT9441A	0	80	0	90	20	0	10	20	40	20	10	0
s_Streptococcus_pseudopneumoniae	10	140	20	0	780	150	120	0	330	300	400	40
s_Acinetobacter_towneri	0	10	0	10	0	0	0	0	0	0	0	140
s_Pseudomonas_alcaligenes	0	0	0	0	0	0	0	0	0	0	0	10
s_Kurthia_sp__11kri321	0	80	0	70	20	0	10	20	40	20	10	0
s_Anoxybacillus_gonensis	0	110	0	110	30	0	10	30	50	30	20	0
s_Streptococcus_pneumoniae	30	750	100	80	3530	1050	450	40	1580	1500	2190	190
s_Aggregatibacter_sp__oral_taxon_513	0	0	0	0	0	0	0	0	0	130	0	0
s_Veillonella_rodentium	0	0	0	0	0	0	0	0	0	1170	0	0
s_Brevibacillus_laterosporus	0	160	10	140	50	0	20	30	80	40	30	0
s_Lactobacillus_ultunensis	0	100	0	120	20	0	10	20	50	20	20	0
s_Bradyrhizobium_guangzhouense	0	0	0	0	0	0	0	0	0	0	0	10
s_Brachyspira_intermedia	0	130	10	120	40	0	10	30	60	30	20	0
s_Corynebacterium_sp__FDAARGOS_1242	0	0	0	0	0	0	0	30	0	0	0	140
s_Streptococcus_agalactiae	0	170	110	20	40	410	20	40	190	150	400	280
s_Faecalicatena_sp__Marseille_Q4148	0	280	20	300	90	0	30	70	170	70	60	0
s_Enterobacter_sp__MGH_7	280	0	0	1990	0	0	0	0	0	0	0	0
s_Gemella_haemolysans	0	80	0	70	80	10	10	580	60	40	40	0
s_Romboutsia_sp__CE17	10	1390	70	860	460	10	150	470	760	350	280	10
s_Caldicellulosiruptor_changbaiensis	0	110	10	70	30	0	10	30	50	30	20	0
s_Vagococcus_lutrae	0	160	10	140	40	0	10	30	70	30	30	0
s_Clostridium_baratii	70	13670	710	12990	4800	10	1480	3260	7020	3560	3060	10
s_Kurthia_zopfii	0	80	0	80	20	0	10	20	40	20	20	0
s_Lachnospira_eligens	0	160	10	160	50	0	20	40	80	40	30	0
s_Acinetobacter_baumannii	10	90	10	280	30	10	2720	20	50	20	40	240
s_Carnobacterium_divergens	0	530	30	620	140	0	60	120	270	150	120	0
s_Aliarcobacter_thereius	0	120	10	130	40	0	10	30	70	30	30	0
s_Vescimonas_fastidiosa	0	90	10	120	20	0	10	20	70	20	30	0
s_Lacinutrix_sp__5H_3_7_4	0	70	0	80	30	0	10	20	40	20	20	0
s_Longibaculum_sp__KGMB06250	0	280	130	110	90	280	30	80	140	140	50	20
s_Arcobacter_cloacae	0	110	0	90	30	0	10	20	40	30	20	0
s_Moraxella_osloensis	0	10	0	0	0	30	0	0	10	0	0	650
s_Tissierella_sp__JN_28	0	110	10	110	40	0	10	30	70	30	20	0
s_Anaerotignum_propionicum	0	120	10	120	40	0	10	30	60	30	20	0
s_Staphylococcus_sp__MZ8	0	0	0	0	0	0	0	0	0	0	0	0
s_Herbaspirillum_frisingense	0	0	0	0	0	0	0	0	0	0	0	130
s_Luteibacter_rhizovicinus	0	0	0	0	0	0	0	0	0	0	0	10
s_Gracilibacillus_salitolerans	0	120	10	100	40	0	10	30	50	30	30	0
s_Caloranaerobacter_azorensis	0	250	10	140	80	0	30	60	130	60	40	0
s_Burkholderia_glumae	0	0	0	0	0	0	0	0	0	0	0	240
s_Streptococcus_vestibularis	0	10	240	0	10	6880	10	0	220	1830	6820	160
s_Polynucleobacter_sp__MG_Unter2_18	0	0	0	0	0	0	0	0	0	0	40	20
s_Proteus_vulgaris	0	120	10	110	40	0	10	30	50	30	20	0
s_Chryseobacterium_manosquense	0	60	0	40	20	0	0	20	30	10	10	210
s_Clostridium_novyi	10	2560	130	2660	900	0	260	600	1360	660	500	0
s_	4920	46780	630	33800	10830	950	3440	8280	18320	8970	7570	22980
s_Clostridioides_virus_phiMMP04	10	30	0	110	0	0	0	0	0	0	0	0
s_Klebsiella_michiganensis	2820	30	0	30	0	0	2590	0	110	0	70	0
s_Clostridium_sp__JN_9	10	1150	60	1250	370	0	130	270	600	310	240	0
s_Enterobacter_bugandensis	140	90	0	230	10	0	0	10	10	10	10	0
s_Clostridium_drakei	10	1060	50	1000	380	0	120	360	670	270	210	0
s_Enterobacter_chengduensis	500	0	0	480	0	0	0	0	0	0	0	0
s_Acinetobacter_sp__Colony158	0	0	0	0	0	0	0	0	0	0	0	0
s_Enterococcus_cecorum	0	160	20	160	50	0	20	50	90	50	30	40
s_Vallitalea_pronyensis	0	100	0	90	30	0	10	20	50	20	20	0
s_Corynebacterium_kroppenstedtii	0	0	0	0	0	0	0	10	30	0	0	610
s_Mariniplasma_anaerobium	0	80	0	70	20	0	10	20	40	20	20	0
s_Pradoshia_sp__D12	0	140	10	150	50	0	20	30	80	40	30	0
s_Herbinix_luporum	0	130	10	90	40	0	10	20	60	30	20	0
s_Klebsiella_oxytoca	510	20	0	30	0	0	660	10	30	0	30	0
s_Pedobacter_heparinus	0	110	10	110	30	0	10	30	60	30	20	0
s_Blautia_obeum	0	140	10	120	50	0	20	30	70	40	30	0
s_Granulicatella_elegans	0	220	10	190	90	0	30	50	150	50	60	0
s_Staphylococcus_cohnii	0	30	0	30	40	0	0	10	20	10	10	20
s_Streptococcus_marmotae	0	10	10	10	10	300	0	0	10	70	330	0
s_Bradyrhizobium_sp_	0	0	0	0	0	0	0	0	0	0	0	10
s_Metabacillus_litoralis	0	110	0	110	30	0	10	20	50	20	10	0
s_Clostridium_sp__MF28	100	19930	1030	24720	5160	20	1840	4480	10180	4670	3730	20
s_Spiroplasma_cantharicola	0	80	0	80	40	0	10	20	50	20	10	0
s_Diaphorobacter_polyhydroxybutyrativorans	0	0	0	0	0	0	0	0	0	0	0	20
s_Polaribacter_sp__NJDZ03	0	90	10	70	30	0	10	20	40	20	20	0
s_Lachnoclostridium_phytofermentans	0	690	40	690	230	0	70	170	360	190	140	0
s_Acinetobacter_lwoffii	0	0	0	0	0	0	0	0	0	0	0	330
s_Streptococcus_mutans	0	0	10	0	20	210	0	0	20	70	210	10
s_Streptococcus_sp__CNU_G3	0	60	10	70	20	150	10	10	40	50	150	10
s_Flavonifractor_plautii	0	220	10	320	60	0	30	50	140	60	70	0
s_Clostridium_aceticum	0	290	20	290	100	0	30	70	150	80	70	0
s_Enterobacter_sp__BIDMC_29	90	0	0	140	0	0	0	0	0	0	0	0
s_Zunongwangia_sp__SCSIO_43204	0	260	10	320	70	0	30	60	140	70	60	0
s_Bifidobacterium_breve	0	80	10	90	20	10	10	20	50	20	10	0
s_Turicibacter_sp__H121	0	330	20	320	110	0	40	100	200	110	60	0
s_Bradyrhizobium_cosmicum	0	10	0	0	0	0	0	0	0	0	0	20
s_Hungatella_hathewayi	0	140	10	160	60	0	20	40	80	40	30	0
s_Pseudomonas_chlororaphis	0	0	0	0	0	0	0	0	0	0	0	20
s_Oceanobacillus_iheyensis	0	160	10	130	40	0	10	40	80	40	30	0
s_Staphylococcus_pseudoxylosus	0	90	0	80	80	0	10	30	40	30	10	0
s_Edwardsiella_piscicida	0	450	0	0	0	0	0	0	0	0	0	10
s_Francisella_tularensis	0	110	10	100	30	0	10	30	50	30	20	0
s_Enterobacter_sp__DNB_S2	30	0	0	230	0	0	0	0	0	0	0	0
s_Virgibacillus_necropolis	0	80	0	70	20	0	10	20	40	20	20	0
s_Alkalihalobacillus_krulwichiae	0	110	10	100	30	0	10	20	50	30	20	0
s_Streptococcus_infantarius	0	0	10	0	0	240	0	0	20	70	230	710
s_Salmonella_enterica	2120	660	20	720	90	10	810	60	110	70	1060	110
s_Paraclostridium_bifermentans	20	1110	60	1020	370	20	120	50190	590	290	250	0
s_Streptococcus_suis	0	60	80	60	40	330	20	20	160	130	370	90
s_Sphingomonas_melonis	0	0	0	0	0	0	0	0	0	0	0	50
s_Neisseria_sicca	0	0	0	0	0	10	0	0	0	0	0	30
s_Bacillus_cereus	10	1170	130	930	440	40	130	310	580	310	170	40
s_Anaerococcus_vaginalis	0	90	0	50	30	0	0	20	40	20	0	0
s_Roseburia_intestinalis	0	410	20	480	180	0	50	90	250	110	120	0
s_Streptococcus_sp__oral_taxon_064	0	0	0	0	20	50	10	0	20	30	70	0
s_Macrococcus_sp__IME1552	0	400	20	300	100	0	40	80	150	100	60	0
s_Enterobacter_sp__BIDMC100	240	0	0	180	0	0	0	0	0	0	0	0
s_Alcaligenes_faecalis	0	0	0	0	0	0	0	0	0	0	0	10
s_Aeromonas_sp__WP2_W18_CRE_05	0	50	0	0	30	0	0	20	20	20	10	0
s_Serratia_symbiotica	10	320	0	30	10	0	10	10	20	10	10	0
s_Vagococcus_carniphilus	0	150	10	80	40	0	10	30	70	40	30	0
s_Paraglaciecola_sp__L1A13	0	0	0	0	0	10	0	0	0	0	80	70
s_Achromobacter_xylosoxidans	0	0	0	10	0	0	0	0	10	0	0	110
s_Ureibacillus_thermosphaericus	0	120	0	100	20	0	10	10	40	20	10	0
s_Streptococcus_sp__HSISM1	0	10	40	10	40	660	180	0	1970	680	890	0
s_Clostridium_sp__CT4	30	5940	300	5940	2020	0	650	1400	3200	1530	1290	10
s_Delftia_tsuruhatensis	0	0	0	0	0	0	0	0	0	0	0	100
s_Flavobacterium_haoranii	0	90	0	70	30	0	10	20	50	20	10	0
s_Thermoanaerobacter_mathranii	0	130	10	120	50	0	10	30	70	40	30	0
s_Metabacillus_sediminilitoris	0	160	10	90	50	0	20	40	80	40	30	10
s_Enterobacter_cancerogenus	340	0	0	680	0	0	20	0	0	0	20	0
s_Clostridium_sp__DL_VIII	140	27150	1400	26830	9210	20	2910	6640	14360	6980	5660	30
s_Pseudomonas_furukawaii	0	0	0	0	0	0	0	0	0	0	0	0
s_Mycobacterium_paragordonae	0	0	0	0	0	0	0	0	0	0	0	110
s_Streptococcus_australis	0	10	10	0	80	370	60	0	590	320	450	10
s_Bacillus_dafuensis	0	60	0	50	20	0	10	10	30	10	30	10
s_Corynebacterium_segmentosum	0	0	0	0	0	0	0	50	0	0	0	320
s_Clostridium_autoethanogenum	0	590	30	520	180	0	70	140	290	150	140	0
s_Streptococcus_salivarius	10	70	2450	60	50	63770	60	20	1740	16330	57640	520
s_Staphylococcus_equorum	0	270	10	240	70	0	30	50	110	60	40	60
s_Apibacter_sp__ESL0404	0	80	0	80	20	0	0	20	40	20	0	0
s_Helcococcus_kunzii	0	280	10	240	90	0	30	60	150	70	50	0
s_Staphylococcus_lutrae	0	100	10	90	30	0	10	20	60	30	10	0
s_Erysipelothrix_larvae	0	70	0	70	20	0	10	20	30	20	10	0
s_Clostridioides_virus_phiCDHM14	10	210	0	840	0	0	0	0	0	10	0	0
s_Burkholderia_thailandensis	0	0	0	0	0	0	0	0	0	0	0	230
s_Streptococcus_cristatus	0	0	80	10	30	350	10	40	180	160	380	60
s_Cupriavidus_necator	0	0	0	0	0	0	0	0	0	0	0	110
s_Xanthomonas_euvesicatoria	0	40	0	30	0	0	0	20	0	30	0	10
s_Heyndrickxia_oleronia	0	90	0	90	30	0	20	20	50	20	20	0
s_Colletotrichum_higginsianum	0	20	0	10	10	0	0	0	10	10	10	170
s_Legionella_pneumophila	0	120	10	100	30	0	10	30	50	40	40	10
s_Streptococcus_gwangjuense	0	60	10	0	390	100	50	0	170	150	240	20
s_Staphylococcus_saccharolyticus	0	30	0	20	10	0	0	10	10	10	10	10
s_Campylobacter_fetus	0	140	0	120	40	0	10	30	70	30	20	0
s_Enterobacteriaceae_endosymbiont_of_Plateumaris_sericea	0	160	10	230	40	0	20	40	100	50	50	0
s_Enterobacter_cloacae_complex_sp__ECNIH7	240	40	0	160	20	0	0	10	20	10	10	0
s_Poseidonibacter_parvus	0	140	10	110	40	0	20	30	80	40	30	0
s_Thermoanaerobacter_wiegelii	0	120	10	120	40	0	10	30	60	30	20	0
s_Veillonella_sp__S12025_13	0	40	0	30	10	0	0	10	20	23070	10	0
s_Halarcobacter_ebronensis	0	80	0	80	30	0	10	20	40	20	20	0
s_Pelosinus_sp__UFO1	0	220	10	110	80	0	20	60	120	60	50	0
s_Bacillus_subtilis	0	320	60	310	150	10	30	130	190	120	130	80
s_Enterococcus_faecalis	190	950	746060	31540	910	370	250	438950	106670	190010	860	363010
s_Companilactobacillus_allii	0	130	10	120	50	0	10	30	60	30	30	0
s_Pseudomonas_sp__ATCC_13867	0	0	0	0	0	0	0	0	0	0	0	10
s_Fusarium_poae	0	30	0	30	10	10	0	10	20	10	130	80
s_Clostridium_sp__C1	0	530	20	510	170	0	60	120	290	120	100	0
s_Jeotgalibaca_porci	0	60	0	60	20	0	10	10	30	20	20	0
s_Flavobacterium_sp__Sr18	0	100	0	80	30	0	10	20	50	30	20	0
s_Erysipelatoclostridium_ramosum	0	590	40	540	210	30	70	140	300	160	130	0
s_Enterobacter_cloacae_complex_sp__ECL112	40	0	0	110	0	0	0	0	0	0	0	0
s_Faecalibacterium_prausnitzii	0	230	10	290	80	0	30	50	140	60	60	0
s_Serratia_rubidaea	0	270	0	0	0	0	10	0	0	0	0	10
s_Coprococcus_catus	0	70	0	70	30	0	10	20	40	20	10	0
s_Streptococcus_parasuis	0	0	0	0	0	30	0	0	10	10	40	180
s_Enterobacter_sp__JBIWA003	170	30	0	70	0	0	0	0	0	0	0	0
s_Enterobacter_mori	120	20	0	120	0	0	10	0	0	0	10	0
s_Clostridium_tyrobutyricum	10	1750	90	1840	550	0	180	420	920	470	380	0
s_Pseudomonas_sp__HS_18	0	0	0	0	0	0	0	0	0	0	0	0
s_Aggregatibacter_aphrophilus	0	790	0	0	90	0	50	120	300	50	0	0
s_Aerococcus_urinae	0	240	10	330	80	0	30	50	160	80	60	0
s_Staphylococcus_condimenti	0	170	20	170	50	0	20	40	90	50	30	10
s_Clostridium_argentinense	20	2800	140	2770	940	0	290	710	1490	700	570	10
s_Streptococcus_phage_5093	0	0	30	0	0	640	0	0	20	140	780	130
s_Veillonella_dispar	10	40	10	30	10	10	10	10	20	63590	30	10
s_Klebsiella_variicola	8320	40	10	90	10	10	5310	10	300	10	40	10
s_Serratia_proteamaculans	0	590	0	0	0	0	0	0	0	0	0	0
s_Serratia_liquefaciens	0	370	0	0	10	0	0	0	0	0	0	10
s_Paenibacillus_polymyxa	0	110	10	120	40	0	10	30	60	30	20	10
s_Lysinibacillus_fusiformis	0	100	0	100	30	0	10	20	50	30	20	0
s_Streptococcus_uberis	0	100	10	100	30	80	10	20	50	50	100	10
s_Photorhabdus_akhurstii	0	110	0	100	30	0	10	20	50	30	20	0
s_Bacillus_sp__THAF10	0	100	10	90	30	0	10	20	50	30	20	0
s_Enterobacter_sichuanensis	150	0	0	110	0	0	0	0	0	0	0	0
s_Massilia_sp__HC52	0	0	0	0	0	0	0	0	0	0	50	50
s_Streptococcus_virus_Sfi19	0	0	40	0	0	610	0	0	10	140	230	70
s_Streptococcus_gordonii	0	20	20	10	50	550	30	0	290	260	530	40
s_Nocardia_gipuzkoensis	0	90	0	90	30	0	10	20	50	20	40	10
s_Duncaniella_dubosii	0	0	0	0	0	0	0	0	0	0	0	0
s_Anabaena_sp__90	0	360	20	450	100	0	40	80	190	100	90	0
s_Vagococcus_sp__CF_49	0	80	10	70	30	0	10	20	40	20	20	0
s_Klebsiella_pneumoniae	163850	910	390	1030	410	560	807270	380	44880	470	1500	370
s_Pseudomonas_knackmussii	0	0	0	0	0	0	0	0	0	0	0	0
s_Novisyntrophococcus_fermenticellae	0	110	10	80	30	0	10	30	50	30	20	0
s_Streptococcus_sp__oral_taxon_431	0	170	20	230	120	270	40	40	280	200	350	10
s_Burkholderia_plantarii	0	0	0	0	0	0	0	0	0	0	0	270
s_Aliarcobacter_cibarius	0	130	0	130	40	0	10	30	60	30	20	0
s_Burkholderia_pyrrocinia	0	0	0	0	0	0	0	0	0	0	0	160
s_Paraburkholderia_caffeinilytica	0	0	0	0	0	0	0	0	0	0	0	120
s_Ruminococcus_bicirculans	0	90	0	90	30	0	10	20	50	30	20	0
s_Clostridium_sp__BNL1100	0	110	10	110	40	0	10	30	60	30	20	0
s_Pseudomonas_multiresinivorans	0	0	0	0	0	0	0	0	0	0	0	0
s_Acidovorax_sp__KKS102	0	0	0	0	0	0	0	0	0	0	0	150
s_Muribaculum_intestinale	0	0	0	0	0	0	0	0	0	0	0	0
s_Sphingomonas_koreensis	0	0	0	0	0	0	0	0	0	0	0	330
s_Eubacterium_limosum	0	350	20	400	100	0	40	90	200	90	70	0
s_Francisella_opportunistica	0	150	10	140	40	0	10	40	70	40	20	0
s_Citrobacter_koseri	160	0	0	0	0	0	10	0	0	0	100	0
s_Cupriavidus_pauculus	0	0	0	0	0	0	0	0	0	0	0	130
s_Dyadobacter_fermentans	0	370	10	260	80	0	40	70	140	80	50	10
s_Clostridium_cadaveris	20	4650	240	4610	1600	10	510	1110	2500	1210	1030	0
s_Weissella_hellenica	0	120	10	110	40	0	10	20	50	30	30	0
s_Pseudomonas_stutzeri	0	0	0	0	0	0	0	0	0	0	0	90
s_Pasteurella_multocida	0	110	10	110	40	0	10	30	50	30	40	20
s_Botrytis_cinerea	0	90	10	80	30	10	10	20	40	30	150	70
s_Streptococcus_pasteurianus	0	0	40	0	0	110	0	0	0	30	40	0
s_Staphylococcus_pettenkoferi	0	0	0	0	0	0	0	10	0	10	0	10
s_Curtobacterium_flaccumfaciens	0	0	0	0	0	0	0	0	0	0	0	200
s_Streptococcus_acidominimus	0	30	0	20	10	40	20	10	210	30	70	0
s_Haploplasma_axanthum	0	130	10	70	40	0	10	30	60	30	20	0
s_Streptococcus_virus_Sfi11	0	0	10	0	0	320	0	0	0	50	90	20
s_Ralstonia_insidiosa	0	0	0	0	0	0	0	0	0	0	0	220
s_Flavobacterium_columnare	0	150	0	160	50	0	20	40	80	40	30	0
s_Longicatena_caecimuris	0	180	10	150	60	10	20	40	100	40	30	0
s_Polaribacter_sp__Hel1_33_78	0	110	10	80	30	0	10	20	50	30	10	0
s_Corynebacterium_glutamicum	0	0	0	0	0	0	0	20	10	0	0	160
s_Delftia_acidovorans	0	60	10	70	30	0	10	20	30	20	20	50
s_Enterococcus_mundtii	0	120	10	120	40	0	10	30	60	30	20	0
s_Lactobacillus_iners	0	80	10	90	20	0	10	20	50	30	20	0
s_Streptococcus_oralis	10	130	50	20	730	960	130	10	670	590	1250	100
s_Serpentinicella_alkaliphila	0	260	10	290	80	0	30	70	140	70	50	0
s_Cytobacillus_gottheilii	0	140	10	150	40	0	10	30	70	40	30	0
s_Acinetobacter_gyllenbergii	0	20	0	20	10	0	0	0	10	0	0	180
s_Pseudomonas_psychrotolerans	0	0	0	0	0	0	0	0	0	0	0	0
s_Burkholderia_lata	0	0	0	0	0	0	0	0	0	0	0	150
s_Streptococcus_sp__CNU_G2	0	0	0	0	0	10	0	0	0	0	10	0
s_Staphylococcus_haemolyticus	0	120	10	80	90	310	10	120	60	90	50	180
s_Bradyrhizobium_japonicum	0	0	0	0	0	0	0	0	0	0	0	30
s_Delftia_sp__WY8	0	0	0	0	0	0	0	0	0	0	0	230
s_Blattabacterium_cuenoti	0	570	30	490	130	0	50	110	240	140	80	0
s_Streptococcus_sp__HSISS3	40	80	8000	80	60	229830	90	40	5310	58550	220070	220
s_Thermoanaerobacterium_thermosaccharolyticum	0	450	20	410	150	0	50	110	240	110	90	0
s_Burkholderia_stagnalis	0	0	0	0	0	0	0	0	0	0	0	200
s_Klebsiella_sp__LTGPAF_6F	270	0	0	0	0	0	10	0	0	0	0	0
s_Delftia_lacustris	0	0	0	0	0	0	0	0	0	0	0	160
s_Pseudomonas_otitidis	0	0	0	0	0	0	0	0	0	0	0	10
s_Parvimonas_micra	0	110	0	90	40	0	10	20	60	30	20	0
s_Brachyspira_pilosicoli	0	130	10	120	40	0	10	30	70	30	20	0
s_Jeotgalibaca_dankookensis	0	90	10	80	30	0	10	20	50	20	20	0
s_Corynebacterium_kefirresidentii	10	30	440	20	10	10	10	24540	10	20	20	54130
s_Enterobacter_soli	40	0	0	110	0	0	0	0	0	0	10	0
s_Pseudomonas_resinovorans	0	0	0	0	0	0	0	0	0	0	0	0
s_Streptococcus_virus_2972	0	0	10	0	0	0	0	0	0	0	90	120
s_Lactobacillus_jensenii	0	100	10	100	30	0	10	30	50	30	10	0
s_Vagococcus_fluvialis	0	230	20	210	70	0	20	60	110	140	50	20
s_Streptococcus_sp__LPB0220	0	0	30	0	10	600	210	0	2270	550	890	10
s_Gemella_sanguinis	0	180	10	130	60	40	20	40	90	50	70	0
s_Corynebacterium_aurimucosum	0	0	0	0	0	0	0	250	0	0	0	1050
s_Cellulosilyticum_sp__WCF_2	10	930	50	820	320	0	110	230	510	250	190	0
s__Ruminococcus__gnavus	10	1080	60	1380	320	0	130	250	650	290	300	0
s_Rhizobium_pusense	0	0	0	0	0	0	0	0	0	0	0	50
s_Bradyrhizobium_betae	0	0	0	0	0	0	0	0	0	0	0	30
s_Enterococcus_durans	0	110	10	80	30	0	10	110	40	20	10	80
s_Butyrivibrio_fibrisolvens	0	70	0	70	20	0	10	20	40	20	10	0
s_Mesoplasma_lactucae	0	0	0	0	10	0	0	0	0	0	0	0
s_Streptococcus_merionis	0	20	10	10	10	340	0	0	20	90	330	0
s_Capnocytophaga_endodontalis	0	190	10	260	60	0	20	50	110	50	50	0
s_Enterococcus_faecium	0	390	620	440	180	360	50	1430	330	330	420	1150
s_Staphylococcus_epidermidis	470	1860	2190	3360	74570	1770	820	54690	4040	20580	11390	38750
s_Streptococcus_mitis	110	1710	160	80	9850	1770	1320	60	4120	3810	5380	340
s_Clostridioides_virus_phiCDHM13	10	30	0	150	0	0	0	0	0	0	0	0
s_Carnobacterium_inhibens	0	220	10	280	90	0	30	50	120	60	50	0
s_Pseudomonas_putida	0	10	0	10	0	0	0	0	0	0	0	90
s_Chryseobacterium_piperi	0	80	0	60	20	0	10	20	40	20	10	0
s_Pseudomonas_denitrificans__nom__rej__	0	10	0	10	0	0	0	0	0	0	0	10
s_Pseudomonas_sp__K2W31S_8	0	0	0	0	0	0	0	0	0	0	0	10
s_Pelosinus_fermentans	0	130	10	140	40	0	20	30	70	40	30	10
s_Gemella_morbillorum	0	190	10	160	60	0	20	50	90	40	40	0
s_Corynebacterium_matruchotii	0	0	0	0	0	0	0	0	0	0	0	20
s_Enterobacter_kobei	2690	10	10	96450	10	10	20	0	10	10	30	30
s_Gilliamella_sp__ESL0441	0	120	10	110	40	0	10	30	60	30	20	0
s_Paenibacillus_antarcticus	0	90	0	80	30	0	10	20	40	20	20	0
s_Listeria_welshimeri	0	80	0	80	20	0	0	10	40	0	0	0
s_Peptacetobacter_hiranonis	0	510	20	580	190	0	60	130	310	130	110	0
s_Stenotrophomonas_maltophilia	20	10	10	1780	10	10	10	10	10	10	20	250
s_Thermothielavioides_terrestris	0	0	0	0	0	0	0	0	0	0	0	230
s_Candida_dubliniensis	0	40	10	40	10	10	0	10	20	10	70	70
s_Lachnoanaerobaculum_umeaense	0	180	10	170	50	0	20	40	90	50	30	0
s_Bacillus_sp__FJAT_22090	0	90	10	90	30	0	10	20	50	30	20	0
s_Mammaliicoccus_lentus	0	210	10	190	60	30	20	40	100	60	60	0
s_Solimonas_sp__K1W22B_7	0	0	0	0	0	0	0	0	0	0	0	150
s_Listeria_monocytogenes	0	440	60	450	130	10	50	130	230	130	100	20
s_Rothia_mucilaginosa	0	10	690	10	2570	160	710	0	27640	9080	3330	20
s_Listeria_grayi	0	110	10	100	30	0	10	30	50	30	20	0
s_Acinetobacter_septicus	0	0	0	0	0	0	0	0	0	0	0	10
s_Pseudomonas_fluorescens	0	30	0	40	20	0	0	10	20	10	10	60
s_Acetivibrio_clariflavus	0	130	10	140	40	0	10	30	70	30	20	0
s_Sebaldella_termitidis	0	100	10	100	40	0	10	30	60	30	20	0
s_Leptotrichia_trevisanii	0	100	0	70	30	0	10	20	40	20	20	0
s_Campylobacter_jejuni	0	430	20	360	130	10	40	100	200	110	80	0
s_Streptococcus_phage_YMC_2011	0	0	170	0	0	3030	0	0	30	710	1020	10
s_Streptococcus_sp__HSISS2	30	70	6140	60	60	173680	70	30	3860	43770	164190	120
s_Schnuerera_ultunensis	0	370	20	420	110	0	40	80	200	100	80	0
s_Shigella_dysenteriae	30	0	0	10	0	0	10	0	0	0	180	0
s_Streptococcus_virus_9871	0	0	0	0	0	0	0	0	0	0	0	120
s_Limosilactobacillus_frumenti	0	0	0	0	0	0	0	0	0	0	0	0
s_Acinetobacter_guillouiae	0	0	0	0	0	0	0	0	0	0	0	490
s_Saccharomyces_cerevisiae	0	250	0	260	70	0	10	50	120	60	10	0
s_Ligilactobacillus_salivarius	0	90	10	80	20	0	10	20	40	20	10	0
s_Streptococcus_equinus	0	90	10	90	30	90	10	20	60	50	100	10
s_Anaerostipes_caccae	0	540	180	740	180	330	70	130	350	210	150	0
s_Clostridium_thermarum	10	1140	50	1080	410	0	120	280	620	280	250	0
s_Lachnoclostridium_sp__YL32	0	500	30	600	140	0	60	110	270	150	120	0
s_Stenotrophomonas_sp__ESTM1D_MKCIP4_1	0	0	0	100	0	0	0	0	0	0	0	10
s_Burkholderia_sp__Bp7605	0	0	0	0	0	0	0	0	0	0	0	220
s_Finegoldia_magna	0	310	10	260	100	0	30	70	160	90	60	30
s_Bradyrhizobium_erythrophlei	0	0	0	0	0	0	0	0	0	0	0	30
s_Clostridium_isatidis	30	6180	310	6040	2150	0	660	1440	3290	1560	1250	10
s_Aliarcobacter_butzleri	0	170	10	140	50	0	20	40	70	40	30	20
s_Acidianus_sulfidivorans	0	70	0	60	20	0	10	10	30	20	10	0
s_Mycobacterium_canettii	0	30	10	10	0	10	0	0	0	10	50	0
s_Paenibacillus_sp__lzh_N1	0	120	10	120	30	0	20	30	60	30	30	0
s_Ralstonia_solanacearum	0	0	0	0	0	0	0	0	0	0	0	250
s_Arcobacter_peruensis	0	120	10	140	50	0	20	30	60	30	30	0
s_Enterococcus_hirae	0	20	10	20	10	0	0	210	10	10	0	20
s_Corynebacterium_macginleyi	0	0	0	0	0	0	0	40	0	0	0	220
s_Cupriavidus_sp__EM10	0	0	0	0	0	0	0	0	0	0	0	280
s_Paraburkholderia_aromaticivorans	0	20	0	10	10	10	0	0	10	10	10	490
s_Pseudomonas_sp__SCB32	0	0	0	0	0	0	0	0	0	0	0	0
s_Clostridium_tetani	10	1790	80	1800	580	0	190	420	950	470	360	0
s_Clostridium_butyricum	750	83440	4700	85310	719480	24930	89740	279360	444710	266380	19230	520
s_Burkholderia_cepacia	0	0	0	0	0	0	0	0	0	0	0	570
s_Hathewaya_histolytica	0	890	40	930	290	0	90	210	470	230	190	0
s_Escherichia_fergusonii	610	40	0	10	0	40	10	50	10	10	520	60
s_Escherichia_albertii	10	0	0	0	0	0	10	0	0	0	420	0
s_Flavobacterium_sp__KBS0721	0	160	10	150	70	0	20	100	130	50	30	0
s_Megamonas_funiformis	0	330	20	360	110	0	40	80	180	90	70	0
s_Bacillus_sp__HD4P25	0	160	10	160	50	0	20	40	80	40	40	0
s_Methanosphaera_stadtmanae	0	140	10	120	40	0	10	30	60	40	30	0
s_Wolbachia_endosymbiont_of_Drosophila_simulans	0	90	0	80	30	0	10	20	50	30	20	0
s_Clostridium_taeniosporum	120	24290	1240	24540	7630	20	2560	5710	12780	6290	4950	20
s_Romboutsia_hominis	10	1460	70	1420	480	0	160	580	780	370	290	0
s_Zygotorulaspora_mrakii	0	220	10	200	60	0	20	50	100	60	20	0
s_Shewanella_putrefaciens	0	100	0	100	30	0	10	20	50	30	20	0
s_Alkaliphilus_sp__B6464	0	480	20	490	150	0	50	110	250	120	90	0
s_Marinilactibacillus_sp__15R	0	130	10	120	40	0	10	30	60	30	30	0
s_Formosa_agariphila	0	120	10	120	40	0	10	30	70	30	30	0
s_Paraburkholderia_phytofirmans	0	0	0	0	0	10	0	0	0	0	0	1150
s_Clostridium_saccharoperbutylacetonicum	170	32900	1710	31860	10860	50	3500	7950	17160	8470	6720	40
s_Streptococcus_intermedius	0	10	10	10	10	150	10	0	70	60	160	40
s_Escherichia_coli	13630	1460	40	2180	110	60	2040	110	260	90	331400	200
s_Bacillus_weihaiensis	0	80	0	70	20	0	10	20	40	20	20	0
s_Clostridium_cellulovorans	10	2310	120	2380	810	0	250	600	1290	600	490	0
s_Pseudomonas_sp__PDNC002	0	0	0	0	0	0	0	0	0	0	0	0
s_Oceanobacillus_zhaokaii	0	90	10	80	30	0	10	30	50	20	20	0
s_Staphylococcus_lugdunensis	0	70	0	60	40	0	10	20	30	40	10	30
s_Staphylococcus_sp__M0911	0	0	0	0	0	0	0	10	0	0	0	0
s_Campylobacter_concisus	0	90	0	70	30	0	10	20	50	20	10	0
s_Flammeovirga_kamogawensis	0	80	0	80	50	0	10	40	90	20	10	0
s_Clostridium_fermenticellae	10	1100	50	1050	370	0	120	270	570	280	220	0
s_Bacillus_pseudomycoides	0	90	0	80	30	0	10	20	40	20	20	0
s_Tepidanaerobacter_acetatoxydans	0	100	0	100	30	0	10	20	50	30	20	0
s_Streptococcus_phage_EJ_1	0	0	20	0	180	20	20	0	70	90	110	0
s_Bacillus_nitratireducens	0	100	0	90	30	0	10	20	40	20	10	0
s_Intestinimonas_butyriciproducens	0	200	10	270	50	0	20	50	120	60	60	0
s_Veillonella_nakazawae	0	100	10	80	30	0	10	20	40	19340	20	0
s_Poseidonibacter_lekithochrous	0	130	10	120	40	0	10	40	80	30	20	0
s_Clostridium_sp__001	10	1100	50	1020	360	0	110	270	570	280	210	0
s_Streptococcus_virus_ALQ132	0	10	10	0	0	20	0	0	10	10	60	300
s_Lactococcus_lactis	0	110	10	80	30	20	10	50	50	20	20	180
s_Bradyrhizobium_vignae	0	0	0	0	0	0	0	0	0	0	0	40
s_Tolypothrix_sp__PCC_7910	0	120	10	110	40	0	10	30	60	30	30	0
s_Duganella_sp__AF9R3	0	0	0	0	0	0	0	0	0	0	0	150
s_Blautia_sp__NBRC_113351	0	70	0	70	30	0	10	20	40	20	20	0
s_Bradyrhizobium_lablabi	0	0	0	0	0	0	0	0	0	0	0	20
s_Staphylococcus_pseudintermedius	0	10	10	10	10	10	0	10	10	10	10	10
s_Burkholderia_pseudomallei	0	0	0	0	0	10	0	0	0	0	20	1420
s_Caldicellulosiruptor_owensensis	0	110	10	120	40	0	10	30	60	30	30	0
s_Arthrobacter_citreus	0	170	10	150	50	0	20	40	80	40	30	0
s_Sphingobium_yanoikuyae	0	0	0	0	0	0	0	0	0	0	0	130
s_Clostridium_sp__M62_1	0	1980	30	1850	600	0	290	360	1810	360	840	0
s_Flavobacterium_psychrophilum	0	120	10	140	40	0	10	30	60	30	30	0
s_Sneathia_vaginalis	0	160	10	160	70	0	20	50	100	50	30	0
s_Burkholderia_ubonensis	0	0	0	0	0	10	0	0	0	0	10	620
s_Paucilactobacillus_oligofermentans	0	70	0	70	20	0	10	10	30	20	10	0
s_Caloramator_sp__E03	10	1230	70	1110	440	0	130	290	600	340	270	0
s_Klebsiella_sp__WP3_W18_ESBL_02	230	0	0	0	0	0	0	0	0	0	0	0
s_Fusobacterium_sp__NSJ_57	0	210	10	190	60	0	20	50	100	50	30	0
s_Pseudomonas_protegens	0	0	0	0	0	0	0	0	0	0	0	10
s_Streptococcus_rubneri	0	0	10	0	10	160	30	0	380	120	200	0
s_Staphylococcus_pasteuri	0	100	20	130	50	10	20	340	80	30	60	340
s_Shigella_boydii	40	0	0	10	0	0	10	0	0	0	200	0
s_Clostridium_diolis	30	4910	260	4750	1530	0	480	1190	2560	1280	1110	0
s_Citrobacter_sp__RHBSTW_00424	290	0	0	0	0	0	0	0	0	0	0	0
s_Bordetella_avium	0	0	0	0	0	0	0	0	0	0	0	0
s_Enterobacter_ludwigii	860	0	0	520	0	0	10	0	0	0	10	0
s_Clostridium_sp__C5S11	150	30070	1550	29430	9990	20	3170	7250	15720	7770	6200	30
s_Rivularia_sp__PCC_7116	0	80	0	80	30	0	10	20	40	20	10	0
s_Corynebacterium_simulans	0	0	0	0	0	0	0	8150	0	10	10	79240
s_Micrococcus_luteus	0	0	0	0	0	0	0	0	0	0	0	180
s_Serratia_plymuthica	0	3390	0	0	0	0	0	0	0	0	0	0
s_Lactococcus_cremoris	0	50	10	110	40	140	10	100	70	40	70	80
s_Halanaerobium_hydrogeniformans	0	120	10	110	50	0	10	30	60	30	20	0
s_Companilactobacillus_zhachilii	0	70	0	70	20	0	10	20	40	20	20	0
s_Sutcliffiella_horikoshii	0	100	10	110	50	0	10	30	60	30	20	0
s_Paraburkholderia_acidisoli	0	0	0	0	0	0	0	0	0	0	0	190
s_Turicibacter_sanguinis	0	400	20	290	130	0	40	100	210	100	80	0
s_Staphylococcus_sp__MI_10_1553	0	0	0	0	0	0	0	0	0	0	0	10
s_Candidatus_Formimonas_warabiya	0	110	10	110	40	0	10	30	60	30	20	0
s_Natranaerobius_thermophilus	0	90	0	90	30	0	10	20	50	20	20	0
s_Clostridium_acetobutylicum	10	2170	110	2170	740	0	240	580	1180	550	440	0
s_Clostridioides_virus_CDMH1	20	240	0	990	0	0	0	0	0	10	0	0
s_Pseudoleptotrichia_goodfellowii	0	70	0	80	30	0	10	20	50	20	20	0
s_Clostridium_perfringens	130	23330	1260	22980	8190	110	4440	5750	12250	6050	5170	30
s_Bradyrhizobium_guangxiense	0	0	0	0	0	0	0	0	0	0	0	50
s_Shigella_flexneri	160	0	0	0	0	0	40	0	0	0	380	0
s_Flavobacterium_sp__I3_2	0	110	10	100	30	0	10	20	50	30	20	0
s_Streptococcus_thermophilus	770	570	2470	170	150	15200	90	210	1550	3930	19680	367370
s_Clostridium_carboxidivorans	10	1510	80	1420	460	0	160	360	790	380	290	10
s_Bradyrhizobium_sp__CCBAU_51753	0	0	0	0	0	0	0	0	0	0	0	10
s_Achromobacter_sp__ES_001	0	0	0	0	0	0	0	0	0	0	0	10
s_Flavobacterium_sp__F_323	0	90	0	80	20	0	10	20	50	20	10	0
s_Megavirus_chiliensis	0	80	0	30	10	0	0	10	40	10	0	0
s_Bacillus_cytotoxicus	0	120	10	110	40	0	10	30	50	30	20	0
s_Enterococcus_sp__M190262	0	40	0	20	10	0	0	150	10	0	0	100
s_Paraglaciecola_mesophila	0	90	0	90	20	0	10	20	50	20	20	0
s_Acinetobacter_johnsonii	0	60	0	40	20	10	10	10	30	10	10	1850
s_Clostridium_sp__AWRP	10	1260	70	1240	440	0	130	310	680	320	270	0
s_Staphylococcus_chromogenes	0	0	0	0	40	0	0	10	0	0	0	10
s_Clostridium_estertheticum	10	2400	120	2340	840	0	260	610	1280	600	500	0
s_Pseudomonas_aeruginosa	20	120	10	90	40	10	20	40	50	30	50	210
s_Phycicoccus_sp__HDW14	0	290	10	310	80	0	40	70	150	80	60	10
s_Streptococcus_sp__FDAARGOS_192	0	0	120	0	20	3550	10	0	140	980	3600	30
s_Melissococcus_plutonius	0	320	20	300	110	0	30	90	180	90	60	0
s_Malassezia_restricta	0	0	0	0	0	10	0	0	0	0	0	7970
s_Burkholderia_multivorans	0	0	0	0	0	0	0	0	0	0	0	510
s_Mammaliicoccus_sciuri	0	320	20	250	110	0	30	80	170	80	60	0
s_Bradyrhizobium_diazoefficiens	0	0	0	0	0	0	0	0	0	0	0	130
s_Alicyclobacillus_ferrooxydans	0	0	0	0	0	0	0	0	0	0	80	10
s_Streptococcus_sp__oral_taxon_061	0	10	20	0	30	430	20	0	210	130	460	10
s_Streptococcus_sobrinus	0	0	10	0	0	150	0	0	10	40	140	10
s_Streptococcus_virus_DT1	0	10	40	10	0	270	0	0	20	70	270	480
s_Streptobacillus_moniliformis	0	240	10	300	70	0	30	60	140	70	60	0
s_Ruthenibacterium_lactatiformans	0	140	10	230	50	0	20	40	110	40	50	0
s_Clostridium_gasigenes	30	5660	290	5590	1900	10	600	1360	2920	1450	1120	10
s_Corynebacterium_striatum	0	0	0	0	0	0	0	1010	0	0	0	8610
s_Fusobacterium_mortiferum	0	250	10	220	80	0	30	60	110	60	40	0
s_Ruminiclostridium_herbifermentans	0	370	20	320	120	0	40	90	190	90	60	0
s_Enterobacter_sp__RHBSTW_00175	110	0	0	100	0	0	100	0	10	0	10	0
s_Aliarcobacter_cryaerophilus	0	520	20	530	130	0	60	110	260	150	100	0
s_Pseudomonas_campi	0	0	0	0	0	0	0	0	0	0	0	0
s_Bacillus_sp__DU_106	0	250	0	230	60	0	20	30	110	30	30	0
s_Streptococcus_virus_O1205	0	0	10	0	0	230	0	0	0	30	130	40
s_Streptococcus_sp__NPS_308	0	10	10	0	80	180	10	0	70	110	230	10
s_Sphingomonas_paucimobilis	0	0	0	0	0	0	0	0	0	0	0	50
s_Veillonella_atypica	0	60	0	60	20	0	10	20	30	5890	20	0
s_Paraburkholderia_phymatum	0	0	0	0	0	0	0	0	0	0	0	110
s_Enterobacter_roggenkampii	453910	170	90	1730	90	120	50	90	100	130	270	30
s_Faecalitalea_cylindroides	0	130	0	50	60	0	20	30	100	30	30	0
s_Achromobacter_deleyi	0	0	0	0	0	0	0	0	0	0	0	20
s_Aminipila_terrae	0	150	10	160	50	0	20	40	80	40	30	0
s_Streptococcus_sp__NSJ_72	0	0	0	0	0	100	0	0	0	40	110	10
s_Leptotrichia_wadei	0	220	10	260	60	0	30	50	110	60	40	0
s_Naumovozyma_castellii	0	60	0	50	20	0	0	10	30	10	30	10
s_Lysinibacillus_sp__CD3_6	0	140	10	180	30	0	10	30	80	30	30	0
s_Chryseobacterium_indologenes	0	120	10	110	40	0	10	30	60	30	20	0
s_Acinetobacter_ursingii	0	0	0	0	0	0	0	0	0	0	0	10
s_Providencia_sneebia	0	510	20	470	120	0	60	100	220	140	90	0
s_Streptococcus_sp__116_D4	0	50	20	0	370	340	50	0	210	220	490	20
s_Streptococcus_koreensis	0	0	0	0	10	60	30	0	270	100	100	0
s_Alkaliphilus_metalliredigens	0	190	10	250	60	0	20	50	120	50	40	0
s_Luteibacter_pinisoli	0	0	0	0	0	0	0	0	0	0	0	10
s_Clostridium_septicum	40	7740	400	8010	2500	10	830	1820	4160	2030	1550	10
s_Mycoplasma_mycoides	0	220	80	180	110	30	50	90	220	90	40	490
s_Candidatus_Arthromitus_sp__SFB_rat_Yit	0	600	30	560	190	0	60	140	300	160	110	0
s_Blautia_producta	0	570	30	730	230	0	70	130	330	160	150	0
s_Staphylococcus_simulans	0	80	0	70	30	10	10	20	40	30	20	10
s_Lactobacillus_panisapium	0	130	10	80	50	0	20	40	70	40	30	0
s_Fusobacterium_sp__oral_taxon_203	0	110	0	110	40	0	10	20	60	50	20	0
s_Streptococcus_equi	0	10	0	10	10	50	10	0	90	20	60	10
s_Paenibacillus_xylanilyticus	0	70	0	80	30	0	10	20	40	20	20	0
s_Kaistella_haifensis	0	0	0	0	0	0	0	0	0	0	0	190
s_Burkholderia_sp__MBR_1	0	0	0	0	0	0	0	0	0	0	0	30
s_Thermoanaerobacterium_sp__RBIITD	0	220	10	210	70	0	20	50	110	60	40	0
s_Streptococcus_parasanguinis	0	0	30	0	10	740	220	0	2340	680	1020	10
s_Arsenophonus_endosymbiont_of_Apis_mellifera	0	80	0	60	20	0	0	20	40	20	10	0
s_Niallia_circulans	0	290	10	280	90	0	30	70	150	70	60	0
s_Clostridium_kluyveri	20	3440	160	3300	1200	0	390	800	2020	830	750	0
s_Achromobacter_ruhlandii	0	0	0	0	0	0	0	0	0	0	0	0
s_Clostridium_ljungdahlii	10	1410	80	1290	430	0	140	340	720	370	290	0
s_Klebsiella_sp__P1954	280	0	0	0	0	0	730	0	0	0	0	0
s_Clostridium_sporogenes	40	7460	380	7040	2470	10	740	1890	3960	1900	1570	60
s_Gottschalkia_acidurici	0	480	30	330	150	0	50	120	260	120	90	0
s_Rickettsia_conorii	0	160	0	200	30	0	20	20	60	40	40	0
s_Clostridioides_sp__ES_W_0016_02	10	600	60	730	160	60	60	180	320	170	110	0
s_Metabacillus_sp__KUDC1714	0	150	10	130	40	0	10	30	70	30	20	0
s_Geosporobacter_ferrireducens	0	160	10	160	60	0	20	40	90	40	30	0
s_Burkholderia_sp__DHOD12	0	0	0	0	0	0	0	0	0	0	0	230
s_Streptococcus_sp__FDAARGOS_522	0	0	0	0	0	10	0	0	0	140	0	0
s_Lacticaseibacillus_paracasei	0	10	10	0	10	0	0	10	10	10	0	540
s_Pseudomonas_lalkuanensis	0	0	0	0	0	0	0	0	0	0	0	10
s_Furfurilactobacillus_rossiae	0	190	10	180	50	0	20	40	90	50	30	10
s_Neisseria_mucosa	0	0	0	0	0	10	0	0	0	0	0	10
s_Clostridioides_sp__ES_S_0010_02	10	500	60	500	160	130	60	100	230	140	110	0
s_Fusobacterium_nucleatum	0	680	30	620	210	50	70	160	320	200	180	10
s_Polaribacter_sp__L3A8	0	70	0	70	30	0	10	10	40	20	20	0
s_Streptococcus_constellatus	0	40	60	40	40	260	10	50	150	100	430	160
s_Paraburkholderia_caribensis	0	0	0	0	0	0	0	0	0	0	0	140
s_Escherichia_sp__E4742	0	0	0	0	0	0	0	0	0	0	190	0
s_Raoultella_ornithinolytica	180	100	0	30	0	0	140	0	10	0	60	10
s_Prochlorococcus_marinus	0	150	0	110	40	0	10	30	60	30	20	0
s_Staphylococcus_nepalensis	0	40	0	40	10	0	0	10	20	10	10	10
s_Tetragenococcus_halophilus	0	160	50	140	50	0	20	40	80	40	30	10
s_Lactobacillus_crispatus	0	120	10	120	40	0	10	30	60	30	20	0
s_Bradyrhizobium_paxllaeri	0	0	0	0	0	0	0	0	0	0	0	10
s_Staphylococcus_warneri	0	0	0	0	30	0	0	10	0	30	10	210
s_Klebsiella_africana	430	10	0	10	0	0	1030	0	60	0	10	0
s_Clostridium_sp__JN_1	10	1370	70	1340	470	0	150	340	720	350	270	0
s_Bradyrhizobium_sp__CCGE_LA001	0	0	0	0	0	0	0	0	0	0	0	30
s_Mycoplasma_mobile	0	50	0	110	10	0	0	10	30	10	10	0
s_Anaerobutyricum_hallii	0	320	20	440	110	10	40	70	190	120	100	0
s_Paraburkholderia_edwinii	0	0	0	0	0	0	0	0	0	0	0	110
s_Macrococcus_caseolyticus	0	100	0	100	30	0	10	20	50	30	20	0
s_Streptococcus_anginosus	0	0	10	0	20	200	10	0	100	130	240	20
s_Klebsiella_sp__KPN54798	880	0	0	0	0	0	950	0	60	0	0	0
s_Buchnera_aphidicola	10	170	10	140	50	0	20	40	70	40	30	0
s_Veillonella_parvula	0	140	0	60	20	0	10	10	30	16800	20	10
s_Corynebacterium_singulare	0	0	20	0	0	10	0	20	0	0	0	230
s_Caldicellulosiruptor_kronotskyensis	0	120	10	130	40	0	10	30	60	40	30	0
s_Bradyrhizobium_sp__CCBAU_53351	0	0	0	0	0	0	0	0	0	0	0	40
s_Enterococcus_casseliflavus	0	0	160	20	0	0	0	60	0	30	0	20
s_Burkholderia_contaminans	0	0	0	0	0	0	0	0	0	0	0	150
s_Winogradskyella_helgolandensis	0	60	0	60	20	0	10	10	30	20	20	0
s_Bradyrhizobium_sp__BTAi1	0	0	0	0	0	0	0	0	0	0	0	50
s_Paraburkholderia_tropica	0	0	0	0	0	0	0	0	0	0	0	210
s_Clostridium_botulinum	280	46730	2440	46370	15930	700	4870	11490	24960	11820	9700	60
s_Pseudomonas_guangdongensis	0	0	0	0	0	0	0	0	0	0	0	10
s_Megasphaera_stantonii	0	70	0	60	20	0	10	20	40	20	20	0
s_Bradyrhizobium_icense	0	0	0	0	0	0	0	0	0	0	0	10
s_Gilliamella_apicola	0	90	10	120	20	20	10	20	50	30	50	0
s_Enterobacter_sp__ODB01	140	0	0	5050	0	0	0	0	0	0	0	0
s_Cellulophaga_lytica	0	90	0	90	30	0	10	20	50	20	20	0
s_Clostridium_cochlearium	10	1230	60	1180	380	0	130	280	640	290	260	0
s_Streptococcus_canis	0	50	10	50	30	40	10	10	40	30	60	10
s_Eubacterium_callanderi	0	160	10	140	50	0	10	40	80	40	30	0
s_Brachyspira_hyodysenteriae	0	140	10	110	40	0	10	30	70	40	30	0
s_Burkholderia_vietnamiensis	0	0	0	0	0	0	0	0	0	0	0	260
s__Clostridium__scindens	10	1460	70	1730	480	0	180	330	860	400	360	0
s_Comamonas_testosteroni	0	0	0	0	0	0	0	0	0	0	0	10
s_Leptotrichia_sp__oral_taxon_212	0	100	0	70	30	0	10	20	40	20	20	0
s_Rothia_aeria	0	0	10	0	20	0	0	0	160	50	20	10
s_Staphylococcus_felis	0	90	0	100	30	0	10	20	50	20	20	0
s_Leptotrichia_buccalis	0	150	10	130	50	0	20	40	90	40	30	0
s_Priestia_megaterium	10	960	30	1000	300	0	100	190	500	210	160	20
s_Faecalibacillus_intestinalis	0	350	30	400	100	50	40	80	180	70	70	0
s_Klebsiella_sp__LY	320	0	0	0	0	0	40	0	0	0	0	0
s_Streptococcus_parauberis	0	30	20	20	10	350	0	10	40	80	330	10
s_Klebsiella_sp__WP8_S18_ESBL_06	170	10	0	10	0	0	250	0	10	0	0	0
s_Thermothelomyces_thermophilus	0	100	0	100	20	0	10	20	50	30	20	110
s_Muribaculum_gordoncarteri	0	0	0	0	0	0	0	0	0	0	0	0
s_Streptococcus_virus_7201	0	0	30	0	0	400	0	0	10	100	170	150
s_Lactococcus_sp__LG1267	0	1740	40	990	380	0	110	200	480	200	180	0
s_Vibrio_neptunius	0	90	10	90	40	0	10	20	50	30	20	0
s_Bradyrhizobium_guangdongense	0	0	0	0	0	0	0	0	0	0	0	20
s_Crassaminicella_thermophila	0	280	10	260	90	0	30	60	140	70	50	0
s_Paraburkholderia_sp__7MH5	0	0	0	0	0	0	0	0	0	0	0	190
s_Streptococcus_sanguinis	0	120	20	120	60	300	20	30	160	160	340	20
s_Paenibacillus_sp__FSL_H7_0737	0	130	10	120	50	0	10	30	60	30	30	0
s_Vallitalea_guaymasensis	0	450	20	420	150	0	50	130	220	120	80	0
s_Priestia_filamentosa	0	110	0	90	30	0	10	20	50	30	20	0
s_Lactobacillus_paragasseri	0	190	10	190	50	0	20	40	90	60	40	0
s_Lysinibacillus_timonensis	0	90	10	80	30	20	10	20	40	30	30	0
s_Vagococcus_zengguangii	0	70	10	70	20	0	10	20	30	60	10	10
s_Acidovorax_carolinensis	240	10	0	10	0	0	0	0	10	0	0	30
s_Anaerococcus_obesiensis	0	180	10	190	50	0	20	40	90	50	40	0
s_Pseudomonas_sp__LPB0260	0	0	0	0	0	0	0	0	0	0	0	0
s_Lysinibacillus_sphaericus	0	70	0	70	40	0	10	20	50	20	10	0
s_Enterobacter_cloacae_complex_sp_	1220	0	0	1650	0	0	20	0	0	0	30	0
s_Lactococcus_raffinolactis	0	10	10	10	0	30	0	10	10	0	0	10
s_Streptococcus_phage_TP_J34	0	0	0	0	0	80	0	0	0	20	90	30
s_Paraburkholderia_terrae	0	0	0	0	0	0	0	0	0	0	0	140
s_Drechmeria_coniospora	0	0	0	0	0	0	0	0	0	0	0	130
s_Streptococcus_pseudoporcinus	0	10	10	10	10	250	10	0	60	90	240	10
s_Alicycliphilus_denitrificans	0	0	0	0	0	0	0	0	0	0	0	30
s_Myroides_profundi	0	170	0	210	40	0	10	40	90	40	30	0
s_Bordetella_bronchiseptica	0	0	0	0	0	0	0	0	0	0	0	20
s_Sarcina_sp__JB2	10	1730	80	1730	510	0	180	400	880	430	340	0
s_Bacillus_thuringiensis	0	450	30	420	130	10	40	90	210	110	70	20
s_Paraburkholderia_megapolitana	0	0	0	0	0	0	0	0	0	0	0	150
s_Acinetobacter_nosocomialis	0	10	0	2770	0	0	30	0	0	10	0	10
s_Streptococcus_virus_phiAbc2	0	0	40	0	0	300	0	0	10	60	240	350
s_Calothrix_sp__336_3	0	140	10	130	50	0	10	30	70	40	30	0
s_Paenibacillus_uliginis	0	80	0	30	30	0	10	20	40	20	20	0
s_Staphylococcus_saprophyticus	0	80	0	70	50	0	10	30	50	30	10	10
s_Clostridium_formicaceticum	0	1040	50	1030	310	0	110	240	540	270	220	0
s_Pantoea_alhagi	180	0	0	0	0	0	0	0	0	0	0	0
s_Anaerocolumna_cellulosilytica	0	280	10	270	100	0	30	70	150	70	50	0
s_Corynebacterium_tuberculostearicum	0	10	40	0	0	60	0	1760	10	200	80	5080
s_Intestinibaculum_porci	0	100	10	110	40	0	10	30	60	30	20	0
s_Lactococcus_virus_96603	0	0	0	0	0	10	0	0	0	0	0	0
s_Acetoanaerobium_sticklandii	0	110	10	100	40	0	10	30	60	30	20	0
s_Streptococcus_ilei	0	0	10	0	10	160	50	0	550	180	210	10
s_Lactococcus_garvieae	0	90	10	40	30	0	10	20	40	20	10	20
s_Blautia_pseudococcoides	0	240	20	320	60	20	30	60	150	60	60	0
s_Haemophilus_parainfluenzae	0	90	0	60	30	0	10	20	30	80	20	10
s_Sporosarcina_pasteurii	0	290	20	380	110	0	30	70	170	80	80	0
s_Anaerostipes_hadrus	0	280	10	240	90	0	30	60	150	80	60	10
s_Streptococcus_sp__HSISS1	0	0	40	0	0	1270	0	0	110	440	1520	370
s_Formosa_sediminum	0	190	10	190	80	0	20	50	110	50	40	0
s_Clostridioides_virus_phiCD481_1	0	40	0	150	0	0	0	0	0	0	0	0
s_Lactobacillus_johnsonii	0	130	10	130	40	0	10	30	70	40	30	0
s_Lactobacillus_helveticus	0	0	0	0	0	0	0	0	0	0	0	0
s_Clostridioides_difficile	10040	101550	193090	208540	7080	447350	5720	3970	8940	94420	4790	220
s_Achromobacter_sp__77	0	0	0	0	0	0	0	0	0	0	0	0
s_Klebsiella_huaxiensis	400	0	0	0	0	0	120	0	10	0	20	0
s_Clostridium_bornimense	30	6820	330	6890	2230	0	740	1620	3860	1690	1430	10
s_Streptococcus_virus_858	0	0	0	0	0	0	0	0	0	0	0	50
s_Bradyrhizobium_sp__S2_11_2	0	0	0	0	0	0	0	0	0	0	0	10
s_Flavobacterium_johnsoniae	0	10	0	10	0	0	0	0	0	0	30	10
s_Klebsiella_aerogenes	660	0	0	10	0	0	920	0	50	0	30	0
s_Serratia_sp__CMO1	10	440	0	10	0	0	10	0	0	0	10	0
s_Paraburkholderia_fungorum	0	0	0	0	0	10	0	0	0	0	0	1090
s_Acaryochloris_marina	170	160	10	150	40	0	20	40	80	40	30	0
s_Klebsiella_quasivariicola	570	20	0	0	0	0	940	0	50	0	10	0
s_Corynebacterium_jeikeium	0	0	10	0	0	0	0	10	10	0	0	200
s_Anaerococcus_prevotii	0	160	10	150	50	0	20	40	90	40	30	0
s_Paenibacillus_sp__JNUCC_31	0	130	10	130	50	0	20	30	60	40	30	0
s_Streptococcus_sp__1643	0	0	10	0	20	150	0	0	20	40	170	0
s_Crassaminicella_profunda	0	240	10	170	70	0	20	60	120	60	40	0
s_Pseudomonas_mendocina	0	30	0	30	10	0	0	10	10	10	10	20
s_Chryseobacterium_sp__3008163	0	130	10	140	40	0	10	30	60	30	20	0
s_Staphylococcus_xylosus	0	10	0	0	10	0	0	10	0	10	0	0
s_Ustilago_maydis	0	40	0	30	10	0	0	10	20	10	10	590
s_Cellulosilyticum_lentocellum	0	290	20	310	100	0	30	70	150	80	70	0
s_Acinetobacter_sp__10FS3_1	0	90	0	70	30	0	10	20	30	20	20	0
s_Halarcobacter_anaerophilus	0	80	0	80	20	0	10	20	40	20	10	0
s_Acutalibacter_muris	0	280	20	410	70	0	40	70	180	80	90	0
s_Enterobacter_hormaechei	8680	210	0	11060	0	0	130	0	20	10	240	20
s_Bulleidia_sp__zg_1006	0	230	10	210	60	0	30	50	120	60	40	0
s_Enterococcus_phage_EF62phi	0	0	0	0	0	0	0	0	5870	0	0	0
s_Bradyrhizobium_symbiodeficiens	0	0	0	0	0	0	0	0	0	0	0	30
s_Burkholderia_stabilis	0	0	0	0	0	0	0	0	0	0	0	160
s_Enterobacter_sp__MGH_14	520	0	0	0	0	0	70	0	0	0	0	0

## Sheet: A-B_Venn
#Group A and Group B species Venn
ID	A	B
s_Staphylococcus_epidermidis	s_Staphylococcus_epidermidis	s_Staphylococcus_epidermidis
s_Clostridium_butyricum	s_Clostridium_butyricum	s_Clostridium_butyricum
s_Klebsiella_pneumoniae	s_Klebsiella_pneumoniae	s_Klebsiella_pneumoniae
s_Enterococcus_faecalis	s_Enterococcus_faecalis	s_Enterococcus_faecalis
s_Clostridioides_difficile	s_Clostridioides_difficile	s_Clostridioides_difficile
s_Streptococcus_thermophilus	s_Streptococcus_thermophilus	s_Streptococcus_thermophilus
s_Pseudomonas_aeruginosa	s_Pseudomonas_aeruginosa	s_Pseudomonas_aeruginosa
s_Streptococcus_sp._HSISS3	s_Streptococcus_sp._HSISS3	s_Streptococcus_sp._HSISS3
s_Enterobacter_roggenkampii	s_Enterobacter_roggenkampii	s_Enterobacter_roggenkampii
s_Klebsiella_quasipneumoniae	s_Klebsiella_quasipneumoniae	s_Klebsiella_quasipneumoniae
s_Streptococcus_sp._HSISS2	s_Streptococcus_sp._HSISS2	s_Streptococcus_sp._HSISS2
s_Escherichia_coli	s_Escherichia_coli	s_Escherichia_coli
s_Streptococcus_mitis	s_Streptococcus_mitis	s_Streptococcus_mitis
s_Clostridium_beijerinckii	s_Clostridium_beijerinckii	s_Clostridium_beijerinckii
s_Clostridium_botulinum	s_Clostridium_botulinum	s_Clostridium_botulinum
s_Serratia_marcescens	s_Serratia_marcescens	s_Serratia_marcescens
s_Clostridium_saccharobutylicum	s_Clostridium_saccharobutylicum	s_Clostridium_saccharobutylicum
s_Clostridium_saccharoperbutylacetonicum	s_Clostridium_saccharoperbutylacetonicum	s_Clostridium_saccharoperbutylacetonicum
s_Clostridium_sp._C5S11	s_Clostridium_sp._C5S11	s_Clostridium_sp._C5S11
s_Clostridium_perfringens	s_Clostridium_perfringens	s_Clostridium_perfringens
s_Staphylococcus_aureus	s_Staphylococcus_aureus	s_Staphylococcus_aureus
s_Clostridium_sp._DL-VIII	s_Clostridium_sp._DL-VIII	s_Clostridium_sp._DL-VIII
s_Streptococcus_salivarius	s_Streptococcus_salivarius	s_Streptococcus_salivarius
s_Clostridium_taeniosporum	s_Clostridium_taeniosporum	s_Clostridium_taeniosporum
s_Streptococcus_pneumoniae	s_Streptococcus_pneumoniae	s_Streptococcus_pneumoniae
s_Clostridium_sp._MF28	s_Clostridium_sp._MF28	s_Clostridium_sp._MF28
s_Corynebacterium_simulans	s_Corynebacterium_simulans	s_Corynebacterium_simulans
s_Corynebacterium_kefirresidentii	s_Corynebacterium_kefirresidentii	s_Corynebacterium_kefirresidentii
s_Enterobacter_kobei	s_Enterobacter_kobei	s_Enterobacter_kobei
s_Achromobacter_xylosoxidans	s_Achromobacter_xylosoxidans	s_Achromobacter_xylosoxidans
s_Staphylococcus_capitis	s_Staphylococcus_capitis	s_Staphylococcus_capitis
s_Stenotrophomonas_maltophilia	s_Stenotrophomonas_maltophilia	s_Stenotrophomonas_maltophilia
s_Streptococcus_lactarius	s_Streptococcus_lactarius	s_Streptococcus_lactarius
s_Clostridium_baratii	s_Clostridium_baratii	s_Clostridium_baratii
s_Veillonella_dispar	s_Veillonella_dispar	s_Veillonella_dispar
s_Paraclostridium_bifermentans	s_Paraclostridium_bifermentans	s_Paraclostridium_bifermentans
s_Rothia_mucilaginosa	s_Rothia_mucilaginosa	s_Rothia_mucilaginosa
s_Clostridium_septicum	s_Clostridium_septicum	s_Clostridium_septicum
s_Clostridium_sporogenes	s_Clostridium_sporogenes	s_Clostridium_sporogenes
s_Staphylococcus_pasteuri	s_Staphylococcus_pasteuri	s_Staphylococcus_pasteuri
s_Clostridium_bornimense	s_Clostridium_bornimense	s_Clostridium_bornimense
s_Clostridium_isatidis	s_Clostridium_isatidis	s_Clostridium_isatidis
s_Clostridium_sp._CT4	s_Clostridium_sp._CT4	s_Clostridium_sp._CT4
s_Clostridium_chauvoei	s_Clostridium_chauvoei	s_Clostridium_chauvoei
s_Clostridium_gasigenes	s_Clostridium_gasigenes	s_Clostridium_gasigenes
s_Streptococcus_oralis	s_Streptococcus_oralis	s_Streptococcus_oralis
s_Streptococcus_pseudopneumoniae	s_Streptococcus_pseudopneumoniae	s_Streptococcus_pseudopneumoniae
s_Staphylococcus_hominis	s_Staphylococcus_hominis	s_Staphylococcus_hominis
s_Clostridium_diolis	s_Clostridium_diolis	s_Clostridium_diolis
s_Clostridium_cadaveris	s_Clostridium_cadaveris	s_Clostridium_cadaveris
s_Bifidobacterium_animalis	s_Bifidobacterium_animalis	s_Bifidobacterium_animalis
s_Clostridium_intestinale	s_Clostridium_intestinale	s_Clostridium_intestinale
s_Klebsiella_variicola	s_Klebsiella_variicola	s_Klebsiella_variicola
s_Veillonella_sp._S12025-13	s_Veillonella_sp._S12025-13	s_Veillonella_sp._S12025-13
s_Enterobacter_hormaechei	s_Enterobacter_hormaechei	s_Enterobacter_hormaechei
s_Staphylococcus_haemolyticus	s_Staphylococcus_haemolyticus	s_Staphylococcus_haemolyticus
s_Clostridium_kluyveri	s_Clostridium_kluyveri	s_Clostridium_kluyveri
s_Veillonella_nakazawae	s_Veillonella_nakazawae	s_Veillonella_nakazawae
s_Clostridium_pasteurianum	s_Clostridium_pasteurianum	s_Clostridium_pasteurianum
s_Streptococcus_agalactiae	s_Streptococcus_agalactiae	s_Streptococcus_agalactiae
s_Veillonella_parvula	s_Veillonella_parvula	s_Veillonella_parvula
s_Gluconacetobacter_diazotrophicus	s_Gluconacetobacter_diazotrophicus	s_Gluconacetobacter_diazotrophicus
s_Streptococcus_vestibularis	s_Streptococcus_vestibularis	s_Streptococcus_vestibularis
s_Serratia_sp._FDAARGOS_506	s_Serratia_sp._FDAARGOS_506	s_Serratia_sp._FDAARGOS_506
s_Clostridium_argentinense	s_Clostridium_argentinense	s_Clostridium_argentinense
s_Streptococcus_sp._116-D4	s_Streptococcus_sp._116-D4	s_Streptococcus_sp._116-D4
s_Clostridium_novyi	s_Clostridium_novyi	s_Clostridium_novyi
s_Clostridium_sp._M62/1	s_Clostridium_sp._M62/1	s_Clostridium_sp._M62/1
s_Streptococcus_virus_DT1	s_Streptococcus_virus_DT1	s_Streptococcus_virus_DT1
s_[Clostridium]_innocuum	s_[Clostridium]_innocuum	s_[Clostridium]_innocuum
s_Clostridium_estertheticum	s_Clostridium_estertheticum	s_Clostridium_estertheticum
s_Clostridium_cellulovorans	s_Clostridium_cellulovorans	s_Clostridium_cellulovorans
s_Streptococcus_gwangjuense	s_Streptococcus_gwangjuense	s_Streptococcus_gwangjuense
s_Clostridium_acetobutylicum	s_Clostridium_acetobutylicum	s_Clostridium_acetobutylicum
s_Corynebacterium_striatum	s_Corynebacterium_striatum	s_Corynebacterium_striatum
s_Staphylococcus_sp._HL28	s_Staphylococcus_sp._HL28	s_Staphylococcus_sp._HL28
s_Klebsiella_michiganensis	s_Klebsiella_michiganensis	s_Klebsiella_michiganensis
s_Clostridium_tetani	s_Clostridium_tetani	s_Clostridium_tetani
s_Clostridium_tyrobutyricum	s_Clostridium_tyrobutyricum	s_Clostridium_tyrobutyricum
s_Corynebacterium_tuberculostearicum	s_Corynebacterium_tuberculostearicum	s_Corynebacterium_tuberculostearicum
s_Bacillus_cereus	s_Bacillus_cereus	s_Bacillus_cereus
s_Sarcina_sp._JB2	s_Sarcina_sp._JB2	s_Sarcina_sp._JB2
s_Enterobacter_cloacae	s_Enterobacter_cloacae	s_Enterobacter_cloacae
s_Streptococcus_virus_phiAbc2	s_Streptococcus_virus_phiAbc2	s_Streptococcus_virus_phiAbc2
s_Streptococcus_sp._FDAARGOS_192	s_Streptococcus_sp._FDAARGOS_192	s_Streptococcus_sp._FDAARGOS_192
s_[Clostridium]_scindens	s_[Clostridium]_scindens	s_[Clostridium]_scindens
s_Paeniclostridium_sordellii	s_Paeniclostridium_sordellii	s_Paeniclostridium_sordellii
s_Salmonella_enterica	s_Salmonella_enterica	s_Salmonella_enterica
s_Malassezia_restricta	s_Malassezia_restricta	s_Malassezia_restricta
s_Enterococcus_faecium	s_Enterococcus_faecium	s_Enterococcus_faecium
s_Lactococcus_sp._LG1267	s_Lactococcus_sp._LG1267	s_Lactococcus_sp._LG1267
s_Romboutsia_hominis	s_Romboutsia_hominis	s_Romboutsia_hominis
s_Clostridium_carboxidivorans	s_Clostridium_carboxidivorans	s_Clostridium_carboxidivorans
s_Staphylococcus_equorum	s_Staphylococcus_equorum	s_Staphylococcus_equorum
s_Caproicibacter_fermentans	s_Caproicibacter_fermentans	s_Caproicibacter_fermentans
s_Clostridium_ljungdahlii	s_Clostridium_ljungdahlii	s_Clostridium_ljungdahlii
s_Clostridium_sp._JN-1	s_Clostridium_sp._JN-1	s_Clostridium_sp._JN-1
s_Romboutsia_sp._CE17	s_Romboutsia_sp._CE17	s_Romboutsia_sp._CE17
s_Streptococcus_virus_7201	s_Streptococcus_virus_7201	s_Streptococcus_virus_7201
s_Romboutsia_ilealis	s_Romboutsia_ilealis	s_Romboutsia_ilealis
s_Clostridium_sp._AWRP	s_Clostridium_sp._AWRP	s_Clostridium_sp._AWRP
s_Clostridium_cochlearium	s_Clostridium_cochlearium	s_Clostridium_cochlearium
s_Caloramator_sp._E03	s_Caloramator_sp._E03	s_Caloramator_sp._E03
s_[Ruminococcus]_gnavus	s_[Ruminococcus]_gnavus	s_[Ruminococcus]_gnavus
s_Clostridium_thermarum	s_Clostridium_thermarum	s_Clostridium_thermarum
s_Acinetobacter_baumannii	s_Acinetobacter_baumannii	s_Acinetobacter_baumannii
s_Clostridium_sp._JN-9	s_Clostridium_sp._JN-9	s_Clostridium_sp._JN-9
s_Veillonella_atypica	s_Veillonella_atypica	s_Veillonella_atypica
s_Streptococcus_phage_YMC-2011	s_Streptococcus_phage_YMC-2011	s_Streptococcus_phage_YMC-2011
s_Corynebacterium_segmentosum	s_Corynebacterium_segmentosum	s_Corynebacterium_segmentosum
s_Streptococcus_parasanguinis	s_Streptococcus_parasanguinis	s_Streptococcus_parasanguinis
s_Streptococcus_phage_EJ-1	s_Streptococcus_phage_EJ-1	s_Streptococcus_phage_EJ-1
s_Enterococcus_phage_EF62phi	s_Enterococcus_phage_EF62phi	s_Enterococcus_phage_EF62phi
s_Clostridium_drakei	s_Clostridium_drakei	s_Clostridium_drakei
s_Clostridium_fermenticellae	s_Clostridium_fermenticellae	s_Clostridium_fermenticellae
s_Streptococcus_sp._oral_taxon_431	s_Streptococcus_sp._oral_taxon_431	s_Streptococcus_sp._oral_taxon_431
s_Acinetobacter_ursingii	s_Acinetobacter_ursingii	s_Acinetobacter_ursingii
s_Clostridium_sp._001	s_Clostridium_sp._001	s_Clostridium_sp._001
s_Clostridium_scatologenes	s_Clostridium_scatologenes	s_Clostridium_scatologenes
s_Streptococcus_sp._HSISM1	s_Streptococcus_sp._HSISM1	s_Streptococcus_sp._HSISM1
s_Streptococcus_sp._LPB0220	s_Streptococcus_sp._LPB0220	s_Streptococcus_sp._LPB0220
s_Streptococcus_virus_ALQ132	s_Streptococcus_virus_ALQ132	s_Streptococcus_virus_ALQ132
s_Clostridium_formicaceticum	s_Clostridium_formicaceticum	s_Clostridium_formicaceticum
s_Staphylococcus_warneri	s_Staphylococcus_warneri	s_Staphylococcus_warneri
s_Enterobacter_sp._ODB01	s_Enterobacter_sp._ODB01	s_Enterobacter_sp._ODB01
s_Priestia_megaterium	s_Priestia_megaterium	s_Priestia_megaterium
s_Cellulosilyticum_sp._WCF-2	s_Cellulosilyticum_sp._WCF-2	s_Cellulosilyticum_sp._WCF-2
s_Streptococcus_virus_Sfi19	s_Streptococcus_virus_Sfi19	s_Streptococcus_virus_Sfi19
s_Enterobacter_asburiae	s_Enterobacter_asburiae	s_Enterobacter_asburiae
s_Hathewaya_histolytica	s_Hathewaya_histolytica	s_Hathewaya_histolytica
s_Lactococcus_cremoris	s_Lactococcus_cremoris	s_Lactococcus_cremoris
s_Amedibacterium_intestinale	s_Amedibacterium_intestinale	s_Amedibacterium_intestinale
s_Mycoplasma_mycoides	s_Mycoplasma_mycoides	s_Mycoplasma_mycoides
s_Streptococcus_australis	s_Streptococcus_australis	s_Streptococcus_australis
s_Streptococcus_phage_5093	s_Streptococcus_phage_5093	s_Streptococcus_phage_5093
s_Streptococcus_sp._HSISS1	s_Streptococcus_sp._HSISS1	s_Streptococcus_sp._HSISS1
s_Klebsiella_sp._KPN54798	s_Klebsiella_sp._KPN54798	s_Klebsiella_sp._KPN54798
s_Anaerostipes_caccae	s_Anaerostipes_caccae	s_Anaerostipes_caccae
s_Bacillus_mycoides	s_Bacillus_mycoides	s_Bacillus_mycoides
s_Fusobacterium_nucleatum	s_Fusobacterium_nucleatum	s_Fusobacterium_nucleatum
s_Lachnoclostridium_phytofermentans	s_Lachnoclostridium_phytofermentans	s_Lachnoclostridium_phytofermentans
s_Streptococcus_gordonii	s_Streptococcus_gordonii	s_Streptococcus_gordonii
s_Serratia_plymuthica	s_Serratia_plymuthica	s_Serratia_plymuthica
s_Clostridioides_sp._ES-W-0016-02	s_Clostridioides_sp._ES-W-0016-02	s_Clostridioides_sp._ES-W-0016-02
s_Klebsiella_aerogenes	s_Klebsiella_aerogenes	s_Klebsiella_aerogenes
s_Klebsiella_africana	s_Klebsiella_africana	s_Klebsiella_africana
s_Gemella_haemolysans	s_Gemella_haemolysans	s_Gemella_haemolysans
s_Blautia_producta	s_Blautia_producta	s_Blautia_producta
s_Klebsiella_quasivariicola	s_Klebsiella_quasivariicola	s_Klebsiella_quasivariicola
s_Botrytis_cinerea	s_Botrytis_cinerea	s_Botrytis_cinerea
s_Fusarium_poae	s_Fusarium_poae	s_Fusarium_poae
s_Achromobacter_sp._ES-001	s_Achromobacter_sp._ES-001	s_Achromobacter_sp._ES-001
s_Erysipelatoclostridium_ramosum	s_Erysipelatoclostridium_ramosum	s_Erysipelatoclostridium_ramosum
s_Streptococcus_sp._NPS_308	s_Streptococcus_sp._NPS_308	s_Streptococcus_sp._NPS_308
s_Acinetobacter_johnsonii	s_Acinetobacter_johnsonii	s_Acinetobacter_johnsonii
s_Klebsiella_grimontii	s_Klebsiella_grimontii	s_Klebsiella_grimontii
s_Candidatus_Arthromitus_sp._SFB-rat-Yit	s_Candidatus_Arthromitus_sp._SFB-rat-Yit	s_Candidatus_Arthromitus_sp._SFB-rat-Yit
s_Clostridium_autoethanogenum	s_Clostridium_autoethanogenum	s_Clostridium_autoethanogenum
s_Eubacterium_sp._NSJ-61	s_Eubacterium_sp._NSJ-61	s_Eubacterium_sp._NSJ-61
s_Enterobacter_cloacae_complex_sp.	s_Enterobacter_cloacae_complex_sp.	s_Enterobacter_cloacae_complex_sp.
s_Serratia_ureilytica	NA	s_Serratia_ureilytica
s_Peptacetobacter_hiranonis	s_Peptacetobacter_hiranonis	s_Peptacetobacter_hiranonis
s_Clostridium_sp._C1	s_Clostridium_sp._C1	s_Clostridium_sp._C1
s_Clostridioides_sp._ES-S-0010-02	s_Clostridioides_sp._ES-S-0010-02	s_Clostridioides_sp._ES-S-0010-02
s_Carnobacterium_divergens	s_Carnobacterium_divergens	s_Carnobacterium_divergens
s_Streptococcus_gallolyticus	s_Streptococcus_gallolyticus	s_Streptococcus_gallolyticus
s_Streptococcus_suis	s_Streptococcus_suis	s_Streptococcus_suis
s_Streptococcus_infantarius	s_Streptococcus_infantarius	s_Streptococcus_infantarius
s_Acinetobacter_nosocomialis	s_Acinetobacter_nosocomialis	s_Acinetobacter_nosocomialis
s_Streptococcus_sp._oral_taxon_061	s_Streptococcus_sp._oral_taxon_061	s_Streptococcus_sp._oral_taxon_061
s_Lachnoclostridium_sp._YL32	s_Lachnoclostridium_sp._YL32	s_Lachnoclostridium_sp._YL32
s_Burkholderia_pseudomallei	s_Burkholderia_pseudomallei	s_Burkholderia_pseudomallei
s_Klebsiella_oxytoca	s_Klebsiella_oxytoca	s_Klebsiella_oxytoca
s_Listeria_monocytogenes	s_Listeria_monocytogenes	s_Listeria_monocytogenes
s_Bacillus_thuringiensis	s_Bacillus_thuringiensis	s_Bacillus_thuringiensis
s_Citrobacter_sp._RHBSTW-00986	s_Citrobacter_sp._RHBSTW-00986	s_Citrobacter_sp._RHBSTW-00986
s_Streptococcus_sanguinis	s_Streptococcus_sanguinis	s_Streptococcus_sanguinis
s_Aliarcobacter_cryaerophilus	s_Aliarcobacter_cryaerophilus	s_Aliarcobacter_cryaerophilus
s_Fusobacterium_pseudoperiodonticum	s_Fusobacterium_pseudoperiodonticum	s_Fusobacterium_pseudoperiodonticum
s_Bacillus_subtilis	s_Bacillus_subtilis	s_Bacillus_subtilis
s_Roseburia_intestinalis	s_Roseburia_intestinalis	s_Roseburia_intestinalis
s_Alkaliphilus_sp._B6464	s_Alkaliphilus_sp._B6464	s_Alkaliphilus_sp._B6464
s_Blattabacterium_cuenoti	s_Blattabacterium_cuenoti	s_Blattabacterium_cuenoti
s_Enterobacter_virus_phiT5282H	s_Enterobacter_virus_phiT5282H	s_Enterobacter_virus_phiT5282H
s_Gottschalkia_acidurici	s_Gottschalkia_acidurici	s_Gottschalkia_acidurici
s_Thermoanaerobacterium_thermosaccharolyticum	s_Thermoanaerobacterium_thermosaccharolyticum	s_Thermoanaerobacterium_thermosaccharolyticum
s_Fusobacterium_varium	s_Fusobacterium_varium	s_Fusobacterium_varium
s_Vallitalea_guaymasensis	s_Vallitalea_guaymasensis	s_Vallitalea_guaymasensis
s_Staphylococcus_caprae	s_Staphylococcus_caprae	s_Staphylococcus_caprae
s_Providencia_sneebia	s_Providencia_sneebia	s_Providencia_sneebia
s_Streptococcus_dysgalactiae	s_Streptococcus_dysgalactiae	s_Streptococcus_dysgalactiae
s_Streptococcus_cristatus	s_Streptococcus_cristatus	s_Streptococcus_cristatus
s_Pseudomonas_protegens	s_Pseudomonas_protegens	s_Pseudomonas_protegens
s_Enterobacter_sp._MGH_7	NA	s_Enterobacter_sp._MGH_7
s_Cutibacterium_acnes	s_Cutibacterium_acnes	s_Cutibacterium_acnes
s_Klebsiella_sp._P1954	s_Klebsiella_sp._P1954	s_Klebsiella_sp._P1954
s_Clostridioides_virus_CDMH1	s_Clostridioides_virus_CDMH1	s_Clostridioides_virus_CDMH1
s_Klebsiella_sp._P1927	s_Klebsiella_sp._P1927	s_Klebsiella_sp._P1927
s_Burkholderia_cenocepacia	s_Burkholderia_cenocepacia	s_Burkholderia_cenocepacia
s_Blautia_hansenii	s_Blautia_hansenii	s_Blautia_hansenii
s_Paraburkholderia_fungorum	s_Paraburkholderia_fungorum	s_Paraburkholderia_fungorum
s_Campylobacter_jejuni	s_Campylobacter_jejuni	s_Campylobacter_jejuni
s_Paraburkholderia_phytofirmans	s_Paraburkholderia_phytofirmans	s_Paraburkholderia_phytofirmans
s_Streptococcus_virus_2972	s_Streptococcus_virus_2972	s_Streptococcus_virus_2972
s_Staphylococcus_saprophyticus	s_Staphylococcus_saprophyticus	s_Staphylococcus_saprophyticus
s_Schnuerera_ultunensis	s_Schnuerera_ultunensis	s_Schnuerera_ultunensis
s_Streptococcus_parasuis	s_Streptococcus_parasuis	s_Streptococcus_parasuis
s_Turicibacter_sanguinis	s_Turicibacter_sanguinis	s_Turicibacter_sanguinis
s_Streptococcus_constellatus	s_Streptococcus_constellatus	s_Streptococcus_constellatus
s_Anabaena_sp._90	s_Anabaena_sp._90	s_Anabaena_sp._90
s_Anaerocolumna_sedimenticola	s_Anaerocolumna_sedimenticola	s_Anaerocolumna_sedimenticola
s_Eubacterium_limosum	s_Eubacterium_limosum	s_Eubacterium_limosum
s_Clostridioides_virus_phiCDHM14	s_Clostridioides_virus_phiCDHM14	s_Clostridioides_virus_phiCDHM14
s_Faecalibacillus_intestinalis	s_Faecalibacillus_intestinalis	s_Faecalibacillus_intestinalis
s_Aggregatibacter_aphrophilus	s_Aggregatibacter_aphrophilus	s_Aggregatibacter_aphrophilus
s_Anaerobutyricum_hallii	s_Anaerobutyricum_hallii	s_Anaerobutyricum_hallii
s_Crassaminicella_sp._143-21	s_Crassaminicella_sp._143-21	s_Crassaminicella_sp._143-21
s_Moraxella_osloensis	s_Moraxella_osloensis	s_Moraxella_osloensis
s_Corynebacterium_kroppenstedtii	s_Corynebacterium_kroppenstedtii	s_Corynebacterium_kroppenstedtii
s_Turicibacter_sp._H121	s_Turicibacter_sp._H121	s_Turicibacter_sp._H121
s_Mammaliicoccus_sciuri	s_Mammaliicoccus_sciuri	s_Mammaliicoccus_sciuri
s_Burkholderia_cepacia	s_Burkholderia_cepacia	s_Burkholderia_cepacia
s_Roseburia_hominis	s_Roseburia_hominis	s_Roseburia_hominis
s_Ruminiclostridium_herbifermentans	s_Ruminiclostridium_herbifermentans	s_Ruminiclostridium_herbifermentans
s_Streptococcus_virus_Sfi21	s_Streptococcus_virus_Sfi21	s_Streptococcus_virus_Sfi21
s_Longibaculum_sp._KGMB06250	s_Longibaculum_sp._KGMB06250	s_Longibaculum_sp._KGMB06250
s_Megamonas_funiformis	s_Megamonas_funiformis	s_Megamonas_funiformis
s_Staphylococcus_nepalensis	s_Staphylococcus_nepalensis	s_Staphylococcus_nepalensis
s_Fusobacterium_ulcerans	s_Fusobacterium_ulcerans	s_Fusobacterium_ulcerans
s_Staphylococcus_cohnii	s_Staphylococcus_cohnii	s_Staphylococcus_cohnii
s_Acutalibacter_muris	s_Acutalibacter_muris	s_Acutalibacter_muris
s_Bacillus_velezensis	s_Bacillus_velezensis	s_Bacillus_velezensis
s_Sporosarcina_pasteurii	s_Sporosarcina_pasteurii	s_Sporosarcina_pasteurii
s_Paraglaciecola_sp._L1A13	s_Paraglaciecola_sp._L1A13	s_Paraglaciecola_sp._L1A13
s_Finegoldia_magna	s_Finegoldia_magna	s_Finegoldia_magna
s_Lactococcus_lactis	s_Lactococcus_lactis	s_Lactococcus_lactis
s_Macrococcus_sp._IME1552	s_Macrococcus_sp._IME1552	s_Macrococcus_sp._IME1552
s_Acinetobacter_sp._Colony158	s_Acinetobacter_sp._Colony158	NA
s_Melissococcus_plutonius	s_Melissococcus_plutonius	s_Melissococcus_plutonius
s_Corynebacterium_aurimucosum	s_Corynebacterium_aurimucosum	s_Corynebacterium_aurimucosum
s_Sporisorium_graminicola	s_Sporisorium_graminicola	s_Sporisorium_graminicola
s_Clostridium_aceticum	s_Clostridium_aceticum	s_Clostridium_aceticum
s_Cellulosilyticum_lentocellum	s_Cellulosilyticum_lentocellum	s_Cellulosilyticum_lentocellum
s_Faecalicatena_sp._Marseille-Q4148	s_Faecalicatena_sp._Marseille-Q4148	s_Faecalicatena_sp._Marseille-Q4148
s_Streptococcus_ilei	s_Streptococcus_ilei	s_Streptococcus_ilei
s_Acinetobacter_septicus	s_Acinetobacter_septicus	s_Acinetobacter_septicus
s_Enterobacter_ludwigii	s_Enterobacter_ludwigii	s_Enterobacter_ludwigii
s_Staphylococcus_pseudoxylosus	s_Staphylococcus_pseudoxylosus	s_Staphylococcus_pseudoxylosus
s_Burkholderia_dolosa	s_Burkholderia_dolosa	s_Burkholderia_dolosa
s_Niallia_circulans	s_Niallia_circulans	s_Niallia_circulans
s_Citrobacter_freundii	s_Citrobacter_freundii	s_Citrobacter_freundii
s_Anaerostipes_hadrus	s_Anaerostipes_hadrus	s_Anaerostipes_hadrus
s_Aerococcus_urinae	s_Aerococcus_urinae	s_Aerococcus_urinae
s_Enterococcus_thailandicus	s_Enterococcus_thailandicus	s_Enterococcus_thailandicus
s_Staphylococcus_chromogenes	s_Staphylococcus_chromogenes	s_Staphylococcus_chromogenes
s_Dyadobacter_fermentans	s_Dyadobacter_fermentans	s_Dyadobacter_fermentans
s_Phycicoccus_sp._HDW14	s_Phycicoccus_sp._HDW14	s_Phycicoccus_sp._HDW14
s_Helcococcus_kunzii	s_Helcococcus_kunzii	s_Helcococcus_kunzii
s_Zunongwangia_sp._SCSIO_43204	s_Zunongwangia_sp._SCSIO_43204	s_Zunongwangia_sp._SCSIO_43204
s_Anaerocolumna_cellulosilytica	s_Anaerocolumna_cellulosilytica	s_Anaerocolumna_cellulosilytica
s_Jeotgalibaca_ciconiae	s_Jeotgalibaca_ciconiae	s_Jeotgalibaca_ciconiae
s_Blautia_pseudococcoides	s_Blautia_pseudococcoides	s_Blautia_pseudococcoides
s_Staphylococcus_condimenti	s_Staphylococcus_condimenti	s_Staphylococcus_condimenti
s_Pseudomonas_multiresinivorans	s_Pseudomonas_multiresinivorans	NA
s_Serpentinicella_alkaliphila	s_Serpentinicella_alkaliphila	s_Serpentinicella_alkaliphila
s_Crassaminicella_thermophila	s_Crassaminicella_thermophila	s_Crassaminicella_thermophila
s_Granulicatella_elegans	s_Granulicatella_elegans	s_Granulicatella_elegans
s_Escherichia_fergusonii	s_Escherichia_fergusonii	s_Escherichia_fergusonii
s_Staphylococcus_lugdunensis	s_Staphylococcus_lugdunensis	s_Staphylococcus_lugdunensis
s_Streptococcus_sp._A12	s_Streptococcus_sp._A12	s_Streptococcus_sp._A12
s_Faecalibacterium_prausnitzii	s_Faecalibacterium_prausnitzii	s_Faecalibacterium_prausnitzii
s_Achromobacter_denitrificans	s_Achromobacter_denitrificans	s_Achromobacter_denitrificans
s_Streptococcus_pyogenes	s_Streptococcus_pyogenes	s_Streptococcus_pyogenes
s_Streptobacillus_moniliformis	s_Streptobacillus_moniliformis	s_Streptobacillus_moniliformis
s_Flavonifractor_plautii	s_Flavonifractor_plautii	s_Flavonifractor_plautii
s_Clostridium_sp.__deep_sea_	s_Clostridium_sp.__deep_sea_	s_Clostridium_sp.__deep_sea_
s_Vagococcus_fluvialis	s_Vagococcus_fluvialis	s_Vagococcus_fluvialis
s_Burkholderia_ubonensis	s_Burkholderia_ubonensis	s_Burkholderia_ubonensis
s_Carnobacterium_inhibens	s_Carnobacterium_inhibens	s_Carnobacterium_inhibens
s_Sedimentibacter_sp._zth1	s_Sedimentibacter_sp._zth1	s_Sedimentibacter_sp._zth1
s_Staphylococcus_simulans	s_Staphylococcus_simulans	s_Staphylococcus_simulans
s_Bacillus_sp._DU-106	s_Bacillus_sp._DU-106	s_Bacillus_sp._DU-106
s_Sphingomonas_paucimobilis	s_Sphingomonas_paucimobilis	s_Sphingomonas_paucimobilis
s_Leptotrichia_wadei	s_Leptotrichia_wadei	s_Leptotrichia_wadei
s_Fusobacterium_mortiferum	s_Fusobacterium_mortiferum	s_Fusobacterium_mortiferum
s_Veillonella_rodentium	s_Veillonella_rodentium	s_Veillonella_rodentium
s_[Candida]_glabrata	s_[Candida]_glabrata	s_[Candida]_glabrata
s_Caloranaerobacter_azorensis	s_Caloranaerobacter_azorensis	s_Caloranaerobacter_azorensis
s_Intestinimonas_butyriciproducens	s_Intestinimonas_butyriciproducens	s_Intestinimonas_butyriciproducens
s_Citrobacter_sp._RHBSTW-01044	s_Citrobacter_sp._RHBSTW-01044	s_Citrobacter_sp._RHBSTW-01044
s_Saccharomyces_cerevisiae	s_Saccharomyces_cerevisiae	s_Saccharomyces_cerevisiae
s_Corynebacterium_macginleyi	s_Corynebacterium_macginleyi	s_Corynebacterium_macginleyi
s_Crassaminicella_profunda	s_Crassaminicella_profunda	s_Crassaminicella_profunda
s_Streptococcus_rubneri	s_Streptococcus_rubneri	s_Streptococcus_rubneri
s_Carnobacterium_sp._17-4	s_Carnobacterium_sp._17-4	s_Carnobacterium_sp._17-4
s_Capnocytophaga_endodontalis	s_Capnocytophaga_endodontalis	s_Capnocytophaga_endodontalis
s_Stenotrophomonas_sp._pho	s_Stenotrophomonas_sp._pho	s_Stenotrophomonas_sp._pho
s_Neisseria_sicca	s_Neisseria_sicca	s_Neisseria_sicca
s_Pseudomonas_stutzeri	s_Pseudomonas_stutzeri	s_Pseudomonas_stutzeri
s_Bulleidia_sp._zg-1006	s_Bulleidia_sp._zg-1006	s_Bulleidia_sp._zg-1006
s_Thermoanaerobacterium_sp._RBIITD	s_Thermoanaerobacterium_sp._RBIITD	s_Thermoanaerobacterium_sp._RBIITD
s_Mammaliicoccus_lentus	s_Mammaliicoccus_lentus	s_Mammaliicoccus_lentus
s_Streptococcus_anginosus	s_Streptococcus_anginosus	s_Streptococcus_anginosus
s_Alkaliphilus_metalliredigens	s_Alkaliphilus_metalliredigens	s_Alkaliphilus_metalliredigens
s_Corynebacterium_singulare	s_Corynebacterium_singulare	s_Corynebacterium_singulare
s_Enterobacter_cancerogenus	s_Enterobacter_cancerogenus	s_Enterobacter_cancerogenus
s_Anaerocolumna_chitinilytica	s_Anaerocolumna_chitinilytica	s_Anaerocolumna_chitinilytica
s_Gemella_morbillorum	s_Gemella_morbillorum	s_Gemella_morbillorum
s_Burkholderia_multivorans	s_Burkholderia_multivorans	s_Burkholderia_multivorans
s_Pseudomonas_sp._PDNC002	s_Pseudomonas_sp._PDNC002	NA
s_Fusobacterium_sp._NSJ-57	s_Fusobacterium_sp._NSJ-57	s_Fusobacterium_sp._NSJ-57
s_Pelosinus_sp._UFO1	s_Pelosinus_sp._UFO1	s_Pelosinus_sp._UFO1
s_Streptococcus_virus_9874	s_Streptococcus_virus_9874	s_Streptococcus_virus_9874
s_Streptococcus_sp._1643	s_Streptococcus_sp._1643	s_Streptococcus_sp._1643
s_Streptococcus_virus_Sfi11	s_Streptococcus_virus_Sfi11	s_Streptococcus_virus_Sfi11
s_Zygotorulaspora_mrakii	s_Zygotorulaspora_mrakii	s_Zygotorulaspora_mrakii
s_Lactococcus_raffinolactis	s_Lactococcus_raffinolactis	s_Lactococcus_raffinolactis
s_Paraburkholderia_aromaticivorans	s_Paraburkholderia_aromaticivorans	s_Paraburkholderia_aromaticivorans
s_Candida_dubliniensis	s_Candida_dubliniensis	s_Candida_dubliniensis
s_Staphylococcus_pettenkoferi	s_Staphylococcus_pettenkoferi	s_Staphylococcus_pettenkoferi
s_Formosa_sediminum	s_Formosa_sediminum	s_Formosa_sediminum
s_Alkalicella_caledoniensis	s_Alkalicella_caledoniensis	s_Alkalicella_caledoniensis
s_Burkholderia_ambifaria	s_Burkholderia_ambifaria	s_Burkholderia_ambifaria
s_Staphylococcus_pseudintermedius	s_Staphylococcus_pseudintermedius	s_Staphylococcus_pseudintermedius
s_Longicatena_caecimuris	s_Longicatena_caecimuris	s_Longicatena_caecimuris
s_Enterobacter_chengduensis	s_Enterobacter_chengduensis	s_Enterobacter_chengduensis
s_Gemella_sanguinis	s_Gemella_sanguinis	s_Gemella_sanguinis
s_Streptococcus_phage_TP-778L	s_Streptococcus_phage_TP-778L	s_Streptococcus_phage_TP-778L
s_Pseudomonas_fluorescens	s_Pseudomonas_fluorescens	s_Pseudomonas_fluorescens
s_Acaryochloris_marina	s_Acaryochloris_marina	s_Acaryochloris_marina
s_Pseudomonas_putida	s_Pseudomonas_putida	s_Pseudomonas_putida
s_Enterobacteriaceae_endosymbiont_of_Plateumaris_sericea	s_Enterobacteriaceae_endosymbiont_of_Plateumaris_sericea	s_Enterobacteriaceae_endosymbiont_of_Plateumaris_sericea
s_Bacillus_pumilus	s_Bacillus_pumilus	s_Bacillus_pumilus
s_Achromobacter_ruhlandii	s_Achromobacter_ruhlandii	NA
s_Sneathia_vaginalis	s_Sneathia_vaginalis	s_Sneathia_vaginalis
s_Streptococcus_parauberis	s_Streptococcus_parauberis	s_Streptococcus_parauberis
s_Anaerococcus_obesiensis	s_Anaerococcus_obesiensis	s_Anaerococcus_obesiensis
s_Alicyclobacillus_ferrooxydans	s_Alicyclobacillus_ferrooxydans	s_Alicyclobacillus_ferrooxydans
s_Ruthenibacterium_lactatiformans	s_Ruthenibacterium_lactatiformans	s_Ruthenibacterium_lactatiformans
s_Flavobacterium_sp._KBS0721	s_Flavobacterium_sp._KBS0721	s_Flavobacterium_sp._KBS0721
s_Staphylococcus_schleiferi	s_Staphylococcus_schleiferi	s_Staphylococcus_schleiferi
s_Anaerostipes_rhamnosivorans	s_Anaerostipes_rhamnosivorans	s_Anaerostipes_rhamnosivorans
s_Streptococcus_virus_O1205	s_Streptococcus_virus_O1205	s_Streptococcus_virus_O1205
s_Furfurilactobacillus_rossiae	s_Furfurilactobacillus_rossiae	s_Furfurilactobacillus_rossiae
s_Enterococcus_cecorum	s_Enterococcus_cecorum	s_Enterococcus_cecorum
s_Lactobacillus_paragasseri	s_Lactobacillus_paragasseri	s_Lactobacillus_paragasseri
s_Streptococcus_uberis	s_Streptococcus_uberis	s_Streptococcus_uberis
s_Enterobacter_sp._MGH_14	s_Enterobacter_sp._MGH_14	s_Enterobacter_sp._MGH_14
s_Streptococcus_sp._oral_taxon_064	s_Streptococcus_sp._oral_taxon_064	s_Streptococcus_sp._oral_taxon_064
s_Streptococcus_merionis	s_Streptococcus_merionis	s_Streptococcus_merionis
s_Lachnoanaerobaculum_umeaense	s_Lachnoanaerobaculum_umeaense	s_Lachnoanaerobaculum_umeaense
s_Weizmannia_coagulans	s_Weizmannia_coagulans	s_Weizmannia_coagulans
s_Geosporobacter_ferrireducens	s_Geosporobacter_ferrireducens	s_Geosporobacter_ferrireducens
s_Anaerococcus_prevotii	s_Anaerococcus_prevotii	s_Anaerococcus_prevotii
s_Bacillus_sp._HD4P25	s_Bacillus_sp._HD4P25	s_Bacillus_sp._HD4P25
s_Legionella_pneumophila	s_Legionella_pneumophila	s_Legionella_pneumophila
s_Burkholderia_gladioli	s_Burkholderia_gladioli	s_Burkholderia_gladioli
s_Delftia_sp._WY8	s_Delftia_sp._WY8	s_Delftia_sp._WY8
s_Brevibacillus_laterosporus	s_Brevibacillus_laterosporus	s_Brevibacillus_laterosporus
s_Carnobacterium_maltaromaticum	s_Carnobacterium_maltaromaticum	s_Carnobacterium_maltaromaticum
s_Myroides_profundi	s_Myroides_profundi	s_Myroides_profundi
s_Tetragenococcus_halophilus	s_Tetragenococcus_halophilus	s_Tetragenococcus_halophilus
s_Streptococcus_koreensis	s_Streptococcus_koreensis	s_Streptococcus_koreensis
s_Delftia_acidovorans	s_Delftia_acidovorans	s_Delftia_acidovorans
s_Streptococcus_pseudoporcinus	s_Streptococcus_pseudoporcinus	s_Streptococcus_pseudoporcinus
s_Arthrobacter_citreus	s_Arthrobacter_citreus	s_Arthrobacter_citreus
s_Staphylococcus_sp._M0911	s_Staphylococcus_sp._M0911	s_Staphylococcus_sp._M0911
s_Lacticaseibacillus_paracasei	s_Lacticaseibacillus_paracasei	s_Lacticaseibacillus_paracasei
s_Rickettsia_conorii	s_Rickettsia_conorii	s_Rickettsia_conorii
s_Leptotrichia_buccalis	s_Leptotrichia_buccalis	s_Leptotrichia_buccalis
s_Hungatella_hathewayi	s_Hungatella_hathewayi	s_Hungatella_hathewayi
s_Faecalitalea_cylindroides	s_Faecalitalea_cylindroides	s_Faecalitalea_cylindroides
s_Staphylococcus_felis	s_Staphylococcus_felis	s_Staphylococcus_felis
s_Chryseobacterium_manosquense	s_Chryseobacterium_manosquense	s_Chryseobacterium_manosquense
s_Lachnospira_eligens	s_Lachnospira_eligens	s_Lachnospira_eligens
s_Jeotgalicoccus_sp._ATCC_8456	s_Jeotgalicoccus_sp._ATCC_8456	s_Jeotgalicoccus_sp._ATCC_8456
s_Raoultella_ornithinolytica	s_Raoultella_ornithinolytica	s_Raoultella_ornithinolytica
s_Streptococcus_equinus	s_Streptococcus_equinus	s_Streptococcus_equinus
s_Aminipila_terrae	s_Aminipila_terrae	s_Aminipila_terrae
s_Bradyrhizobium_diazoefficiens	s_Bradyrhizobium_diazoefficiens	s_Bradyrhizobium_diazoefficiens
s_Streptococcus_mutans	s_Streptococcus_mutans	s_Streptococcus_mutans
s_Aliarcobacter_butzleri	s_Aliarcobacter_butzleri	s_Aliarcobacter_butzleri
s_Eubacterium_callanderi	s_Eubacterium_callanderi	s_Eubacterium_callanderi
s_Nocardia_gipuzkoensis	s_Nocardia_gipuzkoensis	s_Nocardia_gipuzkoensis
s_Buchnera_aphidicola	s_Buchnera_aphidicola	s_Buchnera_aphidicola
s_Klebsiella_huaxiensis	s_Klebsiella_huaxiensis	s_Klebsiella_huaxiensis
s_Pradoshia_sp._D12	s_Pradoshia_sp._D12	s_Pradoshia_sp._D12
s_Flavobacterium_columnare	s_Flavobacterium_columnare	s_Flavobacterium_columnare
s_Oceanobacillus_iheyensis	s_Oceanobacillus_iheyensis	s_Oceanobacillus_iheyensis
s_Streptococcus_marmotae	s_Streptococcus_marmotae	s_Streptococcus_marmotae
s_Vagococcus_lutrae	s_Vagococcus_lutrae	s_Vagococcus_lutrae
s_Corynebacterium_diphtheriae	s_Corynebacterium_diphtheriae	s_Corynebacterium_diphtheriae
s_Metabacillus_sediminilitoris	s_Metabacillus_sediminilitoris	s_Metabacillus_sediminilitoris
s_Streptococcus_intermedius	s_Streptococcus_intermedius	s_Streptococcus_intermedius
s_Ustilago_maydis	s_Ustilago_maydis	s_Ustilago_maydis
s_Klebsiella_sp._WP8-S18-ESBL-06	s_Klebsiella_sp._WP8-S18-ESBL-06	s_Klebsiella_sp._WP8-S18-ESBL-06
s_Pasteurella_multocida	s_Pasteurella_multocida	s_Pasteurella_multocida
s_Enterobacter_sp._RHBSTW-00422	NA	s_Enterobacter_sp._RHBSTW-00422
s_Lysinibacillus_sp._CD3-6	s_Lysinibacillus_sp._CD3-6	s_Lysinibacillus_sp._CD3-6
s_Haemophilus_parainfluenzae	s_Haemophilus_parainfluenzae	s_Haemophilus_parainfluenzae
s_Streptococcus_pluranimalium	s_Streptococcus_pluranimalium	s_Streptococcus_pluranimalium
s_Delftia_tsuruhatensis	s_Delftia_tsuruhatensis	s_Delftia_tsuruhatensis
s_Blautia_obeum	s_Blautia_obeum	s_Blautia_obeum
s_Staphylococcus_sp._MZ8	s_Staphylococcus_sp._MZ8	NA
s_Francisella_opportunistica	s_Francisella_opportunistica	s_Francisella_opportunistica
s_Staphylococcus_saccharolyticus	s_Staphylococcus_saccharolyticus	s_Staphylococcus_saccharolyticus
s_Pseudoalteromonas_piscicida	s_Pseudoalteromonas_piscicida	s_Pseudoalteromonas_piscicida
s_Enterococcus_sp._FDAARGOS_375	s_Enterococcus_sp._FDAARGOS_375	s_Enterococcus_sp._FDAARGOS_375
s_Streptococcus_sp._CNU_G3	s_Streptococcus_sp._CNU_G3	s_Streptococcus_sp._CNU_G3
s_Lactobacillus_johnsonii	s_Lactobacillus_johnsonii	s_Lactobacillus_johnsonii
s_Desulfosporosinus_acidiphilus	s_Desulfosporosinus_acidiphilus	s_Desulfosporosinus_acidiphilus
s_Paenibacillus_sp._JNUCC-31	s_Paenibacillus_sp._JNUCC-31	s_Paenibacillus_sp._JNUCC-31
s_Ralstonia_insidiosa	s_Ralstonia_insidiosa	s_Ralstonia_insidiosa
s_Thermoanaerobacter_mathranii	s_Thermoanaerobacter_mathranii	s_Thermoanaerobacter_mathranii
s_Arcobacter_peruensis	s_Arcobacter_peruensis	s_Arcobacter_peruensis
s_Cytobacillus_gottheilii	s_Cytobacillus_gottheilii	s_Cytobacillus_gottheilii
s_Rothia_dentocariosa	s_Rothia_dentocariosa	s_Rothia_dentocariosa
s_Pelosinus_fermentans	s_Pelosinus_fermentans	s_Pelosinus_fermentans
s_Poseidonibacter_parvus	s_Poseidonibacter_parvus	s_Poseidonibacter_parvus
s_Lactobacillus_panisapium	s_Lactobacillus_panisapium	s_Lactobacillus_panisapium
s_Chryseobacterium_sp._3008163	s_Chryseobacterium_sp._3008163	s_Chryseobacterium_sp._3008163
s_Enterobacter_cloacae_complex_sp._ECL72	s_Enterobacter_cloacae_complex_sp._ECL72	s_Enterobacter_cloacae_complex_sp._ECL72
s_Calothrix_sp._336/3	s_Calothrix_sp._336/3	s_Calothrix_sp._336/3
s_Metabacillus_sp._KUDC1714	s_Metabacillus_sp._KUDC1714	s_Metabacillus_sp._KUDC1714
s_Acetivibrio_clariflavus	s_Acetivibrio_clariflavus	s_Acetivibrio_clariflavus
s_Delftia_lacustris	s_Delftia_lacustris	s_Delftia_lacustris
s_Brachyspira_hyodysenteriae	s_Brachyspira_hyodysenteriae	s_Brachyspira_hyodysenteriae
s_Vagococcus_carniphilus	s_Vagococcus_carniphilus	s_Vagococcus_carniphilus
s_Aliarcobacter_thereius	s_Aliarcobacter_thereius	s_Aliarcobacter_thereius
s_Acinetobacter_lwoffii	s_Acinetobacter_lwoffii	s_Acinetobacter_lwoffii
s_Companilactobacillus_allii	s_Companilactobacillus_allii	s_Companilactobacillus_allii
s_Paenibacillus_sp._FSL_H7-0737	s_Paenibacillus_sp._FSL_H7-0737	s_Paenibacillus_sp._FSL_H7-0737
s_Staphylococcus_sp._MI_10-1553	s_Staphylococcus_sp._MI_10-1553	s_Staphylococcus_sp._MI_10-1553
s_Marinilactibacillus_sp._15R	s_Marinilactibacillus_sp._15R	s_Marinilactibacillus_sp._15R
s_Streptococcus_milleri	s_Streptococcus_milleri	s_Streptococcus_milleri
s_Massilia_sp._HC52	s_Massilia_sp._HC52	s_Massilia_sp._HC52
s_Streptococcus_porcinus	s_Streptococcus_porcinus	s_Streptococcus_porcinus
s_Poseidonibacter_lekithochrous	s_Poseidonibacter_lekithochrous	s_Poseidonibacter_lekithochrous
s_Shigella_flexneri	s_Shigella_flexneri	s_Shigella_flexneri
s_Methanosphaera_stadtmanae	s_Methanosphaera_stadtmanae	s_Methanosphaera_stadtmanae
s_Bradyrhizobium_sp._CCBAU_51765	s_Bradyrhizobium_sp._CCBAU_51765	s_Bradyrhizobium_sp._CCBAU_51765
s_Formosa_agariphila	s_Formosa_agariphila	s_Formosa_agariphila
s_Prochlorococcus_marinus	s_Prochlorococcus_marinus	s_Prochlorococcus_marinus
s_Loigolactobacillus_backii	s_Loigolactobacillus_backii	s_Loigolactobacillus_backii
s_Flavobacterium_psychrophilum	s_Flavobacterium_psychrophilum	s_Flavobacterium_psychrophilum
s_Klebsiella_sp._LY	s_Klebsiella_sp._LY	s_Klebsiella_sp._LY
s_Caldicellulosiruptor_kronotskyensis	s_Caldicellulosiruptor_kronotskyensis	s_Caldicellulosiruptor_kronotskyensis
s_Tissierella_sp._JN-28	s_Tissierella_sp._JN-28	s_Tissierella_sp._JN-28
s_Enterococcus_durans	s_Enterococcus_durans	s_Enterococcus_durans
s_Arcobacter_defluvii	s_Arcobacter_defluvii	s_Arcobacter_defluvii
s_Brachyspira_intermedia	s_Brachyspira_intermedia	s_Brachyspira_intermedia
s_Aliarcobacter_cibarius	s_Aliarcobacter_cibarius	s_Aliarcobacter_cibarius
s_Weissella_hellenica	s_Weissella_hellenica	s_Weissella_hellenica
s_Lacrimispora_saccharolytica	s_Lacrimispora_saccharolytica	s_Lacrimispora_saccharolytica
s_Brachyspira_pilosicoli	s_Brachyspira_pilosicoli	s_Brachyspira_pilosicoli
s_Streptococcus_canis	s_Streptococcus_canis	s_Streptococcus_canis
s_Campylobacter_fetus	s_Campylobacter_fetus	s_Campylobacter_fetus
s_Pediococcus_pentosaceus	s_Pediococcus_pentosaceus	s_Pediococcus_pentosaceus
s_Curtobacterium_flaccumfaciens	s_Curtobacterium_flaccumfaciens	s_Curtobacterium_flaccumfaciens
s_Enterococcus_mundtii	s_Enterococcus_mundtii	s_Enterococcus_mundtii
s_Caldicellulosiruptor_owensensis	s_Caldicellulosiruptor_owensensis	s_Caldicellulosiruptor_owensensis
s_Paenibacillus_polymyxa	s_Paenibacillus_polymyxa	s_Paenibacillus_polymyxa
s_Paenibacillus_larvae	s_Paenibacillus_larvae	s_Paenibacillus_larvae
s_Enterobacter_cloacae_complex_sp._ECNIH7	s_Enterobacter_cloacae_complex_sp._ECNIH7	s_Enterobacter_cloacae_complex_sp._ECNIH7
s_Mycobacterium_canettii	s_Mycobacterium_canettii	s_Mycobacterium_canettii
s_Fusobacterium_sp._oral_taxon_203	s_Fusobacterium_sp._oral_taxon_203	s_Fusobacterium_sp._oral_taxon_203
s_Halanaerobium_hydrogeniformans	s_Halanaerobium_hydrogeniformans	s_Halanaerobium_hydrogeniformans
s_Gilliamella_sp._ESL0441	s_Gilliamella_sp._ESL0441	s_Gilliamella_sp._ESL0441
s_Pseudomonas_sp._TKP	s_Pseudomonas_sp._TKP	s_Pseudomonas_sp._TKP
s_Proteus_vulgaris	s_Proteus_vulgaris	s_Proteus_vulgaris
s_Polynucleobacter_sp._MG-Unter2-18	s_Polynucleobacter_sp._MG-Unter2-18	s_Polynucleobacter_sp._MG-Unter2-18
s_Enterobacter_chuandaensis	s_Enterobacter_chuandaensis	s_Enterobacter_chuandaensis
s_Bacillus_cytotoxicus	s_Bacillus_cytotoxicus	s_Bacillus_cytotoxicus
s_Lactobacillus_crispatus	s_Lactobacillus_crispatus	s_Lactobacillus_crispatus
s_Burkholderia_lata	s_Burkholderia_lata	s_Burkholderia_lata
s_Tolypothrix_sp._PCC_7910	s_Tolypothrix_sp._PCC_7910	s_Tolypothrix_sp._PCC_7910
s_Streptococcus_virus_9873	s_Streptococcus_virus_9873	s_Streptococcus_virus_9873
s_Staphylococcus_xylosus	s_Staphylococcus_xylosus	s_Staphylococcus_xylosus
s_Chryseobacterium_indologenes	s_Chryseobacterium_indologenes	s_Chryseobacterium_indologenes
s_Ralstonia_solanacearum	s_Ralstonia_solanacearum	s_Ralstonia_solanacearum
s_Anaerotignum_propionicum	s_Anaerotignum_propionicum	s_Anaerotignum_propionicum
s_Herbinix_luporum	s_Herbinix_luporum	s_Herbinix_luporum
s_Thermoanaerobacter_wiegelii	s_Thermoanaerobacter_wiegelii	s_Thermoanaerobacter_wiegelii
s_Serratia_proteamaculans	s_Serratia_proteamaculans	s_Serratia_proteamaculans
s_Gracilibacillus_salitolerans	s_Gracilibacillus_salitolerans	s_Gracilibacillus_salitolerans
s_Clostridium_sp._BNL1100	s_Clostridium_sp._BNL1100	s_Clostridium_sp._BNL1100
s_Pedobacter_heparinus	s_Pedobacter_heparinus	s_Pedobacter_heparinus
s_Thermothelomyces_thermophilus	s_Thermothelomyces_thermophilus	s_Thermothelomyces_thermophilus
s_Haploplasma_axanthum	s_Haploplasma_axanthum	s_Haploplasma_axanthum
s_Acetoanaerobium_sticklandii	s_Acetoanaerobium_sticklandii	s_Acetoanaerobium_sticklandii
s_Paenibacillus_sp._lzh-N1	s_Paenibacillus_sp._lzh-N1	s_Paenibacillus_sp._lzh-N1
s_Candidatus_Methylopumilus_rimovensis	s_Candidatus_Methylopumilus_rimovensis	s_Candidatus_Methylopumilus_rimovensis
s_Streptococcus_acidominimus	s_Streptococcus_acidominimus	s_Streptococcus_acidominimus
s_Sutcliffiella_horikoshii	s_Sutcliffiella_horikoshii	s_Sutcliffiella_horikoshii
s_Parvimonas_micra	s_Parvimonas_micra	s_Parvimonas_micra
s_Vescimonas_fastidiosa	s_Vescimonas_fastidiosa	s_Vescimonas_fastidiosa
s_Burkholderia_vietnamiensis	s_Burkholderia_vietnamiensis	s_Burkholderia_vietnamiensis
s_Corynebacterium_jeikeium	s_Corynebacterium_jeikeium	s_Corynebacterium_jeikeium
s_Intestinibaculum_porci	s_Intestinibaculum_porci	s_Intestinibaculum_porci
s_Acinetobacter_guillouiae	s_Acinetobacter_guillouiae	s_Acinetobacter_guillouiae
s_Bacillus_dafuensis	s_Bacillus_dafuensis	s_Bacillus_dafuensis
s_Pseudomonas_sp._ATCC_13867	s_Pseudomonas_sp._ATCC_13867	s_Pseudomonas_sp._ATCC_13867
s_Candidatus_Formimonas_warabiya	s_Candidatus_Formimonas_warabiya	s_Candidatus_Formimonas_warabiya
s_Gilliamella_apicola	s_Gilliamella_apicola	s_Gilliamella_apicola
s_Polaribacter_sp._HaHaR_3_91	s_Polaribacter_sp._HaHaR_3_91	s_Polaribacter_sp._HaHaR_3_91
s_Listeria_grayi	s_Listeria_grayi	s_Listeria_grayi
s_Lactobacillus_jensenii	s_Lactobacillus_jensenii	s_Lactobacillus_jensenii
s_Sebaldella_termitidis	s_Sebaldella_termitidis	s_Sebaldella_termitidis
s_Corynebacterium_minutissimum	s_Corynebacterium_minutissimum	s_Corynebacterium_minutissimum
s_Naumovozyma_castellii	s_Naumovozyma_castellii	s_Naumovozyma_castellii
s_Streptococcus_virus_9871	s_Streptococcus_virus_9871	s_Streptococcus_virus_9871
s_Anoxybacillus_gonensis	s_Anoxybacillus_gonensis	s_Anoxybacillus_gonensis
s_Enterobacter_bugandensis	s_Enterobacter_bugandensis	s_Enterobacter_bugandensis
s_Francisella_tularensis	s_Francisella_tularensis	s_Francisella_tularensis
s_Metabacillus_litoralis	s_Metabacillus_litoralis	s_Metabacillus_litoralis
s_Macrococcus_caseolyticus	s_Macrococcus_caseolyticus	s_Macrococcus_caseolyticus
s_Shewanella_putrefaciens	s_Shewanella_putrefaciens	s_Shewanella_putrefaciens
s_Fusarium_oxysporum	s_Fusarium_oxysporum	s_Fusarium_oxysporum
s_Luteibacter_pinisoli	s_Luteibacter_pinisoli	s_Luteibacter_pinisoli
s_Alkalihalobacillus_krulwichiae	s_Alkalihalobacillus_krulwichiae	s_Alkalihalobacillus_krulwichiae
s_Flavobacterium_sp._I3-2	s_Flavobacterium_sp._I3-2	s_Flavobacterium_sp._I3-2
s_Caldicellulosiruptor_changbaiensis	s_Caldicellulosiruptor_changbaiensis	s_Caldicellulosiruptor_changbaiensis
s_Tepidanaerobacter_acetatoxydans	s_Tepidanaerobacter_acetatoxydans	s_Tepidanaerobacter_acetatoxydans
s_Aeribacillus_pallidus	s_Aeribacillus_pallidus	s_Aeribacillus_pallidus
s_Photorhabdus_akhurstii	s_Photorhabdus_akhurstii	s_Photorhabdus_akhurstii
s_Campylobacter_novaezeelandiae	s_Campylobacter_novaezeelandiae	s_Campylobacter_novaezeelandiae
s_Neisseria_mucosa	s_Neisseria_mucosa	s_Neisseria_mucosa
s_Streptococcus_sp._zg-86	s_Streptococcus_sp._zg-86	s_Streptococcus_sp._zg-86
s_Listeria_ivanovii	s_Listeria_ivanovii	s_Listeria_ivanovii
s_Novisyntrophococcus_fermenticellae	s_Novisyntrophococcus_fermenticellae	s_Novisyntrophococcus_fermenticellae
s_Vibrio_neptunius	s_Vibrio_neptunius	s_Vibrio_neptunius
s_Virgibacillus_necropolis	s_Virgibacillus_necropolis	s_Virgibacillus_necropolis
s_Bacillus_sp._THAF10	s_Bacillus_sp._THAF10	s_Bacillus_sp._THAF10
s_Staphylococcus_lutrae	s_Staphylococcus_lutrae	s_Staphylococcus_lutrae
s_Flavobacterium_sp._Sr18	s_Flavobacterium_sp._Sr18	s_Flavobacterium_sp._Sr18
s_Rothia_aeria	s_Rothia_aeria	s_Rothia_aeria
s_Acetohalobium_arabaticum	s_Acetohalobium_arabaticum	s_Acetohalobium_arabaticum
s_Lysinibacillus_fusiformis	s_Lysinibacillus_fusiformis	s_Lysinibacillus_fusiformis
s_Flammeovirga_kamogawensis	s_Flammeovirga_kamogawensis	s_Flammeovirga_kamogawensis
s_Pseudomonas_denitrificans__nom._rej._	s_Pseudomonas_denitrificans__nom._rej._	s_Pseudomonas_denitrificans__nom._rej._
s_Enterobacter_sp._RHBSTW-00175	s_Enterobacter_sp._RHBSTW-00175	s_Enterobacter_sp._RHBSTW-00175
s_Pseudomonas_sp._SCB32	s_Pseudomonas_sp._SCB32	NA
s_Bacillus_sp._FJAT-22090	s_Bacillus_sp._FJAT-22090	s_Bacillus_sp._FJAT-22090
s_Priestia_filamentosa	s_Priestia_filamentosa	s_Priestia_filamentosa
s_Caldanaerobacter_subterraneus	s_Caldanaerobacter_subterraneus	s_Caldanaerobacter_subterraneus
s_Lysinibacillus_timonensis	s_Lysinibacillus_timonensis	s_Lysinibacillus_timonensis
s_Arcobacter_cloacae	s_Arcobacter_cloacae	s_Arcobacter_cloacae
s_Serratia_sp._CMO1	s_Serratia_sp._CMO1	s_Serratia_sp._CMO1
s_Serratia_symbiotica	s_Serratia_symbiotica	s_Serratia_symbiotica
s_Leptotrichia_sp._oral_taxon_212	s_Leptotrichia_sp._oral_taxon_212	s_Leptotrichia_sp._oral_taxon_212
s_Kaistella_haifensis	s_Kaistella_haifensis	s_Kaistella_haifensis
s_Cupriavidus_sp._EM10	s_Cupriavidus_sp._EM10	s_Cupriavidus_sp._EM10
s_Bifidobacterium_breve	s_Bifidobacterium_breve	s_Bifidobacterium_breve
s_Polaribacter_sp._Hel1_33_78	s_Polaribacter_sp._Hel1_33_78	s_Polaribacter_sp._Hel1_33_78
s_Caldicellulosiruptor_bescii	s_Caldicellulosiruptor_bescii	s_Caldicellulosiruptor_bescii
s_Xanthomonas_euvesicatoria	s_Xanthomonas_euvesicatoria	s_Xanthomonas_euvesicatoria
s_Lactobacillus_ultunensis	s_Lactobacillus_ultunensis	s_Lactobacillus_ultunensis
s_Streptococcus_equi	s_Streptococcus_equi	s_Streptococcus_equi
s_Heyndrickxia_oleronia	s_Heyndrickxia_oleronia	s_Heyndrickxia_oleronia
s_Brevibacterium_sp._PAMC23299	s_Brevibacterium_sp._PAMC23299	s_Brevibacterium_sp._PAMC23299
s_Ruminococcus_bicirculans	s_Ruminococcus_bicirculans	s_Ruminococcus_bicirculans
s_Burkholderia_plantarii	s_Burkholderia_plantarii	s_Burkholderia_plantarii
s_Cellulophaga_lytica	s_Cellulophaga_lytica	s_Cellulophaga_lytica
s_Bacillus_nitratireducens	s_Bacillus_nitratireducens	s_Bacillus_nitratireducens
s_Natranaerobius_thermophilus	s_Natranaerobius_thermophilus	s_Natranaerobius_thermophilus
s_Streptococcus_sp._HKU75	s_Streptococcus_sp._HKU75	s_Streptococcus_sp._HKU75
s_Corynebacterium_matruchotii	s_Corynebacterium_matruchotii	s_Corynebacterium_matruchotii
s_Lactococcus_garvieae	s_Lactococcus_garvieae	s_Lactococcus_garvieae
s_Lactobacillus_iners	s_Lactobacillus_iners	s_Lactobacillus_iners
s_Francisella_sp._LA112445	s_Francisella_sp._LA112445	s_Francisella_sp._LA112445
s_Flavobacterium_sp._LPB0248	s_Flavobacterium_sp._LPB0248	s_Flavobacterium_sp._LPB0248
s_Leptotrichia_trevisanii	s_Leptotrichia_trevisanii	s_Leptotrichia_trevisanii
s_Vallitalea_pronyensis	s_Vallitalea_pronyensis	s_Vallitalea_pronyensis
s_Erysipelothrix_inopinata	s_Erysipelothrix_inopinata	s_Erysipelothrix_inopinata
s_Burkholderia_sp._Bp7605	s_Burkholderia_sp._Bp7605	s_Burkholderia_sp._Bp7605
s_Paenibacillus_antarcticus	s_Paenibacillus_antarcticus	s_Paenibacillus_antarcticus
s_Edwardsiella_piscicida	NA	s_Edwardsiella_piscicida
s_Wolbachia_endosymbiont_of_Drosophila_simulans	s_Wolbachia_endosymbiont_of_Drosophila_simulans	s_Wolbachia_endosymbiont_of_Drosophila_simulans
s_Jeotgalibaca_sp._PTS2502	s_Jeotgalibaca_sp._PTS2502	s_Jeotgalibaca_sp._PTS2502
s_Oceanobacillus_zhaokaii	s_Oceanobacillus_zhaokaii	s_Oceanobacillus_zhaokaii
s_Escherichia_albertii	s_Escherichia_albertii	s_Escherichia_albertii
s_Halarcobacter_ebronensis	s_Halarcobacter_ebronensis	s_Halarcobacter_ebronensis
s_Streptococcus_sobrinus	s_Streptococcus_sobrinus	s_Streptococcus_sobrinus
s_Jeotgalibaca_dankookensis	s_Jeotgalibaca_dankookensis	s_Jeotgalibaca_dankookensis
s_Flavobacterium_haoranii	s_Flavobacterium_haoranii	s_Flavobacterium_haoranii
s_Paraglaciecola_mesophila	s_Paraglaciecola_mesophila	s_Paraglaciecola_mesophila
s_Burkholderia_sp._DHOD12	s_Burkholderia_sp._DHOD12	s_Burkholderia_sp._DHOD12
s_Spiroplasma_cantharicola	s_Spiroplasma_cantharicola	s_Spiroplasma_cantharicola
s_Bacillus_pseudomycoides	s_Bacillus_pseudomycoides	s_Bacillus_pseudomycoides
s_Burkholderia_glumae	s_Burkholderia_glumae	s_Burkholderia_glumae
s_Stenotrophomonas_sp._Pemsol	s_Stenotrophomonas_sp._Pemsol	s_Stenotrophomonas_sp._Pemsol
s_Vagococcus_sp._CF-49	s_Vagococcus_sp._CF-49	s_Vagococcus_sp._CF-49
s_Carnobacterium_viridans	s_Carnobacterium_viridans	s_Carnobacterium_viridans
s_Pseudoalteromonas_sp._Bsw20308	s_Pseudoalteromonas_sp._Bsw20308	s_Pseudoalteromonas_sp._Bsw20308
s_Burkholderia_stagnalis	s_Burkholderia_stagnalis	s_Burkholderia_stagnalis
s_Flavobacterium_johnsoniae	s_Flavobacterium_johnsoniae	s_Flavobacterium_johnsoniae
s_Sphingomonas_koreensis	s_Sphingomonas_koreensis	s_Sphingomonas_koreensis
s_Paenibacillus_xylanilyticus	s_Paenibacillus_xylanilyticus	s_Paenibacillus_xylanilyticus
s_Acinetobacter_sp._10FS3-1	s_Acinetobacter_sp._10FS3-1	s_Acinetobacter_sp._10FS3-1
s_Cupriavidus_taiwanensis	s_Cupriavidus_taiwanensis	s_Cupriavidus_taiwanensis
s_Enterobacter_sp._BIDMC100	s_Enterobacter_sp._BIDMC100	s_Enterobacter_sp._BIDMC100
s_Ureibacillus_thermosphaericus	s_Ureibacillus_thermosphaericus	s_Ureibacillus_thermosphaericus
s_Ligilactobacillus_salivarius	s_Ligilactobacillus_salivarius	s_Ligilactobacillus_salivarius
s_Flavobacterium_sp._F-323	s_Flavobacterium_sp._F-323	s_Flavobacterium_sp._F-323
s_Campylobacter_concisus	s_Campylobacter_concisus	s_Campylobacter_concisus
s_Vagococcus_zengguangii	s_Vagococcus_zengguangii	s_Vagococcus_zengguangii
s_Polaribacter_sp._NJDZ03	s_Polaribacter_sp._NJDZ03	s_Polaribacter_sp._NJDZ03
s_Limosilactobacillus_frumenti	s_Limosilactobacillus_frumenti	NA
s_Blautia_sp._NBRC_113351	s_Blautia_sp._NBRC_113351	s_Blautia_sp._NBRC_113351
s_Radiobacillus_deserti	s_Radiobacillus_deserti	s_Radiobacillus_deserti
s_Pseudoleptotrichia_goodfellowii	s_Pseudoleptotrichia_goodfellowii	s_Pseudoleptotrichia_goodfellowii
s_Rivularia_sp._PCC_7116	s_Rivularia_sp._PCC_7116	s_Rivularia_sp._PCC_7116
s_Lacinutrix_sp._5H-3-7-4	s_Lacinutrix_sp._5H-3-7-4	s_Lacinutrix_sp._5H-3-7-4
s_Spiroplasma_endosymbiont_of__Nebria_riversi_	s_Spiroplasma_endosymbiont_of__Nebria_riversi_	s_Spiroplasma_endosymbiont_of__Nebria_riversi_
s_Kurthia_zopfii	s_Kurthia_zopfii	s_Kurthia_zopfii
s_Clostridium_phage_phiCT9441A	s_Clostridium_phage_phiCT9441A	s_Clostridium_phage_phiCT9441A
s_Coprococcus_catus	s_Coprococcus_catus	s_Coprococcus_catus
s_Cylindrospermum_stagnale	s_Cylindrospermum_stagnale	s_Cylindrospermum_stagnale
s_Lysinibacillus_sphaericus	s_Lysinibacillus_sphaericus	s_Lysinibacillus_sphaericus
s_Acidovorax_carolinensis	s_Acidovorax_carolinensis	s_Acidovorax_carolinensis
s_Enterococcus_sp._M190262	s_Enterococcus_sp._M190262	s_Enterococcus_sp._M190262
s_Paraburkholderia_tropica	s_Paraburkholderia_tropica	s_Paraburkholderia_tropica
s_Halarcobacter_anaerophilus	s_Halarcobacter_anaerophilus	s_Halarcobacter_anaerophilus
s_Polaribacter_sp._L3A8	s_Polaribacter_sp._L3A8	s_Polaribacter_sp._L3A8
s_Truepera_radiovictrix	s_Truepera_radiovictrix	s_Truepera_radiovictrix
s_Bacillus_weihaiensis	s_Bacillus_weihaiensis	s_Bacillus_weihaiensis
s_Mariniplasma_anaerobium	s_Mariniplasma_anaerobium	s_Mariniplasma_anaerobium
s_Staphylococcus_kloosii	s_Staphylococcus_kloosii	s_Staphylococcus_kloosii
s_Burkholderia_thailandensis	s_Burkholderia_thailandensis	s_Burkholderia_thailandensis
s_Streptococcus_phage_TP-J34	s_Streptococcus_phage_TP-J34	s_Streptococcus_phage_TP-J34
s_Companilactobacillus_zhachilii	s_Companilactobacillus_zhachilii	s_Companilactobacillus_zhachilii
s_Pseudomonas_mendocina	s_Pseudomonas_mendocina	s_Pseudomonas_mendocina
s_Nostoc_sp._TCL26-01	s_Nostoc_sp._TCL26-01	s_Nostoc_sp._TCL26-01
s_Kurthia_sp._11kri321	s_Kurthia_sp._11kri321	s_Kurthia_sp._11kri321
s_Serratia_liquefaciens	NA	s_Serratia_liquefaciens
s_Muribaculum_gordoncarteri	s_Muribaculum_gordoncarteri	NA
s_Pseudomonas_knackmussii	s_Pseudomonas_knackmussii	NA
s_Stenotrophomonas_sp._ESTM1D_MKCIP4_1	s_Stenotrophomonas_sp._ESTM1D_MKCIP4_1	s_Stenotrophomonas_sp._ESTM1D_MKCIP4_1
s_Chryseobacterium_piperi	s_Chryseobacterium_piperi	s_Chryseobacterium_piperi
s_Butyrivibrio_fibrisolvens	s_Butyrivibrio_fibrisolvens	s_Butyrivibrio_fibrisolvens
s_Megasphaera_stantonii	s_Megasphaera_stantonii	s_Megasphaera_stantonii
s_Apibacter_sp._ESL0404	s_Apibacter_sp._ESL0404	s_Apibacter_sp._ESL0404
s_Lautropia_mirabilis	s_Lautropia_mirabilis	s_Lautropia_mirabilis
s_Bacillus_paranthracis	s_Bacillus_paranthracis	s_Bacillus_paranthracis
s_Pseudomonas_oryzihabitans	s_Pseudomonas_oryzihabitans	s_Pseudomonas_oryzihabitans
s_Anaerococcus_vaginalis	s_Anaerococcus_vaginalis	s_Anaerococcus_vaginalis
s_Arsenophonus_endosymbiont_of_Apis_mellifera	s_Arsenophonus_endosymbiont_of_Apis_mellifera	s_Arsenophonus_endosymbiont_of_Apis_mellifera
s_Paenibacillus_uliginis	s_Paenibacillus_uliginis	s_Paenibacillus_uliginis
s_Erysipelothrix_larvae	s_Erysipelothrix_larvae	s_Erysipelothrix_larvae
s_Lactococcus_virus_96603	s_Lactococcus_virus_96603	s_Lactococcus_virus_96603
s_Paucilactobacillus_oligofermentans	s_Paucilactobacillus_oligofermentans	s_Paucilactobacillus_oligofermentans
s_Jeotgalibaca_porci	s_Jeotgalibaca_porci	s_Jeotgalibaca_porci
s_Clostridioides_virus_phiCD481-1	s_Clostridioides_virus_phiCD481-1	s_Clostridioides_virus_phiCD481-1
s_Acidianus_sulfidivorans	s_Acidianus_sulfidivorans	s_Acidianus_sulfidivorans
s_Winogradskyella_helgolandensis	s_Winogradskyella_helgolandensis	s_Winogradskyella_helgolandensis
s_Burkholderia_contaminans	s_Burkholderia_contaminans	s_Burkholderia_contaminans
s_Listeria_welshimeri	s_Listeria_welshimeri	s_Listeria_welshimeri
s_Pseudomonas_chlororaphis	s_Pseudomonas_chlororaphis	s_Pseudomonas_chlororaphis
s_Paraburkholderia_sp._7MH5	s_Paraburkholderia_sp._7MH5	s_Paraburkholderia_sp._7MH5
s_Burkholderia_pyrrocinia	s_Burkholderia_pyrrocinia	s_Burkholderia_pyrrocinia
s_Enterococcus_hirae	s_Enterococcus_hirae	s_Enterococcus_hirae
s_Clostridioides_virus_phiCDHM13	s_Clostridioides_virus_phiCDHM13	s_Clostridioides_virus_phiCDHM13
s_Colletotrichum_higginsianum	s_Colletotrichum_higginsianum	s_Colletotrichum_higginsianum
s_Streptococcus_pasteurianus	s_Streptococcus_pasteurianus	s_Streptococcus_pasteurianus
s_Bradyrhizobium_erythrophlei	s_Bradyrhizobium_erythrophlei	s_Bradyrhizobium_erythrophlei
s_Aeromonas_sp._WP2-W18-CRE-05	s_Aeromonas_sp._WP2-W18-CRE-05	s_Aeromonas_sp._WP2-W18-CRE-05
s_Pseudomonas_nitroreducens	s_Pseudomonas_nitroreducens	NA
s_Rhizobium_pusense	s_Rhizobium_pusense	s_Rhizobium_pusense
s_Acinetobacter_gyllenbergii	s_Acinetobacter_gyllenbergii	s_Acinetobacter_gyllenbergii
s_Klebsiella_sp._LTGPAF-6F	s_Klebsiella_sp._LTGPAF-6F	s_Klebsiella_sp._LTGPAF-6F
s_Paraburkholderia_acidisoli	s_Paraburkholderia_acidisoli	s_Paraburkholderia_acidisoli
s_Burkholderia_anthina	s_Burkholderia_anthina	s_Burkholderia_anthina
s_Serratia_rubidaea	s_Serratia_rubidaea	s_Serratia_rubidaea
s_Citrobacter_sp._RHBSTW-00424	s_Citrobacter_sp._RHBSTW-00424	s_Citrobacter_sp._RHBSTW-00424
s_Mycoplasma_mobile	s_Mycoplasma_mobile	s_Mycoplasma_mobile
s_Citrobacter_koseri	s_Citrobacter_koseri	s_Citrobacter_koseri
s_Pseudomonas_sp._HS-18	s_Pseudomonas_sp._HS-18	NA
s_Bordetella_avium	s_Bordetella_avium	NA
s_Enterobacter_mori	s_Enterobacter_mori	s_Enterobacter_mori
s_Enterococcus_casseliflavus	s_Enterococcus_casseliflavus	s_Enterococcus_casseliflavus
s_Enterobacter_sp._DNB-S2	s_Enterobacter_sp._DNB-S2	s_Enterobacter_sp._DNB-S2
s_Megavirus_chiliensis	s_Megavirus_chiliensis	s_Megavirus_chiliensis
s_Cupriavidus_pauculus	s_Cupriavidus_pauculus	s_Cupriavidus_pauculus
s_Acidovorax_sp._KKS102	s_Acidovorax_sp._KKS102	s_Acidovorax_sp._KKS102
s_Burkholderia_stabilis	s_Burkholderia_stabilis	s_Burkholderia_stabilis
s_Paraburkholderia_caribensis	s_Paraburkholderia_caribensis	s_Paraburkholderia_caribensis
s_Escherichia_marmotae	NA	s_Escherichia_marmotae
s_Shigella_boydii	s_Shigella_boydii	s_Shigella_boydii
s_Duncaniella_dubosii	s_Duncaniella_dubosii	NA
s_Duganella_sp._AF9R3	s_Duganella_sp._AF9R3	s_Duganella_sp._AF9R3
s_Clostridioides_virus_phiMMP04	s_Clostridioides_virus_phiMMP04	s_Clostridioides_virus_phiMMP04
s_Klebsiella_sp._WP3-W18-ESBL-02	s_Klebsiella_sp._WP3-W18-ESBL-02	s_Klebsiella_sp._WP3-W18-ESBL-02
s_Streptococcus_virus_858	s_Streptococcus_virus_858	s_Streptococcus_virus_858
s_Pseudomonas_otitidis	s_Pseudomonas_otitidis	s_Pseudomonas_otitidis
s_Enterobacter_sp._JBIWA003	s_Enterobacter_sp._JBIWA003	s_Enterobacter_sp._JBIWA003
s_Cupriavidus_basilensis	s_Cupriavidus_basilensis	s_Cupriavidus_basilensis
s_Paraburkholderia_megapolitana	s_Paraburkholderia_megapolitana	s_Paraburkholderia_megapolitana
s_Herbaspirillum_frisingense	s_Herbaspirillum_frisingense	s_Herbaspirillum_frisingense
s_Enterobacter_sichuanensis	s_Enterobacter_sichuanensis	s_Enterobacter_sichuanensis
s_Streptococcus_sp._NSJ-72	s_Streptococcus_sp._NSJ-72	s_Streptococcus_sp._NSJ-72
s_Lactobacillus_helveticus	s_Lactobacillus_helveticus	NA
s_Burkholderia_mayonis	s_Burkholderia_mayonis	s_Burkholderia_mayonis
s_Neisseria_sp._oral_taxon_014	s_Neisseria_sp._oral_taxon_014	s_Neisseria_sp._oral_taxon_014
s_Bradyrhizobium_sp._BTAi1	s_Bradyrhizobium_sp._BTAi1	s_Bradyrhizobium_sp._BTAi1
s_Shigella_dysenteriae	s_Shigella_dysenteriae	s_Shigella_dysenteriae
s_Paraburkholderia_sp._Msb3	s_Paraburkholderia_sp._Msb3	s_Paraburkholderia_sp._Msb3
s_Paraburkholderia_acidiphila	s_Paraburkholderia_acidiphila	s_Paraburkholderia_acidiphila
s_Sphingomonas_melonis	s_Sphingomonas_melonis	s_Sphingomonas_melonis
s_Bradyrhizobium_sp._CCBAU_051011	s_Bradyrhizobium_sp._CCBAU_051011	s_Bradyrhizobium_sp._CCBAU_051011
s_Bradyrhizobium_icense	s_Bradyrhizobium_icense	s_Bradyrhizobium_icense
s_Bradyrhizobium_canariense	s_Bradyrhizobium_canariense	s_Bradyrhizobium_canariense
s_Bordetella_bronchiseptica	s_Bordetella_bronchiseptica	s_Bordetella_bronchiseptica
s_Thermothielavioides_terrestris	s_Thermothielavioides_terrestris	s_Thermothielavioides_terrestris
s_Pantoea_alhagi	s_Pantoea_alhagi	s_Pantoea_alhagi
s_Alcaligenes_faecalis	s_Alcaligenes_faecalis	s_Alcaligenes_faecalis
s_Paraburkholderia_terrae	s_Paraburkholderia_terrae	s_Paraburkholderia_terrae
s_Corynebacterium_sp._FDAARGOS_1242	s_Corynebacterium_sp._FDAARGOS_1242	s_Corynebacterium_sp._FDAARGOS_1242
s_Citrobacter_sp._RHB25-C09	s_Citrobacter_sp._RHB25-C09	s_Citrobacter_sp._RHB25-C09
s_Bradyrhizobium_lablabi	s_Bradyrhizobium_lablabi	s_Bradyrhizobium_lablabi
s_Sphingobium_yanoikuyae	s_Sphingobium_yanoikuyae	s_Sphingobium_yanoikuyae
s_Enterobacter_sp._BIDMC_29	NA	s_Enterobacter_sp._BIDMC_29
s_Ligilactobacillus_murinus	s_Ligilactobacillus_murinus	NA
s_Micrococcus_luteus	s_Micrococcus_luteus	s_Micrococcus_luteus
s_Paraburkholderia_caffeinilytica	s_Paraburkholderia_caffeinilytica	s_Paraburkholderia_caffeinilytica
s_Streptococcus_sp._CNU_G2	s_Streptococcus_sp._CNU_G2	s_Streptococcus_sp._CNU_G2
s_Bradyrhizobium_guangdongense	s_Bradyrhizobium_guangdongense	s_Bradyrhizobium_guangdongense
s_Citrobacter_portucalensis	s_Citrobacter_portucalensis	s_Citrobacter_portucalensis
s_Muribaculum_intestinale	s_Muribaculum_intestinale	NA
s_Pseudomonas_alcaligenes	s_Pseudomonas_alcaligenes	s_Pseudomonas_alcaligenes
s_Bradyrhizobium_betae	s_Bradyrhizobium_betae	s_Bradyrhizobium_betae
s_Burkholderia_territorii	s_Burkholderia_territorii	s_Burkholderia_territorii
s_Escherichia_sp._E4742	s_Escherichia_sp._E4742	s_Escherichia_sp._E4742
s_Klebsiella_sp._WP3-S18-ESBL-05	s_Klebsiella_sp._WP3-S18-ESBL-05	s_Klebsiella_sp._WP3-S18-ESBL-05
s_Bradyrhizobium_guangxiense	s_Bradyrhizobium_guangxiense	s_Bradyrhizobium_guangxiense
s_Paraburkholderia_edwinii	s_Paraburkholderia_edwinii	s_Paraburkholderia_edwinii
s_Achromobacter_deleyi	s_Achromobacter_deleyi	s_Achromobacter_deleyi
s_Bradyrhizobium_paxllaeri	s_Bradyrhizobium_paxllaeri	s_Bradyrhizobium_paxllaeri
s_Pseudomonas_citronellolis	s_Pseudomonas_citronellolis	s_Pseudomonas_citronellolis
s_Bradyrhizobium_vignae	s_Bradyrhizobium_vignae	s_Bradyrhizobium_vignae
s_Paraburkholderia_phymatum	s_Paraburkholderia_phymatum	s_Paraburkholderia_phymatum
s_Bradyrhizobium_sp._CCBAU_53351	s_Bradyrhizobium_sp._CCBAU_53351	s_Bradyrhizobium_sp._CCBAU_53351
s_Corynebacterium_glutamicum	NA	s_Corynebacterium_glutamicum
s_Acinetobacter_towneri	s_Acinetobacter_towneri	s_Acinetobacter_towneri
s_Burkholderia_sp._MBR-1	s_Burkholderia_sp._MBR-1	s_Burkholderia_sp._MBR-1
s_Bradyrhizobium_sp._1_2017_	s_Bradyrhizobium_sp._1_2017_	s_Bradyrhizobium_sp._1_2017_
s_Pseudomonas_sp._LPB0260	s_Pseudomonas_sp._LPB0260	NA
s_Cupriavidus_necator	s_Cupriavidus_necator	s_Cupriavidus_necator
s_Pseudomonas_syringae	s_Pseudomonas_syringae	s_Pseudomonas_syringae
s_Bradyrhizobium_japonicum	s_Bradyrhizobium_japonicum	s_Bradyrhizobium_japonicum
s_Pseudomonas_furukawaii	s_Pseudomonas_furukawaii	NA
s_Bradyrhizobium_symbiodeficiens	s_Bradyrhizobium_symbiodeficiens	s_Bradyrhizobium_symbiodeficiens
s_Bradyrhizobium_sp._CCGE-LA001	s_Bradyrhizobium_sp._CCGE-LA001	s_Bradyrhizobium_sp._CCGE-LA001
s_Bradyrhizobium_arachidis	s_Bradyrhizobium_arachidis	s_Bradyrhizobium_arachidis
s_Alicycliphilus_denitrificans	s_Alicycliphilus_denitrificans	s_Alicycliphilus_denitrificans
s_Diaphorobacter_polyhydroxybutyrativorans	s_Diaphorobacter_polyhydroxybutyrativorans	s_Diaphorobacter_polyhydroxybutyrativorans
s_Pseudomonas_sp._K2W31S-8	s_Pseudomonas_sp._K2W31S-8	s_Pseudomonas_sp._K2W31S-8
s_Enterobacter_soli	s_Enterobacter_soli	s_Enterobacter_soli
s_Pseudomonas_oryzae	s_Pseudomonas_oryzae	s_Pseudomonas_oryzae
s_Rothia_nasimurium	s_Rothia_nasimurium	s_Rothia_nasimurium
s_Comamonas_testosteroni	s_Comamonas_testosteroni	s_Comamonas_testosteroni
s_Solimonas_sp._K1W22B-7	s_Solimonas_sp._K1W22B-7	s_Solimonas_sp._K1W22B-7
s_Pseudomonas_resinovorans	s_Pseudomonas_resinovorans	NA
s_Bradyrhizobium_cosmicum	s_Bradyrhizobium_cosmicum	s_Bradyrhizobium_cosmicum
s_Pseudomonas_guangdongensis	s_Pseudomonas_guangdongensis	s_Pseudomonas_guangdongensis
s_Mesoplasma_lactucae	s_Mesoplasma_lactucae	s_Mesoplasma_lactucae
s_Bradyrhizobium_sp._CCBAU_51753	s_Bradyrhizobium_sp._CCBAU_51753	s_Bradyrhizobium_sp._CCBAU_51753
s_Streptococcus_sp._FDAARGOS_522	NA	s_Streptococcus_sp._FDAARGOS_522
s_Enterococcus_sp._FDAARGOS_553	NA	s_Enterococcus_sp._FDAARGOS_553
s_Achromobacter_sp._77	s_Achromobacter_sp._77	NA
s_Enterobacter_cloacae_complex_sp._ECL112	NA	s_Enterobacter_cloacae_complex_sp._ECL112
s_Pseudomonas_psychrotolerans	s_Pseudomonas_psychrotolerans	NA
s_Drechmeria_coniospora	s_Drechmeria_coniospora	s_Drechmeria_coniospora
s_Mycobacterium_paragordonae	s_Mycobacterium_paragordonae	s_Mycobacterium_paragordonae
s_Aggregatibacter_sp._oral_taxon_513	s_Aggregatibacter_sp._oral_taxon_513	s_Aggregatibacter_sp._oral_taxon_513
s_Bradyrhizobium_sp.	s_Bradyrhizobium_sp.	s_Bradyrhizobium_sp.
s_Pseudomonas_lalkuanensis	s_Pseudomonas_lalkuanensis	s_Pseudomonas_lalkuanensis
s_Luteibacter_rhizovicinus	s_Luteibacter_rhizovicinus	s_Luteibacter_rhizovicinus
s_Acinetobacter_sp._MYb10	s_Acinetobacter_sp._MYb10	s_Acinetobacter_sp._MYb10
s_Bradyrhizobium_sp._S2-11-2	s_Bradyrhizobium_sp._S2-11-2	s_Bradyrhizobium_sp._S2-11-2
s_Pseudomonas_sp._TCU-HL1	s_Pseudomonas_sp._TCU-HL1	NA
s_Bradyrhizobium_guangzhouense	s_Bradyrhizobium_guangzhouense	s_Bradyrhizobium_guangzhouense
s_Pseudomonas_campi	s_Pseudomonas_campi	NA
