# Supplementary material for: Temporal dynamics of gut microbiota and virome in preterm infants: insights from longitudinal metagenomic analysis
Source: Front Cell Infect Microbiol. 2026 Mar 9;16:1598786. doi: 10.3389/fcimb.2026.1598786 (PMC13006629; doi:10.3389/fcimb.2026.1598786)
Supplement: Supplementary file 1 [file DataSheet1.zip › Supplementary Tables S1–17/Supplement_Table_S8_Virus.Taxonomy.species.Group.xls]

## Sheet: GroupA.virual.species
#Virual.Taxonomy.species.normalized.A.adjusted
Features	HJN_14	HJY_14	LJY_14	LYY_14	LZh_14	MJX_14	PYL_14	XZH_14	ZhH_14	ZhKR_14	ZhKZ_14	ZhZH_14
s_Clostridioides_virus_CDMH1	5430	21800	370	10720	40	1400	340	50	40	1440	70	100
s_Propionibacterium_virus_PHL199M00	0	0	0	0	310	0	0	80	0	0	0	0
s_Clostridioides_virus_CDKM9	0	0	0	280	0	30	0	0	0	30	0	0
s_Escherichia_virus_pro483	0	0	0	0	0	0	0	0	0	0	0	0
s_Staphylococcus_phage_DW2	0	0	0	0	0	0	0	0	0	0	0	2180
s_Streptococcus_virus_ALQ132	0	0	0	200	0	20	0	0	0	0	0	0
s_Enterobacter_phage_Tyrion	3120	0	0	0	0	0	0	0	0	0	0	0
s_Clostridium_virus_phiCD119	160	1770	30	810	0	100	30	0	730	120	0	10
s_Enterobacteria_phage_HK225	8080	2340	40	1100	0	150	50	10	0	210	10	20
s_Salmonella_phage_vB_SosS_Oslo	90	1850	250	790	0	280	4590	0	0	160	10	10
s_Escherichia_virus_WGPS2	9850	0	0	0	0	0	170	0	0	0	0	0
s_Clostridioides_virus_phiCD505	0	360	0	0	0	0	0	0	0	0	0	0
s_Enterobacteria_phage_VT2phi_272	0	0	0	0	0	0	700	0	0	0	0	0
s_Propionibacterium_virus_PAS50	0	0	0	0	30	0	0	40	0	0	0	0
s_Propionibacterium_virus_PHL301M00	0	0	0	0	460	0	0	0	0	0	0	0
s_Enterobacteria_phage_SfI	0	0	0	0	0	0	0	0	0	0	0	0
s_Pectobacterium_virus_My1	170	0	0	0	0	0	110	0	0	0	0	0
s_Lactococcus_phage_bIL309	0	0	0	0	0	0	0	0	0	0	0	0
s_Propionibacterium_virus_PHL071N05	0	0	0	0	790	0	0	160	0	0	0	0
s_Propionibacterium_virus_PHL041M10	0	0	30	0	80	0	0	1280	0	0	0	0
s_Streptococcus_virus_Sfi11	120	5400	70	1660	10	230	100	10	10	220	10	20
s_Propionibacterium_virus_PHL111M01	0	0	0	0	370	0	0	730	0	0	0	0
s_Propionibacterium_virus_PHL141N00	0	0	0	0	30	0	0	370	0	0	0	0
s_Saimiriine_betaherpesvirus_4	20	0	0	580	0	0	0	0	0	0	0	0
s_Propionibacterium_virus_Attacne	0	0	0	0	230	0	0	120	0	0	0	0
s_Streptococcus_phage_phiARI0460_1	40	1760	21270	600	3080	7520	0	0	290	240	1930	0
s_Clostridium_virus_phiCD27	470	1400	30	860	0	90	20	0	0	90	10	10
s_Heterosigma_akashiwo_virus_01	0	0	0	2640	0	0	0	0	0	0	0	0
s_Streptococcus_phage_SMP	0	0	1400	0	20	0	0	0	0	0	20	0
s_Streptococcus_phage_phiARI0131_1	40	1110	18380	860	2490	7330	0	10	190	300	1630	0
s_Clostridioides_virus_phiCD506	1060	0	0	0	0	0	0	0	0	0	0	0
s_Propionibacterium_virus_P100D	0	0	0	0	20	0	0	130	0	0	0	0
s_Lactobacillus_phage_JCL1032	0	0	0	0	0	0	0	0	0	0	0	0
s_Propionibacterium_phage_PAC1	0	0	0	0	270	0	0	320	0	0	0	0
s_Klebsiella_phage_vB_KpnS_ZX4	28950	640	10	300	0	40	0	0	0	70	0	0
s_Propionibacterium_virus_MrAK	0	0	0	0	10	0	0	1710	0	0	0	0
s_Clostridioides_virus_phiMMP02	0	370	10	0	0	0	0	0	0	20	0	0
s_Enterococcus_virus_phiSHEF5	0	0	0	0	0	0	0	0	0	0	0	0
s_Propionibacterium_virus_Pirate	0	0	0	0	3710	0	0	0	0	0	0	0
s_Staphylococcus_virus_CNPH82	1780	61420	3640	31290	99320	9390	65560	100910	101080	49480	102110	113470
s_Propionibacterium_phage_Enoki	0	0	0	0	110	0	0	280	0	0	0	0
s_Clostridium_phage_phiCT453A	0	0	0	0	0	0	0	0	230	0	0	0
s_Clostridium_phage_phiCT453B	0	0	0	0	0	0	0	0	190	0	0	0
s_Propionibacterium_virus_PHL179M00	0	0	0	0	360	0	0	70	0	0	0	0
s_Enterobacteria_phage_cdtI	3760	0	0	0	0	0	0	0	0	0	0	0
s_Staphylococcus_virus_StauST398_2	330	6480	1000	3010	11480	390	21370	13720	16150	450	14710	8980
s_Staphylococcus_virus_IPLA7	430	16110	1010	8440	26760	3730	20220	28570	29450	3140	28630	29550
s_Staphylococcus_virus_PH15	370	15320	1200	7510	21850	11650	19160	26310	28400	11390	26280	25750
s_Staphylococcus_phage_StB12	300	10060	970	4760	16030	610	8520	14860	13400	24050	14520	25930
s_Streptococcus_phage_20617	30	1870	20	810	0	90	20	0	0	110	0	10
s_Murine_leukemia_related_retroviruses	0	0	0	0	0	0	0	0	0	0	0	0
s_Staphylococcus_virus_IPLA5	830	30080	2250	15740	46010	2430	42820	51580	55410	7110	54400	43610
s_Clostridium_phage_phiCT9441A	0	0	0	0	0	0	0	0	660	0	0	0
s_Streptococcus_phage_TP_J34	30	1600	20	580	0	80	40	0	0	90	0	10
s_Escherichia_virus_500465_1	20	0	0	0	0	0	10	0	0	0	0	0
s_Escherichia_virus_F451	2170	0	0	0	0	0	480	0	0	0	0	0
s_Streptococcus_phage_IC1	210	7490	98340	4670	28710	105520	230	50	1090	7840	10790	160
s_Enterobacteria_phage_mEp460	0	0	0	0	0	0	0	0	0	0	0	0
s_Sphingomonas_phage_PAU	0	1310	0	0	0	0	0	0	0	0	0	0
s_Klebsiella_virus_SopranoGao	107460	4050	50	1870	10	220	200	10	0	240	10	20
s_Escherichia_phage_HK639	33450	13220	200	6500	20	850	99250	20	20	900	40	60
s_Salmonella_phage_UPF_BP1	80	1650	240	730	0	220	21840	0	0	120	10	10
s_Propionibacterium_virus_Kubed	0	0	0	0	100	0	0	200	0	0	0	0
s_Escherichia_virus_VR20	0	0	0	0	0	0	0	0	0	0	0	0
s_Propionibacterium_virus_Solid	0	0	0	0	800	0	0	290	0	0	0	0
s_Spleen_focus_forming_virus	0	0	0	0	0	0	0	0	0	0	0	0
s_Propionibacterium_phage_QueenBey	0	0	0	0	360	0	0	150	0	0	0	0
s_Enterobacteria_virus_HK140	60	980	300	560	0	220	50	0	0	100	0	0
s_Staphylococcus_phage_StB20_like	0	148820	0	178420	230040	164940	170040	259430	264670	295880	255810	243100
s_Erwinia_phage_PEp14	0	0	0	0	0	0	60	0	0	0	0	0
s_Vibrio_phage_CP_T1	30	1280	20	700	0	90	20	0	0	80	0	10
s_Propionibacterium_virus_PHL132N00	0	0	0	0	940	0	0	170	0	0	0	0
s_Salmonella_virus_SJ46	1510	0	0	0	0	80	440	0	0	0	0	0
s_Streptococcus_phage_phiARI0004	0	0	0	0	0	0	0	0	0	0	0	0
s_Streptococcus_virus_phiAbc2	100	5200	50	1870	0	200	40	10	10	220	10	20
s_Torque_teno_virus_5	0	0	0	0	0	0	0	0	0	0	0	310
s_Megavirus_chiliensis	0	0	30	0	0	0	0	0	0	0	0	0
s_Pandoravirus_neocaledonia	0	0	0	0	0	0	0	0	0	0	0	30
s_Propionibacterium_virus_PHL114L00	0	0	0	0	440	0	0	0	0	0	0	0
s_Clostridioides_virus_phiMMP04	300	700	30	470	0	50	10	0	0	60	0	0
s_Clostridioides_virus_phiCD111	60	0	0	290	0	0	0	0	0	40	0	0
s_Erwinia_virus_Eho59	15100	8440	140	4110	10	520	57230	10	10	570	30	40
s_Enterobacteria_phage_phi80	115020	31510	650	15560	50	1990	17670	70	70	3110	90	270
s_Streptococcus_virus_9874	70	3580	30	1280	10	160	40	10	10	360	10	40
s_	8190	29110	3730	228180	240	2600	240	70	2720	6100	0	12220
s_Torque_teno_virus_3	0	0	0	0	0	0	0	0	0	0	0	30
s_Beihai_sipunculid_worm_virus_5	0	0	0	0	0	0	0	0	0	0	0	0
s_Aeromonas_phage_2_D05	0	0	0	0	0	0	470	0	0	0	0	0
s_Lactobacillus_phage_phiadh	0	0	1480	0	310	1080	0	0	0	0	130	0
s_Streptococcus_virus_DT1	120	7440	90	2500	10	280	80	10	10	290	10	30
s_Enterococcus_phage_EFC_1	0	0	0	0	0	0	0	0	0	0	0	0
s_Clostridioides_virus_phiCD38_2	30	0	0	0	0	0	0	0	0	0	0	0
s_Oryctes_rhinoceros_nudivirus	0	0	0	0	0	0	0	0	0	0	0	0
s_Salmonella_virus_SP116	0	0	430	0	20	220	0	0	0	0	0	0
s_Propionibacterium_virus_P105	0	0	0	0	0	110	0	1560	0	0	0	0
s_Macropodid_alphaherpesvirus_1	0	0	0	0	0	0	0	0	0	4200	0	0
s_Streptococcus_phage_phiARI0462	30	790	19290	470	1570	8580	0	0	50	250	810	20
s_Escherichia_virus_RCS47	39860	1170	30	650	0	100	1020	0	0	90	0	10
s_Clostridioides_virus_phiMMP03	670	6760	110	3500	10	450	150	10	50	420	20	30
s_Staphylococcus_virus_St134	0	0	0	0	0	0	0	50	220	0	0	0
s_Staphylococcus_virus_SpT152	70	2960	320	1340	4440	160	3420	4820	4750	1940	4800	5390
s_Propionibacterium_virus_ATCC29399BT	0	0	0	0	200	0	0	0	0	0	0	0
s_Klebsiella_virus_ST16OXA48phi5_4	40	0	0	0	0	0	60	0	0	0	0	0
s_Clostridium_phage_phiCD211	2790	1450	40	800	0	130	30	0	0	110	0	10
s_Pseudomonas_phage_PS_1	10	500	10	270	0	30	4120	0	0	30	30	0
s_Staphylococcus_virus_X2	100	0	460	0	6920	280	7130	7850	7950	430	8010	4030
s_Propionibacterium_virus_P91	0	0	0	0	410	0	0	610	0	0	0	0
s_Salmonella_phage_SEN22	25300	4420	240	2340	10	420	27520	10	10	330	10	20
s_Propionibacterium_virus_P1_1	0	0	0	0	380	0	0	140	0	0	0	0
s_Sphingobium_virus_Lacusarx	0	0	0	0	0	0	0	0	0	0	0	0
s_Lactobacillus_virus_c5	0	0	0	0	0	40	0	0	0	0	0	0
s_Prochlorococcus_virus_PSSM2	0	0	0	190	0	0	0	0	140	0	0	0
s_Klebsiella_virus_4LV2017	110	0	0	0	0	0	50	0	0	0	0	0
s_Staphylococcus_virus_55	0	0	0	0	190	0	0	280	120	0	280	0
s_Enterococcus_virus_FL3	40	1370	23830	720	4310	43850	20	0	40	9510	1210	10
s_Enterobacteria_phage_SfV	0	0	0	0	0	0	0	0	0	0	0	0
s_Propionibacterium_virus_PHL070N00	0	0	0	0	190	0	0	450	0	0	0	0
s_Propionibacterium_virus_SKKY	0	0	0	0	0	0	0	1180	0	0	0	0
s_Staphylococcus_virus_ROSA	0	0	0	0	0	0	0	0	0	0	0	0
s_Staphylococcus_phage_IME_SA4	580	20370	1220	10470	31050	19810	20070	32330	32040	55570	33430	29630
s_Enterococcus_phage_phiEf11	0	0	0	0	0	0	0	0	0	0	0	0
s_Salmonella_phage_TS13	270	8920	1070	2430	10	1200	0	0	0	90	0	310
s_Escherichia_virus_500465_2	0	0	0	0	0	0	70	0	0	0	0	0
s_White_spot_syndrome_virus	0	0	10	240	0	200	0	0	0	0	0	0
s_Clostridium_phage_vB_CpeS_CP51	40	1600	20	630	0	90	60070	5410	0	120	0	10
s_Propionibacterium_virus_Lauchelly	0	0	0	0	560	0	0	220	0	0	0	0
s_Chimeric_virus_14	30	0	0	0	0	20	0	0	0	0	0	0
s_Salmonella_phage_epsilon34	5960	1290	160	830	0	170	30	0	0	120	0	10
s_Propionibacterium_virus_Wizzo	0	0	0	0	100	0	0	90	0	0	0	0
s_Pectinobacterium_virus_PEAT2	72520	3250	50	1510	10	210	50	0	0	210	10	10
s_Klebsiella_virus_KpS8	140	0	0	0	0	0	0	0	0	0	0	0
s_Pandoravirus_inopinatum	0	0	0	0	0	0	0	0	0	0	0	0
s_Propionibacterium_virus_PAD20	0	0	0	0	10	0	0	10	0	0	0	0
s_Proteus_virus_Mydo	0	0	0	0	0	0	2260	0	0	0	0	0
s_Cronobacter_phage_phiES15	50	1250	20	640	0	90	16850	0	0	80	0	10
s_Lactobacillus_virus_SAC12B	0	0	0	0	0	0	0	0	0	0	0	0
s_Aeromonas_virus_56	150	0	0	0	0	0	0	0	0	0	0	0
s_Klebsiella_virus_ST437OXA245phi4_1	0	0	0	0	0	0	50	0	0	0	0	0
s_Clostridioides_virus_phiMMP01	480	9810	160	5120	20	610	140	20	30	630	30	50
s_Escherichia_virus_PBECO4	0	0	0	61650	20	0	0	0	0	0	0	0
s_Escherichia_virus_P1	1220	0	0	0	0	0	970	0	0	0	0	0
s_Clostridioides_virus_CDKM15	36240	13810	230	6650	30	820	200	30	30	860	40	60
s_Staphylococcus_virus_CNPx	0	0	0	0	80	0	330	70	60	70	70	90
s_Propionibacterium_phage_Moyashi	0	0	0	0	60	0	0	2020	0	0	0	0
s_Streptococcus_virus_7201	200	10030	110	3640	10	460	120	10	10	480	20	40
s_Arthrobacter_phage_vB_ArS_ArV2	0	0	0	0	0	0	0	0	0	0	0	0
s_Staphylococcus_phage_StB27	0	0	0	0	30	0	0	0	80	0	0	810
s_Caulobacter_virus_CcrSC	0	4050	0	0	0	30	0	0	0	0	0	0
s_Enterococcus_virus_IME196	0	0	0	0	0	0	0	0	0	0	0	0
s_Klebsiella_virus_KPRio2015	0	0	0	0	0	0	80	0	0	0	0	0
s_Enterococcus_virus_FL1	0	0	0	0	0	0	0	0	0	0	0	0
s_Proteus_virus_Isfahan	0	0	0	0	0	0	0	0	0	0	0	0
s_Bacillus_virus_G	0	0	0	0	0	0	0	0	0	0	0	0
s_Shigella_phage_SfIV	57000	2380	90	1040	0	190	1870	0	0	160	10	10
s_Escherichia_virus_P2	0	0	0	0	0	0	0	0	0	0	0	0
s_Pseudomonas_phage_PaMx42	60	0	0	0	0	0	50	0	0	0	0	0
s_Propionibacterium_virus_PHL113M01	0	0	0	0	10	0	0	1060	0	0	0	0
s_Propionibacterium_virus_PHL092M00	0	0	0	0	160	0	0	10	0	0	0	0
s_Staphylococcus_virus_phiMR25	110	3920	670	1770	7890	240	6220	7700	7340	700	7220	11900
s_Streptococcus_phage_SM1	0	0	1620	0	70	770	0	0	0	20	0	0
s_Streptococcus_phage_phiARI0468_2	140	5280	74010	3920	11660	65560	140	30	1160	2090	7900	160
s_Propionibacterium_virus_PHL116M00	0	0	0	0	320	0	0	140	0	0	0	0
s_Streptococcus_phage_phiARI0131_2	30	1370	20800	630	3480	18030	30	0	70	320	1210	10
s_Propionibacterium_virus_PHL152M00	50	0	0	0	410	0	0	480	0	0	0	0
s_Propionibacterium_virus_PHL112N00	0	0	0	0	20	0	0	620	0	0	0	0
s_Klebsiella_virus_KNP2	133700	5090	80	2380	20	310	40	10	10	340	10	20
s_Lentibacter_virus_vB_LenP_ICBM2	0	0	0	0	0	210	0	0	0	0	0	0
s_Streptococcus_virus_Sfi19	230	11690	140	4010	20	530	170	20	20	580	30	40
s_Cronobacter_phage_ENT39118	3860	860	10	400	0	60	10950	0	0	70	0	0
s_Propionibacterium_virus_PHL060L00	0	0	0	0	260	0	0	1130	0	0	0	0
s_Salmonella_phage_SeSz_2	0	610	30	370	0	50	0	0	0	80	0	0
s_Clostridium_phage_phiSM101	0	0	0	0	0	0	0	0	420	0	0	0
s_Torque_teno_midi_virus_12	0	0	0	390	0	0	0	60	0	30	0	8120
s_Flavobacterium_virus_Filifjonk	0	0	0	2240	0	0	0	0	0	3810	0	0
s_Cronobacter_phage_ENT47670	800	3440	60	1590	10	240	60	0	0	220	10	20
s_Glossina_hytrosavirus	140	0	0	0	0	0	0	0	0	0	0	0
s_Corynebacterium_virus_Darwin	390	0	0	0	0	0	240	0	0	0	0	0
s_Streptococcus_phage_phiARI0468_4	0	0	360	0	30	260	0	0	0	0	10	0
s_Escherichia_phage_D6	3030	0	0	150	0	0	130	0	0	0	0	0
s_Escherichia_virus_JLK2012	26070	900	320	990	10	390	140	0	0	120	0	0
s_Propionibacterium_virus_Ouroboros	0	0	0	0	790	0	0	40	0	0	0	0
s_Clostridioides_virus_phiCD146	0	0	0	0	0	0	0	0	0	0	0	0
s_Edwardsiella_phage_Edno5	2030	670	20	340	0	40	0	0	0	50	0	0
s_Staphylococcus_virus_SA12	0	0	0	0	0	0	6160	110	0	0	0	0
s_Mus_musculus_mobilized_endogenous_polytropic_provirus	0	0	0	0	0	0	0	0	0	0	0	0
s_Propionibacterium_virus_P104A	0	0	0	0	1030	0	0	130	0	0	0	0
s_Streptococcus_virus_Sfi21	310	15590	210	5840	30	700	240	20	20	700	40	60
s_Enterobacterial_phage_mEp390	130	3550	50	1390	10	200	50	0	10	220	10	10
s_Bacillus_virus_BCAJ1	0	0	910	0	210	770	0	0	0	0	90	0
s_Enterococcus_phage_phiFL4A	0	0	0	0	0	0	0	0	0	0	0	0
s_Propionibacterium_virus_Procrass1	0	0	0	0	220	0	0	220	0	0	0	0
s_Staphylococcus_virus_IME1348_01	980	35980	2290	18160	58340	3870	37930	58750	58500	55470	58140	69160
s_Propionibacterium_virus_PHL095N00	0	0	0	0	10	0	0	310	0	0	0	0
s_Streptococcus_phage_SpSL1	10	640	11700	340	800	11050	0	0	0	60	170	0
s_Escherichia_virus_DE3	160	0	0	0	0	0	0	0	0	0	0	0
s_Enterococcus_virus_FL2	0	0	0	0	0	0	0	0	0	0	0	0
s_Staphylococcus_virus_Andhra	30	2550	10	780	0	120	0	20	50	7310	10	10
s_Salmonella_virus_SEN34	113830	6570	120	3300	10	410	330	10	10	430	20	30
s_Streptococcus_phage_phiBHN167	0	0	3270	0	190	2110	0	0	0	0	20	0
s_Streptomyces_phage_Omar	0	0	0	0	0	0	40	0	0	0	0	0
s_Agrobacterium_phage_OLIVR1	0	0	0	340	0	110	0	0	0	0	0	0
s_Streptococcus_phage_5093	50	2260	20	700	0	90	30	0	0	130	0	10
s_Hamiltonella_virus_APSE1	940	450	10	250	0	30	0	0	0	30	0	0
s_Enterobacteria_phage_mEp237	40	0	0	0	0	0	160	0	0	0	0	0
s_Cafeteria_roenbergensis_virus	0	590	0	410	0	0	0	0	0	0	0	0
s_Klebsiella_virus_KpV2811	84290	3440	40	1520	10	180	4380	10	10	370	10	20
s_Salmonella_phage_118970_sal3	90	0	0	0	0	0	60	0	0	0	0	0
s_Streptococcus_phage_PH10	20	760	11350	400	2070	12500	0	0	30	120	820	0
s_Staphylococcus_virus_IPLA35	20	0	0	0	0	0	0	0	0	0	0	0
s_Propionibacterium_virus_PA6	0	0	0	0	240	0	0	590	0	0	0	0
s_Propionibacterium_virus_Stormborn	0	0	0	0	220	0	0	1070	0	0	0	0
s_Vibrio_virus_nt1	0	0	0	0	0	0	0	0	0	0	0	0
s_Lactobacillus_virus_LcNu	30	1630	20	480	0	70	20	0	0	70	0	0
s_Propionibacterium_virus_PHL025M00	0	0	0	0	20	0	0	800	0	0	0	0
s_Pandoravirus_dulcis	110	0	0	0	0	0	0	0	0	0	0	20
s_Enterobacteria_virus_BP4795	0	0	0	0	0	0	0	0	0	0	0	0
s_Escherichia_virus_N4	0	0	20	0	0	0	0	0	0	0	0	0
s_Beihai_hepe_like_virus_9	0	0	0	0	0	0	0	0	0	0	0	0
s_Propionibacterium_phage_BruceLethal	0	0	0	0	200	0	0	160	0	0	0	0
s_Clostridium_virus_phiC2	13000	27330	460	14060	50	1830	430	60	110	1700	80	130
s_Propionibacterium_virus_P144	0	0	0	0	190	0	0	310	0	0	0	0
s_Streptococcus_phage_phiARI0746	0	0	2260	0	150	1070	0	0	0	0	60	40
s_Streptococcus_virus_O1205	40	2550	30	740	0	100	30	0	0	100	10	10
s_Pandoravirus_macleodensis	0	0	0	170	30	140	0	0	0	0	0	0
s_Hamiltonella_virus_APSE2	60	0	0	0	0	0	0	0	0	0	0	0
s_Staphylococcus_phage_StB20	9140	209070	13000	238050	309980	180330	227980	362250	369210	420570	346660	355270
s_Pandoravirus_salinus	30	0	0	0	0	0	0	0	0	0	0	10
s_Propionibacterium_virus_PHL171M01	0	0	0	0	360	0	0	540	0	0	0	0
s_Staphylococcus_virus_EW	60	2790	22050	1190	5450	38340	1120	1580	1850	7220	2720	1470
s_Flavobacterium_virus_FLiP	0	0	0	0	0	0	0	0	0	0	0	0
s_Salmonella_phage_SPN3UB	170	6270	150	3040	10	410	1650	10	10	540	20	40
s_Torque_teno_virus_22	0	0	0	0	0	0	0	0	0	0	0	740
s_Propionibacterium_virus_P1001	0	0	0	0	1040	0	0	720	0	0	0	0
s_Klebsiella_virus_LASTA	2920	0	0	0	0	0	100	0	0	0	0	0
s_Propionibacterium_virus_PHL009M11	0	0	0	0	3010	0	0	610	0	0	10	0
s_Mycobacterium_phage_Validus	0	0	0	0	0	20	0	0	0	0	0	0
s_Klebsiella_virus_ST147VIM1phi7_1	30	0	0	0	0	0	0	0	0	0	0	0
s_Propionibacterium_virus_PHL308M00	0	0	0	0	0	0	0	70	0	0	0	0
s_Melanoplus_sanguinipes_entomopoxvirus	0	0	0	0	0	0	0	0	0	0	0	0
s_Lactococcus_virus_66901	0	0	120	0	0	0	0	0	0	0	0	0
s_Streptococcus_phage_phiARI0923	0	0	2710	0	120	1110	0	0	0	0	10	0
s_Curvibacter_virus_P26059B	0	0	10	0	0	30	0	0	0	20	0	5690
s_Enterococcus_phage_EF62phi	0	0	0	0	0	0	0	0	0	0	0	0
s_Vibrio_phage_ValB1MD_2	10	1460	0	340	0	50	0	0	0	60	0	10
s_Streptococcus_phage_K13	0	0	5480	0	260	6190	0	0	0	0	20	0
s_Clostridium_phage_phiCD6356	10	0	0	0	0	0	0	0	0	0	0	0
s_Streptococcus_phage_TP_778L	60	3160	30	1020	0	150	40	0	0	150	10	20
s_Enterococcus_phage_vB_EfaS_IME197	0	0	20	0	0	20	0	0	0	0	0	0
s_Propionibacterium_phage_PA1_14	0	0	0	0	340	0	0	450	0	0	0	0
s_Streptococcus_phage_EJ_1	550	21180	610130	11490	43020	244790	330	30	500	2030	14450	100
s_Enterobacter_virus_phiT5282H	300	0	0	0	0	20	0	0	0	30	0	0
s_Streptococcus_phage_YMC_2011	1430	74910	910	29380	100	3530	800	90	80	3780	160	270
s_Klebsiella_phage_phiKO2	0	0	0	0	0	0	1040	0	0	0	0	0
s_Propionibacterium_virus_Pacnes201215	0	0	0	0	460	0	0	590	0	0	0	0
s_Propionibacterium_virus_P100A	0	0	0	0	70	0	0	30	0	0	0	0
s_Circovirus_like_genome_DCCV_4	650	340	0	0	0	0	0	0	0	100	0	0
s_Gordonia_phage_Clown	150	0	0	0	0	0	0	0	0	0	0	0
s_Propionibacterium_virus_ATCC29399BC	0	0	0	0	10	0	0	80	0	0	0	0

## Sheet: GroupB.virual.species
#Virual.Taxonomy.species.normalized.B.adjusted
Features	HJN_28	HJY_28	LJY_28	LYY_28	LZh_28	MJX_28	PYL_28	XZH_28	ZhH_28	ZhKR_28	ZhKZ_28	ZhZH_28
s_Clostridioides_virus_CDMH1	2860	254420	0	24780	0	60	580	7420	0	680	0	0
s_Propionibacterium_virus_PHL199M00	0	0	0	0	0	0	0	0	0	0	420	0
s_Clostridioides_virus_CDKM9	60	5270	0	360	0	0	10	0	0	20	0	0
s_Escherichia_virus_pro483	10	0	0	0	0	0	0	0	0	0	1110	0
s_Staphylococcus_phage_DW2	0	0	0	0	0	40	0	0	0	0	0	0
s_Streptococcus_virus_ALQ132	0	0	250	0	0	2460	0	140	0	190	2780	0
s_Enterobacter_phage_Tyrion	10	0	0	970	0	0	0	0	0	0	50	0
s_Clostridium_virus_phiCD119	250	17680	300	1630	3160	0	270	810	10	150	100	0
s_Enterobacteria_phage_HK225	4070	10	0	40670	0	10	140	770	0	0	0	0
s_Salmonella_phage_vB_SosS_Oslo	40	0	0	24900	0	30	25670	770	0	0	0	0
s_Escherichia_virus_WGPS2	14250	0	0	60	0	0	60	0	0	0	11900	0
s_Clostridioides_virus_phiCD505	40	3300	0	230	0	0	0	0	0	10	0	0
s_Enterobacteria_phage_VT2phi_272	9990	0	0	220	0	0	0	0	0	0	0	0
s_Propionibacterium_virus_PAS50	0	0	0	0	0	0	0	0	0	0	270	0
s_Propionibacterium_virus_PHL301M00	0	0	0	0	0	0	0	0	0	0	250	0
s_Enterobacteria_phage_SfI	0	0	20	0	3040	0	0	0	170	30	40740	4140
s_Pectobacterium_virus_My1	490	0	0	0	0	0	180	0	0	0	0	0
s_Lactococcus_phage_bIL309	0	0	460	0	0	0	0	0	0	0	370	0
s_Propionibacterium_virus_PHL071N05	0	0	0	0	0	0	0	640	0	0	530	0
s_Propionibacterium_virus_PHL041M10	0	0	0	0	0	0	0	6680	0	0	270	0
s_Streptococcus_virus_Sfi11	30	10	2490	20	0	31650	600	1850	10	2010	9110	0
s_Propionibacterium_virus_PHL111M01	0	0	0	0	0	0	0	1610	0	0	330	0
s_Propionibacterium_virus_PHL141N00	0	0	0	0	0	0	0	960	0	0	540	0
s_Saimiriine_betaherpesvirus_4	50	0	0	0	0	0	0	0	0	0	0	0
s_Propionibacterium_virus_Attacne	0	0	0	0	0	0	0	190	0	0	1270	0
s_Streptococcus_phage_phiARI0460_1	0	0	310	0	8440	40	50	0	10	0	250	0
s_Clostridium_virus_phiCD27	190	17580	0	1850	0	10	40	550	0	30	0	0
s_Heterosigma_akashiwo_virus_01	0	0	50	0	0	0	0	0	0	0	10	0
s_Streptococcus_phage_SMP	0	0	0	0	0	0	0	0	0	0	0	0
s_Streptococcus_phage_phiARI0131_1	0	0	320	0	7540	30	40	630	10	0	400	0
s_Clostridioides_virus_phiCD506	90	3690	180	1130	0	290	0	0	0	60	0	0
s_Propionibacterium_virus_P100D	0	0	0	0	0	0	0	340	0	0	40	0
s_Lactobacillus_phage_JCL1032	0	0	60	0	0	810	0	0	0	60	290	0
s_Propionibacterium_phage_PAC1	0	0	0	0	0	0	0	1070	0	0	20	0
s_Klebsiella_phage_vB_KpnS_ZX4	70	0	0	0	0	0	20	310	0	0	0	0
s_Propionibacterium_virus_MrAK	0	0	0	0	0	0	0	6490	0	0	320	0
s_Clostridioides_virus_phiMMP02	60	3660	0	240	0	0	0	0	0	20	0	0
s_Enterococcus_virus_phiSHEF5	0	0	40110	0	10320	0	0	0	15710	7790	70	6340
s_Propionibacterium_virus_Pirate	0	20	0	0	0	0	0	0	0	0	0	0
s_Staphylococcus_virus_CNPH82	530	270	840	1970	0	2830	2330	52870	120	10	1290	0
s_Propionibacterium_phage_Enoki	0	0	0	0	0	0	0	730	0	0	10	0
s_Clostridium_phage_phiCT453A	0	0	60	10	2830	0	20	0	0	60	10	0
s_Clostridium_phage_phiCT453B	0	70	1720	20	66570	0	60	1190	490	370	350	0
s_Propionibacterium_virus_PHL179M00	0	0	0	0	0	0	0	360	0	0	290	0
s_Enterobacteria_phage_cdtI	1520	0	0	0	160	0	50	0	20	0	17060	2940
s_Staphylococcus_virus_StauST398_2	60	30	100	110	0	220	900	5060	10	0	10	0
s_Staphylococcus_virus_IPLA7	150	80	320	460	950	890	2300	23000	30	10	180	0
s_Staphylococcus_virus_PH15	140	120	330	400	7430	510	5160	20530	20	0	40	0
s_Staphylococcus_phage_StB12	80	60	200	290	0	490	470	39510	20	0	70	0
s_Streptococcus_phage_20617	10	0	340	10	0	11360	40	480	0	120	15330	0
s_Murine_leukemia_related_retroviruses	0	0	0	0	140	0	10	1700	0	0	0	0
s_Staphylococcus_virus_IPLA5	270	120	310	510	0	1010	10350	43070	50	0	420	0
s_Clostridium_phage_phiCT9441A	0	0	340	30	8360	0	340	0	240	290	20	0
s_Streptococcus_phage_TP_J34	10	0	330	0	0	10160	190	410	0	150	15490	0
s_Escherichia_virus_500465_1	20	0	0	70	0	0	220	0	0	0	40	0
s_Escherichia_virus_F451	2760	0	0	0	0	0	1480	0	0	0	0	0
s_Streptococcus_phage_IC1	40	30	1400	10	3090	210	280	5240	110	10	1090	0
s_Enterobacteria_phage_mEp460	0	0	0	10	0	0	0	0	0	0	8510	0
s_Sphingomonas_phage_PAU	0	0	0	0	0	0	0	0	0	0	10	0
s_Klebsiella_virus_SopranoGao	38290	10	0	10	0	10	200	1300	0	0	0	0
s_Escherichia_phage_HK639	3620	30	40	121030	3540	30	330200	4720	0	0	0	0
s_Salmonella_phage_UPF_BP1	70	0	0	13760	0	30	64010	570	0	0	0	0
s_Propionibacterium_virus_Kubed	0	0	0	0	0	0	0	510	0	0	80	0
s_Escherichia_virus_VR20	0	0	0	0	172100	0	190	4190	120	0	0	0
s_Propionibacterium_virus_Solid	0	0	0	0	0	0	0	1050	0	0	380	0
s_Spleen_focus_forming_virus	0	0	0	0	650	0	30	4930	0	0	0	0
s_Propionibacterium_phage_QueenBey	0	0	0	0	0	0	0	230	0	0	40	0
s_Enterobacteria_virus_HK140	20	0	0	15560	0	0	90	510	0	0	0	0
s_Staphylococcus_phage_StB20_like	1380	1210	2650	5230	5960	7560	4300	155300	330	90	2300	0
s_Erwinia_phage_PEp14	0	0	0	0	0	0	240	0	0	0	0	0
s_Vibrio_phage_CP_T1	10	0	0	18280	0	610	40	510	0	0	0	0
s_Propionibacterium_virus_PHL132N00	0	0	0	0	0	0	0	250	0	0	1210	0
s_Salmonella_virus_SJ46	990	0	0	470	0	0	210	0	0	0	0	0
s_Streptococcus_phage_phiARI0004	0	0	50	0	0	300	0	0	0	10	3140	0
s_Streptococcus_virus_phiAbc2	40	10	880	10	0	31430	110	1310	0	1480	6330	0
s_Torque_teno_virus_5	0	0	0	0	0	610	0	0	0	0	0	0
s_Megavirus_chiliensis	0	0	0	10	410	0	0	1020	0	0	0	0
s_Pandoravirus_neocaledonia	0	0	10	0	0	0	0	0	0	0	0	2570
s_Propionibacterium_virus_PHL114L00	0	0	0	0	0	0	0	0	0	0	1080	0
s_Clostridioides_virus_phiMMP04	170	7980	40	810	0	0	20	330	0	40	0	0
s_Clostridioides_virus_phiCD111	0	3040	0	20	0	0	0	0	0	0	0	0
s_Erwinia_virus_Eho59	59770	20	0	57180	2440	20	171870	3070	0	0	0	0
s_Enterobacteria_phage_phi80	201490	80	0	336030	220	100	84810	13160	0	0	0	0
s_Streptococcus_virus_9874	20	10	370	10	0	20840	90	1460	0	180	10880	0
s_	1900	700	1090	8750	5280	510	1250	14100	700	1370	38010	155840
s_Torque_teno_virus_3	0	0	0	0	0	290	0	0	0	0	0	0
s_Beihai_sipunculid_worm_virus_5	0	0	0	0	0	0	20	330	0	0	0	0
s_Aeromonas_phage_2_D05	0	0	0	0	0	0	2290	0	0	0	0	0
s_Lactobacillus_phage_phiadh	0	0	60	0	570	0	0	0	0	0	30	0
s_Streptococcus_virus_DT1	50	10	1240	10	0	44320	180	1750	0	3430	12750	0
s_Enterococcus_phage_EFC_1	0	0	40	0	90900	0	0	0	25620	59290	120	13980
s_Clostridioides_virus_phiCD38_2	0	5500	0	0	0	10	0	0	0	0	0	0
s_Oryctes_rhinoceros_nudivirus	0	0	30	0	0	0	0	0	0	0	90	6990
s_Salmonella_virus_SP116	0	0	0	0	0	0	0	0	0	0	0	0
s_Propionibacterium_virus_P105	0	0	0	0	0	0	0	3720	0	0	210	0
s_Macropodid_alphaherpesvirus_1	0	0	0	0	17220	0	1340	0	0	0	20	0
s_Streptococcus_phage_phiARI0462	0	0	280	0	320	20	20	500	10	0	60	0
s_Escherichia_virus_RCS47	8840	0	0	650	0	0	1190	580	0	0	510	0
s_Clostridioides_virus_phiMMP03	940	80040	0	6480	0	10	200	2640	0	210	0	0
s_Staphylococcus_virus_St134	0	0	0	0	0	0	0	0	240	0	0	0
s_Staphylococcus_virus_SpT152	20	20	20	70	0	100	190	2330	0	0	0	0
s_Propionibacterium_virus_ATCC29399BT	0	0	0	0	0	0	0	0	0	0	40	0
s_Klebsiella_virus_ST16OXA48phi5_4	280	0	0	0	0	0	250	0	0	0	0	0
s_Clostridium_phage_phiCD211	2140	17290	0	760	0	260	30	580	0	240	0	0
s_Pseudomonas_phage_PS_1	0	120	0	4030	120	0	14810	120	0	0	0	0
s_Staphylococcus_virus_X2	0	20	0	70	0	40	20	0	0	0	0	0
s_Propionibacterium_virus_P91	0	0	0	0	0	0	0	1120	0	0	40	0
s_Salmonella_phage_SEN22	114880	10	0	90	1210	30	83440	1510	0	0	0	0
s_Propionibacterium_virus_P1_1	0	0	0	0	0	0	0	210	0	0	80	0
s_Sphingobium_virus_Lacusarx	0	0	0	0	0	0	0	260	0	10	0	0
s_Lactobacillus_virus_c5	0	0	0	0	0	0	0	39380	0	0	0	0
s_Prochlorococcus_virus_PSSM2	0	30	600	10	7180	0	20	160	30	40	220	0
s_Klebsiella_virus_4LV2017	110	0	0	0	0	0	20	0	0	0	0	0
s_Staphylococcus_virus_55	0	0	0	0	0	0	0	0	0	0	0	0
s_Enterococcus_virus_FL3	20	0	39370	40	24590	20	50	520	269070	365970	470	124860
s_Enterobacteria_phage_SfV	0	0	70	0	8070	0	0	0	330	90	169780	23630
s_Propionibacterium_virus_PHL070N00	0	0	0	0	0	0	0	950	0	0	130	0
s_Propionibacterium_virus_SKKY	0	0	0	0	0	0	0	3340	0	0	7750	0
s_Staphylococcus_virus_ROSA	0	0	0	0	0	130	240	0	0	0	0	0
s_Staphylococcus_phage_IME_SA4	180	130	160	490	0	1360	500	19890	30	0	130	0
s_Enterococcus_phage_phiEf11	0	0	147490	0	75690	0	0	0	144320	62550	80	55630
s_Salmonella_phage_TS13	60	60	20	40	0	80	230	0	0	0	0	18850
s_Escherichia_virus_500465_2	40	0	10	250	0	0	50	0	0	0	22170	2570
s_White_spot_syndrome_virus	0	0	0	0	0	0	0	0	0	0	0	0
s_Clostridium_phage_vB_CpeS_CP51	10	0	0	10	0	1090	40	3590	30	3730	0	0
s_Propionibacterium_virus_Lauchelly	0	0	0	0	0	0	0	290	0	0	20	0
s_Chimeric_virus_14	0	0	0	0	0	0	0	0	0	0	0	15540
s_Salmonella_phage_epsilon34	31890	0	0	12020	0	30	70	580	0	0	0	0
s_Propionibacterium_virus_Wizzo	0	0	0	0	0	0	0	0	0	0	130	0
s_Pectinobacterium_virus_PEAT2	58570	10	0	10	0	10	80	1070	0	0	0	0
s_Klebsiella_virus_KpS8	170	0	0	0	0	0	0	0	0	0	0	0
s_Pandoravirus_inopinatum	0	0	20	0	0	0	0	0	850	0	0	0
s_Propionibacterium_virus_PAD20	0	0	0	0	0	0	0	0	0	0	400	0
s_Proteus_virus_Mydo	0	0	0	0	0	0	12050	0	0	0	0	0
s_Cronobacter_phage_phiES15	40	0	0	8010	470	0	48330	570	0	0	0	0
s_Lactobacillus_virus_SAC12B	0	0	0	0	6850	0	0	190	0	0	0	0
s_Aeromonas_virus_56	3750	0	0	0	0	0	0	0	0	0	0	0
s_Klebsiella_virus_ST437OXA245phi4_1	10	0	0	10	0	0	810	0	0	0	0	0
s_Clostridioides_virus_phiMMP01	1340	116460	0	9970	0	20	270	3180	0	260	0	0
s_Escherichia_virus_PBECO4	10	0	0	0	0	0	0	0	0	0	0	0
s_Escherichia_virus_P1	1080	0	0	770	0	0	490	0	0	0	0	0
s_Clostridioides_virus_CDKM15	840	144390	0	32950	0	40	370	4460	0	170	0	0
s_Staphylococcus_virus_CNPx	0	0	0	0	0	0	7610	13420	0	0	0	0
s_Propionibacterium_phage_Moyashi	0	0	0	0	0	0	0	4170	0	0	210	0
s_Streptococcus_virus_7201	90	20	1310	20	210	67870	280	2580	0	5710	22010	2940
s_Arthrobacter_phage_vB_ArS_ArV2	0	0	10	0	0	0	0	170	0	0	0	0
s_Staphylococcus_phage_StB27	0	0	40	0	0	0	70	0	0	0	0	0
s_Caulobacter_virus_CcrSC	0	0	0	0	0	0	0	0	0	0	0	0
s_Enterococcus_virus_IME196	0	0	10	0	0	0	0	0	620	310	0	0
s_Klebsiella_virus_KPRio2015	0	0	0	0	0	0	11650	0	0	0	0	0
s_Enterococcus_virus_FL1	0	0	133400	0	48380	0	0	0	193300	238750	230	94150
s_Proteus_virus_Isfahan	0	0	0	0	0	0	10	270	0	0	0	0
s_Bacillus_virus_G	0	0	4220	0	190	0	0	0	0	0	5420	0
s_Shigella_phage_SfIV	90	0	70	300	10870	8980	1790	2120	60	110	119940	12780
s_Escherichia_virus_P2	0	0	0	0	140	0	0	0	0	0	17560	2390
s_Pseudomonas_phage_PaMx42	120	0	0	0	0	0	40	0	0	0	0	0
s_Propionibacterium_virus_PHL113M01	0	0	0	0	0	0	0	2400	0	0	480	0
s_Propionibacterium_virus_PHL092M00	0	0	0	0	0	0	0	0	0	0	940	0
s_Staphylococcus_virus_phiMR25	30	30	30	160	0	260	320	2930	10	0	0	0
s_Streptococcus_phage_SM1	0	0	20	0	0	0	0	0	0	0	0	0
s_Streptococcus_phage_phiARI0468_2	20	20	1190	10	27210	80	220	4100	20	10	1400	0
s_Propionibacterium_virus_PHL116M00	0	0	0	0	0	0	0	500	0	0	50	0
s_Streptococcus_phage_phiARI0131_2	10	0	1670	0	440	30	40	530	30	0	140	0
s_Propionibacterium_virus_PHL152M00	0	0	0	0	0	0	0	1220	0	0	30	0
s_Propionibacterium_virus_PHL112N00	0	0	0	0	0	0	0	1250	0	0	140	0
s_Klebsiella_virus_KNP2	78040	10	0	20	0	10	80	1950	0	0	0	0
s_Lentibacter_virus_vB_LenP_ICBM2	0	30	0	0	0	0	0	0	0	0	0	0
s_Streptococcus_virus_Sfi19	90	20	1860	30	210	77720	680	2950	10	6120	23690	5420
s_Cronobacter_phage_ENT39118	10590	0	0	0	240	0	32230	400	0	0	0	0
s_Propionibacterium_virus_PHL060L00	0	0	0	0	0	0	0	6440	0	0	740	0
s_Salmonella_phage_SeSz_2	0	0	0	6730	0	10	20	330	0	0	0	0
s_Clostridium_phage_phiSM101	0	80	1150	30	20800	0	30	300	130	210	620	0
s_Torque_teno_midi_virus_12	0	0	0	0	0	0	0	0	0	0	0	0
s_Flavobacterium_virus_Filifjonk	0	0	0	0	0	0	0	0	0	0	0	0
s_Cronobacter_phage_ENT47670	7630	10	0	49500	0	10	100	1060	0	0	0	0
s_Glossina_hytrosavirus	0	0	0	0	0	0	0	840	0	0	0	0
s_Corynebacterium_virus_Darwin	370	0	0	40	0	0	690	0	0	0	0	0
s_Streptococcus_phage_phiARI0468_4	0	0	0	0	0	0	0	0	0	0	0	0
s_Escherichia_phage_D6	4260	0	0	10	0	0	330	0	0	0	20	0
s_Escherichia_virus_JLK2012	88530	0	0	0	0	0	470	880	0	0	0	0
s_Propionibacterium_virus_Ouroboros	0	0	0	0	0	0	0	0	0	0	5640	0
s_Clostridioides_virus_phiCD146	0	360	0	0	0	630	0	0	0	0	0	0
s_Edwardsiella_phage_Edno5	25200	0	0	1000	0	0	20	300	0	0	0	0
s_Staphylococcus_virus_SA12	0	0	0	0	0	80	0	180	0	120	0	0
s_Mus_musculus_mobilized_endogenous_polytropic_provirus	0	0	0	0	2420	0	180	17940	0	0	0	3770
s_Propionibacterium_virus_P104A	0	0	0	0	0	0	0	490	0	0	730	0
s_Streptococcus_virus_Sfi21	130	30	2980	40	230	103260	930	4540	10	7290	32520	6160
s_Enterobacterial_phage_mEp390	40	10	0	45930	0	10	150	1020	0	0	0	0
s_Bacillus_virus_BCAJ1	0	0	30	0	140	0	0	0	0	0	10	0
s_Enterococcus_phage_phiFL4A	10	0	296040	10	86010	0	0	0	92700	4130	60	41190
s_Propionibacterium_virus_Procrass1	0	0	0	0	0	0	0	370	0	0	20	0
s_Staphylococcus_virus_IME1348_01	320	150	450	1250	0	1620	6570	37550	70	20	490	0
s_Propionibacterium_virus_PHL095N00	0	0	0	0	0	0	0	1090	0	0	0	0
s_Streptococcus_phage_SpSL1	10	0	730	0	0	10	10	160	10	0	20	0
s_Escherichia_virus_DE3	0	0	0	20	0	0	0	0	0	0	0	0
s_Enterococcus_virus_FL2	0	0	43430	0	16440	0	0	0	22780	167160	70	34200
s_Staphylococcus_virus_Andhra	0	0	0	0	0	0	0	0	100	0	0	7080
s_Salmonella_virus_SEN34	148140	10	0	5300	0	20	680	2270	0	0	0	0
s_Streptococcus_phage_phiBHN167	0	0	0	0	0	0	0	0	0	0	0	0
s_Streptomyces_phage_Omar	0	0	0	0	470	0	0	0	0	10	0	0
s_Agrobacterium_phage_OLIVR1	0	0	0	0	0	0	0	0	0	0	0	3400
s_Streptococcus_phage_5093	20	0	1440	10	460	14570	50	450	10	340	78100	10110
s_Hamiltonella_virus_APSE1	15370	0	0	0	0	0	20	160	0	0	0	0
s_Enterobacteria_phage_mEp237	20	0	0	690	0	0	19850	0	0	0	0	0
s_Cafeteria_roenbergensis_virus	0	0	0	0	0	0	0	0	0	0	0	0
s_Klebsiella_virus_KpV2811	31420	10	0	560	0	10	9820	1300	0	0	0	0
s_Salmonella_phage_118970_sal3	660	0	0	80	0	0	6660	0	0	0	13620	0
s_Streptococcus_phage_PH10	10	0	420	0	310	20	20	160	20	0	120	0
s_Staphylococcus_virus_IPLA35	0	0	150	0	0	0	0	0	0	0	0	0
s_Propionibacterium_virus_PA6	0	0	0	0	0	0	0	1860	0	0	100	0
s_Propionibacterium_virus_Stormborn	0	0	0	0	0	0	0	3510	0	0	40	0
s_Vibrio_virus_nt1	0	0	0	0	0	0	240	280	10	0	0	6160
s_Lactobacillus_virus_LcNu	10	0	260	0	0	10330	40	380	0	680	2820	0
s_Propionibacterium_virus_PHL025M00	0	0	0	0	0	0	0	1460	0	0	30	0
s_Pandoravirus_dulcis	0	0	0	0	0	0	0	0	0	0	10	0
s_Enterobacteria_virus_BP4795	120	0	0	0	0	0	0	0	0	0	210	0
s_Escherichia_virus_N4	0	0	0	0	0	0	10	0	0	0	220	0
s_Beihai_hepe_like_virus_9	0	0	0	0	9880	0	20	0	0	0	0	0
s_Propionibacterium_phage_BruceLethal	0	0	0	0	0	0	0	520	0	0	350	0
s_Clostridium_virus_phiC2	3050	311840	0	32000	0	100	710	8700	0	570	0	0
s_Propionibacterium_virus_P144	0	0	0	0	0	0	0	490	0	0	480	0
s_Streptococcus_phage_phiARI0746	0	0	30	0	0	0	0	0	0	0	10	0
s_Streptococcus_virus_O1205	20	0	1030	10	0	15230	100	600	0	260	5410	0
s_Pandoravirus_macleodensis	0	0	40	0	0	0	0	0	0	0	0	219380
s_Hamiltonella_virus_APSE2	360	0	0	0	0	0	0	0	0	0	0	0
s_Staphylococcus_phage_StB20	1910	1700	4720	8920	17580	9820	6170	196530	340	130	3400	0
s_Pandoravirus_salinus	0	0	0	0	0	0	0	0	0	0	0	5060
s_Propionibacterium_virus_PHL171M01	0	0	0	0	0	0	0	1230	0	0	240	0
s_Staphylococcus_virus_EW	20	10	480	30	3200	180	70	1110	20	0	180	0
s_Flavobacterium_virus_FLiP	0	0	0	0	5620	0	10	0	0	0	0	0
s_Salmonella_phage_SPN3UB	70	20	0	92180	0	30	8780	2490	0	0	0	0
s_Torque_teno_virus_22	0	0	0	0	0	150	0	0	0	0	0	0
s_Propionibacterium_virus_P1001	0	0	0	0	0	0	0	1150	0	0	2220	0
s_Klebsiella_virus_LASTA	150	0	0	0	0	0	80	0	0	0	0	0
s_Propionibacterium_virus_PHL009M11	0	0	0	0	0	0	0	1510	0	0	10	0
s_Mycobacterium_phage_Validus	0	0	3060	0	1140	0	0	0	1600	1880	0	0
s_Klebsiella_virus_ST147VIM1phi7_1	720	0	0	0	0	0	0	0	0	0	0	0
s_Propionibacterium_virus_PHL308M00	0	0	0	0	0	0	0	0	0	0	180	0
s_Melanoplus_sanguinipes_entomopoxvirus	0	0	0	0	480	0	0	160	0	0	0	0
s_Lactococcus_virus_66901	0	0	0	0	0	10	0	0	0	0	0	0
s_Streptococcus_phage_phiARI0923	0	0	1110	0	0	0	0	0	0	0	0	0
s_Curvibacter_virus_P26059B	0	0	0	0	0	0	0	0	0	0	0	0
s_Enterococcus_phage_EF62phi	0	0	90	0	3630	0	0	0	212770	150	70	51950
s_Vibrio_phage_ValB1MD_2	0	0	0	0	0	0	0	0	0	0	0	2300
s_Streptococcus_phage_K13	0	0	40	0	0	0	0	0	10	0	0	0
s_Clostridium_phage_phiCD6356	0	1740	0	0	0	10	0	0	0	0	0	0
s_Streptococcus_phage_TP_778L	20	10	1110	10	0	20650	100	860	0	430	3600	0
s_Enterococcus_phage_vB_EfaS_IME197	10	0	234690	0	135540	0	0	0	16210	18170	50	23720
s_Propionibacterium_phage_PA1_14	0	0	0	0	0	0	0	1780	0	0	20	0
s_Streptococcus_phage_EJ_1	210	50	5320	70	58300	1040	1680	7630	390	50	4520	0
s_Enterobacter_virus_phiT5282H	10330	0	0	0	0	0	10	0	0	0	0	0
s_Streptococcus_phage_YMC_2011	590	140	11900	170	1560	494160	1410	18940	40	36110	147920	22430
s_Klebsiella_phage_phiKO2	0	0	0	0	0	0	1670	0	0	0	0	0
s_Propionibacterium_virus_Pacnes201215	0	0	20	0	640	0	0	1250	10	10	83450	10570
s_Propionibacterium_virus_P100A	0	0	0	0	0	0	0	0	0	0	8570	0
s_Circovirus_like_genome_DCCV_4	0	0	0	0	0	0	0	350	0	0	0	0
s_Gordonia_phage_Clown	0	0	0	0	0	0	0	92000	0	0	0	0
s_Propionibacterium_virus_ATCC29399BC	0	0	0	0	0	0	0	0	0	0	490	0

## Sheet: A-B_Venn
#Group A and Group B species Venn
Taxonomy	A	B
s_Clostridioides_virus_CDMH1	s_Clostridioides_virus_CDMH1	s_Clostridioides_virus_CDMH1
s_Propionibacterium_virus_PHL199M00	s_Propionibacterium_virus_PHL199M00	NA
s_Clostridioides_virus_CDKM9	s_Clostridioides_virus_CDKM9	s_Clostridioides_virus_CDKM9
s_Escherichia_virus_pro483	NA	s_Escherichia_virus_pro483
s_Streptococcus_virus_ALQ132	s_Streptococcus_virus_ALQ132	s_Streptococcus_virus_ALQ132
s_Enterobacter_phage_Tyrion	NA	s_Enterobacter_phage_Tyrion
s_Clostridium_virus_phiCD119	s_Clostridium_virus_phiCD119	s_Clostridium_virus_phiCD119
s_Enterobacteria_phage_HK225	s_Enterobacteria_phage_HK225	s_Enterobacteria_phage_HK225
s_Salmonella_phage_vB_SosS_Oslo	s_Salmonella_phage_vB_SosS_Oslo	s_Salmonella_phage_vB_SosS_Oslo
s_Escherichia_virus_WGPS2	s_Escherichia_virus_WGPS2	s_Escherichia_virus_WGPS2
s_Clostridioides_virus_phiCD505	NA	s_Clostridioides_virus_phiCD505
s_Enterobacteria_phage_VT2phi_272	NA	s_Enterobacteria_phage_VT2phi_272
s_Propionibacterium_virus_PAS50	s_Propionibacterium_virus_PAS50	NA
s_Enterobacteria_phage_SfI	NA	s_Enterobacteria_phage_SfI
s_Pectobacterium_virus_My1	s_Pectobacterium_virus_My1	s_Pectobacterium_virus_My1
s_Lactococcus_phage_bIL309	NA	s_Lactococcus_phage_bIL309
s_Propionibacterium_virus_PHL071N05	s_Propionibacterium_virus_PHL071N05	s_Propionibacterium_virus_PHL071N05
s_Propionibacterium_virus_PHL041M10	s_Propionibacterium_virus_PHL041M10	s_Propionibacterium_virus_PHL041M10
s_Streptococcus_virus_Sfi11	s_Streptococcus_virus_Sfi11	s_Streptococcus_virus_Sfi11
s_Propionibacterium_virus_PHL111M01	s_Propionibacterium_virus_PHL111M01	s_Propionibacterium_virus_PHL111M01
s_Propionibacterium_virus_PHL141N00	s_Propionibacterium_virus_PHL141N00	s_Propionibacterium_virus_PHL141N00
s_Saimiriine_betaherpesvirus_4	s_Saimiriine_betaherpesvirus_4	NA
s_Propionibacterium_virus_Attacne	s_Propionibacterium_virus_Attacne	s_Propionibacterium_virus_Attacne
s_Streptococcus_phage_phiARI0460_1	s_Streptococcus_phage_phiARI0460_1	s_Streptococcus_phage_phiARI0460_1
s_Clostridium_virus_phiCD27	s_Clostridium_virus_phiCD27	s_Clostridium_virus_phiCD27
s_Heterosigma_akashiwo_virus_01	NA	s_Heterosigma_akashiwo_virus_01
s_Streptococcus_phage_SMP	s_Streptococcus_phage_SMP	NA
s_Streptococcus_phage_phiARI0131_1	s_Streptococcus_phage_phiARI0131_1	s_Streptococcus_phage_phiARI0131_1
s_Clostridioides_virus_phiCD506	NA	s_Clostridioides_virus_phiCD506
s_Propionibacterium_virus_P100D	s_Propionibacterium_virus_P100D	s_Propionibacterium_virus_P100D
s_Lactobacillus_phage_JCL1032	NA	s_Lactobacillus_phage_JCL1032
s_Propionibacterium_phage_PAC1	s_Propionibacterium_phage_PAC1	s_Propionibacterium_phage_PAC1
s_Klebsiella_phage_vB_KpnS_ZX4	s_Klebsiella_phage_vB_KpnS_ZX4	s_Klebsiella_phage_vB_KpnS_ZX4
s_Propionibacterium_virus_MrAK	s_Propionibacterium_virus_MrAK	s_Propionibacterium_virus_MrAK
s_Clostridioides_virus_phiMMP02	s_Clostridioides_virus_phiMMP02	s_Clostridioides_virus_phiMMP02
s_Enterococcus_virus_phiSHEF5	NA	s_Enterococcus_virus_phiSHEF5
s_Staphylococcus_virus_CNPH82	s_Staphylococcus_virus_CNPH82	s_Staphylococcus_virus_CNPH82
s_Propionibacterium_phage_Enoki	s_Propionibacterium_phage_Enoki	s_Propionibacterium_phage_Enoki
s_Clostridium_phage_phiCT453A	NA	s_Clostridium_phage_phiCT453A
s_Clostridium_phage_phiCT453B	NA	s_Clostridium_phage_phiCT453B
s_Propionibacterium_virus_PHL179M00	s_Propionibacterium_virus_PHL179M00	s_Propionibacterium_virus_PHL179M00
s_Enterobacteria_phage_cdtI	NA	s_Enterobacteria_phage_cdtI
s_Staphylococcus_virus_StauST398_2	s_Staphylococcus_virus_StauST398_2	s_Staphylococcus_virus_StauST398_2
s_Staphylococcus_virus_IPLA7	s_Staphylococcus_virus_IPLA7	s_Staphylococcus_virus_IPLA7
s_Staphylococcus_virus_PH15	s_Staphylococcus_virus_PH15	s_Staphylococcus_virus_PH15
s_Staphylococcus_phage_StB12	s_Staphylococcus_phage_StB12	s_Staphylococcus_phage_StB12
s_Streptococcus_phage_20617	s_Streptococcus_phage_20617	s_Streptococcus_phage_20617
s_Murine_leukemia_related_retroviruses	NA	s_Murine_leukemia_related_retroviruses
s_Staphylococcus_virus_IPLA5	s_Staphylococcus_virus_IPLA5	s_Staphylococcus_virus_IPLA5
s_Clostridium_phage_phiCT9441A	NA	s_Clostridium_phage_phiCT9441A
s_Streptococcus_phage_TP_J34	s_Streptococcus_phage_TP_J34	s_Streptococcus_phage_TP_J34
s_Escherichia_virus_500465_1	s_Escherichia_virus_500465_1	s_Escherichia_virus_500465_1
s_Escherichia_virus_F451	s_Escherichia_virus_F451	s_Escherichia_virus_F451
s_Streptococcus_phage_IC1	s_Streptococcus_phage_IC1	s_Streptococcus_phage_IC1
s_Enterobacteria_phage_mEp460	NA	s_Enterobacteria_phage_mEp460
s_Klebsiella_virus_SopranoGao	s_Klebsiella_virus_SopranoGao	s_Klebsiella_virus_SopranoGao
s_Escherichia_phage_HK639	s_Escherichia_phage_HK639	s_Escherichia_phage_HK639
s_Salmonella_phage_UPF_BP1	s_Salmonella_phage_UPF_BP1	s_Salmonella_phage_UPF_BP1
s_Propionibacterium_virus_Kubed	s_Propionibacterium_virus_Kubed	s_Propionibacterium_virus_Kubed
s_Escherichia_virus_VR20	NA	s_Escherichia_virus_VR20
s_Propionibacterium_virus_Solid	s_Propionibacterium_virus_Solid	s_Propionibacterium_virus_Solid
s_Spleen_focus_forming_virus	NA	s_Spleen_focus_forming_virus
s_Propionibacterium_phage_QueenBey	s_Propionibacterium_phage_QueenBey	s_Propionibacterium_phage_QueenBey
s_Enterobacteria_virus_HK140	s_Enterobacteria_virus_HK140	s_Enterobacteria_virus_HK140
s_Staphylococcus_phage_StB20_like	s_Staphylococcus_phage_StB20_like	s_Staphylococcus_phage_StB20_like
s_Vibrio_phage_CP_T1	s_Vibrio_phage_CP_T1	s_Vibrio_phage_CP_T1
s_Propionibacterium_virus_PHL132N00	s_Propionibacterium_virus_PHL132N00	s_Propionibacterium_virus_PHL132N00
s_Salmonella_virus_SJ46	s_Salmonella_virus_SJ46	s_Salmonella_virus_SJ46
s_Streptococcus_phage_phiARI0004	NA	s_Streptococcus_phage_phiARI0004
s_Streptococcus_virus_phiAbc2	s_Streptococcus_virus_phiAbc2	s_Streptococcus_virus_phiAbc2
s_Megavirus_chiliensis	NA	s_Megavirus_chiliensis
s_Pandoravirus_neocaledonia	NA	s_Pandoravirus_neocaledonia
s_Clostridioides_virus_phiMMP04	s_Clostridioides_virus_phiMMP04	s_Clostridioides_virus_phiMMP04
s_Clostridioides_virus_phiCD111	s_Clostridioides_virus_phiCD111	s_Clostridioides_virus_phiCD111
s_Erwinia_virus_Eho59	s_Erwinia_virus_Eho59	s_Erwinia_virus_Eho59
s_Enterobacteria_phage_phi80	s_Enterobacteria_phage_phi80	s_Enterobacteria_phage_phi80
s_Streptococcus_virus_9874	s_Streptococcus_virus_9874	s_Streptococcus_virus_9874
s_	s_	s_
s_Beihai_sipunculid_worm_virus_5	NA	s_Beihai_sipunculid_worm_virus_5
s_Lactobacillus_phage_phiadh	s_Lactobacillus_phage_phiadh	s_Lactobacillus_phage_phiadh
s_Streptococcus_virus_DT1	s_Streptococcus_virus_DT1	s_Streptococcus_virus_DT1
s_Enterococcus_phage_EFC_1	NA	s_Enterococcus_phage_EFC_1
s_Clostridioides_virus_phiCD38_2	NA	s_Clostridioides_virus_phiCD38_2
s_Oryctes_rhinoceros_nudivirus	NA	s_Oryctes_rhinoceros_nudivirus
s_Salmonella_virus_SP116	s_Salmonella_virus_SP116	NA
s_Propionibacterium_virus_P105	s_Propionibacterium_virus_P105	s_Propionibacterium_virus_P105
s_Macropodid_alphaherpesvirus_1	NA	s_Macropodid_alphaherpesvirus_1
s_Streptococcus_phage_phiARI0462	s_Streptococcus_phage_phiARI0462	s_Streptococcus_phage_phiARI0462
s_Escherichia_virus_RCS47	s_Escherichia_virus_RCS47	s_Escherichia_virus_RCS47
s_Clostridioides_virus_phiMMP03	s_Clostridioides_virus_phiMMP03	s_Clostridioides_virus_phiMMP03
s_Staphylococcus_virus_St134	s_Staphylococcus_virus_St134	NA
s_Staphylococcus_virus_SpT152	s_Staphylococcus_virus_SpT152	s_Staphylococcus_virus_SpT152
s_Klebsiella_virus_ST16OXA48phi5_4	s_Klebsiella_virus_ST16OXA48phi5_4	s_Klebsiella_virus_ST16OXA48phi5_4
s_Clostridium_phage_phiCD211	s_Clostridium_phage_phiCD211	s_Clostridium_phage_phiCD211
s_Pseudomonas_phage_PS_1	s_Pseudomonas_phage_PS_1	s_Pseudomonas_phage_PS_1
s_Staphylococcus_virus_X2	s_Staphylococcus_virus_X2	s_Staphylococcus_virus_X2
s_Propionibacterium_virus_P91	s_Propionibacterium_virus_P91	s_Propionibacterium_virus_P91
s_Salmonella_phage_SEN22	s_Salmonella_phage_SEN22	s_Salmonella_phage_SEN22
s_Propionibacterium_virus_P1_1	s_Propionibacterium_virus_P1_1	s_Propionibacterium_virus_P1_1
s_Sphingobium_virus_Lacusarx	NA	s_Sphingobium_virus_Lacusarx
s_Prochlorococcus_virus_PSSM2	s_Prochlorococcus_virus_PSSM2	s_Prochlorococcus_virus_PSSM2
s_Klebsiella_virus_4LV2017	s_Klebsiella_virus_4LV2017	s_Klebsiella_virus_4LV2017
s_Staphylococcus_virus_55	s_Staphylococcus_virus_55	NA
s_Enterococcus_virus_FL3	s_Enterococcus_virus_FL3	s_Enterococcus_virus_FL3
s_Enterobacteria_phage_SfV	NA	s_Enterobacteria_phage_SfV
s_Propionibacterium_virus_PHL070N00	s_Propionibacterium_virus_PHL070N00	s_Propionibacterium_virus_PHL070N00
s_Propionibacterium_virus_SKKY	NA	s_Propionibacterium_virus_SKKY
s_Staphylococcus_virus_ROSA	NA	s_Staphylococcus_virus_ROSA
s_Staphylococcus_phage_IME_SA4	s_Staphylococcus_phage_IME_SA4	s_Staphylococcus_phage_IME_SA4
s_Enterococcus_phage_phiEf11	NA	s_Enterococcus_phage_phiEf11
s_Salmonella_phage_TS13	s_Salmonella_phage_TS13	s_Salmonella_phage_TS13
s_Escherichia_virus_500465_2	NA	s_Escherichia_virus_500465_2
s_White_spot_syndrome_virus	s_White_spot_syndrome_virus	NA
s_Clostridium_phage_vB_CpeS_CP51	s_Clostridium_phage_vB_CpeS_CP51	s_Clostridium_phage_vB_CpeS_CP51
s_Propionibacterium_virus_Lauchelly	s_Propionibacterium_virus_Lauchelly	s_Propionibacterium_virus_Lauchelly
s_Chimeric_virus_14	s_Chimeric_virus_14	NA
s_Salmonella_phage_epsilon34	s_Salmonella_phage_epsilon34	s_Salmonella_phage_epsilon34
s_Propionibacterium_virus_Wizzo	s_Propionibacterium_virus_Wizzo	NA
s_Pectinobacterium_virus_PEAT2	s_Pectinobacterium_virus_PEAT2	s_Pectinobacterium_virus_PEAT2
s_Pandoravirus_inopinatum	NA	s_Pandoravirus_inopinatum
s_Propionibacterium_virus_PAD20	s_Propionibacterium_virus_PAD20	NA
s_Cronobacter_phage_phiES15	s_Cronobacter_phage_phiES15	s_Cronobacter_phage_phiES15
s_Lactobacillus_virus_SAC12B	NA	s_Lactobacillus_virus_SAC12B
s_Klebsiella_virus_ST437OXA245phi4_1	NA	s_Klebsiella_virus_ST437OXA245phi4_1
s_Clostridioides_virus_phiMMP01	s_Clostridioides_virus_phiMMP01	s_Clostridioides_virus_phiMMP01
s_Escherichia_virus_PBECO4	s_Escherichia_virus_PBECO4	NA
s_Escherichia_virus_P1	s_Escherichia_virus_P1	s_Escherichia_virus_P1
s_Clostridioides_virus_CDKM15	s_Clostridioides_virus_CDKM15	s_Clostridioides_virus_CDKM15
s_Staphylococcus_virus_CNPx	s_Staphylococcus_virus_CNPx	s_Staphylococcus_virus_CNPx
s_Propionibacterium_phage_Moyashi	s_Propionibacterium_phage_Moyashi	s_Propionibacterium_phage_Moyashi
s_Streptococcus_virus_7201	s_Streptococcus_virus_7201	s_Streptococcus_virus_7201
s_Arthrobacter_phage_vB_ArS_ArV2	NA	s_Arthrobacter_phage_vB_ArS_ArV2
s_Staphylococcus_phage_StB27	s_Staphylococcus_phage_StB27	s_Staphylococcus_phage_StB27
s_Caulobacter_virus_CcrSC	s_Caulobacter_virus_CcrSC	NA
s_Enterococcus_virus_IME196	NA	s_Enterococcus_virus_IME196
s_Enterococcus_virus_FL1	NA	s_Enterococcus_virus_FL1
s_Proteus_virus_Isfahan	NA	s_Proteus_virus_Isfahan
s_Bacillus_virus_G	NA	s_Bacillus_virus_G
s_Shigella_phage_SfIV	s_Shigella_phage_SfIV	s_Shigella_phage_SfIV
s_Escherichia_virus_P2	NA	s_Escherichia_virus_P2
s_Pseudomonas_phage_PaMx42	s_Pseudomonas_phage_PaMx42	s_Pseudomonas_phage_PaMx42
s_Propionibacterium_virus_PHL113M01	s_Propionibacterium_virus_PHL113M01	s_Propionibacterium_virus_PHL113M01
s_Propionibacterium_virus_PHL092M00	s_Propionibacterium_virus_PHL092M00	NA
s_Staphylococcus_virus_phiMR25	s_Staphylococcus_virus_phiMR25	s_Staphylococcus_virus_phiMR25
s_Streptococcus_phage_SM1	s_Streptococcus_phage_SM1	NA
s_Streptococcus_phage_phiARI0468_2	s_Streptococcus_phage_phiARI0468_2	s_Streptococcus_phage_phiARI0468_2
s_Propionibacterium_virus_PHL116M00	s_Propionibacterium_virus_PHL116M00	s_Propionibacterium_virus_PHL116M00
s_Streptococcus_phage_phiARI0131_2	s_Streptococcus_phage_phiARI0131_2	s_Streptococcus_phage_phiARI0131_2
s_Propionibacterium_virus_PHL152M00	s_Propionibacterium_virus_PHL152M00	s_Propionibacterium_virus_PHL152M00
s_Propionibacterium_virus_PHL112N00	s_Propionibacterium_virus_PHL112N00	s_Propionibacterium_virus_PHL112N00
s_Klebsiella_virus_KNP2	s_Klebsiella_virus_KNP2	s_Klebsiella_virus_KNP2
s_Streptococcus_virus_Sfi19	s_Streptococcus_virus_Sfi19	s_Streptococcus_virus_Sfi19
s_Cronobacter_phage_ENT39118	s_Cronobacter_phage_ENT39118	s_Cronobacter_phage_ENT39118
s_Propionibacterium_virus_PHL060L00	s_Propionibacterium_virus_PHL060L00	s_Propionibacterium_virus_PHL060L00
s_Salmonella_phage_SeSz_2	s_Salmonella_phage_SeSz_2	s_Salmonella_phage_SeSz_2
s_Clostridium_phage_phiSM101	NA	s_Clostridium_phage_phiSM101
s_Torque_teno_midi_virus_12	s_Torque_teno_midi_virus_12	NA
s_Flavobacterium_virus_Filifjonk	s_Flavobacterium_virus_Filifjonk	NA
s_Cronobacter_phage_ENT47670	s_Cronobacter_phage_ENT47670	s_Cronobacter_phage_ENT47670
s_Corynebacterium_virus_Darwin	s_Corynebacterium_virus_Darwin	s_Corynebacterium_virus_Darwin
s_Streptococcus_phage_phiARI0468_4	s_Streptococcus_phage_phiARI0468_4	NA
s_Escherichia_phage_D6	s_Escherichia_phage_D6	s_Escherichia_phage_D6
s_Escherichia_virus_JLK2012	s_Escherichia_virus_JLK2012	s_Escherichia_virus_JLK2012
s_Propionibacterium_virus_Ouroboros	s_Propionibacterium_virus_Ouroboros	NA
s_Clostridioides_virus_phiCD146	NA	s_Clostridioides_virus_phiCD146
s_Edwardsiella_phage_Edno5	s_Edwardsiella_phage_Edno5	s_Edwardsiella_phage_Edno5
s_Staphylococcus_virus_SA12	s_Staphylococcus_virus_SA12	s_Staphylococcus_virus_SA12
s_Mus_musculus_mobilized_endogenous_polytropic_provirus	NA	s_Mus_musculus_mobilized_endogenous_polytropic_provirus
s_Propionibacterium_virus_P104A	s_Propionibacterium_virus_P104A	s_Propionibacterium_virus_P104A
s_Streptococcus_virus_Sfi21	s_Streptococcus_virus_Sfi21	s_Streptococcus_virus_Sfi21
s_Enterobacterial_phage_mEp390	s_Enterobacterial_phage_mEp390	s_Enterobacterial_phage_mEp390
s_Bacillus_virus_BCAJ1	s_Bacillus_virus_BCAJ1	s_Bacillus_virus_BCAJ1
s_Enterococcus_phage_phiFL4A	NA	s_Enterococcus_phage_phiFL4A
s_Propionibacterium_virus_Procrass1	s_Propionibacterium_virus_Procrass1	s_Propionibacterium_virus_Procrass1
s_Staphylococcus_virus_IME1348_01	s_Staphylococcus_virus_IME1348_01	s_Staphylococcus_virus_IME1348_01
s_Propionibacterium_virus_PHL095N00	s_Propionibacterium_virus_PHL095N00	NA
s_Streptococcus_phage_SpSL1	s_Streptococcus_phage_SpSL1	s_Streptococcus_phage_SpSL1
s_Enterococcus_virus_FL2	NA	s_Enterococcus_virus_FL2
s_Staphylococcus_virus_Andhra	s_Staphylococcus_virus_Andhra	s_Staphylococcus_virus_Andhra
s_Salmonella_virus_SEN34	s_Salmonella_virus_SEN34	s_Salmonella_virus_SEN34
s_Streptococcus_phage_phiBHN167	s_Streptococcus_phage_phiBHN167	NA
s_Streptomyces_phage_Omar	NA	s_Streptomyces_phage_Omar
s_Agrobacterium_phage_OLIVR1	s_Agrobacterium_phage_OLIVR1	NA
s_Streptococcus_phage_5093	s_Streptococcus_phage_5093	s_Streptococcus_phage_5093
s_Hamiltonella_virus_APSE1	s_Hamiltonella_virus_APSE1	s_Hamiltonella_virus_APSE1
s_Enterobacteria_phage_mEp237	s_Enterobacteria_phage_mEp237	s_Enterobacteria_phage_mEp237
s_Cafeteria_roenbergensis_virus	s_Cafeteria_roenbergensis_virus	NA
s_Klebsiella_virus_KpV2811	s_Klebsiella_virus_KpV2811	s_Klebsiella_virus_KpV2811
s_Salmonella_phage_118970_sal3	s_Salmonella_phage_118970_sal3	s_Salmonella_phage_118970_sal3
s_Streptococcus_phage_PH10	s_Streptococcus_phage_PH10	s_Streptococcus_phage_PH10
s_Propionibacterium_virus_PA6	s_Propionibacterium_virus_PA6	s_Propionibacterium_virus_PA6
s_Propionibacterium_virus_Stormborn	s_Propionibacterium_virus_Stormborn	s_Propionibacterium_virus_Stormborn
s_Vibrio_virus_nt1	NA	s_Vibrio_virus_nt1
s_Lactobacillus_virus_LcNu	s_Lactobacillus_virus_LcNu	s_Lactobacillus_virus_LcNu
s_Propionibacterium_virus_PHL025M00	s_Propionibacterium_virus_PHL025M00	s_Propionibacterium_virus_PHL025M00
s_Pandoravirus_dulcis	s_Pandoravirus_dulcis	NA
s_Enterobacteria_virus_BP4795	NA	s_Enterobacteria_virus_BP4795
s_Escherichia_virus_N4	NA	s_Escherichia_virus_N4
s_Beihai_hepe_like_virus_9	NA	s_Beihai_hepe_like_virus_9
s_Propionibacterium_phage_BruceLethal	s_Propionibacterium_phage_BruceLethal	s_Propionibacterium_phage_BruceLethal
s_Clostridium_virus_phiC2	s_Clostridium_virus_phiC2	s_Clostridium_virus_phiC2
s_Propionibacterium_virus_P144	s_Propionibacterium_virus_P144	s_Propionibacterium_virus_P144
s_Streptococcus_phage_phiARI0746	s_Streptococcus_phage_phiARI0746	s_Streptococcus_phage_phiARI0746
s_Streptococcus_virus_O1205	s_Streptococcus_virus_O1205	s_Streptococcus_virus_O1205
s_Pandoravirus_macleodensis	s_Pandoravirus_macleodensis	s_Pandoravirus_macleodensis
s_Staphylococcus_phage_StB20	s_Staphylococcus_phage_StB20	s_Staphylococcus_phage_StB20
s_Pandoravirus_salinus	s_Pandoravirus_salinus	NA
s_Propionibacterium_virus_PHL171M01	s_Propionibacterium_virus_PHL171M01	s_Propionibacterium_virus_PHL171M01
s_Staphylococcus_virus_EW	s_Staphylococcus_virus_EW	s_Staphylococcus_virus_EW
s_Flavobacterium_virus_FLiP	NA	s_Flavobacterium_virus_FLiP
s_Salmonella_phage_SPN3UB	s_Salmonella_phage_SPN3UB	s_Salmonella_phage_SPN3UB
s_Propionibacterium_virus_P1001	s_Propionibacterium_virus_P1001	s_Propionibacterium_virus_P1001
s_Klebsiella_virus_LASTA	s_Klebsiella_virus_LASTA	s_Klebsiella_virus_LASTA
s_Propionibacterium_virus_PHL009M11	s_Propionibacterium_virus_PHL009M11	s_Propionibacterium_virus_PHL009M11
s_Mycobacterium_phage_Validus	NA	s_Mycobacterium_phage_Validus
s_Melanoplus_sanguinipes_entomopoxvirus	NA	s_Melanoplus_sanguinipes_entomopoxvirus
s_Streptococcus_phage_phiARI0923	s_Streptococcus_phage_phiARI0923	NA
s_Curvibacter_virus_P26059B	s_Curvibacter_virus_P26059B	NA
s_Enterococcus_phage_EF62phi	NA	s_Enterococcus_phage_EF62phi
s_Vibrio_phage_ValB1MD_2	s_Vibrio_phage_ValB1MD_2	NA
s_Streptococcus_phage_K13	s_Streptococcus_phage_K13	s_Streptococcus_phage_K13
s_Clostridium_phage_phiCD6356	NA	s_Clostridium_phage_phiCD6356
s_Streptococcus_phage_TP_778L	s_Streptococcus_phage_TP_778L	s_Streptococcus_phage_TP_778L
s_Enterococcus_phage_vB_EfaS_IME197	s_Enterococcus_phage_vB_EfaS_IME197	s_Enterococcus_phage_vB_EfaS_IME197
s_Propionibacterium_phage_PA1_14	s_Propionibacterium_phage_PA1_14	s_Propionibacterium_phage_PA1_14
s_Streptococcus_phage_EJ_1	s_Streptococcus_phage_EJ_1	s_Streptococcus_phage_EJ_1
s_Enterobacter_virus_phiT5282H	s_Enterobacter_virus_phiT5282H	s_Enterobacter_virus_phiT5282H
s_Streptococcus_phage_YMC_2011	s_Streptococcus_phage_YMC_2011	s_Streptococcus_phage_YMC_2011
s_Propionibacterium_virus_Pacnes201215	s_Propionibacterium_virus_Pacnes201215	s_Propionibacterium_virus_Pacnes201215
s_Propionibacterium_virus_P100A	s_Propionibacterium_virus_P100A	NA
s_Circovirus_like_genome_DCCV_4	s_Circovirus_like_genome_DCCV_4	NA
s_Propionibacterium_virus_ATCC29399BC	s_Propionibacterium_virus_ATCC29399BC	NA
