# Supplementary material for: Temporal dynamics of gut microbiota and virome in preterm infants: insights from longitudinal metagenomic analysis
Source: Front Cell Infect Microbiol. 2026 Mar 9;16:1598786. doi: 10.3389/fcimb.2026.1598786 (PMC13006629; doi:10.3389/fcimb.2026.1598786)
Supplement: Supplementary file 1 [file DataSheet1.zip › Supplementary Tables S1–17/Supplement_Table_S9_Bacterial.Taxonomy.specie.Groupcom_top10.xls]

## Sheet: Group.species.normalized
OTU_ID	A	B	taxonomy
s_Staphylococcus_epidermidis	232668	265996	k_Bacteria|p_Firmicutes|c_Bacilli|o_Bacillales|f_Staphylococcaceae|g_Staphylococcus|s_Staphylococcus_epidermidis
s_Clostridium_butyricum	78416.7	153382	k_Bacteria|p_Firmicutes|c_Clostridia|o_Eubacteriales|f_Clostridiaceae|g_Clostridium|s_Clostridium_butyricum
s_Klebsiella_pneumoniae	49375	133915	k_Bacteria|p_Proteobacteria|c_Gammaproteobacteria|o_Enterobacterales|f_Enterobacteriaceae|g_Klebsiella|s_Klebsiella_pneumoniae
s_Enterococcus_faecalis	65350.8	92314.2	k_Bacteria|p_Firmicutes|c_Bacilli|o_Lactobacillales|f_Enterococcaceae|g_Enterococcus|s_Enterococcus_faecalis
s_Clostridioides_difficile	100566	12497.5	k_Bacteria|p_Firmicutes|c_Clostridia|o_Eubacteriales|f_Peptostreptococcaceae|g_Clostridioides|s_Clostridioides_difficile
s_Streptococcus_thermophilus	53652.5	33692.5	k_Bacteria|p_Firmicutes|c_Bacilli|o_Lactobacillales|f_Streptococcaceae|g_Streptococcus|s_Streptococcus_thermophilus
s_Pseudomonas_aeruginosa	71553.3	88.3333	k_Bacteria|p_Proteobacteria|c_Gammaproteobacteria|o_Pseudomonadales|f_Pseudomonadaceae|g_Pseudomonas|s_Pseudomonas_aeruginosa
s_Streptococcus_sp._HSISS3	19943.3	23815.8	k_Bacteria|p_Firmicutes|c_Bacilli|o_Lactobacillales|f_Streptococcaceae|g_Streptococcus|s_Streptococcus_sp._HSISS3
s_Enterobacter_roggenkampii	39574.2	235	k_Bacteria|p_Proteobacteria|c_Gammaproteobacteria|o_Enterobacterales|f_Enterobacteriaceae|g_Enterobacter|s_Enterobacter_roggenkampii
s_Klebsiella_quasipneumoniae	33139.2	1307.5	k_Bacteria|p_Proteobacteria|c_Gammaproteobacteria|o_Enterobacterales|f_Enterobacteriaceae|g_Klebsiella|s_Klebsiella_quasipneumoniae
s_Streptococcus_sp._HSISS2	15160.8	17768.3	k_Bacteria|p_Firmicutes|c_Bacilli|o_Lactobacillales|f_Streptococcaceae|g_Streptococcus|s_Streptococcus_sp._HSISS2

## Sheet: Sample.species.normalized
# Constructed from biom file
OTU_ID	HJN_14	LJY_14	LYY_14	LZh_14	MJX_14	HJN_28	HJY_14	PYL_14	XZH_14	ZhH_14	ZhKR_14	ZhKZ_14	ZhZH_14	HJY_28	LJY_28	LYY_28	LZh_28	MJX_28	PYL_28	XZH_28	ZhH_28	ZhKR_28	ZhKZ_28	ZhZH_28	taxonomy
s_Staphylococcus_epidermidis	1550	2840	877790	937280	5620	470	882710	15250	514570	21710	873980	939060	697110	1860	2190	3360	74570	1770	820	54690	4040	20580	11390	38750	k_Bacteria|p_Firmicutes|c_Bacilli|o_Bacillales|f_Staphylococcaceae|g_Staphylococcus|s_Staphylococcus_epidermidis
s_Clostridium_butyricum	15130	690	3210	330	3030	750	0	168390	433660	127270	330	1420	9570	83440	4700	85310	719480	24930	89740	279360	444710	266380	19230	520	k_Bacteria|p_Firmicutes|c_Clostridia|o_Eubacteriales|f_Clostridiaceae|g_Clostridium|s_Clostridium_butyricum
s_Klebsiella_pneumoniae	413730	680	8010	270	2660	163850	0	741870	220	1020	230	1050	7720	910	390	1030	410	560	807270	380	44880	470	1500	370	k_Bacteria|p_Proteobacteria|c_Gammaproteobacteria|o_Enterobacterales|f_Enterobacteriaceae|g_Klebsiella|s_Klebsiella_pneumoniae
s_Enterococcus_faecalis	280	380	1640	180	1690	190	20	170	190	1350	190	820	5300	950	746060	31540	910	370	250	438950	106670	190010	860	363010	k_Bacteria|p_Firmicutes|c_Bacilli|o_Lactobacillales|f_Enterococcaceae|g_Enterococcus|s_Enterococcus_faecalis
s_Clostridioides_difficile	233200	230	4550	120	1030	10040	10	120	130	28130	110	450	2970	101550	193090	208540	7080	447350	5720	3970	8940	94420	4790	220	k_Bacteria|p_Firmicutes|c_Clostridia|o_Eubacteriales|f_Peptostreptococcaceae|g_Clostridioides|s_Clostridioides_difficile
s_Streptococcus_thermophilus	60	616060	6240	140	1840	770	160	180	50	6300	450	3020	1480	570	2470	170	150	15200	90	210	1550	3930	19680	367370	k_Bacteria|p_Firmicutes|c_Bacilli|o_Lactobacillales|f_Streptococcaceae|g_Streptococcus|s_Streptococcus_thermophilus
s_Pseudomonas_aeruginosa	1020	70	130	10	857100	20	20	10	10	160	10	30	440	120	10	90	40	10	20	40	50	30	50	210	k_Bacteria|p_Proteobacteria|c_Gammaproteobacteria|o_Pseudomonadales|f_Pseudomonadaceae|g_Pseudomonas|s_Pseudomonas_aeruginosa
s_Streptococcus_sp._HSISS3	40	420	300	50	390	40	30	220	30	90	80	150	940	80	8000	80	60	229830	90	40	5310	58550	220070	220	k_Bacteria|p_Firmicutes|c_Bacilli|o_Lactobacillales|f_Streptococcaceae|g_Streptococcus|s_Streptococcus_sp._HSISS3
s_Enterobacter_roggenkampii	17160	130	740	50	700	453910	0	60	50	190	50	250	1550	170	90	1730	90	120	50	90	100	130	270	30	k_Bacteria|p_Proteobacteria|c_Gammaproteobacteria|o_Enterobacterales|f_Enterobacteriaceae|g_Enterobacter|s_Enterobacter_roggenkampii
s_Klebsiella_quasipneumoniae	100250	80	1530	40	340	294940	0	6500	30	130	30	140	1000	170	60	140	50	70	7110	60	440	100	140	10	k_Bacteria|p_Proteobacteria|c_Gammaproteobacteria|o_Enterobacterales|f_Enterobacteriaceae|g_Klebsiella|s_Klebsiella_quasipneumoniae
s_Streptococcus_sp._HSISS2	30	1150	250	60	360	30	40	170	20	80	70	110	730	70	6140	60	60	173680	70	30	3860	43770	164190	120	k_Bacteria|p_Firmicutes|c_Bacilli|o_Lactobacillales|f_Streptococcaceae|g_Streptococcus|s_Streptococcus_sp._HSISS2
